# Supplementary material for: Expanding the phylogenetic distribution of cytochrome b-containing methanogenic archaea sheds light on the evolution of methanogenesis
Source: ISME J. 2022 Jul 9;16(10):2373–87. doi: 10.1038/s41396-022-01281-0 (PMC9478090; doi:10.1038/s41396-022-01281-0)
Supplement: Supplementary file 2 — Supplementary Table 1 [file 41396_2022_1281_MOESM2_ESM.xlsx]

## Sheet: Sheet1
Supplementary Table 1. Statistics of high-quality (completeness of > 90% and contamination of < 5%) and medium-quality (completeness of > 70% and contamination of < 10%) archaeal bins recovered from 13 mangrove sediment samples.
Location	Bins	GTDB taxonomy	Completeness	Contamination	Strain heterogeneity	Genome size (Mbp)	No. contigs	GC (%)
Techeng Island	h02b.118	c__Bathyarchaeia	94.86	3.34	28.57	3.06	712	54.06
Techeng Island	h02b.29	o__Methanofastidiosales	88.85	6.89	0	5.86	194	40.86
Techeng Island	h02b.107	c__Hadarchaeia	72.13	3.42	75	0.89	162	53.4
Techeng Island	h02m.33	p__Micrarchaeota	92.52	0	0	1.37	41	53.76
Techeng Island	h02m.52	c__Thorarchaeia	77.46	0	0	2.68	357	44.52
Techeng Island	h02m.117	c__Thorarchaeia	74.69	0	0	1.86	269	44.71
Techeng Island	h02m.131	c__Thorarchaeia	89.5	1.87	0	4.22	863	43.21
Techeng Island	h02m.144	c__Lokiarchaeia	77.93	0.93	100	3.55	640	29.81
Techeng Island	h02m.142	o__Odinarchaeales	90.63	0	0	2.66	306	42.7
Techeng Island	h02s.18	c__Thermoplasmata	98.36	1.6	0	1.94	80	56.09
Techeng Island	h02s.139	c__Bathyarchaeia	98.13	6.54	0	2.28	274	44.16
Techeng Island	h02s.94	c__Thermoplasmata	95.6	2.4	0	4.27	140	42.88
Techeng Island	h02s.82	c__Thermoplasmata	80.4	2.8	0	2.48	312	41.65
Techeng Island	h02s.136	c__Bathyarchaeia	74.48	1.94	0	1.92	322	50.09
Techeng Island	h02s.141	c__Bathyarchaeia	71.82	5.61	14.29	2.12	363	59.63
Techeng Island	h02s.88	c__Bathyarchaeia	72.74	6.55	13.33	1.97	329	57.09
Techeng Island	h02s.68	c__Thorarchaeia	86.22	0.47	0	5.1	903	43.91
Techeng Island	h02s.80	c__Thorarchaeia	92.67	0	0	3.76	267	44.54
Techeng Island	h02s.124	c__Thorarchaeia	73.33	0	0	2.45	338	48.97
Techeng Island	h02s.84	p__Asgardarchaeota	73.39	2.96	0	1.78	442	38.15
Techeng Island	h03b.191	c__Bathyarchaeia	97.82	3.52	20	2.39	132	44.28
Techeng Island	H03B1	c__Nitrososphaeria	96.6	0.97	0	1.46	86	42.51
Techeng Island	h03b.156	c__Bathyarchaeia	82.24	4.67	0	1.89	359	54.37
Techeng Island	h03b.27	c__Bathyarchaeia	77.57	9.96	7.14	2.68	559	49.77
Techeng Island	h03b.9	c__Heimdallarchaeia	90.65	7.94	0	8.92	768	41.67
Techeng Island	h03b.10	p__Asgardarchaeota	79.16	2.49	0	1.73	696	37.69
Techeng Island	h03m.109	c__Bathyarchaeia	91.12	0.22	33.33	3.2	628	59.45
Techeng Island	h03m.188	c__Bathyarchaeia	89.26	0.93	0	1.61	175	42.42
Techeng Island	h03m.104	c__Thorarchaeia	85.51	4.42	20	2.66	469	43.05
Techeng Island	h03m.69	p__Hadarchaeota	72.18	3.97	0	0.88	232	56.92
Techeng Island	h03s.63	p__Hydrothermarchaeota	94.86	0.93	0	3.48	547	59.76
Techeng Island	h03s.91	p__Micrarchaeota	91.82	3.27	100	0.94	106	43.78
Techeng Island	h03s.145	c__Thermoplasmata	88.4	4.8	25	2.61	238	41.4
Techeng Island	h03s.132	c__Bathyarchaeia	86.68	6.07	0	2.16	396	49.47
Techeng Island	h03s.27	c__Bathyarchaeia	86.29	8.6	8	1.6	497	51.02
Techeng Island	h03s.1	p__Aenigmatarchaeota	80.84	1.87	0	0.86	48	48.97
Techeng Island	h03s.41	c__Bathyarchaeia	70.35	6.76	15.38	0.96	291	50
Techeng Island	h03s.58	p__Micrarchaeota	70.17	1.87	33.33	0.67	174	40.93
Dongzhai Harbour	Z01_95-100.bin71	c__Heimdallarchaeia	84.52	1.87	50	5.38	843	42.5
Dongzhai Harbour	Z01_20-25.bin295	c__Heimdallarchaeia	93.46	7.48	0	6.65	192	37.05
Dongzhai Harbour	Z01_45-50.bin196	c__Heimdallarchaeia	90.65	3.04	0	6.08	383	37
Dongzhai Harbour	Z03_45-50.bin173	c__Heimdallarchaeia	72.33	2.8	25	3.1	773	44.55
Dongzhai Harbour	Z01_20-25.bin117	c__Heimdallarchaeia	83.18	3.74	25	3.73	115	35.39
Dongzhai Harbour	Z01_45-50.bin118	c__Heimdallarchaeia	87.38	6.54	75	6.66	763	34.77
Dongzhai Harbour	Z01_45-50.bin261	c__Heimdallarchaeia	86.77	6.04	7.69	9.15	1913	35.88
Dongzhai Harbour	Z03_45-50.bin226	c__Heimdallarchaeia	94.39	7.48	0	4.94	170	35.16
Dongzhai Harbour	Z01_45-50.bin22	c__Heimdallarchaeia	92.52	4.67	0	4.91	120	35.11
Dongzhai Harbour	Z01_45-50.bin215	c__Heimdallarchaeia	85.05	3.27	50	2.45	110	33.65
Dongzhai Harbour	Z01_95-100.bin154	c__Heimdallarchaeia	91.12	5.61	16.67	4.07	177	35.64
Dongzhai Harbour	Z01_95-100.bin291	c__Heimdallarchaeia	74.92	2.34	0	2.07	76	35.36
Dongzhai Harbour	Z01_95-100.bin216	c__Heimdallarchaeia	71.65	4.67	40	2.02	211	34.61
Dongzhai Harbour	Z02_20-25.bin266	c__Heimdallarchaeia	95.33	5.61	11.11	4.95	119	35.15
Dongzhai Harbour	Z02_45-50.bin195	c__Heimdallarchaeia	92.52	5.61	0	4.8	112	35.12
Dongzhai Harbour	Z03_20-25.bin17	c__Heimdallarchaeia	90.29	5.14	0	3.79	235	36.4
Dongzhai Harbour	Z03_45-50.bin91	c__Heimdallarchaeia	84.44	9.35	27.27	7.04	1328	41.34
Dongzhai Harbour	Z01_95-100.bin62	c__Lokiarchaeia	90.5	6.07	0	6.81	677	43.46
Dongzhai Harbour	Z01_20-25.bin176	c__Lokiarchaeia	74.01	8.45	0	4.02	1108	31.08
Dongzhai Harbour	Z02_20-25.bin207	c__Lokiarchaeia	87.54	3.27	0	3.73	39	33.84
Dongzhai Harbour	Z02_20-25.bin347	c__Lokiarchaeia	83.02	1.4	66.67	4.67	257	29.59
Dongzhai Harbour	Z01_95-100.bin292	c__Lokiarchaeia	82.87	0.93	0	2.82	78	30.42
Dongzhai Harbour	Z02_20-25.bin213	c__Lokiarchaeia	81.46	0	0	4.53	238	30.39
Dongzhai Harbour	Z01_20-25.bin130	c__Lokiarchaeia	87.07	7.71	12.5	5.07	365	31.15
Dongzhai Harbour	Z01_20-25.bin93	c__Lokiarchaeia	86.45	5.14	14.29	3.86	158	29.93
Dongzhai Harbour	Z01_45-50.bin376	c__Lokiarchaeia	90.65	6.07	0	4.31	76	30.7
Dongzhai Harbour	Z01_45-50.bin324	c__Lokiarchaeia	79.13	2.8	100	5.66	695	29.99
Dongzhai Harbour	Z01_45-50.bin192	c__Lokiarchaeia	78.04	6.07	0	3.81	228	29.73
Dongzhai Harbour	Z01_45-50.bin382	c__Lokiarchaeia	75.86	2.47	37.5	2.7	139	29.6
Dongzhai Harbour	Z01_95-100.bin75	c__Lokiarchaeia	86.92	3.74	0	4.01	76	30.79
Dongzhai Harbour	Z02_20-25.bin218	c__Lokiarchaeia	79.8	8.41	6.25	3.48	111	28.86
Dongzhai Harbour	Z02_20-25.bin355	c__Lokiarchaeia	78.66	0	0	3.48	201	29.45
Dongzhai Harbour	Z02_45-50.bin180	c__Lokiarchaeia	75.23	9.19	7.69	3	173	29.02
Dongzhai Harbour	Z03_20-25.bin325	c__Lokiarchaeia	84.89	0.93	0	4.02	377	29.43
Dongzhai Harbour	Z03_20-25.bin326	c__Lokiarchaeia	82.64	0.93	100	3.49	122	30.36
Dongzhai Harbour	Z03_20-25.bin329	c__Lokiarchaeia	76.89	7.48	8.33	3.99	167	31.67
Dongzhai Harbour	Z01_45-50.bin299	c__Lokiarchaeia	94.08	3.81	0	1.84	100	41.76
Dongzhai Harbour	Z01_95-100.bin265	c__Lokiarchaeia	89.34	0.93	0	1.24	48	41.69
Dongzhai Harbour	Z02_20-25.bin241	c__Lokiarchaeia	90.13	1.87	0	1.72	218	41.72
Dongzhai Harbour	Z02_45-50.bin90	c__Lokiarchaeia	95.02	4.74	0	2.03	172	41.86
Dongzhai Harbour	Z03_20-25.bin309	c__Thorarchaeia	87.38	2.95	16.67	5.3	731	43.21
Dongzhai Harbour	Z03_20-25.bin250	c__Thorarchaeia	79.83	1.4	0	2.18	178	45.56
Dongzhai Harbour	Z03_20-25.bin320	c__Thorarchaeia	74.77	4.28	71.43	2.55	243	44.29
Dongzhai Harbour	Z03_45-50.bin249	c__Thorarchaeia	76.48	2.34	0	3.15	403	44.25
Dongzhai Harbour	Z01_20-25.bin134	c__Thorarchaeia	85.05	0.93	100	2.68	272	47.16
Dongzhai Harbour	Z01_45-50.bin77	c__Thorarchaeia	89.07	3.27	60	3.56	305	46.33
Dongzhai Harbour	Z02_20-25.bin153	c__Thorarchaeia	88.32	2.8	100	2.78	310	47.01
Dongzhai Harbour	Z02_20-25.bin280	c__Thorarchaeia	83.64	0.47	100	3.08	380	46.16
Dongzhai Harbour	Z02_45-50.bin74	c__Thorarchaeia	81.79	7.44	42.86	3.07	352	47.06
Dongzhai Harbour	Z02_45-50.bin188	c__Thorarchaeia	78.5	5.92	57.14	2.54	257	50.01
Dongzhai Harbour	Z03_20-25.bin288	c__Thorarchaeia	71.03	4.28	50	3.3	355	49.98
Dongzhai Harbour	Z03_45-50.bin301	c__Thorarchaeia	76.71	3.27	100	2.72	217	47.11
Dongzhai Harbour	Z03_45-50.bin156	c__Thorarchaeia	73.36	2.86	57.14	3.16	903	46.6
Dongzhai Harbour	Z01_45-50.bin223	p__Halobacteriota	81.37	0.98	0	0.88	93	42.02
Dongzhai Harbour	Z03_20-25.bin249	p__Halobacteriota	84.42	1.63	0	1.27	120	40.95
Dongzhai Harbour	Z03_45-50.bin99	p__Halobacteriota	79.58	1.96	25	1.01	93	41.64
Dongzhai Harbour	Z03_45-50.bin102	p__Halobacteriota	91.5	0	0	2.36	150	43.48
Dongzhai Harbour	Z02_20-25.bin44	p__Thermoplasmatota	84.4	6	10	1.96	221	33.72
Dongzhai Harbour	Z01_20-25.bin185	p__Thermoplasmatota	80.8	1.6	50	1.27	62	29.12
Dongzhai Harbour	Z01_20-25.bin288	p__Thermoplasmatota	77.16	0	0	1.61	119	28.9
Dongzhai Harbour	Z02_20-25.bin343	p__Thermoplasmatota	95.2	4	16.67	1.76	78	29.34
Dongzhai Harbour	Z02_20-25.bin338	p__Thermoplasmatota	90	6.44	7.69	1.7	108	29.12
Dongzhai Harbour	Z02_20-25.bin255	p__Thermoplasmatota	86	4.04	42.86	1.41	119	32.68
Dongzhai Harbour	Z02_45-50.bin254	p__Thermoplasmatota	88.4	3.2	0	1.77	71	32.53
Dongzhai Harbour	Z03_20-25.bin241	p__Thermoplasmatota	93.2	4	0	1.93	153	32.25
Dongzhai Harbour	Z03_20-25.bin84	p__Thermoplasmatota	90.8	5.6	0	2.47	172	28.22
Dongzhai Harbour	Z03_20-25.bin192	p__Thermoplasmatota	80	1.6	0	1.37	90	29.01
Dongzhai Harbour	Z02_20-25.bin189	p__Thermoplasmatota	73.14	1.6	0	1.76	50	39.71
Dongzhai Harbour	Z02_45-50.bin143	p__Thermoplasmatota	78.8	1.6	0	1.4	83	40.34
Dongzhai Harbour	Z01_45-50.bin289	p__Thermoplasmatota	92	2.4	0	1.81	55	56.77
Dongzhai Harbour	Z01_45-50.bin359	p__Thermoplasmatota	81.6	2.4	0	1.7	42	53.87
Dongzhai Harbour	Z01_95-100.bin49	p__Thermoplasmatota	81.48	2.4	0	1.96	184	52.75
Dongzhai Harbour	Z02_20-25.bin171	p__Thermoplasmatota	82.66	3.26	0	1.62	322	54.11
Dongzhai Harbour	Z02_45-50.bin197	p__Thermoplasmatota	92.8	2.4	25	2.02	115	53.55
Dongzhai Harbour	Z03_20-25.bin70	p__Thermoplasmatota	92.8	5.2	0	2.14	274	51.46
Dongzhai Harbour	Z03_45-50.bin147	p__Thermoplasmatota	95.2	2.4	0	2.25	83	53.62
Dongzhai Harbour	Z01_20-25.bin222	c__Bathyarchaeia	78.19	8.57	0	2.98	621	38.99
Dongzhai Harbour	Z01_95-100.bin186	c__Bathyarchaeia	86.92	0.93	0	1.91	196	41.92
Dongzhai Harbour	Z03_20-25.bin199	c__Bathyarchaeia	78.19	9.68	4.35	1.81	303	41.12
Dongzhai Harbour	Z01_95-100.bin262	c__Bathyarchaeia	77.26	1.4	0	1.89	192	41.57
Dongzhai Harbour	Z02_45-50.bin260	c__Bathyarchaeia	85.44	4.85	0	1.74	195	34.76
Dongzhai Harbour	Z03_45-50.bin207	c__Bathyarchaeia	80.26	1.94	0	0.87	61	34.35
Dongzhai Harbour	Z01_95-100.bin237	c__Bathyarchaeia	85.11	0.56	100	2.29	145	40.93
Dongzhai Harbour	Z02_20-25.bin201	c__Bathyarchaeia	70.4	2.18	66.67	1.43	332	51.86
Dongzhai Harbour	Z03_20-25.bin20	c__Bathyarchaeia	70.87	1.19	75	1.76	415	51.69
Dongzhai Harbour	Z02_20-25.bin235	c__Bathyarchaeia	86.45	5.61	0	1.52	165	35.15
Dongzhai Harbour	Z03_20-25.bin193	c__Bathyarchaeia	71.28	1.94	50	0.91	60	34.85
Dongzhai Harbour	Z02_20-25.bin305	c__Bathyarchaeia	87.72	6.47	24	1.6	225	36.35
Dongzhai Harbour	Z02_45-50.bin265	c__Bathyarchaeia	78.71	1.87	0	1.38	173	35.88
Dongzhai Harbour	Z01_45-50.bin272	c__Bathyarchaeia	89.72	7.48	0	2.2	117	40.49
Dongzhai Harbour	Z01_95-100.bin242	c__Bathyarchaeia	83.72	1.87	66.67	1.48	195	40.26
Dongzhai Harbour	Z01_95-100.bin236	c__Bathyarchaeia	73.71	2.91	0	1.02	141	46.08
Dongzhai Harbour	Z02_45-50.bin222	c__Bathyarchaeia	83.57	4.39	15.38	1.5	113	43.82
Dongzhai Harbour	Z03_45-50.bin289	c__Bathyarchaeia	80.42	9.54	8.33	3.03	554	40.67
Dongzhai Harbour	Z03_45-50.bin69	c__Bathyarchaeia	73.71	8.74	16.67	1.31	213	47.36
Dongzhai Harbour	Z01_95-100.bin68	c__Bathyarchaeia	85.2	6.07	12.5	1.24	110	42.1
Dongzhai Harbour	Z01_20-25.bin231	c__Bathyarchaeia	71.33	1.56	25	1.27	258	44.23
Dongzhai Harbour	Z01_20-25.bin124	c__Bathyarchaeia	70.62	3.27	0	0.7	121	43.33
Dongzhai Harbour	Z01_45-50.bin351	c__Bathyarchaeia	93.7	8.77	44.44	1.55	134	50.61
Dongzhai Harbour	Z01_45-50.bin312	c__Bathyarchaeia	80.3	4.98	5	1.64	187	48.44
Dongzhai Harbour	Z01_45-50.bin198	c__Bathyarchaeia	73.05	5.61	16.67	1.09	68	44.24
Dongzhai Harbour	Z01_95-100.bin207	c__Bathyarchaeia	78.5	3.77	0	1.67	159	48.02
Dongzhai Harbour	Z01_95-100.bin274	c__Bathyarchaeia	72.83	0.93	100	2.88	366	46.44
Dongzhai Harbour	Z01_95-100.bin176	c__Bathyarchaeia	71.72	5.68	0	1.31	72	44.12
Dongzhai Harbour	Z01_95-100.bin191	c__Bathyarchaeia	70.29	2.49	25	1.41	190	43.91
Dongzhai Harbour	Z02_20-25.bin63	c__Bathyarchaeia	85.42	1.87	0	1.59	372	49.88
Dongzhai Harbour	Z02_20-25.bin34	c__Bathyarchaeia	79.91	4.21	20	1.83	174	44.32
Dongzhai Harbour	Z02_20-25.bin326	c__Bathyarchaeia	72.19	0	0	1.42	158	44.08
Dongzhai Harbour	Z02_20-25.bin288	c__Bathyarchaeia	72.05	3.12	20	1.29	126	47.17
Dongzhai Harbour	Z02_45-50.bin234	c__Bathyarchaeia	84.99	3.27	16.67	1.52	136	50.48
Dongzhai Harbour	Z02_45-50.bin102	c__Bathyarchaeia	84.58	7.48	25	1.21	174	47.2
Dongzhai Harbour	Z02_45-50.bin272	c__Bathyarchaeia	83.64	6.54	20	1.36	125	42.7
Dongzhai Harbour	Z03_20-25.bin61	c__Bathyarchaeia	96.88	4.21	0	1.75	70	42.4
Dongzhai Harbour	Z03_20-25.bin308	c__Bathyarchaeia	96.26	6.85	0	2.92	246	44.24
Dongzhai Harbour	Z03_20-25.bin122	c__Bathyarchaeia	86.6	2.8	0	1.61	73	44.32
Dongzhai Harbour	Z03_20-25.bin208	c__Bathyarchaeia	85.6	0	0	1.67	178	44.4
Dongzhai Harbour	Z03_20-25.bin253	c__Bathyarchaeia	82.24	0.93	0	1.41	146	47.39
Dongzhai Harbour	Z03_45-50.bin231	c__Bathyarchaeia	98.75	4.67	0	2.38	142	42.41
Dongzhai Harbour	Z03_45-50.bin296	c__Bathyarchaeia	87.07	0	0	1.42	145	47.28
Dongzhai Harbour	Z03_45-50.bin264	c__Bathyarchaeia	80.84	0.93	0	1.18	100	43.02
Dongzhai Harbour	Z03_45-50.bin248	c__Bathyarchaeia	78.5	9.97	0	1.55	125	44.15
Dongzhai Harbour	Z03_45-50.bin117	c__Bathyarchaeia	78.35	4.46	64.29	1.38	175	44.79
Dongzhai Harbour	Z03_45-50.bin322	c__Bathyarchaeia	75.77	2.8	33.33	1.36	46	44.65
Dongzhai Harbour	Z01_45-50.bin353	c__Bathyarchaeia	92.52	0.07	0	1.36	101	41.97
Dongzhai Harbour	Z01_95-100.bin101	c__Bathyarchaeia	71.03	1.87	0	0.77	95	46.18
Dongzhai Harbour	Z02_20-25.bin316	c__Bathyarchaeia	84.11	1.94	25	1.67	152	42.24
Dongzhai Harbour	Z02_45-50.bin240	c__Bathyarchaeia	90.65	1.08	0	1.53	107	42.13
Dongzhai Harbour	Z02_45-50.bin241	c__Bathyarchaeia	87.31	0.93	0	1.27	110	46.13
Dongzhai Harbour	Z03_20-25.bin223	c__Bathyarchaeia	91.12	8.09	7.69	1.54	146	41.99
Dongzhai Harbour	Z03_45-50.bin252	c__Bathyarchaeia	92.52	7.55	0	1.92	184	42.15
Dongzhai Harbour	Z02_20-25.bin256	c__Bathyarchaeia	96.26	0.47	0	1.8	189	41.95
Dongzhai Harbour	Z03_45-50.bin211	c__Bathyarchaeia	92.06	0.93	0	1.65	54	42.48
Dongzhai Harbour	Z01_20-25.bin2	c__Bathyarchaeia	83.33	1.17	50	1.67	319	45.58
Dongzhai Harbour	Z01_20-25.bin287	c__Bathyarchaeia	81.42	4.67	16.67	1.46	211	43.37
Dongzhai Harbour	Z01_20-25.bin26	c__Bathyarchaeia	74.27	0.97	0	0.93	173	49.88
Dongzhai Harbour	Z01_45-50.bin17	c__Bathyarchaeia	77.97	7.79	11.11	1.57	205	46.24
Dongzhai Harbour	Z01_95-100.bin99	c__Bathyarchaeia	71.5	5.9	0	5.36	1560	45.95
Dongzhai Harbour	Z02_20-25.bin230	c__Bathyarchaeia	96.26	0.78	50	4.01	365	44.74
Dongzhai Harbour	Z02_45-50.bin274	c__Bathyarchaeia	95.02	4.21	16.67	1.39	91	43.8
Dongzhai Harbour	Z02_45-50.bin147	c__Bathyarchaeia	88.82	4.98	36.36	1.59	205	43.26
Dongzhai Harbour	Z02_45-50.bin28	c__Bathyarchaeia	70.96	4.75	22.22	1	142	45.88
Dongzhai Harbour	Z03_20-25.bin152	c__Bathyarchaeia	87.85	3.74	20	2.28	117	45.25
Dongzhai Harbour	Z03_20-25.bin215	c__Bathyarchaeia	77.64	3.19	0	3.96	766	40.95
Dongzhai Harbour	Z03_45-50.bin30	c__Bathyarchaeia	90.5	7.48	0	1.99	209	44.44
Dongzhai Harbour	Z03_45-50.bin271	c__Bathyarchaeia	89.1	7.48	0	2.16	165	47.73
Dongzhai Harbour	Z03_45-50.bin270	c__Bathyarchaeia	88.83	4.37	0	1.55	151	43.34
Dongzhai Harbour	Z01_45-50.bin86	c__Bathyarchaeia	97.82	5.61	0	2.03	87	44.33
Dongzhai Harbour	Z01_45-50.bin4	c__Bathyarchaeia	83.03	5.14	22.22	2.19	256	44.89
Dongzhai Harbour	Z01_45-50.bin318	c__Bathyarchaeia	78.9	5.92	42.86	1.59	124	49.56
Dongzhai Harbour	Z01_45-50.bin226	c__Bathyarchaeia	77.57	9.35	8.33	1.66	217	43.55
Dongzhai Harbour	Z01_95-100.bin206	c__Bathyarchaeia	89.72	1.87	50	1.81	183	44.54
Dongzhai Harbour	Z01_95-100.bin170	c__Bathyarchaeia	84.11	4.67	0	1.42	30	40.24
Dongzhai Harbour	Z01_95-100.bin157	c__Bathyarchaeia	82.71	6.54	10	1.17	73	39.78
Dongzhai Harbour	Z01_95-100.bin214	c__Bathyarchaeia	79.05	9.22	14.29	1.36	177	43.51
Dongzhai Harbour	Z01_95-100.bin120	c__Bathyarchaeia	75.31	8.48	8.33	2.51	397	44.7
Dongzhai Harbour	Z02_20-25.bin301	c__Bathyarchaeia	96.26	8.02	16.67	1.88	138	41.79
Dongzhai Harbour	Z02_20-25.bin5	c__Bathyarchaeia	93.15	8.34	4.76	2.04	111	44.21
Dongzhai Harbour	Z02_20-25.bin42	c__Bathyarchaeia	90.19	6.54	11.11	1.57	218	43.38
Dongzhai Harbour	Z02_20-25.bin135	c__Bathyarchaeia	84.36	7.15	50	1.11	181	46.21
Dongzhai Harbour	Z02_20-25.bin25	c__Bathyarchaeia	70.68	4.57	45.45	0.7	129	50.1
Dongzhai Harbour	Z03_20-25.bin35	c__Bathyarchaeia	96.88	5.61	0	2.12	66	44.4
Dongzhai Harbour	Z03_20-25.bin204	c__Bathyarchaeia	93.93	0.93	0	1.84	200	51.18
Dongzhai Harbour	Z03_20-25.bin4	c__Bathyarchaeia	88.79	0.93	0	1.47	185	47.43
Dongzhai Harbour	Z03_20-25.bin185	c__Bathyarchaeia	86.92	2.34	0	1.1	45	45.81
Dongzhai Harbour	Z03_20-25.bin114	c__Bathyarchaeia	84.58	7.63	12.5	1.42	86	48.07
Dongzhai Harbour	Z03_20-25.bin41	c__Bathyarchaeia	78.5	8.1	38.46	1.55	213	43.35
Dongzhai Harbour	Z01_20-25.bin285	c__Bathyarchaeia	86.94	2.8	33.33	2.19	400	44.22
Dongzhai Harbour	Z03_45-50.bin265	c__Bathyarchaeia	86.92	9.72	30	1.41	131	44.85
Dongzhai Harbour	Z02_20-25.bin261	c__Bathyarchaeia	81.7	5.14	16.67	1.03	112	43.76
Dongzhai Harbour	Z03_20-25.bin294	c__Bathyarchaeia	80.58	4.85	16.67	1.01	137	43.72
Dongzhai Harbour	Z01_20-25.bin126	c__Bathyarchaeia	91.12	4.03	37.5	1.87	426	44.01
Dongzhai Harbour	Z01_20-25.bin38	c__Bathyarchaeia	81.8	4.85	20	1.26	146	44.02
Dongzhai Harbour	Z01_20-25.bin216	c__Bathyarchaeia	78.97	6.45	57.14	1.44	216	45.64
Dongzhai Harbour	Z01_20-25.bin205	c__Bathyarchaeia	70.06	8.25	10	1.15	148	45.95
Dongzhai Harbour	Z01_45-50.bin246	c__Bathyarchaeia	92.56	4.67	20	2.05	306	45.03
Dongzhai Harbour	Z01_45-50.bin116	c__Bathyarchaeia	91.59	1.71	33.33	1.32	88	45.23
Dongzhai Harbour	Z01_95-100.bin86	c__Bathyarchaeia	87.24	5.61	75	1.45	204	44.07
Dongzhai Harbour	Z02_20-25.bin79	c__Bathyarchaeia	84.47	4.53	42.86	1.27	182	44.21
Dongzhai Harbour	Z03_20-25.bin55	c__Bathyarchaeia	87.38	6.54	0	1.55	169	45.36
Dongzhai Harbour	Z03_20-25.bin323	c__Bathyarchaeia	79.15	2.8	66.67	1.37	165	46.07
Dongzhai Harbour	Z03_20-25.bin109	c__Bathyarchaeia	78.5	0.93	100	1.41	139	45.8
Dongzhai Harbour	Z03_20-25.bin235	c__Bathyarchaeia	70.09	8.41	41.18	2.45	272	43.64
Dongzhai Harbour	Z01_45-50.bin251	c__Bathyarchaeia	97.66	3.31	9.09	2.35	173	44.24
Dongzhai Harbour	Z01_95-100.bin76	c__Bathyarchaeia	97.66	0.93	0	1.93	200	45.13
Dongzhai Harbour	Z01_95-100.bin180	c__Bathyarchaeia	93.93	3.74	0	1.77	124	44.26
Dongzhai Harbour	Z01_95-100.bin256	c__Bathyarchaeia	78.5	6.11	6.67	2.09	219	44.47
Dongzhai Harbour	Z01_95-100.bin64	c__Bathyarchaeia	73.57	0.93	0	1.82	497	44.88
Dongzhai Harbour	Z02_20-25.bin174	c__Bathyarchaeia	83.25	2.88	20	1.55	123	44.07
Dongzhai Harbour	Z03_20-25.bin301	c__Bathyarchaeia	93.85	4.67	0	2.14	251	44.16
Dongzhai Harbour	Z01_95-100.bin198	c__Bathyarchaeia	82.94	0.93	0	2.58	234	43.87
Dongzhai Harbour	Z02_20-25.bin275	c__Bathyarchaeia	76.17	4.67	0	2.03	153	42.55
Dongzhai Harbour	Z03_20-25.bin48	c__Bathyarchaeia	83.64	6.54	0	2.44	150	43.02
Dongzhai Harbour	Z03_45-50.bin255	c__Bathyarchaeia	85.83	6.85	10	2.51	102	42.96
Dongzhai Harbour	Z03_45-50.bin302	c__Bathyarchaeia	75.92	0.93	0	1.43	183	40.55
Dongzhai Harbour	Z01_95-100.bin36	c__Bathyarchaeia	88.32	4.05	0	2.64	344	49.83
Dongzhai Harbour	Z01_95-100.bin183	c__Bathyarchaeia	74.45	4.05	0	2.16	114	45.1
Dongzhai Harbour	Z01_95-100.bin44	c__Bathyarchaeia	81.78	2.34	50	1.67	218	49.69
Dongzhai Harbour	Z02_20-25.bin106	c__Bathyarchaeia	72.83	3.74	0	1.55	226	49.03
Dongzhai Harbour	Z01_20-25.bin249	c__Bathyarchaeia	78.9	4.19	25	1.62	195	44.46
Dongzhai Harbour	Z02_20-25.bin109	c__Bathyarchaeia	92.23	7.77	44.44	2.24	274	44.04
Dongzhai Harbour	Z01_45-50.bin140	c__Nitrososphaeria	95.63	1.46	0	1.36	160	40.68
Dongzhai Harbour	Z01_95-100.bin32	c__Nitrososphaeria	90.78	0.97	0	1.06	128	41.11
Dongzhai Harbour	Z02_45-50.bin213	c__Nitrososphaeria	93.69	2.43	33.33	1.37	73	40.83
Dongzhai Harbour	Z02_45-50.bin216	c__Nitrososphaeria	97.33	2.91	25	1.36	91	36.67
