# Supplementary material for: Expanding the phylogenetic distribution of cytochrome b-containing methanogenic archaea sheds light on the evolution of methanogenesis
Source: ISME J. 2022 Jul 9;16(10):2373–87. doi: 10.1038/s41396-022-01281-0 (PMC9478090; doi:10.1038/s41396-022-01281-0)
Supplement: Supplementary file 3 — Supplementary Table 2 [file 41396_2022_1281_MOESM3_ESM.xlsx]

## Sheet: Sheet1
Supplementary Table 2. BLAST results generated by searching reads from TDP7 and TDP9 against H03B1/HK01M/HK01B/HK02M1/HK02M2 McrA sequence using the BLASTX method of DIAMOND (cutoffs: e-value <1e-5, >85% identity, alignment length >80%).
SRA Run	Query id	Subject id	identity (%)	Alignment length (aa)	s. start	s. end	e-value	bit score
TDP7	A00178:58:HCYY3DSXX:4:1107:18213:32409	HK02M2	86	50	368	417	6.3e-23	90.5
TDP7	A00178:58:HCYY3DSXX:4:1117:28763:32706	H03B1	87.8	49	168	216	6.3e-23	90.5
TDP7	A00178:58:HCYY3DSXX:4:1132:18991:18850	H03B1	87.8	49	43	91	2e-24	95.5
TDP7	A00178:58:HCYY3DSXX:4:1153:5059:18897	HK02M2	86	50	13	62	1.8e-25	99
TDP7	A00178:58:HCYY3DSXX:4:1218:4453:9987	H03B1	98	50	423	472	2.7e-29	111.7
TDP7	A00178:58:HCYY3DSXX:4:1235:22209:31626	HK02M2	88	50	387	436	6.3e-23	90.5
TDP7	A00178:58:HCYY3DSXX:4:1237:9805:13808	HK01M	89.8	49	483	531	7.2e-27	103.6
TDP7	A00178:58:HCYY3DSXX:4:1238:10185:9831	HK01M	89.8	49	483	531	7.2e-27	103.6
TDP7	A00178:58:HCYY3DSXX:4:1248:1289:32033	H03B1	87.8	49	146	194	1.5e-24	95.9
TDP7	A00178:58:HCYY3DSXX:4:1263:24035:33912	H03B1	90	50	113	162	1e-25	99.8
TDP7	A00178:58:HCYY3DSXX:4:1270:24659:18552	H03B1	93.9	49	131	179	1.6e-26	102.4
TDP7	A00178:58:HCYY3DSXX:4:1276:4056:36260	H03B1	89.8	49	62	110	1e-25	99.8
TDP7	A00178:58:HCYY3DSXX:4:1344:4580:21981	H03B1	90	50	194	243	2e-24	95.5
TDP7	A00178:58:HCYY3DSXX:4:1350:11460:7185	H03B1	89.8	49	59	107	3.6e-26	101.3
TDP7	A00178:58:HCYY3DSXX:4:1360:23619:8735	H03B1	94	50	198	247	5.2e-25	97.4
TDP7	A00178:58:HCYY3DSXX:4:1412:27389:4930	H03B1	92	50	79	128	1.2e-26	102.8
TDP7	A00178:58:HCYY3DSXX:4:1431:13720:25786	H03B1	90	50	247	296	6.1e-26	100.5
TDP7	A00178:58:HCYY3DSXX:4:1435:12608:18443	H03B1	95.9	49	442	490	2.7e-29	111.7
TDP7	A00178:58:HCYY3DSXX:4:1447:4508:30248	H03B1	91.7	48	308	355	3e-25	98.2
TDP7	A00178:58:HCYY3DSXX:4:1473:8151:32863	HK02M2	86	50	362	411	3.4e-24	94.7
TDP7	A00178:58:HCYY3DSXX:4:1473:11532:34554	H03B1	87.8	49	146	194	1.5e-24	95.9
TDP7	A00178:58:HCYY3DSXX:4:1473:12454:34898	H03B1	87.8	49	146	194	1.5e-24	95.9
TDP7	A00178:58:HCYY3DSXX:4:1473:12500:35008	H03B1	87.8	49	146	194	1.5e-24	95.9
TDP7	A00178:58:HCYY3DSXX:4:1540:26910:11710	HK01M	93.9	49	107	155	1.4e-25	99.4
TDP7	A00178:58:HCYY3DSXX:4:1540:28257:13730	HK01M	93.9	49	107	155	1.4e-25	99.4
TDP7	A00178:58:HCYY3DSXX:4:1629:18014:3004	H03B1	91.8	49	417	465	9.4e-27	103.2
TDP7	A00178:58:HCYY3DSXX:4:1662:3631:5525	HK02M2	88	50	387	436	6.3e-23	90.5
TDP7	A00178:58:HCYY3DSXX:4:2112:15646:27367	HK01M	93.9	49	85	133	3.2e-27	104.8
TDP7	A00178:58:HCYY3DSXX:4:2115:15058:31641	H03B1	91.8	49	134	182	8e-26	100.1
TDP7	A00178:58:HCYY3DSXX:4:2119:18864:7576	H03B1	96	50	439	488	7e-30	113.6
TDP7	A00178:58:HCYY3DSXX:4:2119:18502:9706	H03B1	96	50	439	488	7e-30	113.6
TDP7	A00178:58:HCYY3DSXX:4:2142:12590:28714	H03B1	89.6	48	252	299	1.8e-25	99
TDP7	A00178:58:HCYY3DSXX:4:2143:13078:8547	H03B1	90	50	113	162	1e-25	99.8
TDP7	A00178:58:HCYY3DSXX:4:2221:31810:21856	H03B1	93.9	49	72	120	1.6e-26	102.4
TDP7	A00178:58:HCYY3DSXX:4:2224:9082:33536	HK01M	90	50	480	529	1.9e-27	105.5
TDP7	A00178:58:HCYY3DSXX:4:2224:8992:33943	HK01M	90	50	480	529	1.9e-27	105.5
TDP7	A00178:58:HCYY3DSXX:4:2231:6271:7310	H03B1	86	50	262	311	1.2e-26	102.8
TDP7	A00178:58:HCYY3DSXX:4:2243:9815:5619	H03B1	90	50	113	162	1e-25	99.8
TDP7	A00178:58:HCYY3DSXX:4:2243:4453:9831	H03B1	87.8	49	146	194	1.5e-24	95.9
TDP7	A00178:58:HCYY3DSXX:4:2250:14922:11177	H03B1	90	50	53	102	2.7e-26	101.7
TDP7	A00178:58:HCYY3DSXX:4:2250:15917:23985	H03B1	90	50	53	102	2.7e-26	101.7
TDP7	A00178:58:HCYY3DSXX:4:2277:28519:3818	H03B1	98	50	423	472	2.7e-29	111.7
TDP7	A00178:58:HCYY3DSXX:4:2278:28049:36385	HK01M	89.8	49	482	530	5.5e-27	104
TDP7	A00178:58:HCYY3DSXX:4:2352:22851:28573	HK02M2	86	50	13	62	1.8e-25	99
TDP7	A00178:58:HCYY3DSXX:4:2359:23194:20337	H03B1	89.8	49	186	234	1.2e-24	96.3
TDP7	A00178:58:HCYY3DSXX:4:2374:30879:36182	H03B1	92	50	217	266	4.4e-24	94.4
TDP7	A00178:58:HCYY3DSXX:4:2401:17508:27962	H03B1	87.5	48	147	194	9.8e-24	93.2
TDP7	A00178:58:HCYY3DSXX:4:2401:17363:28338	H03B1	87.5	48	147	194	9.8e-24	93.2
TDP7	A00178:58:HCYY3DSXX:4:2404:10031:28761	H03B1	97.9	48	429	476	7.7e-29	110.2
TDP7	A00178:58:HCYY3DSXX:4:2409:21377:16689	H03B1	90	50	113	162	1e-25	99.8
TDP7	A00178:58:HCYY3DSXX:4:2420:9480:35227	H03B1	85.4	48	147	194	2.8e-23	91.7
TDP7	A00178:58:HCYY3DSXX:4:2447:30083:18552	H03B1	93.9	49	337	385	2e-24	95.5
TDP7	A00178:58:HCYY3DSXX:4:2517:17192:32299	H03B1	91.8	49	230	278	4.8e-23	90.9
TDP7	A00178:58:HCYY3DSXX:4:2529:26051:29888	H03B1	91.8	49	231	279	3.7e-23	91.3
TDP7	A00178:58:HCYY3DSXX:4:2529:24596:30405	H03B1	91.8	49	231	279	3.7e-23	91.3
TDP7	A00178:58:HCYY3DSXX:4:2529:23764:36824	H03B1	91.8	49	231	279	3.7e-23	91.3
TDP7	A00178:58:HCYY3DSXX:4:2530:24686:3098	H03B1	89.8	49	231	279	4.8e-23	90.9
TDP7	A00178:58:HCYY3DSXX:4:2530:28483:30812	HK02M2	86	50	26	75	6.8e-25	97.1
TDP7	A00178:58:HCYY3DSXX:4:2538:2528:30170	H03B1	93.9	49	211	259	2.6e-24	95.1
TDP7	A00178:58:HCYY3DSXX:4:2538:5719:35415	H03B1	91.8	49	211	259	9.8e-24	93.2
TDP7	A00178:58:HCYY3DSXX:4:2550:5529:25316	HK01M	92	50	465	514	2.9e-28	108.2
TDP7	A00178:58:HCYY3DSXX:4:2560:10131:7169	H03B1	89.8	49	139	187	6.8e-25	97.1
TDP7	A00178:58:HCYY3DSXX:4:2574:32542:33113	H03B1	87.8	49	179	227	4.4e-24	94.4
TDP7	A00178:58:HCYY3DSXX:4:2612:15935:28620	HK02M2	86	50	377	426	4.1e-22	87.8
TDP7	A00178:58:HCYY3DSXX:4:2612:15383:30514	HK02M2	86	50	377	426	4.1e-22	87.8
TDP7	A00178:58:HCYY3DSXX:4:2617:5882:2910	H03B1	94	50	73	122	9.4e-27	103.2
TDP7	A00178:58:HCYY3DSXX:4:2631:26729:34162	H03B1	85.7	49	354	402	1.8e-22	89
TDP7	A00178:58:HCYY3DSXX:4:2634:12084:26772	H03B1	91.8	49	415	463	6.1e-26	100.5
TDP7	A00178:58:HCYY3DSXX:4:2646:30635:16031	HK01M	93.9	49	95	143	9.4e-27	103.2
TDP7	A00178:58:HCYY3DSXX:4:2653:18014:21950	H03B1	93.9	49	131	179	1.6e-26	102.4
TDP7	A00178:58:HCYY3DSXX:4:2657:26033:6621	H03B1	85.7	49	354	402	1.8e-22	89
TDP9	A00178:58:HCYY3DSXX:4:1115:17246:24565	HK01M	91.8	49	93	141	3.6e-26	101.3
TDP9	A00178:58:HCYY3DSXX:4:1131:12418:9095	H03B1	87.8	49	358	406	2.8e-23	91.7
TDP9	A00178:58:HCYY3DSXX:4:1151:27245:3333	HK02M2	86	50	16	65	2.3e-25	98.6
TDP9	A00178:58:HCYY3DSXX:4:1161:21197:21856	HK01M	86	50	5	54	2.8e-23	91.7
TDP9	A00178:58:HCYY3DSXX:4:1162:20383:8265	H03B1	94	50	77	126	4.2e-27	104.4
TDP9	A00178:58:HCYY3DSXX:4:1167:9579:17143	HK02M2	86	50	16	65	2.3e-25	98.6
TDP9	A00178:58:HCYY3DSXX:4:1169:30987:8876	H03B1	90	50	113	162	1e-25	99.8
TDP9	A00178:58:HCYY3DSXX:4:1169:30978:8891	H03B1	90	50	113	162	1e-25	99.8
TDP9	A00178:58:HCYY3DSXX:4:1169:17861:29356	H03B1	87.8	49	152	200	7.5e-24	93.6
TDP9	A00178:58:HCYY3DSXX:4:1202:31141:33473	HK01M	91.8	49	301	349	2.1e-26	102.1
TDP9	A00178:58:HCYY3DSXX:4:1204:23647:26475	H03B1	91.5	47	346	392	2.8e-23	91.7
TDP9	A00178:58:HCYY3DSXX:4:1210:27037:2660	H03B1	87.5	40	124	163	8.6e-20	80.1
TDP9	A00178:58:HCYY3DSXX:4:1222:9155:8735	H03B1	89.8	49	63	111	3e-25	98.2
TDP9	A00178:58:HCYY3DSXX:4:1237:31946:25379	HK01M	94	50	87	136	1.1e-27	106.3
TDP9	A00178:58:HCYY3DSXX:4:1245:16740:10316	HK02M2	85.7	49	374	422	7e-22	87
TDP9	A00178:58:HCYY3DSXX:4:1248:4779:36041	H03B1	87.8	49	170	218	6.3e-23	90.5
TDP9	A00178:58:HCYY3DSXX:4:1256:5457:18552	HK02M2	85.7	49	18	66	8.8e-25	96.7
TDP9	A00178:58:HCYY3DSXX:4:1270:28293:14888	H03B1	94	50	96	145	9.4e-27	103.2
TDP9	A00178:58:HCYY3DSXX:4:1302:14678:7185	H03B1	94	50	95	144	5.5e-27	104
TDP9	A00178:58:HCYY3DSXX:4:1306:8540:12273	HK02M2	89.8	49	411	459	1.7e-23	92.4
TDP9	A00178:58:HCYY3DSXX:4:1311:1515:2957	H03B1	89.8	49	117	165	5.2e-25	97.4
TDP9	A00178:58:HCYY3DSXX:4:1316:32226:26929	H03B1	90	50	137	186	1e-25	99.8
TDP9	A00178:58:HCYY3DSXX:4:1316:32805:35853	H03B1	90	50	137	186	1e-25	99.8
TDP9	A00178:58:HCYY3DSXX:4:1325:15619:26475	H03B1	92	50	231	280	5.7e-24	94
TDP9	A00178:58:HCYY3DSXX:4:1326:18629:8046	HK01M	91.8	49	302	350	3.6e-26	101.3
TDP9	A00178:58:HCYY3DSXX:4:1334:21621:3145	HK02M2	86	50	20	69	3e-25	98.2
TDP9	A00178:58:HCYY3DSXX:4:1338:10836:9424	HK01M	96	50	453	502	5e-28	107.5
TDP9	A00178:58:HCYY3DSXX:4:1343:18114:27414	HK02M2	85.7	49	32	80	5.7e-24	94
TDP9	A00178:58:HCYY3DSXX:4:1353:14606:17080	H03B1	85.7	49	293	341	6.8e-25	97.1
TDP9	A00178:58:HCYY3DSXX:4:1361:2817:25629	HK02M2	87.2	47	20	66	3.4e-24	94.7
TDP9	A00178:58:HCYY3DSXX:4:1366:9028:33692	HK01M	94	50	454	503	2.5e-27	105.1
TDP9	A00178:58:HCYY3DSXX:4:1367:19397:31140	H03B1	98	50	424	473	1.6e-29	112.5
TDP9	A00178:58:HCYY3DSXX:4:1403:6723:35117	H03B1	92	50	191	240	3e-25	98.2
TDP9	A00178:58:HCYY3DSXX:4:1403:6045:35822	H03B1	90	50	191	240	8.8e-25	96.7
TDP9	A00178:58:HCYY3DSXX:4:1408:22390:8641	HK02M2	85.7	49	32	80	5.7e-24	94
TDP9	A00178:58:HCYY3DSXX:4:1415:12843:9424	H03B1	94	50	70	119	1.5e-27	105.9
TDP9	A00178:58:HCYY3DSXX:4:1423:23339:34522	HK01M	94	50	89	138	1.9e-27	105.5
TDP9	A00178:58:HCYY3DSXX:4:1432:28809:13745	H03B1	87.8	49	172	220	6.3e-23	90.5
TDP9	A00178:58:HCYY3DSXX:4:1435:23683:24283	H03B1	93.9	49	335	383	2.6e-24	95.1
TDP9	A00178:58:HCYY3DSXX:4:1443:26765:4601	H03B1	93.9	49	201	249	8.8e-25	96.7
TDP9	A00178:58:HCYY3DSXX:4:1457:9842:22952	H03B1	89.8	49	74	122	3e-25	98.2
TDP9	A00178:58:HCYY3DSXX:4:1461:30174:1642	H03B1	90	50	229	278	6.3e-23	90.5
TDP9	A00178:58:HCYY3DSXX:4:1461:30056:1846	H03B1	90	50	229	278	6.3e-23	90.5
TDP9	A00178:58:HCYY3DSXX:4:1462:1072:34131	H03B1	87.8	49	146	194	1.5e-24	95.9
TDP9	A00178:58:HCYY3DSXX:4:1465:17616:24549	HK02M2	86	50	13	62	1.8e-25	99
TDP9	A00178:58:HCYY3DSXX:4:1469:7392:17425	HK02M2	85.7	49	30	78	1.7e-23	92.4
TDP9	A00178:58:HCYY3DSXX:4:1473:27380:11898	HK02M2	87.8	49	28	76	8.8e-25	96.7
TDP9	A00178:58:HCYY3DSXX:4:1506:28655:18615	H03B1	90	50	220	269	1.3e-23	92.8
TDP9	A00178:58:HCYY3DSXX:4:1534:10520:10034	H03B1	91.8	49	416	464	7.2e-27	103.6
TDP9	A00178:58:HCYY3DSXX:4:1534:10809:10567	H03B1	91.8	49	416	464	7.2e-27	103.6
TDP9	A00178:58:HCYY3DSXX:4:1534:10719:10692	H03B1	91.8	49	416	464	7.2e-27	103.6
TDP9	A00178:58:HCYY3DSXX:4:1548:7428:19586	H03B1	89.8	49	251	299	8e-26	100.1
TDP9	A00178:58:HCYY3DSXX:4:1561:7808:22968	H03B1	89.8	49	251	299	8e-26	100.1
TDP9	A00178:58:HCYY3DSXX:4:1562:5358:25614	HK01M	93.9	49	89	137	5.5e-27	104
TDP9	A00178:58:HCYY3DSXX:4:1620:3586:32283	H03B1	86	50	355	404	1.7e-23	92.4
TDP9	A00178:58:HCYY3DSXX:4:1624:1289:27555	H03B1	89.8	49	121	169	1.4e-25	99.4
TDP9	A00178:58:HCYY3DSXX:4:1636:25373:28902	H03B1	86	50	264	313	2.7e-26	101.7
TDP9	A00178:58:HCYY3DSXX:4:1640:1913:5963	HK01M	88	50	484	533	7.2e-27	103.6
TDP9	A00178:58:HCYY3DSXX:4:1651:8413:33818	HK01M	92	50	459	508	2.5e-27	105.1
TDP9	A00178:58:HCYY3DSXX:4:1658:31638:7059	HK01M	85.7	49	491	539	6.1e-26	100.5
TDP9	A00178:58:HCYY3DSXX:4:1658:2383:11443	H03B1	91.8	49	231	279	3.7e-23	91.3
TDP9	A00178:58:HCYY3DSXX:4:1664:12870:29199	HK01M	86	50	487	536	1.2e-26	102.8
TDP9	A00178:58:HCYY3DSXX:4:2102:23755:28980	HK01M	91.8	49	480	528	2.5e-27	105.1
TDP9	A00178:58:HCYY3DSXX:4:2113:21495:28134	H03B1	95.9	49	328	376	1.8e-25	99
TDP9	A00178:58:HCYY3DSXX:4:2115:5177:10864	H03B1	95.9	49	196	244	2.3e-25	98.6
TDP9	A00178:58:HCYY3DSXX:4:2152:15799:31986	HK01M	86	50	495	544	1.2e-26	102.8
TDP9	A00178:58:HCYY3DSXX:4:2166:19605:7388	H03B1	87.8	49	142	190	5.7e-24	94
TDP9	A00178:58:HCYY3DSXX:4:2173:16125:17550	HK02M2	85.7	49	26	74	2e-24	95.5
TDP9	A00178:58:HCYY3DSXX:4:2175:21359:13213	HK02M2	92	50	400	449	7.5e-24	93.6
TDP9	A00178:58:HCYY3DSXX:4:2175:23014:20995	HK02M2	92	50	400	449	7.5e-24	93.6
TDP9	A00178:58:HCYY3DSXX:4:2176:24722:6136	H03B1	87.8	49	182	230	7.5e-24	93.6
TDP9	A00178:58:HCYY3DSXX:4:2209:9308:3897	HK01M	91.8	49	301	349	2.1e-26	102.1
TDP9	A00178:58:HCYY3DSXX:4:2226:29297:16376	H03B1	89.8	49	53	101	8e-26	100.1
TDP9	A00178:58:HCYY3DSXX:4:2230:15736:23516	H03B1	85.7	49	263	311	1.4e-25	99.4
TDP9	A00178:58:HCYY3DSXX:4:2232:15628:11835	H03B1	89.8	49	186	234	1.5e-24	95.9
TDP9	A00178:58:HCYY3DSXX:4:2248:4779:9925	H03B1	87.8	49	164	212	1.3e-23	92.8
TDP9	A00178:58:HCYY3DSXX:4:2249:2148:32174	H03B1	86	50	33	82	2.6e-24	95.1
TDP9	A00178:58:HCYY3DSXX:4:2253:14127:10019	H03B1	88	50	253	302	2.1e-26	102.1
TDP9	A00178:58:HCYY3DSXX:4:2262:11360:19758	H03B1	92	50	217	266	4.4e-24	94.4
TDP9	A00178:58:HCYY3DSXX:4:2262:17445:32362	HK02M2	85.7	49	32	80	5.7e-24	94
TDP9	A00178:58:HCYY3DSXX:4:2266:9417:32737	H03B1	86	50	258	307	3.6e-26	101.3
TDP9	A00178:58:HCYY3DSXX:4:2276:28293:15421	H03B1	96	50	441	490	5.3e-30	114
TDP9	A00178:58:HCYY3DSXX:4:2305:29080:21324	H03B1	89.8	49	80	128	1.4e-25	99.4
TDP9	A00178:58:HCYY3DSXX:4:2311:21423:1767	H03B1	89.8	49	225	273	4.1e-22	87.8
TDP9	A00178:58:HCYY3DSXX:4:2311:21395:1783	H03B1	89.8	49	225	273	4.1e-22	87.8
TDP9	A00178:58:HCYY3DSXX:4:2315:15709:25786	H03B1	95.9	49	328	376	1.4e-25	99.4
TDP9	A00178:58:HCYY3DSXX:4:2319:28845:11021	H03B1	86	50	181	230	4.4e-24	94.4
TDP9	A00178:58:HCYY3DSXX:4:2324:19777:34178	H03B1	87.8	49	170	218	6.3e-23	90.5
TDP9	A00178:58:HCYY3DSXX:4:2334:10746:29904	HK01M	92	50	91	140	4.2e-27	104.4
TDP9	A00178:58:HCYY3DSXX:4:2346:5999:11068	H03B1	89.8	49	249	297	1e-25	99.8
TDP9	A00178:58:HCYY3DSXX:4:2347:16758:6245	H03B1	90	50	83	132	9.4e-27	103.2
TDP9	A00178:58:HCYY3DSXX:4:2349:28736:32471	H03B1	87.8	49	146	194	1.5e-24	95.9
TDP9	A00178:58:HCYY3DSXX:4:2354:3405:24737	H03B1	90	50	191	240	2.6e-24	95.1
TDP9	A00178:58:HCYY3DSXX:4:2355:28094:21652	H03B1	94	50	337	386	3e-25	98.2
TDP9	A00178:58:HCYY3DSXX:4:2357:10267:36965	H03B1	91.8	49	129	177	2.1e-26	102.1
TDP9	A00178:58:HCYY3DSXX:4:2358:10149:1877	H03B1	91.8	49	129	177	2.1e-26	102.1
TDP9	A00178:58:HCYY3DSXX:4:2365:28962:9940	H03B1	89.8	49	251	299	8e-26	100.1
TDP9	A00178:58:HCYY3DSXX:4:2368:22191:17628	H03B1	98	50	424	473	1.6e-29	112.5
TDP9	A00178:58:HCYY3DSXX:4:2368:4255:20791	H03B1	88	50	66	115	3e-25	98.2
TDP9	A00178:58:HCYY3DSXX:4:2403:25048:34882	H03B1	90	50	249	298	2.1e-26	102.1
TDP9	A00178:58:HCYY3DSXX:4:2411:29884:27727	H03B1	85.7	49	349	397	1.4e-22	89.4
TDP9	A00178:58:HCYY3DSXX:4:2415:10854:31313	H03B1	90	50	105	154	2.3e-25	98.6
TDP9	A00178:58:HCYY3DSXX:4:2421:20943:2722	H03B1	89.8	49	63	111	3e-25	98.2
TDP9	A00178:58:HCYY3DSXX:4:2424:24288:1125	H03B1	87.8	49	176	224	1.3e-23	92.8
TDP9	A00178:58:HCYY3DSXX:4:2426:21178:23046	H03B1	89.4	47	160	206	2.8e-23	91.7
TDP9	A00178:58:HCYY3DSXX:4:2435:6795:33176	H03B1	88	50	43	92	2.3e-25	98.6
TDP9	A00178:58:HCYY3DSXX:4:2438:14253:15655	HK01M	93.9	49	110	158	3e-25	98.2
TDP9	A00178:58:HCYY3DSXX:4:2461:16975:25128	H03B1	85.7	49	174	222	7e-22	87
TDP9	A00178:58:HCYY3DSXX:4:2461:29487:27946	H03B1	85.7	49	174	222	7e-22	87
TDP9	A00178:58:HCYY3DSXX:4:2501:31503:33379	H03B1	87.8	49	180	228	4.4e-24	94.4
TDP9	A00178:58:HCYY3DSXX:4:2505:8169:11475	H03B1	87.8	49	162	210	1.7e-23	92.4
TDP9	A00178:58:HCYY3DSXX:4:2510:6795:29230	H03B1	92	50	417	466	5e-28	107.5
TDP9	A00178:58:HCYY3DSXX:4:2512:19551:21324	H03B1	91.8	49	80	128	3.6e-26	101.3
TDP9	A00178:58:HCYY3DSXX:4:2519:1588:21590	H03B1	94	50	197	246	3e-25	98.2
TDP9	A00178:58:HCYY3DSXX:4:2519:31557:28150	H03B1	94	50	193	242	1.4e-25	99.4
TDP9	A00178:58:HCYY3DSXX:4:2519:31901:28870	H03B1	94	50	193	242	1.4e-25	99.4
TDP9	A00178:58:HCYY3DSXX:4:2538:22706:27383	H03B1	88	50	140	189	6.8e-25	97.1
TDP9	A00178:58:HCYY3DSXX:4:2556:22444:20760	HK02M2	86	50	14	63	1e-25	99.8
TDP9	A00178:58:HCYY3DSXX:4:2557:22444:6230	H03B1	91.8	49	65	113	4.7e-26	100.9
TDP9	A00178:58:HCYY3DSXX:4:2564:13395:28197	HK01M	92	50	459	508	2.5e-27	105.1
TDP9	A00178:58:HCYY3DSXX:4:2570:29053:20776	H03B1	86	50	353	402	2.8e-23	91.7
TDP9	A00178:58:HCYY3DSXX:4:2573:22318:28025	HK01M	89.8	49	482	530	5.5e-27	104
TDP9	A00178:58:HCYY3DSXX:4:2573:24496:37059	HK01M	85.7	49	7	55	3.7e-23	91.3
TDP9	A00178:58:HCYY3DSXX:4:2613:16541:2675	HK01M	86	50	496	545	3.2e-27	104.8
TDP9	A00178:58:HCYY3DSXX:4:2616:6822:32409	H03B1	89.8	49	187	235	6.8e-25	97.1
TDP9	A00178:58:HCYY3DSXX:4:2618:19687:11600	HK02M2	89.8	49	371	419	3.7e-23	91.3
TDP9	A00178:58:HCYY3DSXX:4:2631:27688:9392	H03B1	92	50	129	178	7.2e-27	103.6
TDP9	A00178:58:HCYY3DSXX:4:2649:26115:2503	HK02M2	86	50	16	65	2.3e-25	98.6
TDP9	A00178:58:HCYY3DSXX:4:2652:10122:26944	H03B1	94	50	99	148	1.1e-27	106.3
TDP9	A00178:58:HCYY3DSXX:4:2653:26820:35634	H03B1	90	50	115	164	2.3e-25	98.6
TDP9	A00178:58:HCYY3DSXX:4:2653:26765:36198	H03B1	90	50	115	164	2.3e-25	98.6
TDP9	A00178:58:HCYY3DSXX:4:2656:26594:14387	HK02M2	88	50	385	434	2.8e-23	91.7
TDP9	A00178:58:HCYY3DSXX:4:2658:31901:2942	H03B1	89.8	49	142	190	8.8e-25	96.7
TDP9	A00178:58:HCYY3DSXX:4:2661:5466:34068	H03B1	90	50	138	187	2.3e-25	98.6
TDP9	A00178:58:HCYY3DSXX:4:2678:29342:33364	HK01M	87.8	49	495	543	3.6e-26	101.3
