# Supplementary material for: Expanding the phylogenetic distribution of cytochrome b-containing methanogenic archaea sheds light on the evolution of methanogenesis
Source: ISME J. 2022 Jul 9;16(10):2373–87. doi: 10.1038/s41396-022-01281-0 (PMC9478090; doi:10.1038/s41396-022-01281-0)
Supplement: Supplementary file 4 — Supplementary Table 3 [file 41396_2022_1281_MOESM4_ESM.xlsx]

## Sheet: Sheet3
Supplementary Table 3. Environmental distribution of the 'Ca. Methylarchaeales'. The number and percent coverage of reads mapping to the 'Ca. Methylarchaeales' 16S rRNA genes (cutoffs: ≥ 97% identity and ≥50% alignment length) are shown. The number and percent coverage of reads mapping to the 'Ca. Methylarchaeales' mcrA genes (cutoffs: ≥ 85% nucleotide identity and ≥50% alignment length) are pres…
ID	Metagenomes	Description	Geographic coordinates	Size (GB)	Platform	mcrA (≥ 85%)	Percent coverage of mcrA (H03B1/TDP8/TDP10/JZ-2-bin-220)α	16S rRNA gene (≥ 97%)	Percent coverage of 16S rRNA gene (H03B2/TDP8/TDP10)β
1	H02_S (this study)	Sediments from mangrove forest in Zhanjiang bay	21°10′27″N 110°26′45″E	60	HiSeq 2500	0	ND	464	H03B2 (58.07%)
2	H02_M (this study)	Sediments from mangrove forest in Zhanjiang bay	21°10′27″N 110°26′45″E	60	HiSeq 2500	0	ND	194	H03B2 (69.2%)
3	H02_B (this study)	Sediments from mangrove forest in Zhanjiang bay	21°10′27″N 110°26′45″E	60	HiSeq 2500	6	H03B1 (30.82%)	418	H03B2 (78.53%)
4	H03_S (this study)	Sediments from mangrove forest in Zhanjiang bay	21°10′27″N 110°26′45″E	60	HiSeq 2500	0	ND	462	H03B2 (51.27%)
5	H03_M (this study)	Sediments from mangrove forest in Zhanjiang bay	21°10′27″N 110°26′45″E	60	HiSeq 2500	6	H03B1 (11.29%)	106	TDP10 (39.54%)
6	H03_B (this study)	Sediments from mangrove forest in Zhanjiang bay	21°10′27″N 110°26′45″E	60	HiSeq 2500	175	H03B1 (100%)	311	H03B2 (100%)
7	ERR476714	Sediments from freshwater lake in Sweden, 10cm bsf	63°49'18.0"N 20°20'51.0"E	19	HiSeq 2000	0	ND	132	TDP10 (30.12%)
8	SRR7543971	Metagenome from Yunxiao mangrove sediment	23.55 N 117.24 E	38	HiSeq 2500	0	ND	13	TDP10 (26.29%)
9	ERR420364	The diffuse hydrothermal vents of Axial Seamount	45°55'21.9"N 129°59'17.2"W	1.4	HiSeq 1000	0	ND	17	TDP10 (8.54%)
10	ERR1545491	Manikaran hot springs	32°01'12.0"N 77°20'24.0"E	2.4	HiSeq 3000	0	ND	9	H03B2 (18.07%)
11	ERR1701760	Tara Oceans expedition deep chlorophyll maximum layer	18°35'02.0"N 66°28'21.7"E	38	HiSeq 2000	0	ND	29	TDP10 (6.35%)
12	SRR9952630	Canada: Lake Hazen, Ellesmere Island, Nunavut	81°48'18.8"N 71°31'37.2"W	43	HiSeq 2500	0	ND	42	TDP10 (25.52%)
13	ERR507304	Inner estuary，Australia: NSW, Fagans Bay	33°26'04.4"S 151°19'21.0"E	3.29	HiSeq 2000	0	ND	128	H03B2 (20.47%)
14	ERR507309	Inner estuary，Australia: NSW, Fagans Bay	33°26'04.4"S 151°19'21.0"E	3.45	HiSeq 2000	0	ND	57	H03B2 (21.47%)
15	SRR7716469	Deep sea sediments associated with petroleum seepage, Atlantic Ocean	26°35'24.0"N 87°30'36.0"W	16	NextSeq 500	0	ND	7	TDP10 (19.82%)
16	SRR7716470	Deep sea sediments associated with petroleum seepage, Atlantic Ocean	27°25'48.0"N 86°00'36.0"W	27	NextSeq 500	0	ND	6	TDP10 (22.56%)
17	SRR7716471	Deep sea sediments associated with petroleum seepage, Atlantic Ocean	26°16'48.0"N 86°48'36.0"W	25	NextSeq 500	0	ND	16	TDP10 (31.76%)
18	SRR10294826	Atlantic Ocean:Lost City Hydrothermal Field	30°07'26.6"N 42°07'12.4"W	61	HiSeq 2500	0	ND	3	TDP10 (15.33%)
19	SRR7903764	Sediments of hot spring, Russia:Kunashir Island, Faust Lake	44°00'11.0"N 145°46'43.0"E	55	NovaSeq 6000	0	ND	17	H03B2 (9.47%)
20	SRR3577362	Deep sea hydrothermal plume seawater, Mexico: Gulf of California	27°01'30.0"N 111°24'00.0"W	56	HiSeq 2000	0	ND	543	H03B2 (17.67%)
21	SRR6301444	Marine sediment, USA: Guaymas Basin, Gulf of California	27°02'19.7"N 111°14'44.2"W	82	HiSeq 2500	0	ND	409	TDP10 (40.09%)
22	SRR6301445	Marine sediment, USA: Guaymas Basin, Gulf of California	27°02'19.7"N 111°14'44.2"W	65	HiSeq 2500	0	ND	198	TDP10 (38.88%)
23	SRR6301446	Marine sediment, USA: Guaymas Basin, Gulf of California	27°02'32.3"N 111°14'44.2"W	71	HiSeq 2500	0	ND	49	H03B2 (12.2%)
24	SRR6301447	Marine sediment, USA: Guaymas Basin, Gulf of California	27°02'32.3"N 111°14'44.2"W	87	HiSeq 2500	0	ND	45	H03B2 (18.67%)
25	SRR8709623	Hadal surficial sedimentm, Pacific Ocean	11°54'36.0"N 144°55'48.0"E	9.5	HiSeq 2500	0	ND	2	TDP10 (8.54%)
26	SRR6057436	Sediment 0-1 cm, Mariana Trench, Pacific Ocean:Mariana Trench	12°28'35.0"N 144°51'53.3"E	38	HiSeq 2500	0	ND	7	TDP10 (21.58%)
27	SRR6466503	Mariana Trench	-	2.1	MiSeq	0	ND	1	H03B2 (3.2%)
28	SRR7545549	Italy: solfatara Pisciarelli, Naples, Phlegraean Fields	40°49'45.1"N 14°08'49.4"E	2.9	HiSeq 2000	0	ND	371	H03B2 (11.53%)
29	ERR276848	Palm oil mill effluent	2°00'00.0"N 101°00'00.0"E	47	HiSeq 2000	0	ND	70	H03B2 (14.8%)
30	SRR2917898	Fermenter of an agricultural production scale mesophilic biogas plant	-	43	HiSeq 2500	0	ND	3	H03B2 (6.73%)
31	SRR5823603	Rice paddy soil	45°11'24.0"N 8°15'00.0"E	33	HiSeq 2000	0	ND	32	TDP10 (20.48%)
32	SRR5512145	Paddy soil	29°57'00.0"N 113°49'21.0"E	14	HiSeq 2500	0	ND	11	TDP10 (21.25%)
33	Gp0331169	Lake sediment, Indonesia: South Sulawesi	2°46'21.4"S 121°29'37.7"E	41	NovaSeq 6000	157	TDP8 (99.76%)	999	TDP8 (100%)
34	Gp0331171	Lake sediment, Indonesia: South Sulawesi	2°46'21.4"S 121°29'37.7"E	37	NovaSeq 6000	315	TDP10 (100%)	966	TDP10 (100%)
35	Gp0331163	Lake sediment, Indonesia: South Sulawesi	2°46'21.4"S 121°29'37.7"E	28	NovaSeq 6000	124	TDP8 (96.6%)	619	TDP10 (100%)
36	Gp0331164	Lake sediment, Indonesia: South Sulawesi	2°46'21.4"S 121°29'37.7"E	23	NovaSeq 6000	88	TDP8 (94.15%)	456	TDP8 (88.67%)
37	Gp0331165	Lake sediment, Indonesia: South Sulawesi	2°46'21.4"S 121°29'37.7"E	29	NovaSeq 6000	95	TDP10 (89.67%)	612	TDP8 (100%)
38	Gp0331166	Lake sediment, Indonesia: South Sulawesi	2°46'21.4"S 121°29'37.7"E	30	NovaSeq 6000	151	TDP8 (98.75%)	678	TDP8 (100%)
39	Gp0331167	Lake sediment, Indonesia: South Sulawesi	2°46'21.4"S 121°29'37.7"E	45	NovaSeq 6000	184	TDP10 (91.4%)	938	TDP8 (100%)
40	SRR5214304	Marine hydrothermal vent; Mexico: Guaymas Basin, Gulf of California	27°00'28.1"N 111°24'25.6"W	45	HiSeq 2500	0	ND	541	TDP10 (41.62%)
41	SRR5215466	Sediment from Gulf of Boni, Indonesia	2°45'00.0"S 121°03'00.0"E	35	HiSeq 2500	294	TDP8 (99.58%)	634	TDP8 (100%)
42	SRR11241199	Shenzhen Futian intertidal mangrove sediment	22°31'43.7"N 114°01'48.0"E	28.3	HiSeq 2000	0	ND	610	TDP10 (36.25%)
43	SRR11241200	Shenzhen Futian intertidal mangrove sediment	22°31'43.7"N 114°01'48.0"E	42.8	HiSeq 2000	0	ND	461	TDP8 (43.71%)
44	SRR11241201	Shenzhen Futian intertidal mangrove sediment	22°31'43.7"N 114°01'48.0"E	29.3	HiSeq 2000	0	ND	697	TDP10 (48.85%)
45	SRR11241202	Shenzhen Futian intertidal mangrove sediment	22°31'43.7"N 114°01'48.0"E	39.6	HiSeq 2000	0	ND	190	TDP10 (30.45%)
46	SRR11241203	Shenzhen Futian intertidal mangrove sediment	22°31'43.7"N 114°01'48.0"E	34.6	HiSeq 2000	0	ND	136	H03B2 (29.73%)
47	SRR8539650	Lake matano sediment, Indonesia	2°29'29.4"S 121°22'37.2"E	11.9	MiSeq	47	TDP8 (71.27%)	2841	TDP8 (100%)
48	Gp0256635	Freshwater sediment, Indonesia: South Sulawesi	2°39'03.6"S 121°13'54.5"E	11.5	NovaSeq 6000	0	ND	7	TDP8 (4.36%)
49	Gp0272225	Lake water, Indonesia: South Sulawesi	2°28'00.1"S 121°16'59.9"E	15	HiSeq 2500	0	ND	39	H03B2 (17.8%)
Note: α and β, The highest percent coverage are reported.
