# Supplementary material for: Expanding the phylogenetic distribution of cytochrome b-containing methanogenic archaea sheds light on the evolution of methanogenesis
Source: ISME J. 2022 Jul 9;16(10):2373–87. doi: 10.1038/s41396-022-01281-0 (PMC9478090; doi:10.1038/s41396-022-01281-0)
Supplement: Supplementary file 5 — Supplementary Table 5 [file 41396_2022_1281_MOESM5_ESM.xlsx]

## Sheet: Sheet1
Supplementary Table 5. The 16S rRNA gene (>1300 bp in length) similarity between the 'Ca. Methylarchaeales' and Nitrososphaeria that was obtained by pairwise comparison of the nucleotide sequences.
16S rRNA identity	H03B2	Unclassified Thaumarchaeota DRTY-7 bin_36	Thaumarchaeota archaeon DS1	Thaumarchaeota archaeon sp. BS3	Thaumarchaeota archaeon BS4	Thaumarchaeota archaeon AABW	Candidatus Nitrosocaldus cavascurensis strain SCU2	Candidatus Nitrosocaldus islandicus isolate 3F	Candidatus Nitrosocosmicus hydrocola G61	Candidatus Nitrososphaera gargensis Ga9.2	Nitrososphaera viennensis EN76	Candidatus Nitrososphaera evergladensis SR1	Candidatus Nitrosotenuis chungbukensis strain MY2	Candidatus Nitrosotenuis cloacae strain SAT1	Candidatus Nitrosotenuis uzonensis	Thaumarchaeota archaeon CSP1-1	Marine archaeal group 1 JGI GoM_375m_188_E10	Marine Group I crenarchaeon SCGC AB-629-I23-v2	Thaumarchaeota archaeon SCGC AAA007-O23	Candidatus Nitrosopelagicus brevis CN25	Nitrosopelagicus sp. REDSEA-S37_B6	Nitrosopelagicus sp. REDSEA-S31_B2	Cenarchaeum symbiosum A	Candidatus Nitrosoarchaeum koreensis MY1	Candidatus Nitrosopumilus sp. BD31	Candidatus Nitrosopumilus piranensis strain D3C	Candidatus Nitrosopumilus koreensis AR1	Nitrosopumilus sp. SJ	Nitrosopumilus maritimus SCM1	Marine Group I thaumarchaeote SCGC AAA799-D11	Candidatus Nitrosopumilus sp. DDS1	Candidatus Nitrosopumilus sp. NF5	Candidatus Nitrosopumilus salaria BD31	Candidatus Nitrosopumilus sp. AR2	Uncultured Thaumarcheaota bin 8	Nitrosopumilus sp. LS_AOA	Nitrosopumilus sp. BACL13-MAG-121220-bin23	Nitrosopumilus sp. Nsub	Candidatus Caldarchaeum subterraneum	Unclassified Aigarchaeota GMQ bin_10	Aigarchaeota archaeon SCGC AAA471-B22
H03B2
Unclassified Thaumarchaeota DRTY-7 bin_36	87.334
Thaumarchaeota archaeon DS1	83.003	84.016
Thaumarchaeota archaeon sp. BS3	87.163	85.714	83.907
Thaumarchaeota archaeon BS4	87.163	85.714	83.907	100
Thaumarchaeota archaeon AABW	86.303	84.193	80.106	84.085	84.085
Candidatus Nitrosocaldus cavascurensis strain SCU2	85.525	85.43	84.127	84.559	84.559	83.167
Candidatus Nitrosocaldus islandicus isolate 3F	85.525	85.43	84.127	84.559	84.559	83.167	100
Candidatus Nitrosocosmicus hydrocola G61	84.871	83.709	83.542	83.587	83.587	83.222	87.356	87.356
Candidatus Nitrososphaera gargensis Ga9.2	85.325	84.478	84.144	83.51	83.51	82.345	88.866	88.866	94.358
Nitrososphaera viennensis EN76	84.901	84.249	84.561	83.698	83.698	82.302	87.932	87.932	95.303	97.549
Candidatus Nitrososphaera evergladensis SR1	84.967	84.137	84.507	83.775	83.775	82.369	88.068	88.068	95.099	97.417	99.728
Candidatus Nitrosotenuis chungbukensis strain MY2	84.165	81.225	79.407	80.701	80.701	81.71	82.768	82.768	86.558	84.271	85.258	85.326
Candidatus Nitrosotenuis cloacae strain SAT1	84.424	80.817	79.565	81.432	81.432	82.481	83.446	83.446	86.653	84.449	84.814	84.949	96.599
Candidatus Nitrosotenuis uzonensis	82.64	81.197	79.099	81.283	81.283	81.486	83.299	83.299	86.382	84.746	85.501	85.569	97.891	96.531
Thaumarchaeota archaeon CSP1-1	81.999	81.159	80.342	81.101	81.101	81.981	84.146	84.146	86.924	85.336	85.821	85.753	92.998	91.774	92.313
Marine archaeal group 1 JGI GoM_375m_188_E10	84.489	82.959	79.441	81.403	81.403	82.38	82.859	82.859	86.635	84.6	84.746	84.678	91.638	91.52	91.78	93.207
Marine Group I crenarchaeon SCGC AB-629-I23-v2	82.299	80.698	79.503	81.68	81.68	82.513	83.096	83.096	86.604	85.017	85.298	85.23	91.78	91.242	91.848	93.274	98.027
Thaumarchaeota archaeon SCGC AAA007-O23	82.034	82.545	79.27	81.415	81.415	82.326	82.824	82.824	86.401	84.814	85.095	85.027	91.508	90.971	91.576	93.139	97.755	99.728
Candidatus Nitrosopelagicus brevis CN25	83.659	81.938	79.798	80.112	80.112	82.841	82.7	82.7	85.802	84.125	84.871	84.871	91.894	90.736	91.076	93.197	92.993	92.857	92.585
Nitrosopelagicus sp. REDSEA-S37_B6	83.659	81.86	79.549	80.295	80.295	82.419	82.915	82.915	86.151	84.61	85.288	85.288	92.041	90.952	91.224	93.265	93.134	92.925	92.653	99.184
Nitrosopelagicus sp. REDSEA-S31_B2	83.659	81.86	79.549	80.295	80.295	82.419	82.915	82.915	86.151	84.61	85.288	85.288	92.041	90.952	91.224	93.265	93.134	92.925	92.653	99.184	100
Cenarchaeum symbiosum A	81.428	80.911	79.627	80.356	80.356	81.113	83.051	83.051	84.787	84.225	84.631	84.699	93.066	92.046	92.862	93.27	92.804	92.799	92.527	92.454	92.59	92.59
Candidatus Nitrosoarchaeum koreensis MY1	84.436	82.828	79.05	82.616	82.616	82.126	83.085	83.085	86.102	84.521	85.064	84.997	93.265	92.381	93.265	94.833	93.746	93.406	93.27	94.014	93.878	93.878	94.426
Candidatus Nitrosopumilus sp. BD31	82.299	82.815	79.111	80.624	80.624	81.86	83.345	83.345	86.391	85.007	85.55	85.482	93.401	92.585	93.537	94.898	93.746	93.614	93.342	93.946	93.81	93.81	94.765	99.116
Candidatus Nitrosopumilus piranensis strain D3C	82.004	83.075	79.267	80.464	80.464	81.752	83.401	83.401	86.024	84.521	85.153	85.085	93.27	92.255	93.333	94.158	93.41	92.799	92.527	93.474	93.61	93.61	94.29	97.347	97.415
Candidatus Nitrosopumilus koreensis AR1	81.938	82.997	79.439	80.53	80.53	81.643	83.401	83.401	85.966	84.464	85.085	85.017	93.401	92.391	93.265	94.226	93.202	92.663	92.391	93.678	93.814	93.814	94.63	97.279	97.347	99.252
Nitrosopumilus sp. SJ	81.842	82.919	79.128	80.265	80.265	81.685	83.255	83.255	85.859	84.328	84.959	84.892	93.202	92.188	93.265	94.018	93.342	92.731	92.459	93.406	93.542	93.542	94.222	97.279	97.347	99.796	99.32
Nitrosopumilus maritimus SCM1	81.974	82.764	78.972	80.397	80.397	81.818	83.12	83.12	85.995	84.193	84.824	84.756	93.066	92.052	93.129	93.882	93.478	92.867	92.595	93.27	93.406	93.406	94.086	97.143	97.211	99.66	99.184	99.864
Marine Group I thaumarchaeote SCGC AAA799-D11	82.004	82.764	78.972	80.464	80.464	81.885	83.187	83.187	86.034	84.261	84.892	84.824	93.066	92.052	93.129	93.95	93.478	92.867	92.595	93.27	93.406	93.406	94.086	97.075	97.211	99.592	99.116	99.796	99.932
Candidatus Nitrosopumilus sp. DDS1	82.279	83.307	79.501	80.464	80.464	82.017	83.773	83.773	86.132	84.704	85.462	85.394	93.673	92.595	93.537	94.63	93.678	93.066	92.794	93.81	93.946	93.946	94.901	97.823	97.891	98.98	98.912	98.912	98.776	98.776
Candidatus Nitrosopumilus sp. NF5	82.345	83.385	79.579	80.53	80.53	82.084	83.84	83.84	86.2	84.772	85.53	85.462	93.605	92.527	93.605	94.697	93.746	93.134	92.862	93.878	94.014	94.014	94.833	97.891	97.959	99.048	98.98	98.98	98.844	98.844	99.932
Candidatus Nitrosopumilus salaria BD31	81.896	82.842	79.283	82.367	82.367	81.885	83.502	83.502	86.015	84.443	85.142	85.075	93.338	92.255	93.265	94.222	93.546	92.935	92.663	93.678	93.814	93.814	94.222	97.551	97.619	99.116	99.32	99.32	99.184	99.184	98.912	98.98
Candidatus Nitrosopumilus sp. AR2	81.872	82.842	79.595	80.583	80.583	81.511	83.333	83.333	86.102	84.6	85.22	85.153	93.265	92.255	93.129	94.09	93.066	92.527	92.255	93.678	93.814	93.814	94.494	97.143	97.211	99.116	99.864	99.184	99.048	98.98	98.776	98.844	99.184
Uncultured Thaumarcheaota bin 8	81.357	82.453	79.595	80.53	80.53	81.167	82.917	82.917	85.859	84.125	84.746	84.678	93.061	92.323	92.925	93.678	92.862	92.188	91.916	93.338	93.542	93.542	94.426	96.803	96.871	98.639	99.252	98.844	98.707	98.639	98.435	98.503	98.707	99.388
Nitrosopumilus sp. LS_AOA	81.423	82.764	79.222	80.106	80.106	81.312	83.198	83.198	84.98	83.989	84.621	84.553	92.925	91.644	92.313	94.018	92.794	92.522	92.25	92.925	93.061	93.061	94.018	96.667	96.463	97.687	98.299	97.891	97.755	97.687	98.027	98.095	98.027	98.163	97.687
Nitrosopumilus sp. BACL13-MAG-121220-bin23	83.941	82.764	79.283	80.318	80.318	81.42	83.198	83.198	85.985	84.475	85.163	85.095	92.862	91.848	92.925	93.882	93.207	92.595	92.323	93.202	93.741	93.741	93.882	96.939	97.007	99.456	98.98	99.66	99.524	99.456	98.571	98.639	98.98	99.116	98.776	97.551
Nitrosopumilus sp. Nsub	81.776	82.764	79.189	80.397	80.397	81.776	83.232	83.232	85.947	84.375	85.064	84.997	93.197	92.255	93.061	94.29	93.474	92.935	92.663	93.814	93.95	93.95	94.358	97.279	97.483	98.707	99.32	98.912	98.776	98.776	98.912	98.98	99.184	99.184	98.844	97.891	98.571
Candidatus Caldarchaeum subterraneum	80.237	81.172	80.726	79.604	79.604	76.143	80.795	80.795	77.535	78.675	80.14	78.581	76.209	76.911	76.971	77.634	76.592	77.042	76.87	76.39	76.268	76.268	76.638	75.528	75.547	75.585	75.779	75.623	75.505	75.505	75.741	75.819	75.623	75.838	75.389	76.252	75.682	72.82
Unclassified Aigarchaeota GMQ bin_10	79.775	81.722	82.427	79.021	79.021	77.7	81.643	81.643	79.124	79.377	79.308	79.175	76.269	76.562	76.544	77.509	76.99	77.355	77.096	76.923	76.75	76.75	77.394	76.71	76.716	75.953	75.798	75.854	75.699	75.699	75.897	75.975	75.854	75.857	75.739	76.45	75.913	75.486	89.067
Aigarchaeota archaeon SCGC AAA471-B22	79.108	80.013	80.491	78.296	78.296	77.872	80.546	80.546	78.947	78.443	79.922	79.984	76.744	77.049	77.155	76.95	76.323	76.797	76.537	76.425	76.166	76.166	76.698	76.339	76.323	76.339	76.339	76.166	75.993	75.993	76.511	76.598	76.166	76.339	75.993	76.128	76.166	72.2	88.267	90.02
