# Supplementary material for: Expanding the phylogenetic distribution of cytochrome b-containing methanogenic archaea sheds light on the evolution of methanogenesis
Source: ISME J. 2022 Jul 9;16(10):2373–87. doi: 10.1038/s41396-022-01281-0 (PMC9478090; doi:10.1038/s41396-022-01281-0)
Supplement: Supplementary file 6 — Supplementary Table 6 [file 41396_2022_1281_MOESM6_ESM.xlsx]

## Sheet: Sheet1
Supplementary Table 6. The average amino acid identity (AAI) between the 'Ca. Methylarchaeales' and Nitrososphaeria genomes that was obtained by pairwise comparison of orthologous genes.
AAI	H03B1	HK01M	HK01B	HK02M1	HK02M2	TDP8	TDP10	Unclassified Crenarchaetoa JZ-2 bin_220	Thaumarchaeota archaeon DS1	Thaumarchaeota archaeon strain BS3	Thaumarchaeota archaeon BS4	Unclassified Thaumarchaeota DRTY7 bin_36	Thaumarchaeota archaeon UBA141	Thaumarchaeota archaeon AABW	Thaumarchaeota archaeon PAC	Thaumarchaeota archaeon ATL	Thaumarchaeota archaeon ASW8_bin1	Candidatus Nitrosocaldus cavascurensis strain SCU2	Candidatus Nitrosocaldus islandicus isolate 3F	Candidatus Nitrosocosmicus exaquare G61	Candidatus Nitrososphaera gargensis Ga9.2	Nitrososphaera viennensis EN76	Candidatus Nitrososphaera evergladensis SR1	Thaumarchaeota archaeon 13_1_40CM_3_38_6	Thaumarchaeota archaeon 13_1_40CM_4_38_7	Thaumarchaeota archaeon 13_1_40CM_38_12	Candidatus Nitrosotenuis chungbukensis strain MY2	Candidatus Nitrosotenuis cloacae strain SAT1	Candidatus Nitrosotenuis uzonensis	Thaumarchaeota archaeon CSP1-1	Marine archaeal group 1 JGI GoM_375m_188_E10	Marine Group I crenarchaeon SCGC AB-629-I23	Thaumarchaeota archaeon SCGC AAA007-O23	Candidatus Nitrosopelagicus brevis CN25	Nitrosopelagicus sp. REDSEA-S37_B6	Nitrosopelagicus sp. REDSEA-S31_B2	Cenarchaeum symbiosum A	Candidatus Nitrosoarchaeum koreensis MY1	Candidatus Nitrosopumilus sp. BD31	Candidatus Nitrosopumilus piranensis strain D3C	Candidatus Nitrosopumilus koreensis AR1	Nitrosopumilus sp. SJ	Nitrosopumilus maritimus SCM1	Marine Group I thaumarchaeote SCGC AAA799-D11	Marine Group I thaumarchaeote SCGC AAA799-E16	Candidatus Nitrosopumilus sp. DDS1	Candidatus Nitrosopumilus sp. NF5	Candidatus Nitrosopumilus salaria BD31	Candidatus Nitrosopumilus sp. AR2
H03B1
HK01M	90.14
HK01B	90.3	98.82
HK02M1	90.33	99.18	98.95
HK02M2	80.04	79.09	79.52	78.68
TDP8	73.35	71.43	72.15	71.68	70.18
TDP10	73.35	71.78	72.27	71.83	70.54	96.72
Unclassified Crenarchaetoa JZ-2 bin_220	71.39	69.67	70.3	69.86	68.87	82.07	82.47
Thaumarchaeota archaeon DS1	46.39	46.24	46.38	46.13	46.45	46.66	46.86	46.68
Thaumarchaeota archaeon strain BS3	49.56	49.11	49.35	48.89	48.36	50.23	50.04	50.17	47.24
Thaumarchaeota archaeon BS4	49.62	49.62	49.78	49.2	48.94	50.08	50.45	50.37	46.95	99.55
Unclassified Thaumarchaeota DRTY7 bin_36	51.91	51.2	51.78	51.64	51.07	51.87	52.29	52.25	47.06	48.04	47.74
Thaumarchaeota archaeon UBA141	50.96	50.84	51.25	50.98	50.74	50.87	51.7	51.41	44.39	47.47	47.38	47.65
Thaumarchaeota archaeon AABW	48.99	48.96	48.81	49.22	48.79	49.06	49.89	49.28	43.89	46.02	46.59	46.91	48.08
Thaumarchaeota archaeon PAC	49.63	49.54	49.43	49.77	49.53	49.61	50.42	50.2	44.48	46.2	46.65	47.57	48.45	99.44
Thaumarchaeota archaeon ATL	49.06	48.94	48.75	49.06	48.82	49.04	49.79	49.35	43.84	45.82	46.24	46.87	47.99	98.76	98.7
Thaumarchaeota archaeon ASW8_bin1	48.89	48.91	48.77	49.05	48.91	49.05	49.69	49.44	43.95	46.2	46.83	46.9	48.06	94.18	94.18	93.82
Candidatus Nitrosocaldus cavascurensis strain SCU2	49.79	50.18	50.19	49.88	49.45	50.04	50.68	51.08	45.72	48.35	48.5	48.33	49.18	47.62	47.9	47.68	47.68
Candidatus Nitrosocaldus islandicus isolate 3F	49.8	50.18	50.19	49.89	49.45	50.06	50.6	51.09	45.73	48.23	48.48	48.24	49.2	47.62	47.91	47.65	47.69	99.95
Candidatus Nitrosocosmicus exaquare G61	47.35	46.9	47.24	46.73	46.94	47.27	47.94	47.78	43.56	45.62	46.07	46.05	46.22	46.63	46.99	46.51	46.67	51.37	51.37
Candidatus Nitrososphaera gargensis Ga9.2	49.22	49.49	49.66	49.24	49.05	49.57	50.09	50.12	44.58	47.13	47.39	47.28	48.85	47.7	48.1	47.52	47.58	54.64	54.6	56.95
Nitrososphaera viennensis EN76	49.06	49.19	49.34	48.97	48.79	49.78	50.12	50.37	44.68	47.4	47.65	47.3	48.48	47.53	48.03	47.44	47.5	54.39	54.37	56.65	71.56
Candidatus Nitrososphaera evergladensis SR1	49.03	49.09	49.22	49.03	48.71	49.42	50.02	49.93	44.87	47.13	47.61	47.23	48.34	47.61	48.19	47.56	47.58	54.02	53.97	56.57	70.67	88.41
Thaumarchaeota archaeon 13_1_40CM_3_38_6	48.23	48.16	48.17	48.07	48.22	48.65	49.51	49.66	45.5	47.43	47.68	47.51	47.87	47.54	47.92	47.53	47.59	52.97	52.93	53.18	55.89	55.75	55.47
Thaumarchaeota archaeon 13_1_40CM_4_38_7	48.84	48.62	48.52	48.61	48.63	48.72	49.77	50.03	45.63	47.05	47.52	47.18	48.09	48.04	48.36	48.08	47.92	52.76	52.78	53.23	56.18	56.07	55.61	98.89
Thaumarchaeota archaeon 13_1_40CM_38_12	48.75	48.54	48.51	48.39	48.39	48.81	49.69	49.92	45.28	46.85	47.35	47.15	48.01	47.49	47.95	47.56	47.47	52.76	52.69	52.99	56.08	55.76	55.62	98.53	98.53
Candidatus Nitrosotenuis chungbukensis strain MY2	47.7	47.68	47.57	47.6	47.34	47.8	48.48	48.26	44.36	45.71	45.87	45.95	46.86	47.5	47.84	47.32	47.01	51.52	51.51	51.51	54.27	54.14	54.14	63.79	64.08	63.87
Candidatus Nitrosotenuis cloacae strain SAT1	47.59	47.51	47.7	47.48	47.41	48	48.43	48.25	44.24	45.8	46.17	46.25	46.95	47.41	47.81	47.25	47.19	51.26	51.25	51.07	54.18	54.01	53.96	63.44	63.68	63.35	74.15
Candidatus Nitrosotenuis uzonensis	47.86	47.68	47.78	47.51	47.61	48.38	48.86	48.53	44.34	46.14	46.54	46.01	46.99	47.66	48.08	47.54	47.47	51.6	51.57	51.28	54.36	54.54	54.29	63.6	63.67	63.61	73.72	74.4
Thaumarchaeota archaeon CSP1-1	47.92	47.72	47.92	47.76	47.65	48.35	48.87	48.67	44.18	45.95	45.9	46.45	47.05	47.72	48.17	47.5	47.54	51.25	51.26	51.77	54.58	54.21	54.22	65.48	65.79	65.37	67.74	66.89	66.93
Marine archaeal group 1 JGI GoM_375m_188_E10	47	46.84	46.62	46.65	46.73	47.22	47.88	47.61	43.3	45.35	45.89	45.63	45.98	47.12	47.52	46.87	46.72	50.7	50.68	51.03	53.43	53.17	53.13	62.89	63.01	62.83	64.64	64.23	64.35	67.98
Marine Group I crenarchaeon SCGC AB-629-I23	46.89	46.98	46.9	46.71	46.82	47.54	48.11	47.73	43.48	45.52	45.97	45.36	46.17	46.6	47.1	46.54	46.47	51.1	51.07	51.19	53.5	53.52	53.3	62.96	63.18	62.62	65.05	64.64	64.62	68.27	86.27
Thaumarchaeota archaeon SCGC AAA007-O23	47.26	47.4	47.25	47.28	47.33	47.99	48.48	48.22	43.83	46.04	46.06	45.59	46.37	46.93	47.39	46.75	46.63	51.25	51.22	51.53	53.7	53.65	53.58	62.96	63.2	62.83	65	64.46	64.6	68.26	86.95	94.13
Candidatus Nitrosopelagicus brevis CN25	46.71	46.53	46.74	46.57	46.69	47.12	47.55	47.29	43.92	45.15	45.49	45.29	46.13	46.94	47.21	46.86	46.87	50.4	50.32	50.69	53.48	53.15	53.03	60.88	61.23	61.04	63.49	63.36	63.25	65.89	66.17	66.29	66.39
Nitrosopelagicus sp. REDSEA-S37_B6	47.15	46.8	46.96	46.8	46.95	47.21	47.53	47.47	44.45	45.98	46.16	45.77	45.95	47.23	47.52	47.17	47.4	50.54	50.46	50.48	53.35	53.18	52.93	61.43	61.66	61.54	64.41	64.07	63.88	66.84	66.54	67.07	67.05	88.45
Nitrosopelagicus sp. REDSEA-S31_B2	47.08	46.64	46.75	46.72	46.9	47.17	47.31	47.03	43.94	45.79	45.62	45.51	46.26	46.63	46.94	46.57	46.76	50.59	50.52	50.58	53.3	53.08	53.01	61.48	61.7	61.39	63.88	63.9	63.5	66.45	66.63	66.87	66.93	87.98	98.94
Cenarchaeum symbiosum A	47.25	47.26	47.39	47.25	46.98	47.2	47.58	47.46	44.11	45.96	46.06	45.72	46.84	46.3	46.75	46.06	46.12	51.41	51.41	49.98	53.6	53.53	53.66	59.18	59.41	58.98	61.08	60.99	61.23	63.37	60.36	60.44	60.51	60.08	60.53	60.33
Candidatus Nitrosoarchaeum koreensis MY1	47.26	47.36	47.58	47.41	47.39	47.86	48.3	48.05	43.83	45.67	45.95	46.19	46.83	47.38	47.71	47.28	47.03	51.11	51.11	51.08	53.5	53.48	53.59	63.01	63.22	62.89	65.62	65.22	64.98	69.47	65.52	65.61	65.83	64.96	65.71	65.38	63.03
Candidatus Nitrosopumilus sp. BD31	47.38	47.54	47.76	47.54	47.5	48.53	48.83	48.45	43.82	45.87	46.15	46.09	46.89	47.43	47.77	47.18	47.22	51.2	51.21	51.29	53.72	53.73	53.56	63.26	63.5	63.55	65.7	65.23	64.95	69.4	65.74	65.79	66.07	65.26	65.95	65.67	63.55	83.77
Candidatus Nitrosopumilus piranensis strain D3C	47.47	47.17	47.46	47.16	47.43	47.83	48.16	48.29	44.42	45.48	45.66	45.87	46.8	47.46	47.85	47.26	47.06	51.09	51.11	50.9	53.66	53.49	53.55	62.58	62.78	62.55	65.35	65.3	64.93	68.91	65.36	65.6	65.75	65.13	65.92	65.43	63.31	76.08	75.85
Candidatus Nitrosopumilus koreensis AR1	47.69	47.26	47.57	47.37	47.53	48.06	48.46	48.34	44.35	45.64	46.08	45.27	46.8	47.37	47.8	47.15	47.1	51.24	51.21	51.27	53.5	53.73	53.65	62.34	62.72	62.48	65.14	65.11	64.99	68.83	65.53	65.73	65.6	65.44	66.23	65.77	63.3	76.24	75.84	89.21
Nitrosopumilus sp. SJ	47.65	47.27	47.61	47.39	47.56	48.09	48.5	48.46	44.62	45.57	45.98	45.59	46.86	47.49	47.93	47.21	47.2	51.1	51.1	51.32	53.54	53.63	53.61	62.5	62.88	62.62	65.22	65.2	65.14	68.88	65.66	65.88	65.82	65.52	66.28	65.83	63.43	76.2	75.9	89.1	99.97
Nitrosopumilus maritimus SCM1	47.49	47.38	47.57	47.3	47.32	47.81	48.21	48.08	43.97	45.52	45.55	45.78	46.76	47.1	47.51	47.02	46.9	50.91	50.91	50.98	53.5	53.56	53.62	62.51	62.9	62.63	65.54	65.33	65.23	68.84	65.4	65.66	65.8	65.05	65.91	65.52	63.1	75.94	75.6	88	88.23	88.18
Marine Group I thaumarchaeote SCGC AAA799-D11	47.37	47.28	47.68	47.03	47.23	47.91	48.32	48.32	44.29	45.52	45.82	45.7	46.8	47.29	47.81	47.31	47.06	51.07	51.09	50.98	53.9	53.57	53.6	62.34	62.54	62.6	65.88	65.56	65.18	69.06	65.57	65.63	65.92	65.17	66.23	65.75	63.56	76.31	76.4	89.58	89.69	89.76	91.32
Marine Group I thaumarchaeote SCGC AAA799-E16	47.61	47.52	47.9	47.24	47.4	47.95	48.37	48.27	44.35	45.99	46.19	45.62	46.74	47.07	47.7	47.01	46.89	50.97	50.98	50.97	53.79	53.73	53.74	62.16	62.42	62.5	65.41	65.17	64.99	68.82	65.29	65.22	65.51	65.07	66.08	65.72	63.45	76.02	75.72	89.23	89.4	89.45	90.71	98.53
Candidatus Nitrosopumilus sp. DDS1	47.58	47.68	47.83	47.58	48.16	48.28	48.94	48.07	43.95	45.46	45.39	45.9	46.47	46.81	47.1	46.98	47.06	50.7	50.62	51.15	53.07	53.09	53.14	62.37	62.43	62.69	64.14	64.02	63.97	67.61	64.96	64.97	65.21	64.51	65.21	64.73	63.28	75.78	74.8	80.92	81.1	81.18	80.3	81.37	80.55
Candidatus Nitrosopumilus sp. NF5	47.23	47.15	47.46	47.06	47.55	47.86	48.34	48.18	44.15	45.51	45.74	45.96	46.64	47.27	47.61	47.14	47.14	50.8	50.79	50.93	53.34	53.29	53.12	62.6	62.92	62.76	64.56	64.42	64.23	68.16	65.13	65.33	65.48	64.93	65.8	65.31	63.25	76.25	75.39	81.15	81.06	81.15	80.58	81.45	80.86	92.52
Candidatus Nitrosopumilus salaria BD31	47.51	47.26	47.55	47.27	47.42	47.95	48.34	48.15	44.27	45.76	45.84	45.54	47.07	47.03	47.49	46.89	47.15	51.42	51.42	50.85	53.8	53.63	53.68	62.34	62.78	62.67	65.26	65	64.7	68.88	64.94	64.99	65.11	64.58	65.23	65.02	63.01	76.48	76.33	81.04	80.84	80.94	80.4	81.12	80.94	81.94	82.42
Candidatus Nitrosopumilus sp. AR2	47.23	47.32	47.6	47.14	47.23	47.8	48.18	48.03	44.25	45.67	46.04	45.49	46.81	47.58	47.89	47.34	47.16	51.12	51.09	50.95	53.62	53.56	53.31	62.35	62.64	62.46	64.88	64.95	64.36	68.67	65.32	65.6	65.66	64.96	65.79	65.26	63.14	76.1	75.62	81.12	81.06	81.15	80.98	81.5	81.16	81.91	82.36	82.93
Uncultured Thaumarcheaota bin 8	46.97	47.08	47.09	46.82	46.96	47.01	47.64	47.49	43.55	45.19	45.77	44.9	46.36	46.93	47.22	46.68	46.67	51.2	51.21	50.73	53.37	53.33	53.35	62.21	62.49	62.11	64.98	64.98	64.32	68.39	64.78	64.92	64.84	64.39	65.02	64.74	62.65	75.62	75.98	80.21	80.36	80.29	79.87	80.59	80.17	80.24	81.29	81.43	84.08
Nitrosopumilus sp. LS_AOA	47.18	47.15	47.31	47.01	47.2	47.6	48.03	47.8	43.84	45.15	45.19	45.43	46.54	47.05	47.58	47.05	46.95	50.78	50.76	50.65	52.98	52.85	52.99	62.03	62.43	62.1	64.51	64.42	64.15	68.01	65.09	65.13	65.3	64.52	65.33	64.79	62.37	75.29	74.46	79.53	79.37	79.37	78.66	79.73	79.29	78.85	79.24	79.73	80.05
Thaumarchaeota archaeon casp-thauma3	47.36	47.4	47.54	47.36	47.2	47.56	48.32	48.06	43.97	45.73	46.06	45.71	46.54	47.29	47.71	47.14	47.1	51.3	51.28	51.27	53.8	53.78	53.81	62.89	63.38	63.12	66.16	65.91	65.5	69.58	65.76	65.77	66.05	65.19	65.42	65.11	63.19	77.62	77.61	82.32	82.16	82.11	81.64	82.25	81.82	81.95	82.86	82.78	82.61
Nitrosopumilus sp. BACL13 MAG-121220-bin23	47.61	47.23	47.44	47.23	47.61	47.92	48.24	48.07	44.13	45.47	45.75	45.59	46.8	47.42	47.71	47.18	47.15	51.1	51.12	51	53.7	53.55	53.65	62.68	62.93	62.89	65.71	65.34	65.06	68.95	65.45	65.57	65.93	65.17	65.86	65.49	63.33	76.02	75.63	88.74	89.31	89.28	90.68	92.24	92.03	80.72	81	80.72	81.42
Thaumarchaeota archaeon casp-thauma1	47.04	46.88	47.3	46.98	46.92	47.35	47.78	47.53	43.9	45.1	45.23	45.95	46.17	46.94	47.18	46.64	46.66	50.86	50.84	50.93	53.16	53.09	53.04	62.04	62	61.94	64.83	64.82	64.13	67.55	64.5	64.75	64.75	64.66	65.03	64.83	61.92	74.56	74.59	77.38	77.75	77.78	77.44	77.85	77.69	77.67	78.23	78.42	78.84
Nitrosopumilus sp. Nsub	46.97	46.99	47.46	47	47.02	47.34	47.79	47.61	43.98	45.11	45.21	45.58	46.04	47.13	47.48	46.9	46.86	50.4	50.39	50.69	52.82	52.7	52.42	61.78	61.96	61.89	64.46	64.54	63.98	67.18	64.61	64.92	65.01	64.8	65.23	64.85	61.95	74.31	73.78	78.04	77.91	77.91	77.81	77.98	77.71	77.32	77.87	78.26	78.72
Candidatus Caldiarchaeum subterraneum	44.34	44.25	44.51	44.38	43.99	44.62	44.74	44.88	44.77	44.97	44.96	44.31	44.43	43.08	43.41	42.97	43.12	45.1	45.1	42.84	44.09	44.06	44.13	44.1	43.69	43.72	43.19	43.25	43.52	42.99	42.74	42.83	42.92	42.71	42.72	42.6	43.84	42.61	43.3	43.1	43.03	42.97	42.82	42.93	43.07	42.9	42.94	43.17	42.93
Unclassified Aigarchaeota sp. JZ bin_28	44.39	44.29	44.64	44.39	44.01	45.17	45.21	44.73	44.38	44.96	44.77	44.23	44.16	43.09	43.49	43.1	43.58	45.22	45.22	43.03	44	44.27	44.19	44.27	43.94	43.95	43.22	43.34	43.51	43.25	42.78	42.77	42.98	42.87	43.11	42.88	43.69	42.82	43.41	43.27	43.05	43.09	43.08	42.99	43.1	43	43.12	43.22	43.22
Unclassified Aigarchaeota sp. GMQ bin_10	46	46.19	45.85	46.27	45.59	45.97	45.96	46	44.12	44.24	44.3	46.25	43.92	42.98	43.37	42.9	42.97	45.36	45.36	42.59	44.2	44.25	44.4	43.77	43.41	43.8	42.76	42.67	42.95	42.87	42.75	42.84	43.19	42.38	42.26	42.31	43.35	42.73	42.68	42.82	42.92	42.98	42.59	42.52	42.63	42.48	42.74	42.34	42.91
Unclassified Aigarchaeota sp. JZ bin_10	45.61	46	45.51	46.09	45.14	45.45	45.6	45.57	44	44.16	44.18	45.66	43.63	42.92	43.21	42.79	42.72	45.1	45.05	42.35	43.98	44.06	44.15	43.64	43.24	43.72	42.48	42.58	42.83	42.59	42.51	42.55	42.93	42.04	42.18	42.15	42.94	42.43	42.51	42.45	42.54	42.57	42.42	42.24	42.29	42.31	42.41	41.96	42.69
Unclassified Aigarchaeota sp. JZ bin_15	45.56	45.68	45.58	45.89	45.72	45.69	45.7	45.64	44.98	44.53	44.49	45.65	43.49	42.59	42.88	42.44	42.68	44.88	44.89	42.59	43.93	43.84	43.96	43.53	43.36	43.71	43.07	42.84	43.03	43.11	42.81	42.62	42.8	42.18	42.48	42.36	43.19	42.8	43.04	42.88	43.06	43.12	42.9	42.93	42.97	42.13	42.88	42.69	42.91
Aigarchaeota archaeon SCGC AAA471-B22	44.34	44.12	44.02	44.06	44.12	44.39	44.65	44.72	44.31	44.58	44.88	44.24	43.7	42.22	42.25	42.14	41.98	45.61	45.61	42.47	44.43	44.1	44.22	43.96	43.65	43.63	43.11	43.15	43.46	42.93	42.75	42.52	42.65	42.45	42.43	42.29	44.6	42.89	42.91	43.07	42.88	42.9	42.81	43.15	43.29	42.35	42.74	43.15	42.99
Unclassified Aigarchaeota sp. JZ bin_19	44.76	44.2	44.55	44.46	44.12	44.65	44.63	45.17	44.4	44.5	44.65	44.45	44.42	42.65	42.9	42.41	42.63	45.35	45.34	42.35	44.49	44.29	44.13	43.8	43.36	43.29	43.01	43.1	43.32	43.06	43.08	42.63	42.91	42.53	42.57	42.52	44.11	42.87	42.98	43.26	43.39	43.25	43.32	42.96	43.13	42.29	42.94	43.17	43.28
Unclassified Aigarchaeota sp. JZ bin_40	44.87	44.5	44.52	44.72	44.25	45.08	45.17	44.73	43.96	44.81	44.94	44.08	43.97	42.99	43.18	42.74	42.69	45.39	45.43	42.46	44.08	44.39	44.3	43.76	43.24	43.52	43.08	43.02	43.26	42.94	43	42.64	42.79	42.67	42.71	42.66	43.18	42.7	43.27	43.09	43.07	42.85	42.97	42.65	42.75	42.71	43.02	42.73	43.21
[truncated: 14 more columns]
