# Supplementary material for: Expanding the phylogenetic distribution of cytochrome b-containing methanogenic archaea sheds light on the evolution of methanogenesis
Source: ISME J. 2022 Jul 9;16(10):2373–87. doi: 10.1038/s41396-022-01281-0 (PMC9478090; doi:10.1038/s41396-022-01281-0)
Supplement: Supplementary file 7 — Supplementary Table 7 [file 41396_2022_1281_MOESM7_ESM.xlsx]

## Sheet: Sheet1
Supplementary Table 7. The genes used for metabolic reconstruction in this study.
Gene product	Gene	Locus tag in bins
		H03B1	HK01M	HK01B	HK02M1	HK02M2	TDP8	TDP10	JZ-2-bin_220
Methane metabolism
Methyl-coenzyme M reductase alpha subunit	mcrA	k127_4099871_6	k127_13839525_3	k127_6827534_32	k127_2487961_36	k127_7304382_15	scaffold_4771_1	scaffold_209_60	Ga0263250_108_10
Methyl-coenzyme M reductase beta subunit	mcrB	k127_4099871_8	k127_915395_1	k127_6827534_30	k127_2487961_38	k127_7304382_13	scaffold_4771_4	scaffold_209_57	Ga0263250_108_9
Methyl-coenzyme M reductase subunit C	mcrC	k127_2548787_3	k127_13839525_12	k127_6827534_42	k127_2487961_27		scaffold_6315_12	scaffold_209_72	Ga0263250_108_20
Methyl-coenzyme M reductase subunit D	mcrD	k127_4099871_9	k127_915395_2	k127_6827534_29	k127_2487961_39	k127_7304382_12	scaffold_4771_3	scaffold_209_58	Ga0263250_108_12
Methyl-coenzyme M reductase gamma subunit	mcrG	k127_4099871_7	k127_13839525_2	k127_6827534_31	k127_2487961_37	k127_7304382_14	scaffold_4771_2	scaffold_209_59	Ga0263250_108_11
Methyl coenzyme M reductase system, component A2		k127_2548787_2	k127_14346881_5	k127_6827534_43	k127_2487961_26		scaffold_24232_1	scaffold_209_73	Ga0263250_108_21
CoB---CoM heterodisulfide reductase, subunit D	hdrD	k127_4099871_11	k127_915395_6	k127_6827534_25	k127_2487961_43	k127_7304382_10	scaffold_4771_6	scaffold_209_55	Ga0263250_108_6
		k127_4099871_2	k127_13839525_7	k127_6827534_36	k127_2487961_32		scaffold_9472_6	scaffold_2188_6
CoB---CoM heterodisulfide reductase, subunit E	hdrE	k127_4099871_12	k127_915395_7	k127_6827534_24	k127_2487961_44	k127_7304382_9	scaffold_4771_7	scaffold_209_54	Ga0263250_108_5
Methanophenazine hydrogenase, cytochrome b subunit	vhtC						scaffold_4206_10	scaffold_269_93
Methanophenazine hydrogenase, large subunit	vhtA						scaffold_4206_11	scaffold_269_94
Methanophenazine hydrogenase	vhtG						scaffold_4206_12	scaffold_269_95
Tetrahydromethanopterin S-methyltransferase subunit H	mtrH	k127_1106109_29	k127_2470893_14	k127_11863736_23	k127_5203835_10	k127_9587134_15	scaffold_2443_10	scaffold_43_61	Ga0263250_102_60
Tetrahydromethanopterin S-methyltransferase subunit A	mtrA								Ga0263250_102_50
Tetrahydromethanopterin S-methyltransferase subunit X	mtrX	k127_389873_2	k127_13248105_9	k127_13846355_7	k127_2487961_7	k127_9105466_2	scaffold_6315_7	scaffold_209_67
Formylmethanofuran---tetrahydromethanopterin N-formyltransferase	ftr	k127_2170595_59	k127_12318930_18	k127_2317641_6	k127_11014757_28	k127_1144379_26	scaffold_18550_5	scaffold_39_13	Ga0263250_111_28
Formylmethanofuran dehydrogenase subunit A	fwdA	k127_1767219_5	k127_1405513_4	k127_14023792_1	k127_9747126_4	k127_8647472_5	scaffold_6141_9	scaffold_16_62	Ga0263250_121_1
							scaffold_15281_1	scaffold_17150_4
Formylmethanofuran dehydrogenase subunit B	fwdB	k127_1767219_4	k127_1405513_3	k127_14023792_2	k127_9747126_5	k127_8647472_4	scaffold_6141_10	scaffold_16_63	Ga0263250_121_2
								scaffold_17150_5
Formylmethanofuran dehydrogenase subunit C	fwdC	k127_2170595_55	k127_12318930_15	k127_4343177_3	k127_11014757_31	k127_1144379_23	scaffold_18550_2	scaffold_39_9	Ga0263250_111_24
Formylmethanofuran dehydrogenase subunit D	fwdD						scaffold_6141_11	scaffold_16_64
Anaerobic carbon-monoxide dehydrogenase, CODH/ACS complex subunit alpha	cdhA		k127_7850989_2		k127_4096144_26	k127_2202808_6	scaffold_8160_1	scaffold_2212_15	Ga0263250_126_12
Anaerobic carbon-monoxide dehydrogenase, CODH/ACS complex subunit epsilon	cdhB	k127_4528923_1	k127_7850989_1		k127_4096144_25	k127_2202808_7	scaffold_16770_1	scaffold_2212_14	Ga0263250_126_13
							scaffold_30177_2	scaffold_30491_5
							scaffold_34012_2
Acetyl-CoA decarbonylase/synthase complex subunit beta	cdhC	k127_2170595_49	k127_12318930_9	k127_717483_4	k127_5869553_4	k127_1144379_16	scaffold_16770_2	scaffold_2212_13	Ga0263250_126_14
							scaffold_30177_3	scaffold_30491_6
CO dehydrogenase/acetyl-CoA synthase subunit delta	cdhD	k127_2170595_50	k127_12318930_10	k127_717483_3	k127_5869553_3	k127_1144379_17	scaffold_16770_3	scaffold_30491_7	Ga0263250_126_15
							scaffold_30823_2	scaffold_2212_12
Acetyl-CoA decarbonylase/synthase complex subunit gamma	cdhE	k127_2170595_51	k127_12318930_11	k127_717483_2	k127_5869553_2	k127_1144379_18	scaffold_16770_4	scaffold_2212_11	Ga0263250_126_16
								scaffold_22800_7
Acetyl-CoA synthetase	acs	k127_1308869_11	k127_9585802_16	k127_4789062_2	k127_1821518_13	k127_9449588_16	scaffold_17051_3	scaffold_6858_2	Ga0263250_104_13
Methenyltetrahydromethanopterin cyclohydrolase	mch	k127_2170595_56	k127_12318930_16	k127_4343177_4	k127_11014757_30	k127_1144379_24	scaffold_18550_3	scaffold_39_10	Ga0263250_111_25
Methylenetetrahydromethanopterin dehydrogenase	mtd	k127_1767219_17	k127_11450255_3	k127_5587894_8	k127_10154931_20	k127_8647472_18	scaffold_17866_5	scaffold_16_42	Ga0263250_107_12
							scaffold_23800_2	scaffold_2437_6
							scaffold_25934_2
5,10-methylenetetrahydromethanopterin reductase	mer	k127_1767219_19	k127_5351244_1	k127_4127134_2	k127_10154931_18	k127_8647472_23	scaffold_17866_3	scaffold_16_40	Ga0263250_111_30
		k127_2170595_61	k127_11450255_1	k127_2317641_4	k127_11014757_26	k127_1144379_28	scaffold_9612_7	scaffold_39_15
Coenzyme F420 hydrogenase	frh	k127_1786921_1	k127_2014619_17	k127_3218680_2	k127_4022509_1	k127_7969092_16	scaffold_28222_2	scaffold_10695_6	Ga0263250_102_61
		k127_4054411_19							Ga0263250_103_22
Formate dehydrogenase alpha subunit	fdhA	k127_2359119_5	k127_12492794_7	k127_9639739_6	k127_5012832_13	k127_1364423_1	scaffold_10128_2	scaffold_2188_34	Ga0263250_145_2
Formate dehydrogenase beta subunit	fdhB	k127_2359119_4	k127_12492794_6	k127_9639739_7	k127_5012832_12	k127_1364423_2	scaffold_10128_3	scaffold_2188_35	Ga0263250_140_13
Formate dehydrogenase gamma subunit	fdhC	k127_944647_6					scaffold_8374_8		Ga0263250_140_12
Formaldehyde-activating enzyme	fae	k127_4054411_5	k127_10533843_6	k127_983638_5	k127_4010196_4	k127_5497337_19	scaffold_8674_8	scaffold_2188_20
Trimethylamine---corrinoid protein Co-methyltransferase	mttB	k127_4739264_4	k127_2824540_11		k127_2204356_5	k127_7637191_6	scaffold_25663_2	scaffold_209_110	Ga0263250_101_2
								scaffold_20690_3
Methylamine---corrinoid protein Co-methyltransferase	mtmB	k127_1767219_33		k127_11875357_1	k127_10154931_2	k127_5746734_17	scaffold_2836_6	scaffold_140_141
		k127_1767219_32			k127_10154931_3	k127_5746734_16	scaffold_2836_7	scaffold_140_142
Dimethylamine---corrinoid protein Co-methyltransferase	mtbB	k127_1767219_31			k127_10154931_4	k127_5746734_15		scaffold_140_143	Ga0263250_121_17
Methylcobalamin:coenzyme M methyltransferase	mtaA	k127_378409_13	k127_11732212_6	k127_11067631_8	k127_6325600_2	k127_1997394_3	scaffold_57427_1	scaffold_16_125	Ga0263250_115_1
		k127_4099871_1	k127_13839525_8	k127_6827534_37	k127_2487961_31	k127_10207896_9	scaffold_4704_6	scaffold_9591_5	Ga0263250_115_5
		k127_3420358_5	k127_1800976_19	k127_9115322_5	k127_10658582_1	k127_5547708_37	scaffold_8761_8	scaffold_43_128	Ga0263250_110_14
							scaffold_10154_5		Ga0263250_104_57
methylcobamide:CoM methyltransferase	mtbA	k127_2122912_7	k127_3307750_15	k127_3258814_1	k127_6781456_5	k127_5470356_3	scaffold_4704_5	scaffold_43_126	Ga0263250_121_16
		k127_4099871_41	k127_2824540_10	k127_4996969_4	k127_3590842_10	k127_5547708_39	scaffold_4704_8	scaffold_43_129	Ga0263250_108_16
		k127_4099871_43	k127_2824540_12		k127_3590842_12		scaffold_6315_8	scaffold_140_135
							scaffold_11573_2	scaffold_209_68
Methanol---5-hydroxybenzimidazolylcobamide Co-methyltransferase	mtaB						scaffold_8761_6	scaffold_9591_3
Methanol corrinoid protein	mtaC						scaffold_8761_7	scaffold_9591_4	Ga0263250_104_58
Reductive TCA cycle
Pyruvate ferredoxin oxidoreductase alpha subunit	porA	k127_302740_8	k127_9585802_6	k127_13774505_6	k127_1821518_23	k127_9449588_7	scaffold_13342_6	scaffold_39_106	Ga0263250_117_5
							scaffold_39599_4	scaffold_13166_4
Pyruvate ferredoxin oxidoreductase beta subunit	porB	k127_302740_7	k127_9585802_5	k127_13774505_5	k127_1821518_24	k127_9449588_6	scaffold_13342_5	scaffold_39_107	Ga0263250_117_4
Pyruvate ferredoxin oxidoreductase gamma subunit	porG		k127_9585802_8		k127_1821518_21	k127_9449588_9		scaffold_39_104	Ga0263250_117_7
Pyruvate ferredoxin oxidoreductase delta subunit	porD	k127_302740_9	k127_9585802_7	k127_13774505_7	k127_1821518_22	k127_9449588_8	scaffold_39599_3	scaffold_39_105	Ga0263250_117_6
2-oxoglutarate/2-oxoacid ferredoxin oxidoreductase subunit alpha	korA	k127_4164977_13	k127_12149236_10	k127_5692459_8	k127_1152155_9	k127_6997490_1	scaffold_55141_1	scaffold_269_164	Ga0263250_127_4
2-oxoglutarate/2-oxoacid ferredoxin oxidoreductase subunit beta	korB	k127_4164977_14	k127_12149236_9	k127_5692459_9	k127_1152155_8		scaffold_25364_6	scaffold_269_165	Ga0263250_127_3
Aconitase （subunit 1）	aco	k127_901858_11	k127_14545907_6	k127_11233082_11	k127_8343090_2	k127_9587134_51	scaffold_10675_11	scaffold_269_227	Ga0263250_104_32
Aconitase （subunit 2）			k127_14545907_5	k127_11233082_10	k127_8343090_1	k127_9587134_50	scaffold_10675_10	scaffold_269_226	Ga0263250_104_31
Isocitrate dehydrogenase	idh1	k127_2170595_66	k127_10407970_2		k127_11014757_21	k127_1144379_29	scaffold_15768_3	scaffold_1327_13	Ga0263250_118_22
							scaffold_48606_3
Succinyl-CoA synthetase alpha subunit	sucD						scaffold_3479_3	scaffold_1749_16
Malate dehydrogenase	mdh1	k127_3145767_32	k127_4950721_4	k127_10872520_4	k127_725403_14	k127_8647472_34	scaffold_6527_6	scaffold_16_15	Ga0263250_107_36
							scaffold_10948_4	scaffold_2437_33
Glutamate synthase, large chain	gltB	k127_4122498_23	k127_6442509_19		k127_1730667_16	k127_8350171_9	scaffold_3447_12	scaffold_140_50	Ga0263250_129_5
		k127_4122498_21	k127_6442509_17		k127_1730667_13	k127_8350171_11		scaffold_140_51
Glycolysis/Gluconeogenesis
Glycosyl hydrolase		k127_3235813_25	k127_12786651_3	k127_9868745_4	k127_1251_13	k127_6170454_9	scaffold_13857_4	scaffold_16_101	Ga0263250_101_13
Glucose-6-phosphate isomerase	pgi	k127_2905484_3	k127_5691211_7	k127_3598051_8	k127_2332377_19	k127_7162_7	scaffold_2534_17	scaffold_16_35	Ga0263250_107_17
							scaffold_16068_2	scaffold_2437_12
ADP-dependent glucokinase	ADPGK	k127_2108250_36	k127_13896064_22	k127_776852_12	k127_11071516_24	k127_388872_25	scaffold_6819_4	scaffold_459_58	Ga0263250_119_18
6-phosphofructokinase 2	pfkB	k127_118351_24			k127_3581508_24		scaffold_9709_4	scaffold_73403_2
Fructose 1,6-bisphosphatase	fbp	k127_1786921_5	k127_2014619_14	k127_3218680_5	k127_4022509_4	k127_7969092_13	scaffold_18648_1	scaffold_16_159	Ga0263250_103_24
							scaffold_41669_1	scaffold_7981_10
Fructose-bisphosphate aldolase, class II	FBA	k127_1075532_31	k127_13545320_1		k127_10578479_24	k127_724137_9	scaffold_62956_2	scaffold_10695_9	Ga0263250_101_56
							scaffold_3402_14	scaffold_2582_9
Type II glyceraldehyde-3-phosphate dehydrogenase	gap2	k127_3776529_5	k127_8669988_6	k127_13058075_4	k127_6118381_25	k127_1859746_2	scaffold_5923_3	scaffold_16_251	Ga0263250_106_39
Phosphoglycerate kinase	pgk	k127_3776529_6	k127_8669988_5	k127_13058075_5	k127_6118381_26	k127_1859746_1	scaffold_5923_4	scaffold_16_250	Ga0263250_106_40
							scaffold_9712_1
Glyceraldehyde-3-phosphate dehydrogenase (NADP+)	gapN	k127_4099871_47	k127_4812747_3	k127_4072598_9	k127_3590842_15		scaffold_6527_3	scaffold_16_12	Ga0263250_107_39
							scaffold_10948_1	scaffold_2437_36
Phosphoglycerate mutase	gpm	k127_1845392_1	k127_7663441_12	k127_11266853_10		k127_1994696_1		scaffold_15325_5
2,3-bisphosphoglycerate-independent phosphoglycerate mutase	apgM						scaffold_9644_1	scaffold_209_122	Ga0263250_101_11
							scaffold_12904_9	scaffold_15325_5	Ga0263250_139_12
Enolase	eno	k127_1377824_4	k127_8680393_5	k127_10269531_27	k127_10578479_56	k127_447613_18		scaffold_43_106	Ga0263250_105_38
Phosphoenolpyruvate carboxylase	ppc	k127_1921477_5
Phosphoenolpyruvate carboxykinase (ATP)	pckA						scaffold_20690_5	scaffold_43_31	Ga0263250_109_31
Phosphoenolpyruvate carboxykinase (GTP)	pck	k127_901858_3	k127_8595295_16	k127_11233082_4		k127_9587134_44
Acetyl-CoA synthetase	acs	k127_1308869_11	k127_9585802_16	k127_4789062_2	k127_1821518_13	k127_9449588_16	scaffold_17051_3	scaffold_6858_2	Ga0263250_104_13
Aldehyde dehydrogenase	aldB	k127_378409_19	k127_1144607_6	k127_11067631_2	k127_6325600_8	k127_1364423_12	scaffold_6163_12		Ga0263250_129_12
							scaffold_12455_1
Alcohol dehydrogenase, propanol-preferring	adhP	k127_118351_1			k127_3581508_4		scaffold_16188_6	scaffold_269_114
								scaffold_269_175
Alcohol dehydrogenase(NADP+)	adh	k127_1075532_11	k127_13545320_21	k127_10269531_15	k127_10578479_44	k127_724137_10			Ga0263250_116_34
pyruvate-water dikinase	pps						scaffold_3479_16	scaffold_1749_29	Ga0263250_113_26
							scaffold_29524_2	scaffold_1813_28
Pyruvate phosphate dikinase	ppdK	k127_1441649_4	k127_5789542_15	k127_4381484_1	k127_8343090_47	k127_9587134_78
Malate dehydrogenase (oxaloacetate-decarboxylating)	maeA	k127_1786921_30	k127_6655320_4	k127_902862_1	k127_8224049_12	k127_7721300_10	scaffold_7028_2	scaffold_2981_10	Ga0263250_103_5
Acylphosphatase	acyP	k127_2170595_67	k127_10407970_3		k127_11014757_20	k127_1144379_30	scaffold_41601_2
Acetate---CoA ligase (ADP-forming)	acd	k127_4164977_10	k127_12149236_13	k127_5692459_5	k127_1152155_12	k127_6997490_5	scaffold_4373_17	scaffold_269_191	Ga0263250_132_10
Pyruvate dehydrogenase	pdh	k127_4054411_18							Ga0263250_102_26
Triosephosphate isomerase (TIM)	TPI	k127_1786921_4	k127_2014619_15	k127_3218680_4	k127_4022509_3	k127_7969092_14	scaffold_36211_2	scaffold_10695_8	Ga0263250_103_23
		k127_1986337_3			k127_1837406_2	k127_4064990_2
Pentose phosphate pathway
Ribose-phosphate pyrophosphokinase	prsA	k127_118351_33	k127_4382170_24	k127_3280812_5	k127_3581508_33	k127_4187549_27	scaffold_3128_8	scaffold_1279_14	Ga0263250_112_28
							scaffold_36256_2	scaffold_2141_21
Ribose 5-phosphate isomerase A	rpiA	k127_4608993_9	k127_7642393_22	k127_11563406_20	k127_140052_11	k127_10368941_1	scaffold_35258_3	scaffold_39_168	Ga0263250_110_34
6-phospho-3-hexuloisomerase	hxlB	k127_2170595_24	k127_3686349_8	k127_11718715_2	k127_9341106_8		scaffold_14468_2	scaffold_269_42	Ga0263250_114_11
Ribokinase	rbsK						scaffold_15133_3	scaffold_1279_28
Phosphoglucomutase	pgm						scaffold_4536_10	scaffold_12887_2	Ga0263250_119_24
								scaffold_38070_2
Biosynthesis of Heme
glutamyl-tRNA reductase	hemA	k127_3145767_30	k127_3002999_5		k127_2069468_17	k127_5759847_19	scaffold_2443_19	scaffold_43_53
glutamate-1-semialdehyde-2,1-aminomutase	hemL	k127_3145767_20	k127_11511793_6	k127_776852_5	k127_2069468_7	k127_5759847_9	scaffold_2443_15	scaffold_43_56
porphobilinogen synthase	hemB	k127_3145767_21	k127_11511793_5		k127_2069468_8	k127_5759847_10	scaffold_2443_16	scaffold_43_55
porphobilinogen deaminase	hemC	k127_3145767_19	k127_11511793_7		k127_2069468_6	k127_5759847_8	scaffold_2443_14	scaffold_43_57
uroporphyrinogen III synthase	hemD	k127_3145767_17	k127_11511793_9		k127_2069468_4	k127_5759847_6	scaffold_2443_12	scaffold_43_59
S-adenosyl-L-methionine-dependent uroporphyrinogen III methyltransferase	SUMT	k127_3145767_18	k127_11511793_8		k127_2069468_5	k127_5759847_7	scaffold_2443_13	scaffold_43_58
bifunctional precorrin-2 dehydrogenase/sirohydrochlorin ferrochelatase	PC2-DH/sirB	k127_3145767_16			k127_2069468_3	k127_5759847_5	scaffold_2443_17	scaffold_43_54
siroheme decarboxylase	Ahb-NirDH						scaffold_3447_4	scaffold_140_59
12,18-didecarboxysiroheme deacetylase	Ahb-NirJ1	k127_3420358_12	k127_4199173_3	k127_6473580_3	k127_10438739_7	k127_9587134_71	scaffold_3447_2	scaffold_140_61	Ga0263250_103_56
heme b synthase	Ahb-NirJ2	k127_2272106_7	k127_3307750_1	k127_4789062_14	k127_6229888_20	k127_9587134_34	scaffold_3447_3	scaffold_140_60	Ga0263250_111_5
Ubiquinone biosynthesis
chorismate lyase	ubiC	k127_4122498_7	k127_9964333_2	k127_1527612_4	k127_10152466_13	k127_394255_10	scaffold_9789_5	scaffold_269_133	Ga0263250_141_6
4-hydroxybenzoate polyprenyltransferase	ubiA	k127_4608993_22	k127_7642393_32	k127_11563406_30	k127_140052_1	k127_2517343_7	scaffold_4290_11	scaffold_140_276	Ga0263250_102_84
flavin prenyltransferase	ubiX	k127_4608993_8	k127_7642393_21	k127_11563406_19	k127_140052_12	k127_10368941_2	scaffold_32227_2	scaffold_39_165	Ga0263250_110_36
2-polyprenyl-6-hydroxyphenyl methylase / 3-demethylubiquinone-9 3-methyltransferase	ubiG	k127_4054411_11					scaffold_7374_4	scaffold_16_93	Ga0263250_114_34
demethylmenaquinone methyltransferase / 2-methoxy-6-polyprenyl-1,4-benzoquinol methylase	ubiE	k127_944647_11	k127_10222698_6		k127_5203835_4	k127_1997394_6	scaffold_11484_7	scaffold_7853_11	Ga0263250_101_76
Methanophenazine biosynthesis
GFPP synthase	GFPS	k127_1075532_17	k127_13545320_15	k127_10269531_9	k127_10578479_38	k127_8350171_22	scaffold_8150_9	scaffold_43_90	Ga0263250_102_69
Beta oxidation
3-ketoacyl-CoA thiolase	HADHB	k127_4592136_6	k127_13235656_1	k127_9754046_10	k127_4096144_10	k127_8978326_3	scaffold_7028_6		Ga0263250_103_1
Amino acid metabolism
Glutamine synthetase	glnA	k127_1075532_12	k127_13545320_20	k127_10269531_14	k127_10578479_43	k127_8350171_16	scaffold_3850_18	scaffold_1813_57	Ga0263250_113_4
							scaffold_36558_1	scaffold_38689_6
							scaffold_36610_2
Glutamate dehydrogenase (NAD(P)+)	gdhA	k127_1786921_3	k127_2014619_16	k127_3218680_3	k127_4022509_2	k127_7969092_15	scaffold_8130_1		Ga0263250_129_10
Phosphoribosylformylglycinamidine synthase subunit PurQ	purQ	k127_118351_15		k127_1346960_2	k127_3581508_15	k127_4187549_12	scaffold_41086_3	scaffold_2228_5	Ga0263250_112_8
Acetylornithine aminotransferase	argD	k127_4163789_2	k127_11678147_3		k127_725403_20	k127_8647472_37	scaffold_33684_1	scaffold_16_178	Ga0263250_107_42
Aspartate aminotransferase	aspB	k127_3184743_28	k127_13924803_10	k127_2332329_4	k127_4408269_5	k127_4129263_43	scaffold_24022_1	scaffold_16_269	Ga0263250_101_63
LysW-L-glutamate kinase	argB	k127_4163789_3	k127_11678147_4	k127_10618594_12	k127_725403_21	k127_1088520_1	scaffold_33684_2	scaffold_16_179
								scaffold_22017_1
LysW-L-glutamyl-5-phosphate reductase	argC	k127_4163789_4	k127_11678147_5	k127_10618594_11	k127_725403_22	k127_1088520_2	scaffold_33684_3	scaffold_16_180
lysine hydrolase	argE	k127_4476332_4	k127_2605212_4	k127_11549547_24	k127_9805639_6	k127_5497337_25	scaffold_3566_10	scaffold_2188_28
							scaffold_41322_1
Agmatinase	speB	k127_1075532_57	k127_10376443_3	k127_6303990_4	k127_8224049_17	k127_3013290_3			Ga0263250_105_8
Indolepyruvate ferredoxin oxidoreductase subunit alpha	iorA	k127_2108250_15		k127_8744802_11	k127_11071516_46	k127_10483423_6	scaffold_38809_3	scaffold_7981_5	Ga0263250_116_17
							scaffold_28828_2		Ga0263250_123_18
Glutamate synthase, large chain	gltB	k127_4122498_23	k127_6442509_19		k127_1730667_16	k127_8350171_9	scaffold_3447_12	scaffold_140_50	Ga0263250_129_5
		k127_4122498_21	k127_6442509_17		k127_1730667_13	k127_8350171_11		scaffold_140_51
Phosphoribosylformylglycinamidine synthase subunit PurS	purS						scaffold_41086_4	scaffold_2228_6	Ga0263250_112_7
Glucosamine--fructose-6-phosphate aminotransferase	glmS	k127_1377824_16	k127_8680393_17	k127_4778808_4	k127_10578479_68	k127_447613_7	scaffold_15249_3	scaffold_43_118	Ga0263250_105_50
Histidinol-phosphate aminotransferase	hisC	k127_1786921_23	k127_1800976_10	k127_8251779_9	k127_4977585_10	k127_5497337_9	scaffold_4301_10	scaffold_2885_22	Ga0263250_103_51
Histidinol dehydrogenase	hisD	k127_1786921_24	k127_1800976_11	k127_8251779_8	k127_4977585_11	k127_5497337_10	scaffold_4301_9	scaffold_2885_23	Ga0263250_103_52
Ketoisovalerate oxidoreductases subunit gamma	vorG	k127_302740_10	k127_9585802_8	k127_13774505_8	k127_1821518_21	k127_9449588_9	scaffold_39599_2	scaffold_13166_2
Aldehyde:ferredoxin oxidoreductase	aor	k127_2108250_16	k127_12318930_12	k127_8744802_12	k127_11071516_45	k127_10483423_7	scaffold_1780_24	scaffold_1813_17	Ga0263250_104_47
		k127_2170595_52		k127_717483_1	k127_5869553_1	k127_1144379_20	scaffold_6952_6	scaffold_2212_9	Ga0263250_124_3
							scaffold_11379_1	scaffold_6015_14
							scaffold_52249_3	scaffold_22800_5
								scaffold_24719_1
Putative peptidase/protease		k127_2905484_15	k127_7788043_5	k127_3598051_20	k127_2332377_7	k127_9449588_2	scaffold_3128_2	scaffold_16_207	Ga0263250_101_29
		k127_302740_3	k127_9585802_1	k127_9198717_1	k127_1821518_28	k127_9449588_13	scaffold_3566_12	scaffold_16_232	Ga0263250_105_3
		k127_901858_22	k127_14545907_17	k127_11233082_22	k127_8343090_13	k127_8983571_6	scaffold_4885_12	scaffold_16_263	Ga0263250_115_14
		k127_944647_18	k127_9585802_11	k127_13774505_11	k127_3581508_2	k127_3402422_18	scaffold_5302_5	scaffold_39_141	Ga0263250_132_12
		k127_1308869_18	k127_11104001_5	k127_8473735_5	k127_1821518_18	k127_388872_14	scaffold_6111_1	scaffold_43_140	Ga0263250_143_9
		k127_1770792_5	k127_7459857_1	k127_776852_4	k127_9133681_16	k127_388872_21	scaffold_7452_8	scaffold_209_138	Ga0263250_145_3
		k127_1876641_2	k127_13896064_14	k127_776852_11	k127_11071516_32	k127_5547708_27	scaffold_8612_9	scaffold_209_146	Ga0263250_101_80
		k127_1997182_3	k127_13896064_21	k127_6827534_10	k127_11071516_25		scaffold_9244_9	scaffold_1279_1
		k127_2108250_28	k127_9938166_3		k127_6118381_13		scaffold_10128_1	scaffold_2188_32
		k127_2108250_35	k127_8466401_2		k127_2487961_56		scaffold_13623_1	scaffold_2216_22
		k127_3184743_6					scaffold_13623_4	scaffold_2582_23
		k127_3315378_3					scaffold_18547_3	scaffold_7853_7
		k127_4099871_26					scaffold_24614_1	scaffold_10699_2
							scaffold_31874_2
							scaffold_16133_1
Energy-conserving system
F420H2 dehydrogenase, subunit A	fpoA	k127_1075532_24	k127_13545320_8	k127_10269531_2	k127_10578479_31	k127_8350171_28	scaffold_14770_5	scaffold_43_81	Ga0263250_102_77
F420H2 dehydrogenase, subunit B	fpoB	k127_1075532_25	k127_13545320_7	k127_10269531_1	k127_10578479_30	k127_8350171_29	scaffold_14770_6	scaffold_43_80	Ga0263250_102_78
F420H2 dehydrogenase, subunit C	fpoC	k127_1075532_26	k127_13545320_6		k127_10578479_29	k127_8350171_30	scaffold_14770_7	scaffold_43_79	Ga0263250_102_79
F420H2 dehydrogenase, subunit D	fpoD	k127_1075532_27	k127_13545320_5		k127_10578479_28	k127_8350171_31	scaffold_14770_8	scaffold_43_78	Ga0263250_102_80
F420H2 dehydrogenase, subunit H	fpoH	k127_1075532_28	k127_13545320_4		k127_10578479_27		scaffold_7433_3	scaffold_43_77	Ga0263250_102_81
F420H2 dehydrogenase, subunit I	fpoI	k127_1075532_29	k127_13545320_3		k127_10578479_26		scaffold_7433_4	scaffold_43_76	Ga0263250_102_82
F420H2 dehydrogenase, subunit J	fpoJ	k127_1075532_23	k127_13545320_9	k127_10269531_3	k127_10578479_32		scaffold_14770_4	scaffold_43_82	Ga0263250_102_76
F420H2 dehydrogenase, subunit K	fpoK	k127_1075532_21	k127_13545320_11	k127_10269531_5	k127_10578479_34	k127_8350171_26	scaffold_14770_2	scaffold_43_84	Ga0263250_102_74
F420H2 dehydrogenase, subunit L	fpoL	k127_1075532_19	k127_13545320_13	k127_10269531_7	k127_10578479_36	k127_8350171_24	scaffold_11433_2	scaffold_43_86	Ga0263250_102_72
F420H2 dehydrogenase, subunit M	fpoM	k127_1075532_18	k127_13545320_14	k127_10269531_8	k127_10578479_37	k127_8350171_23	scaffold_11433_3	scaffold_43_87	Ga0263250_102_71
F420H2 dehydrogenase, subunit N	fpoN	k127_1075532_20	k127_13545320_12	k127_10269531_6	k127_10578479_35	k127_8350171_25	scaffold_14770_1	scaffold_43_85	Ga0263250_102_73
Electron transfer flavoprotein subunit beta	fixA	k127_1786921_16	k127_1800976_2	k127_8251779_17	k127_4977585_2	k127_5497337_2	scaffold_7838_7	scaffold_2885_15	Ga0263250_103_43
		k127_118351_8			k127_3581508_10
Electron transfer flavoprotein subunit alpha	fixB	k127_1786921_15	k127_1800976_1	k127_8251779_18	k127_4977585_1	k127_5497337_1	scaffold_7838_8	scaffold_2885_14	Ga0263250_103_44
		k127_118351_7			k127_3581508_9		scaffold_32577_4
V/A-type ATP synthase subunit A	atpA	k127_2366892_10	k127_1162486_5	k127_8913170_1	k127_11210737_5	k127_9802748_17	scaffold_5988_5	scaffold_39_44
V/A-type ATP synthase subunit B	atpB	k127_2366892_11	k127_1162486_6		k127_11210737_6	k127_9802748_18	scaffold_5988_4	scaffold_39_45
V/A-type ATP synthase subunit C	atpC	k127_2366892_13	k127_1162486_8		k127_11210737_8		scaffold_2762_12	scaffold_140_192	Ga0263250_128_17
							scaffold_10309_4	scaffold_459_7
							scaffold_18440_2	scaffold_5352_2
V/A-type ATP synthase subunit D	atpD	k127_2366892_12	k127_1162486_7		k127_11210737_7	k127_9802748_19	scaffold_5988_3	scaffold_39_46
							scaffold_10309_5	scaffold_5352_10
V/A-type ATP synthase subunit E	atpE	k127_2366892_9	k127_1162486_4	k127_8913170_2	k127_11210737_4	k127_9802748_16	scaffold_5988_6	scaffold_39_43
V/A-type ATP synthase subunit F	atpF	k127_1106109_40	k127_4382170_14	k127_8913170_4	k127_3581508_43	k127_162017_2	scaffold_2762_14	scaffold_140_190
		k127_2366892_7	k127_1162486_2		k127_11210737_2		scaffold_5988_7	scaffold_5352_6
V/A-type ATP synthase subunit I	atpI	k127_2366892_15	k127_1162486_10	k127_9648926_1	k127_11210737_10	k127_161762_7	scaffold_5988_11	scaffold_140_191	Ga0263250_128_16
							scaffold_2762_13	scaffold_5352_3
							scaffold_10309_2	scaffold_459_6
V/A-type ATP synthase subunit K	atpK	k127_2366892_14	k127_1162486_9		k127_11210737_9		scaffold_5988_9	scaffold_5352_4
Heme o synthase	cyoE	k127_3121442_4	k127_3335518_6	k127_13846355_2	k127_2487961_2	k127_9222027_3	scaffold_2534_14	scaffold_16_32	Ga0263250_107_18
							scaffold_9472_7	scaffold_2188_7
							scaffold_16068_1	scaffold_2437_13
Cytochrome b5	cyt-b5	k127_3235813_18	k127_201869_4	k127_9455154_5	k127_10856882_5	k127_9776850_43			Ga0263250_141_9
Urea cycle
Carbamoyl-phosphate synthase large subunit	CPS1	k127_4164977_24	k127_11611436_2	k127_86746_1	k127_725403_9	k127_8647472_28	scaffold_9757_8	scaffold_16_117	Ga0263250_121_11
							scaffold_24273_5	scaffold_9523_6
Carbamoyl-phosphate synthase small subunit	CPS1	k127_4164977_23	k127_11611436_3		k127_725403_8	k127_8647472_27	scaffold_9757_7	scaffold_16_116	Ga0263250_121_10
							scaffold_24273_4	scaffold_9523_5
Ornithine carbamoyltransferase	OTC	k127_1075532_74	k127_6685845_6	k127_9170578_10	k127_1208042_5	k127_5470356_14	scaffold_32678_3	scaffold_140_121	Ga0263250_102_32
Arginase	arg						scaffold_33995_1	scaffold_140_96
Argininosuccinate synthase	argG	k127_4163789_8	k127_11678147_9	k127_10618594_7	k127_725403_26	k127_1088520_6	scaffold_25683_5	scaffold_16_184	Ga0263250_151_2
Argininosuccinate lyase	argH	k127_4163789_7	k127_11678147_8	k127_10618594_8	k127_725403_25	k127_1088520_5	scaffold_50071_4	scaffold_16_183	Ga0263250_151_1
							scaffold_62796_3
Transporters
Branched-chain amino acid ABC transporter		k127_4164977_17	k127_12149236_6	k127_5692459_12	k127_1152155_5		scaffold_19907_3	scaffold_1279_6	Ga0263250_123_19
							scaffold_3272_7	scaffold_1279_7
ATP-binding cassette domain-containing protein		k127_734567_6	k127_12149236_3	k127_5692459_15	k127_1152155_2	k127_9802748_8	scaffold_2930_2	scaffold_39_35	Ga0263250_117_10
Amino acid transporter		k127_1441649_12	k127_5789542_8	k127_13109239_5	k127_8343090_40	k127_9587134_75	scaffold_60056_2	scaffold_269_109	Ga0263250_109_19
Ferrous iron transporter		k127_1845392_5	k127_7663441_8	k127_11266853_6		k127_1994696_5	scaffold_11311_5	scaffold_140_232	Ga0263250_130_9
		k127_1845392_6	k127_7663441_7	k127_11266853_5		k127_3260406_9	scaffold_20041_4	scaffold_29769_1
		k127_1845392_7	k127_7663441_6	k127_11266853_4		k127_3260406_8
		k127_1845392_8
Potassium transporter							scaffold_4071_10	scaffold_1327_29	Ga0263250_132_5
Lysine transporter		k127_1269993_2	k127_8139262_4	k127_7253217_4	k127_4096144_21		scaffold_9644_9	scaffold_209_113	Ga0263250_101_5
Molybdate/tungstate transporter		k127_4054411_3	k127_10533843_8		k127_4010196_6	k127_10314767_3	scaffold_3566_3	scaffold_2188_22
		k127_4054411_4	k127_10533843_7		k127_4010196_5	k127_10314767_4	scaffold_3566_2	scaffold_2188_21
		k127_4054411_3	k127_10533843_8		k127_4010196_6		scaffold_8674_7
Zinc transporter		k127_2170595_63	k127_10407970_1	k127_2317641_2	k127_11014757_24	k127_9105466_8	scaffold_54745_2	scaffold_43_24	Ga0263250_109_22
		k127_2170595_65		k127_2317641_1	k127_11014757_22
		k127_2170595_64			k127_11014757_23
Trehalose/maltose import ATP-binding protein MalK		k127_4054411_2	k127_10533843_9	k127_5838681_6	k127_4010196_7	k127_10314767_2	scaffold_5561_11	scaffold_16_140	Ga0263250_126_5
Nickel/cobalt transporter		k127_4037051_3	k127_6211580_6	k127_7969400_1	k127_1821518_53	k127_7721300_4	scaffold_2223_16	scaffold_39_2
		k127_1430063_23	k127_6211580_3	k127_7969400_4	k127_1821518_50	k127_7721300_7	scaffold_20181_8	scaffold_43_44
Magnesium transporter		k127_3145767_50	k127_1603309_4	k127_3579340_4	k127_216443_1	k127_3402422_6	scaffold_6100_4	scaffold_140_163	Ga0263250_120_25
Phosphate transporter		k127_118351_41	k127_8595295_2		k127_365773_13	k127_9587134_28	scaffold_14789_4	scaffold_39_142	Ga0263250_120_21
		k127_118351_42	k127_8595295_3		k127_365773_12	k127_9587134_29	scaffold_22169_2	scaffold_39_143	Ga0263250_137_13
		k127_118351_43	k127_8595295_4		k127_365773_11	k127_9587134_30		scaffold_5048_2
		k127_118351_44	k127_8595295_5		k127_365773_10	k127_9587134_31		scaffold_140_159
Nitrate transporter		k127_925331_6	k127_13248105_2	k127_717483_7	k127_2487961_14	k127_9105466_6	scaffold_4536_3	scaffold_2212_22	Ga0263250_108_34
		k127_2170595_46	k127_12318930_6		k127_5869553_7	k127_1144379_14	scaffold_8160_8
Arsenite transporter		k127_118351_51					scaffold_4963_10	scaffold_1327_11
