# Supplementary material for: Expanding the phylogenetic distribution of cytochrome b-containing methanogenic archaea sheds light on the evolution of methanogenesis
Source: ISME J. 2022 Jul 9;16(10):2373–87. doi: 10.1038/s41396-022-01281-0 (PMC9478090; doi:10.1038/s41396-022-01281-0)
Supplement: Supplementary file 8 — Supplementary Table 9 [file 41396_2022_1281_MOESM8_ESM.xlsx]

## Sheet: Sheet1
Supplementary Table 9. Reference archaeal genomes used in this study and distribution of genes encoding Mcr complex and energy-conserving complexes in archaea.
GTDBtaxonomy	Organism name	Taxon ID	McrABG	McrCD	m4	m5	m6	m7	m8	m9	MtrA-H	MtrA/H	HdrD	HdrDE	DsrKM	NarIGH	VhtAGC	Other b-type Cytochromes	Ahb-NirDH/J1/J2 (at least two)
p__Thermoproteota;c__Nitrososphaeria;o__Nitrososphaerales	Nitrosopumilus sp. Nsub	2690315682			-	-	-	-	-	-		Y						Y
p__Thermoproteota;c__Nitrososphaeria;o__Nitrososphaerales	Thaumarchaeota archaeon casp-thauma1	SAMN03733542			-	-	-	-	-	-		Y						Y
p__Thermoproteota;c__Nitrososphaeria;o__Nitrososphaerales	Nitrosopumilus sp. BACL13-MAG-121220-bin23	SAMN10782659			-	-	-	-	-	-		Y						Y
p__Thermoproteota;c__Nitrososphaeria;o__Nitrososphaerales	Thaumarchaeota archaeon casp-thauma3	SAMN03733545			-	-	-	-	-	-		Y						Y
p__Thermoproteota;c__Nitrososphaeria;o__Nitrososphaerales	Nitrosopumilus sp. LS_AOA	SAMN03777287			-	-	-	-	-	-		Y						Y
p__Thermoproteota;c__Nitrososphaeria;o__Nitrososphaerales	Uncultured Thaumarcheaota bin 8	2626541593			-	-	-	-	-	-		Y						Y
p__Thermoproteota;c__Nitrososphaeria;o__Nitrososphaerales	Candidatus Nitrosopumilus sp. AR2	SAMN02603138			-	-	-	-	-	-		Y						Y
p__Thermoproteota;c__Nitrososphaeria;o__Nitrososphaerales	Candidatus Nitrosopumilus salaria BD31	SAMN00016669			-	-	-	-	-	-		Y						Y
p__Thermoproteota;c__Nitrososphaeria;o__Nitrososphaerales	Candidatus Nitrosopumilus sp. NF5	SAMN03253153			-	-	-	-	-	-		Y						Y
p__Thermoproteota;c__Nitrososphaeria;o__Nitrososphaerales	Candidatus Nitrosopumilus sp. DDS1	SAMN03840809			-	-	-	-	-	-		Y						Y
p__Thermoproteota;c__Nitrososphaeria;o__Nitrososphaerales	Marine Group I thaumarchaeote SCGC AAA799-E16	SAMN02851527			-	-	-	-	-	-		Y						Y
p__Thermoproteota;c__Nitrososphaeria;o__Nitrososphaerales	Marine Group I thaumarchaeote SCGC AAA799-D11	SAMN02869596			-	-	-	-	-	-		Y						Y	Y
p__Thermoproteota;c__Nitrososphaeria;o__Nitrososphaerales	Nitrosopumilus maritimus SCM1	SAMN00000032			-	-	-	-	-	-		Y						Y
p__Thermoproteota;c__Nitrososphaeria;o__Nitrososphaerales	Nitrosopumilus sp. SJ	SAMN02469589			-	-	-	-	-	-		Y						Y
p__Thermoproteota;c__Nitrososphaeria;o__Nitrososphaerales	Candidatus Nitrosopumilus koreensis AR1	SAMN02603137			-	-	-	-	-	-		Y						Y
p__Thermoproteota;c__Nitrososphaeria;o__Nitrososphaerales	Candidatus Nitrosopumilus piranensis strain D3C	SAMN03257648			-	-	-	-	-	-		Y						Y	Y
p__Thermoproteota;c__Nitrososphaeria;o__Nitrososphaerales	Candidatus Nitrosopumilus sp. BD31	2502545036			-	-	-	-	-	-		Y						Y
p__Thermoproteota;c__Nitrososphaeria;o__Nitrososphaerales	Candidatus Nitrosoarchaeum koreensis MY1	SAMN02470178			-	-	-	-	-	-		Y						Y
p__Thermoproteota;c__Nitrososphaeria;o__Nitrososphaerales	Cenarchaeum symbiosum A	SAMN02744041			-	-	-	-	-	-		Y						Y	Y
p__Thermoproteota;c__Nitrososphaeria;o__Nitrososphaerales	Nitrosopelagicus sp. REDSEA-S31_B2	SAMN04534603			-	-	-	-	-	-								Y
p__Thermoproteota;c__Nitrososphaeria;o__Nitrososphaerales	Nitrosopelagicus sp. REDSEA-S37_B6	SAMN04534605			-	-	-	-	-	-								Y
p__Thermoproteota;c__Nitrososphaeria;o__Nitrososphaerales	Candidatus Nitrosopelagicus brevis CN25	2630968793			-	-	-	-	-	-								Y
p__Thermoproteota;c__Nitrososphaeria;o__Nitrososphaerales	Thaumarchaeota archaeon SCGC AAA007-O23	SAMN02440520			-	-	-	-	-	-								Y
p__Thermoproteota;c__Nitrososphaeria;o__Nitrososphaerales	Marine Group I crenarchaeon SCGC AB-629-I23-v2	2639762712			-	-	-	-	-	-								Y	Y
p__Thermoproteota;c__Nitrososphaeria;o__Nitrososphaerales	Marine archaeal group 1 JGI GoM_375m_188_E10	2706794823			-	-	-	-	-	-								Y
p__Thermoproteota;c__Nitrososphaeria;o__Nitrososphaerales	Thaumarchaeota archaeon CSP1-1	SAMN03462092			-	-	-	-	-	-		Y						Y	Y
p__Thermoproteota;c__Nitrososphaeria;o__Nitrososphaerales	Candidatus Nitrosotenuis uzonensis	2619619229			-	-	-	-	-	-		Y						Y	Y
p__Thermoproteota;c__Nitrososphaeria;o__Nitrososphaerales	Candidatus Nitrosotenuis cloacae strain SAT1	SAMN03286947			-	-	-	-	-	-		Y						Y	Y
p__Thermoproteota;c__Nitrososphaeria;o__Nitrososphaerales	Candidatus Nitrosotenuis chungbukensis strain MY2	SAMN02767256			-	-	-	-	-	-		Y						Y	Y
p__Thermoproteota;c__Nitrososphaeria;o__Nitrososphaerales	Thaumarchaeota archaeon 13_1_40CM_38_12	SAMN04327832			-	-	-	-	-	-		Y							Y
p__Thermoproteota;c__Nitrososphaeria;o__Nitrososphaerales	Thaumarchaeota archaeon 13_1_40CM_4_38_7	SAMN04327891			-	-	-	-	-	-		Y						Y	Y
p__Thermoproteota;c__Nitrososphaeria;o__Nitrososphaerales	Thaumarchaeota archaeon 13_1_40CM_3_38_6	SAMN04327999			-	-	-	-	-	-		Y						Y	Y
p__Thermoproteota;c__Nitrososphaeria;o__Nitrososphaerales	Candidatus Nitrososphaera evergladensis SR1	SAMN03081530			-	-	-	-	-	-		Y						Y	Y
p__Thermoproteota;c__Nitrososphaeria;o__Nitrososphaerales	Nitrososphaera viennensis EN76	SAMN02721150			-	-	-	-	-	-		Y						Y	Y
p__Thermoproteota;c__Nitrososphaeria;o__Nitrososphaerales	Candidatus Nitrososphaera gargensis Ga9.2	SAMN02603264			-	-	-	-	-	-		Y						Y	Y
p__Thermoproteota;c__Nitrososphaeria;o__Nitrososphaerales	Candidatus Nitrosocosmicus hydrocola G61	SAMN04606696			-	-	-	-	-	-		Y						Y	Y
p__Thermoproteota;c__Nitrososphaeria;o__Nitrososphaerales	Candidatus Nitrosocaldus islandicus isolate 3F	SAMN07759886			-	-	-	-	-	-		Y	Y					Y	Y
p__Thermoproteota;c__Nitrososphaeria;o__Nitrososphaerales	Candidatus Nitrosocaldus cavascurensis strain SCU2	SAMEA104466896			-	-	-	-	-	-		Y	Y					Y	Y
p__Thermoproteota;c__Nitrososphaeria;o__Nitrososphaerales	Thaumarchaeota archaeon UBA141	SAMN06027030			-	-	-	-	-	-			Y					Y
p__Thermoproteota;c__Nitrososphaeria;o__Nitrososphaerales	Thaumarchaeota archaeon AABW	SAMN15016524			-	-	-	-	-	-								Y
p__Thermoproteota;c__Nitrososphaeria;o__Nitrososphaerales	Thaumarchaeota archaeon PAC	SAMN15016525			-	-	-	-	-	-								Y
p__Thermoproteota;c__Nitrososphaeria;o__Nitrososphaerales	Thaumarchaeota archaeon ATL	SAMN15016158			-	-	-	-	-	-								Y
p__Thermoproteota;c__Nitrososphaeria;o__Nitrososphaerales	Thaumarchaeota archaeon ASW8_bin1	SAMN14765628			-	-	-	-	-	-								Y
p__Thermoproteota;c__Nitrososphaeria;o__Methylarchaeales	Unclassified Crenarchaetoa JZ-2 bin_220	2773857646	Y	Y	Y	Y	Y	Y	Y	Y		Y	Y	Y				Y	Y
p__Thermoproteota;c__Nitrososphaeria;o__UBA164	Thaumarchaeota archaeon DS1	2263082000			-	-	-	-	-	-			Y					Y	Y
p__Thermoproteota;c__Nitrososphaeria;o__UBA164	Thaumarchaeota archaeon sp. BS3	2263082001			-	-	-	-	-	-			Y			Y		Y
p__Thermoproteota;c__Nitrososphaeria;o__UBA164	Thaumarchaeota archaeon BS4	2519899514			-	-	-	-	-	-						Y		Y
p__Thermoproteota;c__Nitrososphaeria	Unclassified Thaumarchaeota DRTY-7 bin_36	2721755844			-	-	-	-	-	-
p__Thermoproteota;c__Nitrososphaeria;o__Geothermarchaeales	Candidatus Geothermarchaeota archaeon JdFR-14	SAMN06226331			-	-	-	-	-	-			Y				Y	Y	Y
p__Thermoproteota;c__Nitrososphaeria;o__Geothermarchaeales	Candidatus Geothermarchaeota archaeon S012_44_esom	SAMN12837182			-	-	-	-	-	-		Y	Y					Y
p__Thermoproteota;c__Nitrososphaeria;o__Geothermarchaeales	Candidatus Geothermarchaeota archaeon S012_78_esom	SAMN12837183			-	-	-	-	-	-			Y					Y	Y
p__Thermoproteota;c__Nitrososphaeria;o__Caldarchaeales	Candidatus Caldarchaeum subterraneum	SAMD00016619			-	-	-	-	-	-			Y					Y
p__Thermoproteota;c__Nitrososphaeria;o__Caldarchaeales	Unclassified Aigarchaeota JZ bin_28	2718217641			-	-	-	-	-	-			Y					Y
p__Thermoproteota;c__Nitrososphaeria;o__Caldarchaeales	Unclassified Aigarchaeota GMQ bin_10	2718217646			-	-	-	-	-	-									Y
p__Thermoproteota;c__Nitrososphaeria;o__Caldarchaeales	Unclassified Aigarchaeota JZ bin_10	2718217645			-	-	-	-	-	-									Y
p__Thermoproteota;c__Nitrososphaeria;o__Caldarchaeales	Unclassified Aigarchaeota JZ bin_15	2718217643			-	-	-	-	-	-			Y		Y			Y
p__Thermoproteota;c__Nitrososphaeria;o__Caldarchaeales	Aigarchaeota archaeon SCGC AAA471-B22	2527291509			-	-	-	-	-	-			Y					Y
p__Thermoproteota;c__Nitrososphaeria;o__Caldarchaeales	Unclassified Aigarchaeota JZ bin_19	2718217644			-	-	-	-	-	-			Y					Y
p__Thermoproteota;c__Nitrososphaeria;o__Caldarchaeales	Unclassified Aigarchaeota JZ bin_40	2718217642			-	-	-	-	-	-			Y					Y
p__Thermoproteota;c__Bathyarchaeia	Candidatus Bathyarchaeota archaeon MF-10.5.5.11.1.24	SAMN11125349			-	-	-	-	-	-		Y	Y	Y
p__Thermoproteota;c__Bathyarchaeia	Candidatus Bathyarchaeota archaeon NIOZ-UU69	SAMN15784315			-	-	-	-	-	-		Y	Y	Y				Y
p__Thermoproteota;c__Bathyarchaeia	Candidatus Bathyarchaeota archaeon K_DeepCast_250m_m2_015	SAMN10966498			-	-	-	-	-	-			Y
p__Thermoproteota;c__Bathyarchaeia	Candidatus Bathyarchaeota archaeon 40935_Bin_7_Spades	SAMN14421531			-	-	-	-	-	-		Y	Y	Y					Y
p__Thermoproteota;c__Bathyarchaeia	Candidatus Bathyarchaeota archaeon BA1	SAMN03983874	Y									Y	Y						Y
p__Thermoproteota;c__Bathyarchaeia	Candidatus Bathyarchaeota archaeon BA2	SAMN03983875	Y	Y	Y	Y	Y	Y	Y	Y			Y						Y
p__Thermoproteota;c__Bathyarchaeia	Candidatus Bathyarchaeota archaeon B24	SAMN04412733			-	-	-	-	-	-		Y							Y
p__Thermoproteota;c__Bathyarchaeia	Candidatus Bathyarchaeota archaeon B26-2	SAMN04412736			-	-	-	-	-	-		Y
p__Thermoproteota;c__Bathyarchaeia	Candidatus Bathyarchaeota archaeon BA_11	SAMN11380311			-	-	-	-	-	-		Y						Y
p__Thermoproteota;c__Bathyarchaeia	Candidatus Bathyarchaeota archaeon BA_24	SAMN11380324			-	-	-	-	-	-		Y						Y
p__Thermoproteota;c__Korarchaeia	Candidatus Korarchaeota archaeon S016_48_esom	SAMN12837227			-	-	-	-	-	-			Y					Y	Y
p__Thermoproteota;c__Korarchaeia	Candidatus Korarchaeota archaeon SpSt-15	SAMN09639213			-	-	-	-	-	-		Y	Y					Y	Y
p__Thermoproteota;c__Korarchaeia	Candidatus Korarchaeota archaeon SpSt-910	SAMN09640059			-	-	-	-	-	-		Y	Y					Y	Y
p__Thermoproteota;c__Korarchaeia	Candidatus Korarchaeota archaeon S143_77_esom	SAMN12837292			-	-	-	-	-	-		Y	Y					Y
p__Thermoproteota;c__Korarchaeia	Candidatus Korarchaeota archaeon ZAV-18	SAMN08107327			-	-	-	-	-	-			Y		Y			Y	Y
p__Thermoproteota;c__Korarchaeia	Candidatus Korarchaeota archaeon B14_G2	SAMN09215070			-	-	-	-	-	-		Y	Y				Y	Y
p__Thermoproteota;c__Korarchaeia	Candidatus Korarchaeota archaeon B10_G17	SAMN09215016			-	-	-	-	-	-		Y	Y				Y	Y
p__Thermoproteota;c__Korarchaeia	Candidatus Korarchaeota archaeon NZ13-K	SAMN05172504			-	-	-	-	-	-		Y	Y					Y	Y
p__Thermoproteota;c__Korarchaeia	Candidatus Korarchaeum cryptofilum OPF8	SAMN02598368			-	-	-	-	-	-		Y	Y					Y
p__Thermoproteota;c__Korarchaeia	Candidatus Korarchaeum cryptofilum WS	SAMN10228449			-	-	-	-	-	-		Y	Y					Y
p__Thermoproteota;c__Korarchaeia	Candidatus Methanodesulfokores washburnensis strain MDKW	SAMN10094317	Y	Y	Y		Y	Y	Y	Y			Y		Y			Y	Y
p__Thermoproteota;c__Korarchaeia	Candidatus Korarchaeota archaeon WYZ-LMO9	SAMN09405037	Y	Y	Y		Y	Y	Y	Y			Y		Y			Y	Y
p__Thermoproteota;c__Methanomethylicia;o__Methanomethylicales	Candidatus Methanosuratincola petrocarbonis V4	SAMN04994461	Y	Y	Y	Y	Y	Y	Y	Y		Y	Y						Y
p__Thermoproteota;c__Methanomethylicia;o__Methanomethylicales	Unclassified Verstraetearchaeota JZ-3 bin_107	2773857650	Y	Y	Y	Y	Y	Y	Y	Y		Y	Y
p__Thermoproteota;c__Methanomethylicia;o__Methanomethylicales	Unclassified Verstraetearchaeota DRTY-6 bin_144	2773857649	Y	Y	Y	Y	Y	Y	Y	Y		Y	Y
p__Thermoproteota;c__Methanomethylicia;o__Methanomethylicales	Unclassified Verstraetearchaeota JZ-3 bin_106	2773857648	Y	Y	Y	Y	Y	Y	Y	Y		Y	Y
p__Thermoproteota;c__Methanomethylicia;o__Methanomethylicales	Unclassified Verstraetearchaeota JZ-2 bin_200	2773857645	Y	Y	Y	Y	Y	Y	Y	Y		Y	Y
p__Thermoproteota;c__Methanomethylicia;o__Methanomethylicales	Candidatus Verstraetearchaeota archaeon WYZ-LMO11	SAMN09405039	Y	Y	Y	Y	Y	Y	Y	Y		Y	Y						Y
p__Thermoproteota;c__Methanomethylicia;o__Methanomethylicales	Candidatus Verstraetearchaeota archaeon WYZ-LMO10	SAMN09405038	Y	Y	Y	Y	Y	Y	Y	Y		Y	Y						Y
p__Thermoproteota;c__Methanomethylicia;o__Methanomethylicales	Candidatus Methanomethylicus mesodigestus V2	SAMN04994459	Y	Y	Y	Y	Y	Y	Y	Y		Y	Y						Y
p__Thermoproteota;c__Methanomethylicia;o__Methanomethylicales	Candidatus Methanomethylicus mesodigestus V1	SAMN04994458	Y	Y	Y	Y	Y	Y	Y	Y		Y	Y						Y
p__Thermoproteota;c__Methanomethylicia;o__Methanomethylicales	Candidatus Methanomethylicus oleisabuli V3	SAMN04994460	Y	Y	Y	Y	Y	Y	Y	Y		Y	Y
p__Thermoproteota;c__Methanomethylicia;o__Methanomethylicales	Unclassified Verstraetearchaeota GMQP bin_44	2773857647	Y	Y	Y	Y	Y	Y	Y	Y		Y	Y						Y
p__Thermoproteota;c__Methanomethylicia;o__Methanomethylicales	Candidatus Methanosuratincola subterraneus	SAMN10531977	Y	Y	Y	Y	Y	Y	Y	Y		Y	Y						Y
p__Thermoproteota;c__Methanomethylicia;o__Methanomethylicales	Candidatus Verstraetearchaeota archaeon Verst-YHS	SAMN10390735	Y	Y	Y	Y	Y	Y	Y	Y		Y	Y						Y
p__Thermoproteota;c__Methanomethylicia;o__Nezhaarchaeales	Candidatus Nezhaarchaeota archaeon WYZ-LMO8	SAMN09405036	Y	Y	Y	Y	Y	Y	Y	Y	Y		Y
p__Thermoproteota;c__Methanomethylicia;o__Nezhaarchaeales	Candidatus Nezhaarchaeota archaeon WYZ-LMO7	SAMN09405035	Y	Y	Y	Y	Y	Y	Y	Y	Y		Y
p__Thermoproteota;c__Methanomethylicia;o__Nezhaarchaeales	Unclassified Nezhaarchaeota GMQP bin_37	2773857652	Y	Y	Y	Y	Y	Y	Y	Y	Y		Y
p__Thermoproteota;c__Methanomethylicia;o__Nezhaarchaeales	Unclassified Nezhaarchaeota ZMQR bin_18	2773857651	Y	Y	Y	Y	Y	Y	Y	Y	Y		Y
p__Thermoproteota;c__Methanomethylicia;o__Nezhaarchaeales	Unclassified Nezhaarchaeota JZ bin_38	2721755438	Y	Y	Y	Y	Y	Y	Y	Y	Y		Y
p__Thermoproteota;c__Methanomethylicia;o__Nezhaarchaeales	Unclassified Nezhaarchaeota JZ-1 bin_66	2773857641	Y	Y	Y	Y	Y	Y	Y	Y	Y		Y
p__Thermoproteota;c__Thermoproteia;o__Geoarchaeales	Candidatus Geoarchaeota archaeon S146_104_esom	SAMN12837343			-	-	-	-	-	-			Y					Y
p__Thermoproteota;c__Thermoproteia;o__Geoarchaeales	Geoarchaeota NAG1 GT1 r03	2551306704			-	-	-	-	-	-			Y					Y	Y
p__Thermoproteota;c__Thermoproteia;o__Geoarchaeales	Geoarchaeota archaeon OSPB-1	2504756013			-	-	-	-	-	-			Y					Y	Y
p__Thermoproteota;c__Thermoproteia;o__Geoarchaeales	Unclassified Geoarchaeota GBS-NAG1	2751185538			-	-	-	-	-	-			Y					Y
p__Thermoproteota;c__Thermoproteia;o__Marsarchaeales	Candidatus Marsarchaeota G1 archaeon OSP_C	SAMN06639944			-	-	-	-	-	-			Y					Y	Y
p__Thermoproteota;c__Thermoproteia;o__Marsarchaeales	Candidatus Marsarchaeota G1 archaeon BE_D	SAMN06639946			-	-	-	-	-	-			Y					Y	Y
p__Thermoproteota;c__Thermoproteia;o__Marsarchaeales	Candidatus Marsarchaeota G2 archaeon OSP_D	SAMN06639947			-	-	-	-	-	-			Y					Y	Y
p__Thermoproteota;c__Thermoproteia;o__Marsarchaeales	Candidatus Marsarchaeota G2 archaeon ECH_B_1	SAMN06639949			-	-	-	-	-	-			Y					Y	Y
p__Thermoproteota;c__Thermoproteia	Thermoproteus sp. JCHS_4	SAMN04045695			-	-	-	-	-	-			Y					Y	Y
p__Thermoproteota;c__Thermoproteia	Pyrobaculum ferrireducens 1860	SAMN02603094			-	-	-	-	-	-			Y	Y				Y	Y
p__Thermoproteota;c__Thermoproteia	Pyrobaculum aerophilum YKB31	SAMN07344349			-	-	-	-	-	-			Y		Y			Y	Y
p__Thermoproteota;c__Thermoproteia	Pyrobaculum aerophilum YKB32	SAMN07344350			-	-	-	-	-	-			Y		Y			Y	Y
p__Thermoproteota;c__Thermoproteia	Vulcanisaeta sp. EB80	SAMN03580359			-	-	-	-	-	-			Y		Y				Y
p__Thermoproteota;c__Thermoproteia	Vulcanisaeta moutnovskia 768-28	SAMN02603092			-	-	-	-	-	-			Y		Y				Y
p__Thermoproteota;c__Thermoproteia	Vulcanisaeta distributa JCM 11216	SAMD00000415			-	-	-	-	-	-			Y		Y				Y
p__Thermoproteota;c__Thermoproteia	Thermocladium sp. ECH_B	SAMN04045698			-	-	-	-	-	-			Y		Y			Y	Y
p__Thermoproteota;c__Thermoproteia	Thermocladium modestius JCM-10088	SAMD00245221			-	-	-	-	-	-			Y		Y			Y	Y
p__Thermoproteota;c__Thermoproteia	Caldivirga sp. SpSt-118	SAMN09639095			-	-	-	-	-	-			Y		Y			Y	Y
p__Thermoproteota;c__Thermoproteia	Caldivirga maquilingensis IC-167	SAMN00623034			-	-	-	-	-	-			Y		Y			Y	Y
p__Thermoproteota;c__Thermoproteia	Sulfolobus sp. S-194	SAMN10868411			-	-	-	-	-	-			Y			Y		Y	Y
p__Thermoproteota;c__Thermoproteia	Sulfurisphaera ohwakuensis TA-1	SAMN09933092			-	-	-	-	-	-			Y			Y		Y	Y
p__Thermoproteota;c__Thermoproteia	Sulfurisphaera ohwakuensis DSM 12421	SAMN14908530			-	-	-	-	-	-			Y			Y		Y	Y
p__Thermoproteota;c__Thermoproteia	Sulfolobus sp. E5-1-F	SAMN13151456			-	-	-	-	-	-			Y			Y		Y	Y
p__Thermoproteota;c__Thermoproteia	Sulfolobus sp. E11-6	SAMN13151875			-	-	-	-	-	-			Y			Y		Y	Y
p__Thermoproteota;c__Thermoproteia	Sulfolobus islandicus M.14.25	SAMN02598416			-	-	-	-	-	-			Y			Y		Y	Y
p__Thermoproteota;c__Thermoproteia	Sulfolobus islandicus M.16.27	SAMN02598417			-	-	-	-	-	-			Y			Y		Y	Y
p__Thermoproteota;c__Thermoproteia	Metallosphaera yellowstonensis MK1	SAMN02261413			-	-	-	-	-	-			Y			Y		Y	Y
p__Thermoproteota;c__Thermoproteia	Acidianus hospitalis W1	SAMN02602984			-	-	-	-	-	-								Y	Y
p__Thermoproteota;c__Thermoproteia	Acidianus ambivalens LEI 10	SAMN09933089			-	-	-	-	-	-			Y			Y		Y	Y
p__Thermoproteota;c__Thermoproteia	Acidianus ambivalens DSM 3772	SAMN13103967			-	-	-	-	-	-			Y			Y		Y	Y
p__Thermoproteota;c__Thermoproteia	Aeropyrum pernix K1	SAMD00061092			-	-	-	-	-	-			Y					Y	Y
p__Thermoproteota;c__Thermoproteia	Caldisphaera lagunensis DSM 15908	SAMN02261426			-	-	-	-	-	-			Y					Y	Y
p__Thermoproteota;c__Thermoproteia	Acidilobus saccharovorans 345-15	SAMN02603091			-	-	-	-	-	-			Y					Y	Y
p__Thermoproteota;c__Thermoproteia	uncultured Acidilobus sp. CIS	SAMN02364258			-	-	-	-	-	-			Y						Y
p__Thermoproteota;c__Thermoproteia	uncultured Acidilobus sp. OSP8	SAMN02364257			-	-	-	-	-	-			Y					Y	Y
p__Thermoproteota;c__Thermoproteia	uncultured Acidilobus sp. JCHS	SAMN02364256			-	-	-	-	-	-			Y					Y	Y
p__Thermoproteota;c__Thermoproteia	Ignicoccus hospitalis KIN4/I	SAMN02598324			-	-	-	-	-	-			Y						Y
p__Thermoproteota;c__Thermoproteia	Thermogladius calderae 1633	SAMN02603096			-	-	-	-	-	-		Y
p__Thermoproteota;c__Thermoproteia	Desulfurococcus mucosus DSM 2161	SAMN03649618			-	-	-	-	-	-
p__Thermoproteota;c__Thermoproteia	Desulfurococcus mucosus DSM 2162	SAMN00103627			-	-	-	-	-	-
p__Thermoproteota;c__Thermoproteia	Desulfurococcus amylolyticus 1221n	SAMN02603098			-	-	-	-	-	-
p__Thermoproteota;c__Thermoproteia	Desulfurococcus amylolyticus DSM 16532	SAMN02232017			-	-	-	-	-	-
p__Thermoproteota;c__Thermoproteia	Desulfurococcus amylolyticus Z-533	SAMN02597199			-	-	-	-	-	-
p__Thermoproteota;c__Thermoproteia	Thermofilaceae archaeon S146_85_esom	SAMN12837345			-	-	-	-	-	-		Y	Y	Y				Y	Y
p__Asgardarchaeota;c__Lokiarchaeia;o__Helarchaeales	Candidatus Helarchaeota archaeon CR_Bin_097	SAMN14414633	Y	Y	Y	Y	Y	Y	Y	Y		Y	Y						Y
p__Asgardarchaeota;c__Lokiarchaeia;o__Helarchaeales	Candidatus Helarchaeota archaeon CR_Bin_291	SAMN14414634	Y	Y	Y	Y	Y	Y	Y	Y		Y	Y						Y
p__Asgardarchaeota;c__Lokiarchaeia;o__Helarchaeales	Candidatus Helarchaeota archaeon CR_Bin_143	SAMN14414635	Y	Y	Y	Y	Y		Y	Y		Y	Y						Y
p__Asgardarchaeota;c__Lokiarchaeia;o__Helarchaeales	Candidatus Helarchaeota ASGARD archaeon Hel_GB_A	SAMN09406154	Y	Y				Y	Y	Y		Y	Y						Y
p__Asgardarchaeota;c__Lokiarchaeia;o__Helarchaeales	Candidatus Helarchaeota ASGARD archaeon Hel_GB_B	SAMN09406172	Y	Y								Y	Y						Y
p__Asgardarchaeota;c__Lokiarchaeia;o__Helarchaeales	Candidatus Lokiarchaeota archaeon SZ_4_bin10.384	SAMN10219203	Y	Y	-	-	-	-	-	-		Y	Y						Y
p__Asgardarchaeota;c__Lokiarchaeia	Candidatus Lokiarchaeota archaeon CR_4	SAMN04958229			-	-	-	-	-	-		Y	Y						Y
p__Asgardarchaeota;c__Lokiarchaeia	Candidatus Lokiarchaeota archaeon DZG_bin1.240	SAMN10218969			-	-	-	-	-	-		Y	Y
p__Asgardarchaeota;c__Lokiarchaeia	Candidatus Lokiarchaeota archaeon SZ_4_bin8.338	SAMN10218974			-	-	-	-	-	-		Y	Y						Y
p__Asgardarchaeota;c__Lokiarchaeia;o__Odinarchaeales	Candidatus Odinarchaeota archaeon LCB_4	SAMN04924820			-	-	-	-	-	-		Y	Y						Y
p__Asgardarchaeota;c__Thorarchaeia	Candidatus Thorarchaeota archaeon SZ_4_bin3.344	SAMN10218971			-	-	-	-	-	-		Y	Y
p__Asgardarchaeota;c__Thorarchaeia	Candidatus Thorarchaeota archaeon SZ_4_bin10.233	SAMN10219030			-	-	-	-	-	-		Y	Y
p__Asgardarchaeota;c__Thorarchaeia	Candidatus Thorarchaeota archaeon DZG_bin1.115	SAMN10218968			-	-	-	-	-	-		Y	Y
p__Asgardarchaeota;c__Thorarchaeia	Candidatus Thorarchaeota archaeon MP8T_1	SAMN06640692			-	-	-	-	-	-		Y	Y
p__Asgardarchaeota;c__Thorarchaeia	Candidatus Thorarchaeota archaeon MP9T_1	SAMN06640693			-	-	-	-	-	-		Y	Y
p__Asgardarchaeota;c__Thorarchaeia	Candidatus Thorarchaeota archaeon TEKIR_14	SAMN10768455			-	-	-	-	-	-		Y	Y
p__Asgardarchaeota;c__Thorarchaeia	Candidatus Thorarchaeota archaeon AMARA_8	SAMN10768445			-	-	-	-	-	-		Y	Y
p__Asgardarchaeota;c__Thorarchaeia	Candidatus Thorarchaeota archaeon MP11T_1	SAMN06640694			-	-	-	-	-	-		Y	Y						Y
p__Asgardarchaeota;c__Heimdallarchaeia	Candidatus Heimdallarchaeota archaeon RS678	SAMN07619227			-	-	-	-	-	-
p__Asgardarchaeota;c__Heimdallarchaeia	Candidatus Heimdallarchaeota archaeon SZ_4_bin2.246	SAMN10218970			-	-	-	-	-	-			Y
p__Asgardarchaeota;c__Heimdallarchaeia	Candidatus Heimdallarchaeota archaeon SZ_4_bin5.60	SAMN10218972			-	-	-	-	-	-			Y
p__Asgardarchaeota;c__Thorarchaeia	H02M_Hermod_52	SAMN14986676			-	-	-	-	-	-			Y	Y
p__Asgardarchaeota;c__Thorarchaeia	H02S_Hermod_68	SAMN14819985			-	-	-	-	-	-			Y	Y					Y
p__Asgardarchaeota;c__Thorarchaeia	H02S_Hermod_80	SAMN14819984			-	-	-	-	-	-			Y	Y
p__Asgardarchaeota;c__Heimdallarchaeia	Candidatus Gerdarchaeota HMA_bin2.96	SAMN14591737			-	-	-	-	-	-			Y						Y
p__Asgardarchaeota;c__Heimdallarchaeia	Candidatus Gerdarchaeota YT_6_2	SAMN12153479			-	-	-	-	-	-			Y
p__Asgardarchaeota;c__Heimdallarchaeia	Candidatus Gerdarchaeota YT_6_1	SAMN12153476			-	-	-	-	-	-			Y
p__Asgardarchaeota;c__Heimdallarchaeia	Candidatus Gerdarchaeota HMA_bin2.83	SAMN13418024			-	-	-	-	-	-			Y
p__Asgardarchaeota;c__Heimdallarchaeia	Candidatus Gerdarchaeota MP_5_1	SAMN12153480			-	-	-	-	-	-			Y
p__Asgardarchaeota;c__Heimdallarchaeia	Candidatus Gerdarchaeota MP_5_2	SAMN12153477			-	-	-	-	-	-			Y
p__Hadarchaeota	Hadesarchaea archaeon B3_Hades	GCA_005222995.1_ASM522299v1			-	-	-	-	-	-
p__Hadarchaeota	Hadesarchaea archaeon B75_G9	GCA_003661465.1_ASM366146v1			-	-	-	-	-	-
p__Hadarchaeota	Hadesarchaea archaeon E26_bin1	GCA_004376755.1_ASM437675v1			-	-	-	-	-	-
p__Hadarchaeota	Hadesarchaea archaeon E44_bin54	GCA_004375795.1_ASM437579v1			-	-	-	-	-	-
p__Hadarchaeota	Hadesarchaea archaeon E44_bin86	GCA_004375695.1_ASM437569v1			-	-	-	-	-	-
p__Hadarchaeota	Hadesarchaea archaeon CG08	GCA_002779005.1_ASM277900v1			-	-	-	-	-	-
p__Hadarchaeota	Hadesarchaea archaeon DG-33-1	GCA_001515195.1_DG-33-1			-	-	-	-	-	-
p__Hadarchaeota	Candidatus Hadarchaeum yellowstonense	GCA_001515205.2_ASM151520v2			-	-	-	-	-	-									Y
p__Hadarchaeota	Hadesarchaea archaeon YNP_N21	GCA_001515215.1_metagenomics_assembly			-	-	-	-	-	-
p__Hadarchaeota	Unclassified Hadesarchaeota JZ-1 bin_103	2773857642	Y	Y	Y	Y	Y	Y	Y	Y		Y	Y
p__Hadarchaeota	Unclassified Hadesarchaeota JZ-2 bin_199	2773857644	Y	Y	Y	Y	Y	Y	Y	Y		Y	Y						Y
p__Hadarchaeota	Hadesarchaea archaeon WYZ-LMO4	SAMN09404996	Y	Y	Y	Y	Y	Y	Y	Y		Y	Y
p__Hadarchaeota	Hadesarchaea archaeon WYZ-LMO6	SAMN09405034	Y	Y	Y	Y	Y	Y	Y	Y			Y						Y
p__Hadarchaeota	Hadesarchaea archaeon WYZ-LMO5	SAMN09405018	Y	Y	Y	Y	Y	Y	Y	Y		Y	Y						Y
p__Hydrothermarchaeota	Candidatus Hydrothermarchaeum profundi	SAMN06226335			-	-	-	-	-	-		Y	Y		Y			Y	Y
p__Hydrothermarchaeota	Candidatus Hydrothermarchaeota archaeon S146_116_esom	SAMN12837352			-	-	-	-	-	-		Y	Y		Y				Y
p__Hydrothermarchaeota	Candidatus Hydrothermarchaeota archaeon S146_76_esom	SAMN12837354			-	-	-	-	-	-		Y	Y		Y			Y	Y
p__Methanobacteriota;c__Thermococci;o__Methanofastidiosales	Candidatus Methanofastidiosum methylthiophilus U1lsi0528_Bin055	SAMN04008119	Y	Y	Y	Y	Y	Y	Y	Y			Y
p__Methanobacteriota;c__Thermococci;o__Methanofastidiosales	Candidatus Methanofastidiosum methylthiophilus U1lsi0528_Bin089	SAMN04009068	Y	Y	Y	Y	Y	Y	Y	Y			Y
p__Methanobacteriota;c__Thermococci;o__Methanofastidiosales	Candidatus Methanofastidiosum methylthiophilus B03fssc0709_Meth_Bin005	SAMN04009750	Y	Y	Y	Y	Y	Y	Y	Y			Y
p__Methanobacteriota;c__Thermococci;o__Methanofastidiosales	Candidatus Methanofastidiosum methylthiophilus B15fssc0709_Meth_Bin003	SAMN04009751	Y	Y	Y	Y	Y	Y	Y	Y			Y
p__Methanobacteriota;c__Thermococci;o__Methanofastidiosales	Candidatus Methanofastidiosum methylthiophilus ADurb1013_Bin02101	SAMN04009747	Y	Y	Y	Y	Y	Y	Y	Y			Y
p__Methanobacteriota;c__Thermococci;o__Methanofastidiosales	Candidatus Methanofastidiosum methylthiophilus BMIXfssc0709_Meth_Bin006	SAMN04009752	Y	Y	Y	Y	Y	Y	Y	Y			Y
p__Methanobacteriota;c__Thermococci;o__Methanofastidiosales	Candidatus Methanofastidiosum methylthiophilus ADurb1113_Bin01801	SAMN04009748	Y	Y		Y	Y	Y	Y	Y			Y
p__Methanobacteriota;c__Thermococci;o__Methanofastidiosales	Candidatus Methanofastidiosum methylthiophilus ADurb1213_Bin02801	SAMN04009749	Y	Y		Y	Y	Y	Y	Y			Y
	NM3 archaeon	SAMN10390733	Y	Y	Y	Y	Y	Y	Y	Y			Y
p__Methanobacteriotac__Thermococci	Thermococcus kodakarensis KOD1	GCA_000009965.1_ASM996v1			-	-	-	-	-	-
p__Methanobacteriotac__Thermococci	Thermococcus barophilus MP	GCA_000151105.2_ASM15110v2			-	-	-	-	-	-
p__Methanobacteriotac__Thermococci	Thermococcus onnurineus NA1	GCA_000018365.1_ASM1836v1			-	-	-	-	-	-
p__Methanobacteriotac__Thermococci	Thermococcus gammatolerans EJ3	GCA_000022365.1_ASM2236v1			-	-	-	-	-	-			Y						Y
p__Methanobacteriotac__Thermococci	Thermococcus sibiricus MM 739	GCA_000022545.1_ASM2254v1			-	-	-	-	-	-			Y						Y
p__Methanobacteriotac__Thermococci	Thermococcus gorgonarius	GCA_002214385.1_ASM221438v1			-	-	-	-	-	-
p__Methanobacteriotac__Thermococci	Thermococcus barossii	GCA_002214465.1_ASM221446v1			-	-	-	-	-	-
p__Methanobacteriotac__Thermococci	Thermococcus pacificus	GCA_002214485.1_ASM221448v1			-	-	-	-	-	-
p__Methanobacteriotac__Thermococci	Thermococcus siculi	GCA_002214505.1_ASM221450v1			-	-	-	-	-	-									Y
p__Methanobacteriotac__Thermococci	Thermococcus radiotolerans	GCA_002214565.1_ASM221456v1			-	-	-	-	-	-			Y						Y
p__Methanobacteriotac__Thermococci	Thermococcus profundus	GCA_002214585.1_ASM221458v1			-	-	-	-	-	-									Y
p__Methanobacteriotac__Thermococci	Thermococcus indicus	GCA_006274605.1_ASM627460v1			-	-	-	-	-	-
p__Methanobacteriotac__Thermococci	Thermococcus stetteri	GCA_017873335.1_ASM1787333v1			-	-	-	-	-	-									Y
p__Methanobacteriotac__Thermococci	Thermococcaceae archaeon	GCA_013330365.1_ASM1333036v1			-	-	-	-	-	-									Y
p__Methanobacteriotac__Thermococci	Thermococcus chitonophagus	GCA_002214605.1_ASM221460v1			-	-	-	-	-	-									Y
p__Methanobacteriotac__Thermococci	Thermococcus thioreducens	GCA_002214545.1_ASM221454v1			-	-	-	-	-	-									Y
p__Methanobacteriota;c__Methanobacteria;o__Methanobacteriales	Methanobacterium lacus	SAMN02232037	Y	Y	Y	Y	Y	Y	Y	Y	Y		Y						Y
p__Methanobacteriota;c__Methanobacteria;o__Methanobacteriales	Methanobacterium paludis	SAMN00713630	Y	Y	Y	Y	Y	Y	Y	Y	Y		Y						Y
p__Methanobacteriota;c__Methanobacteria;o__Methanobacteriales	Methanobacterium formicicum	SAMN03085433	Y	Y	Y	Y	Y	Y	Y	Y	Y		Y
p__Methanobacteriota;c__Methanobacteria;o__Methanobacteriales	Methanobacterium veterum	SAMN02910304	Y	Y	Y	Y	Y	Y	Y	Y	Y		Y						Y
p__Methanobacteriota;c__Methanobacteria;o__Methanobacteriales	Methanobacterium arcticum	SAMN02910397	Y	Y	Y	Y	Y	Y	Y	Y	Y		Y						Y
p__Methanobacteriota;c__Methanobacteria;o__Methanobacteriales	Methanosphaera stadtmanae	SAMEA5851668	Y	Y	Y	Y	Y	Y	Y	Y	Y		Y
p__Methanobacteriota;c__Methanobacteria;o__Methanobacteriales	Methanobrevibacter smithii	SAMN05935551	Y	Y	Y	Y	Y	Y	Y	Y	Y		Y
p__Methanobacteriota;c__Methanobacteria;o__Methanobacteriales	Methanobrevibacter oralis	SAMEA104570764	Y	Y	Y	Y	Y	Y	Y	Y	Y		Y						Y
p__Methanobacteriota;c__Methanobacteria;o__Methanobacteriales	Methanobrevibacter boviskoreani	SAMD00036626	Y	Y	Y	Y	Y	Y	Y	Y	Y		Y
p__Methanobacteriota;c__Methanobacteria;o__Methanobacteriales	Methanobrevibacter wolinii	SAMN02744021	Y	Y	Y	Y	Y	Y	Y	Y	Y		Y
p__Methanobacteriota;c__Methanobacteria;o__Methanobacteriales	Methanobrevibacter ruminantium	SAMN10183319	Y	Y	Y	Y	Y	Y	Y	Y	Y		Y
p__Methanobacteriota;c__Methanobacteria;o__Methanobacteriales	Methanothermobacter marburgensis	SAMN02603260	Y	Y	Y	Y	Y	Y	Y	Y	Y		Y
p__Methanobacteriota;c__Methanobacteria;o__Methanobacteriales	Methanothermus fervidus	SAMN02232040	Y	Y	Y	Y	Y	Y	Y	Y	Y		Y
p__Methanobacteriota;c__Methanobacteria;o__Methanobacteriales	Methanothermobacter sp. CaT2	SAMD00060975	Y	Y	Y	Y	Y	Y	Y	Y	Y		Y
p__Methanobacteriota;c__Methanococci;o__Methanococcales	Methanococcus vannielii	SAMN02598403	Y	Y	Y	Y	Y	Y	Y	Y	Y		Y
p__Methanobacteriota;c__Methanococci;o__Methanococcales	Methanococcus voltae	SAMN00000040	Y	Y	Y	Y	Y	Y	Y	Y	Y		Y						Y
p__Methanobacteriota;c__Methanococci;o__Methanococcales	Methanothermococcus thermolithotrophicus	SAMN02440415	Y	Y	Y	Y	Y	Y	Y	Y	Y		Y
p__Methanobacteriota;c__Methanococci;o__Methanococcales	Methanococcus aeolicus	SAMN00623051	Y	Y	Y	Y	Y	Y	Y	Y	Y		Y
p__Methanobacteriota;c__Methanococci;o__Methanococcales	Methanothermococcus okinawensis	SAMN00100784	Y	Y	Y	Y	Y	Y	Y	Y	Y		Y						Y
p__Methanobacteriota;c__Methanococci;o__Methanococcales	Methanotorris igneus	SAMN00713627	Y	Y	Y	Y	Y	Y	Y	Y	Y		Y
p__Methanobacteriota;c__Methanococci;o__Methanococcales	Methanotorris formicicus	SAMN02261372	Y	Y	Y	Y	Y	Y	Y	Y	Y		Y
p__Methanobacteriota;c__Methanococci;o__Methanococcales	Methanocaldococcus fervens	SAMN02598490	Y	Y	Y	Y	Y	Y	Y	Y	Y		Y
p__Methanobacteriota;c__Methanococci;o__Methanococcales	Methanocaldococcus infernus	SAMN00017484	Y	Y	Y	Y	Y	Y	Y	Y	Y		Y
p__Methanobacteriota;c__Methanococci;o__Methanococcales	Methanocaldococcus villosus	SAMN02261307	Y	Y	Y	Y	Y	Y	Y	Y	Y		Y
p__Methanobacteriota;c__Methanococci;o__Methanococcales	Methanocaldococcus vulcanius	SAMN02598493	Y	Y	Y	Y	Y	Y	Y	Y	Y		Y
p__Methanobacteriota;c__Methanococci;o__Methanopyrales	Methanopyrus kandleri	SAMN13193046	Y	Y	Y	Y	Y	Y	Y	Y	Y		Y
p__Methanobacteriota;c__Methanococci;o__Methanopyrales	Methanopyrus sp. KOL6	SAMN06246254	Y	Y	Y	Y	Y	Y	Y	Y	Y		Y
p__Methanobacteriota;c__Methanococci;o__Methanopyrales	Methanopyrus sp. SNP6	SAMN06246566	Y	Y	Y	Y	Y	Y	Y	Y	Y		Y
p__Thermoplasmatota;c__Thermoplasmata;o__Aciduliprofundales	Aciduliprofundum boonei T469	GCA_000025665.1_ASM2566v1			-	-	-	-	-	-									Y
p__Thermoplasmatota;c__Thermoplasmata;o__Aciduliprofundales	Aciduliprofundum sp. MAR08-339	GCA_000327505.1_ASM32750v1			-	-	-	-	-	-									Y
p__Thermoplasmatota;c__Thermoplasmata;o__Aciduliprofundales	Aciduliprofundum boonei S013_40	GCA_015523095.1_ASM1552309v1			-	-	-	-	-	-									Y
p__Thermoplasmatota;c__Thermoplasmata;o__Aciduliprofundales	Aciduliprofundum boonei S142_21	GCA_015521405.1_ASM1552140v1			-	-	-	-	-	-									Y
p__Thermoplasmatota;c__Thermoplasmata;o__Aciduliprofundales	Aciduliprofundum sp. S013_35	GCA_015523135.1_ASM1552313v1			-	-	-	-	-	-									Y
p__Thermoplasmatota;c__Thermoplasmata;o__Aciduliprofundales	Aciduliprofundum boonei S144_65_esom	GCA_015520595.1_ASM1552059v1			-	-	-	-	-	-									Y
p__Thermoplasmatota;c__Thermoplasmata;o__Aciduliprofundales	Aciduliprofundum boonei S143_99	GCA_015520815.1_ASM1552081v1			-	-	-	-	-	-									Y
p__Thermoplasmatota;c__Thermoplasmata;o__Aciduliprofundales	Aciduliprofundum sp. JdFR-45	GCA_002011395.1_ASM201139v1			-	-	-	-	-	-
p__Thermoplasmatota;c__Thermoplasmata	Thermoplasmata archaeon MAG55	SAMN16148053			-	-	-	-	-	-			Y					Y
p__Thermoplasmatota;c__Thermoplasmata	Thermoplasmata archaeon UBA10834	SAMN13192966			-	-	-	-	-	-			Y					Y
p__Thermoplasmatota;c__Thermoplasmata	Thermoplasmata archaeon UBA9653	SAMN13193074			-	-	-	-	-	-			Y					Y
p__Thermoplasmatota;c__Thermoplasmata	Thermoplasmata archaeon UBA61	SAMN06027266			-	-	-	-	-	-			Y					Y
p__Thermoplasmatota;c__Thermoplasmata	Thermoplasmatales archaeon A10-Griffin-MG	SAMN12911567			-	-	-	-	-	-			Y					Y	Y
p__Thermoplasmatota;c__Thermoplasmata	Thermoplasmatales archaeon A_EUR_06	SAMN15829001			-	-	-	-	-	-			Y					Y
p__Thermoplasmatota;c__Thermoplasmata	Thermoplasmatales archaeon B_DKE	SAMN06329910			-	-	-	-	-	-			Y					Y	Y
p__Thermoplasmatota;c__Thermoplasmata	Thermoplasmatales archaeon I-plasma	SAMN02981546			-	-	-	-	-	-			Y					Y	Y
p__Thermoplasmatota;c__Thermoplasmata	Thermoplasmatales archaeon UBA509	SAMN06027607			-	-	-	-	-	-			Y					Y
p__Thermoplasmatota;c__Thermoplasmata	Thermoplasmatales archaeon UBA513	SAMN06027346			-	-	-	-	-	-			Y					Y	Y
p__Thermoplasmatota;c__Thermoplasmata	Thermoplasma volcanium GSS1	SAMD00061089			-	-	-	-	-	-			Y					Y	Y
p__Thermoplasmatota;c__Thermoplasmata	Thermoplasma acidophilum DSM 1728	SAMEA3138325			-	-	-	-	-	-			Y					Y	Y
p__Thermoplasmatota;c__Thermoplasmata	Thermoplasma sp. FL	SAMN12599110			-	-	-	-	-	-			Y					Y	Y
p__Thermoplasmatota;c__Thermoplasmata	Thermoplasma sp. Kam2015	SAMN09280936			-	-	-	-	-	-			Y					Y	Y
p__Thermoplasmatota;c__Poseidoniia	Marine group II euryarchaeote REDSEA-S11_B3N4	GCA_001628485.1_ASM162848v1			-	-	-	-	-	-			Y					Y
p__Thermoplasmatota;c__Poseidoniia	Marine Group III euryarchaeote CG-Bathy1	GCA_001875425.1_ASM187542v1			-	-	-	-	-	-			Y					Y
p__Thermoplasmatota;c__Poseidoniia	Marine Group III euryarchaeote UWMA-0284	GCA_012960615.1_ASM1296061v1			-	-	-	-	-	-								Y
p__Thermoplasmatota;c__Poseidoniia	Uncultured marine group III euryarchaeote AH-321-L02	GCA_902627615.1_AH-321-L02			-	-	-	-	-	-			Y					Y
p__Thermoplasmatota;c__Thermoplasmata;o__Methanomassiliicoccales	Candidatus Methanomassiliicoccus intestinalis	SAMEA5851664	Y	Y	Y	Y	Y	Y	Y	Y			Y
p__Thermoplasmatota;c__Thermoplasmata;o__Methanomassiliicoccales	Methanomassiliicoccaceae archaeon DOK	SAMN02991093	Y	Y	Y	Y	Y	Y	Y	Y			Y
p__Thermoplasmatota;c__Thermoplasmata;o__Methanomassiliicoccales	Methanomassiliicoccaceae archaeon UBA72	SAMN06027459	Y	Y	Y	Y	Y	Y	Y	Y			Y
p__Thermoplasmatota;c__Thermoplasmata;o__Methanomassiliicoccales	Methanomassiliicoccus sp. AS06rmzACSIP_208	SAMN13893643	Y	Y	Y	Y	Y	Y	Y	Y			Y
p__Thermoplasmatota;c__Thermoplasmata;o__Methanomassiliicoccales	Candidatus Methanomethylophilus alvus	SAMEA5851961	Y	Y	Y	Y	Y	Y	Y	Y			Y
p__Thermoplasmatota;c__Thermoplasmata;o__Methanomassiliicoccales	Candidatus Methanoplasma termitum	SAMN03224143	Y	Y	Y	Y	Y	Y	Y	Y			Y
p__Thermoplasmatota;c__Thermoplasmata;o__Methanomassiliicoccales	Methanomassiliicoccus luminyensis	SAMEA5851665	Y	Y	Y	Y	Y	Y	Y	Y			Y
p__Halobacteriota;c__Methanonatronarchaeia;o__Methanonatronarchaeales	Methanonatronarchaeum thermophilum	SAMN05770049	Y	Y	Y	Y	Y	Y	Y	Y			Y	Y			Y	Y	Y
p__Halobacteriota;c__Methanonatronarchaeia;o__Methanonatronarchaeales	Candidatus Methanohalarchaeum thermophilum	SAMN05770050	Y	Y	Y	Y	Y	Y	Y	Y			Y	Y			Y	Y	Y
p__Halobacteriota;c__Methanonatronarchaeia;o__Methanonatronarchaeales	Methanonatronarchaeia archaeon Mnatro-ASL	SAMN10390737	Y	Y	Y	Y	Y	Y	Y	Y			Y	Y			Y	Y	Y
p__Halobacteriota;c__Archaeoglobi	Archaeoglobus fulgidus DSM 4304	SAMN02603985			-	-	-	-	-	-		Y	Y		Y		Y	Y	Y
p__Halobacteriota;c__Archaeoglobi	Archaeoglobus sulfaticallidus PM70-1	SAMN02028569			-	-	-	-	-	-		Y	Y		Y		Y	Y	Y
p__Halobacteriota;c__Archaeoglobi	Archaeoglobus veneficus SNP6	SAMN00713598			-	-	-	-	-	-			Y		Y		Y	Y	Y
p__Halobacteriota;c__Archaeoglobi	Archaeoglobus profundus DSM 5631	SAMN00017459			-	-	-	-	-	-			Y		Y		Y	Y	Y
p__Halobacteriota;c__Archaeoglobi	Archaeoglobi archaeon WYZ-LMO1	SAMN09404983	Y	Y							Y		Y		Y			Y	Y
p__Halobacteriota;c__Archaeoglobi	Archaeoglobi archaeon WYZ-LMO2	SAMN09404985	Y	Y	Y		Y	Y	Y	Y	Y		Y		Y			Y	Y
p__Halobacteriota;c__Archaeoglobi	Archaeoglobi archaeon WYZ-LMO3	SAMN09404992	Y	Y	Y		Y	Y	Y	Y	Y		Y		Y			Y	Y
p__Halobacteriota;c__Archaeoglobi	Archaeoglobi archaeon rG16	SAMN10474933	Y	Y	Y	Y	Y	Y	Y	Y		Y	Y	Y		Y		Y	Y
p__Halobacteriota;c__Archaeoglobi	Archaeoglobi archaeon JdFR-42	SAMN06226359	Y	Y	Y	Y	Y	Y	Y	Y		Y	Y	Y		Y		Y	Y
p__Halobacteriota;c__Methanoliparia;o__Methanoliparales	Candidatus Methanolliviera sp. GoM_asphalt	SAMEA5756323	Y	Y	Y	Y	Y	Y		Y	Y		Y
p__Halobacteriota;c__Methanoliparia;o__Methanoliparales	Candidatus Methanolliviera hydrocarbonicum	SAMN10390732	Y	Y	Y	Y		Y	Y	Y	Y		Y
p__Halobacteriota;c__Methanoliparia;o__Methanoliparales	Candidatus Methanoliparum thermophilum	SAMN10390728	Y	Y	Y	Y	Y	Y	Y	Y	Y		Y
p__Halobacteriota;c__Syntropharchaeia;o__Syntropharchaeales	Candidatus Syntrophoarchaeum butanivorans	SAMN04871411	Y	Y	Y		Y	Y	Y	Y		Y	Y						Y
p__Halobacteriota;c__Syntropharchaeia;o__Syntropharchaeales	Candidatus Syntrophoarchaeum caldarius	SAMN04880560	Y	Y	Y	Y	Y	Y	Y	Y		Y	Y	Y					Y
p__Halobacteriota;c__Syntropharchaeia;o__Syntropharchaeales	Candidatus Syntrophoarchaeum sp. WYZ-LMO15	SAMN08103062	Y	Y	Y	Y	Y	Y	Y	Y		Y	Y						Y
p__Halobacteriota;c__Syntropharchaeia;o__ANME-1	Methanophagales archaeon ANME-1-THS	SAMN10387997	Y	Y	Y	Y	Y	Y	Y	Y	Y		Y
p__Halobacteriota;c__Syntropharchaeia;o__ANME-1	Methanophagales archaeon G37ANME1	SAMN08434975	Y	Y	Y	Y	Y	Y	Y	Y	Y		Y						Y
p__Halobacteriota;c__Syntropharchaeia;o__ANME-1	Methanophagales archaeon G60ANME1	SAMN08434988	Y	Y	Y	Y	Y	Y	Y	Y	Y		Y						Y
p__Halobacteriota;c__Syntropharchaeia;o__ANME-1	Methanophagales archaeon ANME-1-LC	SAMN15518188	Y	Y	Y	Y	Y	Y	Y	Y		Y
p__Halobacteriota;c__Syntropharchaeia;o__ANME-1	Methanophagales archaeon WYZ-LMO13	SAMN08103065	Y	Y		Y			Y	Y	Y		Y						Y
p__Halobacteriota;c__Syntropharchaeia;o__ANME-1	Methanophagales archaeon CONS3730B06UFb1	SAMN08574241	Y	Y	Y	Y	Y	Y	Y	Y	Y		Y						Y
p__Halobacteriota;c__Halobacteria	Haloarcula sp. CBA1115	SAMN03278120			-	-	-	-	-	-			Y					Y	Y
p__Halobacteriota;c__Halobacteria	Haloarcula sp. CBA1129	SAMN10412378			-	-	-	-	-	-			Y					Y	Y
p__Halobacteriota;c__Halobacteria	Haloarcula mannanilytica	SAMD00159535			-	-	-	-	-	-			Y					Y	Y
p__Halobacteriota;c__Halobacteria	Haloarcula vallismortis ATCC 29715	SAMN02471656			-	-	-	-	-	-			Y					Y	Y
p__Halobacteriota;c__Halobacteria	Natranaeroarchaeum sulfidigenum	SAMN16483868			-	-	-	-	-	-			Y					Y	Y
p__Halobacteriota;c__Halobacteria	Halobacteriales archaeon CSSed162cmB_557	SAMN10607186			-	-	-	-	-	-			Y					Y
p__Halobacteriota;c__Halobacteria	Halobacteriales archaeon QH_10_67_22	SAMN06020752			-	-	-	-	-	-			Y					Y
p__Halobacteriota;c__Halobacteria	Halobacteriales archaeon QH_6_64_20	SAMN06020756			-	-	-	-	-	-			Y					Y
p__Halobacteriota;c__Halobacteria	Halobacteriales archaeon QH_7_65_31	SAMN06020759			-	-	-	-	-	-			Y					Y
p__Halobacteriota;c__Halobacteria	Halobacteriales archaeon QH_7_66_36	SAMN06020760			-	-	-	-	-	-			Y					Y	Y
p__Halobacteriota;c__Halobacteria	Halobacteriales archaeon QH_8_64_26	SAMN06020765			-	-	-	-	-	-			Y					Y
p__Halobacteriota;c__Halobacteria	Halobacteriales archaeon QH_9_66_26	SAMN06020768			-	-	-	-	-	-			Y					Y
p__Halobacteriota;c__Halobacteria	Halobacterium hubeiense	SAMEA3305703			-	-	-	-	-	-			Y					Y	Y
p__Halobacteriota;c__Halobacteria	Halobacterium sp. GSL-19	SAMN17888196			-	-	-	-	-	-			Y					Y	Y
p__Halobacteriota;c__Halobacteria	Halobacterium sp. PCN9	SAMN13677126			-	-	-	-	-	-			Y					Y	Y
p__Halobacteriota;c__Halobacteria	Halobacterium sp. R2-5	SAMN14309519			-	-	-	-	-	-			Y					Y	Y
p__Halobacteriota;c__Halobacteria	Halobaculum sp. WSA2	SAMN13675851			-	-	-	-	-	-			Y					Y	Y
p__Halobacteriota;c__Halobacteria	Halobellus sp. Atlit-38R	SAMN09668321			-	-	-	-	-	-			Y					Y	Y
p__Halobacteriota;c__Halobacteria	Halobellus sp. MBLA0160	SAMN15745140			-	-	-	-	-	-			Y					Y	Y
p__Halobacteriota;c__Halobacteria	Halocalculus aciditolerans	SAMD00245280			-	-	-	-	-	-			Y					Y	Y
p__Halobacteriota;c__Halobacteria	Haloglomus irregulare	SAMN09473901			-	-	-	-	-	-			Y					Y	Y
p__Halobacteriota;c__Halobacteria	Halomicroarcula salina	SAMN13386515			-	-	-	-	-	-			Y					Y	Y
p__Halobacteriota;c__Halobacteria	Halomicrobium sp. LC1Hm	SAMN12757031			-	-	-	-	-	-			Y					Y	Y
p__Halobacteriota;c__Halobacteria	Halomicrobium sp. ZPS1	SAMN13024714			-	-	-	-	-	-			Y					Y	Y
p__Halobacteriota;c__Halobacteria	Halopenitus persicus	SAMD00053810			-	-	-	-	-	-			Y					Y	Y
p__Halobacteriota;c__Halobacteria	halophilic archaeon LT46	SAMN11155650			-	-	-	-	-	-			Y					Y
p__Halobacteriota;c__Halobacteria	halophilic archaeon NEN8	SAMN11155637			-	-	-	-	-	-			Y					Y	Y
p__Halobacteriota;c__Halobacteria	halophilic archaeon SHRA6	SAMN11180613			-	-	-	-	-	-			Y					Y	Y
p__Halobacteriota;c__Halobacteria	Haloplanus aerogenes	SAMN09684815			-	-	-	-	-	-			Y					Y
p__Halobacteriota;c__Halobacteria	Haloplanus rallus	SAMN10524788			-	-	-	-	-	-			Y					Y
p__Halobacteriota;c__Halobacteria	Haloplanus rubicundus	SAMN09684805			-	-	-	-	-	-			Y					Y
p__Halobacteriota;c__Halobacteria	Haloplanus salinus	SAMN09684816			-	-	-	-	-	-			Y					Y
p__Halobacteriota;c__Halobacteria	Halorussus amylolyticus	SAMN10601653			-	-	-	-	-	-			Y					Y
p__Halobacteriota;c__Halobacteria	Halorussus sp. HD8-83	SAMN10721430			-	-	-	-	-	-			Y					Y
p__Halobacteriota;c__Halobacteria	Halorussus sp. LYG-36	SAMN10724292			-	-	-	-	-	-			Y					Y
p__Halobacteriota;c__Halobacteria	Halorussus sp. MSC15.2	SAMN12606368			-	-	-	-	-	-			Y					Y
p__Halobacteriota;c__Halobacteria	Halorussus sp. RC-68	SAMN10724366			-	-	-	-	-	-			Y					Y
p__Halobacteriota;c__Halobacteria	Halorussus sp. ZS-3	SAMN12860083			-	-	-	-	-	-			Y					Y
p__Halobacteriota;c__Halobacteria	Halosimplex litoreum	SAMN17013084			-	-	-	-	-	-			Y					Y	Y
p__Halobacteriota;c__Halobacteria	Halosimplex sp. TH32	SAMN11242085			-	-	-	-	-	-			Y					Y	Y
p__Halobacteriota;c__Halobacteria	Halosimplex sp. YPL4	SAMN09925649			-	-	-	-	-	-			Y					Y	Y
p__Halobacteriota;c__Halobacteria	Halostella litorea	SAMN10986238			-	-	-	-	-	-			Y					Y	Y
p__Halobacteriota;c__Halobacteria	Halostella pelagica	SAMN11866221			-	-	-	-	-	-			Y					Y	Y
p__Halobacteriota;c__Halobacteria	Halostella salina	SAMN10220147			-	-	-	-	-	-			Y					Y	Y
p__Halobacteriota;c__Halobacteria	Halostella sp. LT12	SAMN10187727			-	-	-	-	-	-			Y					Y	Y
p__Halobacteriota;c__Halobacteria	Halovivax sp. KZCA124	SAMN18203374			-	-	-	-	-	-			Y					Y
	Candidatus Methanoflorens stordalenmirensis	2518645542	Y	Y	Y	Y	Y	Y	Y	Y	Y								Y
p__Halobacteriota;c__Methanocellia;o__Methanocellales	Methanocella sp. PtaU1	SAMN04534932	Y	Y	Y	Y	Y	Y	Y	Y	Y		Y				Y	Y
p__Halobacteriota;c__Methanocellia;o__Methanocellales	Methanocella paludicola	SAMD00060931	Y	Y	Y	Y	Y	Y	Y	Y	Y		Y				Y	Y
p__Halobacteriota;c__Methanocellia;o__Methanocellales	Methanocella arvoryzae	SAMEA3138262	Y	Y	Y	Y	Y	Y	Y	Y	Y		Y				Y	Y
p__Halobacteriota;c__Methanocellia;o__Methanocellales	Methanocella conradii	SAMN02603117	Y	Y	Y	Y	Y	Y	Y	Y	Y		Y				Y	Y
p__Halobacteriota;c__Methanomicrobia;o__Methanomicrobiales	Methanolacinia paynteri	SAMN03196739	Y	Y	Y	Y	Y	Y	Y	Y	Y		Y						Y
p__Halobacteriota;c__Methanomicrobia;o__Methanomicrobiales	Methanoplanus limicola	SAMN02261391	Y	Y	Y	Y	Y	Y	Y	Y	Y		Y						Y
p__Halobacteriota;c__Methanomicrobia;o__Methanomicrobiales	Methanomicrobium mobile	SAMN02745537	Y	Y	Y	Y	Y	Y	Y	Y	Y		Y
p__Halobacteriota;c__Methanomicrobia;o__Methanomicrobiales	Methanoculleus marisnigri	SAMN02598365	Y	Y	Y	Y	Y	Y	Y	Y	Y		Y						Y
p__Halobacteriota;c__Methanomicrobia;o__Methanomicrobiales	Methanoculleus bourgensis	SAMEA2272323	Y	Y	Y	Y	Y	Y	Y	Y	Y		Y
p__Halobacteriota;c__Methanomicrobia;o__Methanomicrobiales	Methanofollis liminatans	SAMN02256542	Y	Y	Y	Y	Y	Y	Y	Y	Y		Y						Y
p__Halobacteriota;c__Methanomicrobia;o__Methanomicrobiales	Methanoregula boonei	SAMN02598409	Y	Y	Y	Y	Y	Y	Y	Y	Y		Y					Y	Y
p__Halobacteriota;c__Methanomicrobia;o__Methanomicrobiales	Methanoregula formicica	SAMN02232038	Y	Y	Y	Y	Y	Y	Y	Y	Y		Y
p__Halobacteriota;c__Methanomicrobia;o__Methanomicrobiales	Methanolinea tarda	SAMN02261397	Y	Y	Y	Y	Y	Y	Y	Y	Y		Y
p__Halobacteriota;c__Methanomicrobia;o__Methanomicrobiales	Methanosphaerula palustris	SAMN00001866	Y	Y	Y	Y	Y	Y	Y	Y	Y		Y	Y					Y
p__Halobacteriota;c__Methanomicrobia;o__Methanomicrobiales	Methanocorpusculum labreanum	SAMN00623052	Y	Y	Y	Y	Y	Y	Y	Y	Y		Y
p__Halobacteriota;c__Methanomicrobia;o__Methanomicrobiales	Methanocorpusculum bavaricum	SAMN02441137	Y	Y	Y	Y	Y	Y	Y	Y	Y		Y
p__Halobacteriota;c__Methanomicrobia;o__Methanomicrobiales	Methanospirillum hungatei	SAMN02598287	Y	Y	Y	Y	Y	Y	Y	Y	Y		Y						Y
p__Halobacteriota;c__Methanosarcinia_A;o__Methanosarcinales_A;f__Methermicoccaceae	Methermicoccus shengliensis	SAMN02746094	Y	Y	Y	Y	Y	Y	Y	Y	Y		Y	Y					Y
p__Halobacteriota;c__Methanosarcinia;o__Methanotrichales	Methanothrix harundinacea	SAMN06027621	Y	Y	Y	Y	Y	Y	Y	Y	Y		Y	Y					Y
p__Halobacteriota;c__Methanosarcinia;o__Methanotrichales	Methanothrix sp. Ch96	SAMN14896065	Y	Y	Y	Y	Y	Y	Y	Y	Y		Y	Y					Y
p__Halobacteriota;c__Methanosarcinia;o__Methanotrichales	Methanothrix sp. MAG-11	SAMN15637561	Y	Y	Y	Y	Y	Y	Y	Y	Y		Y	Y					Y
p__Halobacteriota;c__Methanosarcinia;o__Methanotrichales	Methanothrix sp. WOFA04	SAMN13475795	Y	Y	Y	Y	Y	Y	Y	Y	Y		Y	Y					Y
p__Halobacteriota;c__Methanosarcinia;o__Methanotrichales	Methanosaeta concilii	SAMN02604263	Y	Y	Y	Y	Y	Y	Y	Y	Y		Y	Y					Y
p__Halobacteriota;c__Methanosarcinia;o__Methanosarcinales;f__ANME-2c	Methanosarcinales archaeon ANME-2c-GOS	SAMN10390739	Y	Y	Y	Y	Y	Y	Y	Y	Y		Y	Y				Y	Y
p__Halobacteriota;c__Methanosarcinia;o__Methanosarcinales;f__ANME-2c	ANME-2 cluster archaeon WYZ-LMO14	SAMN08103063	Y	Y	Y	Y	Y	Y	Y	Y	Y		Y					Y	Y
p__Halobacteriota;c__Methanosarcinia;o__Methanosarcinales;f__ANME-2c	ANME-2 cluster archaeon HMMV-459B1	SAMN08574240	Y	Y	Y	Y	Y	Y	Y	Y	Y		Y	Y				Y	Y
p__Halobacteriota;c__Methanosarcinia;o__Methanosarcinales;f__HR1;ANME-2a;	ANME-2 cluster archaeon HR1	SAMN06562579	Y	Y	Y	Y	Y	Y	Y	Y	Y		Y	Y				Y	Y
p__Halobacteriota;c__Methanosarcinia;o__Methanosarcinales;f__HR1;ANME-2a;	ANME-2 cluster archaeon 8MPa	SAMN13483407	Y	Y	Y	Y	Y	Y	Y	Y	Y		Y	Y				Y	Y
p__Halobacteriota;c__Methanosarcinia;o__Methanosarcinales	Candidatus Argoarchaeum ethanivorans	SAMN10235260	Y	Y	Y	Y	Y	Y	Y	Y	Y		Y	Y					Y
p__Halobacteriota;c__Methanosarcinia;o__Methanosarcinales	Candidatus Ethanoperedens thermophilum	SAMN13220465	Y	Y		Y	Y	Y	Y	Y	Y		Y	Y					Y
p__Halobacteriota;c__Methanosarcinia;o__Methanosarcinales	Methanosarcinales archaeon GoM-Arc1-GOS	SAMN10390738	Y	Y	Y	Y	Y	Y	Y	Y	Y		Y	Y					Y
p__Halobacteriota;c__Methanosarcinia;o__Methanosarcinales;f__Methanoperedenaceae	Candidatus Methanoperedenaceae archaeon HGW	SAMN06767741	Y	Y	Y	Y	Y	Y	Y	Y	Y		Y	Y		Y		Y	Y
p__Halobacteriota;c__Methanosarcinia;o__Methanosarcinales;f__Methanoperedenaceae	Candidatus Methanoperedenaceae archaeon Kmv03	SAMN15871819	Y	Y	Y	Y	Y	Y	Y	Y	Y		Y	Y		Y		Y	Y
p__Halobacteriota;c__Methanosarcinia;o__Methanosarcinales;f__Methanoperedenaceae	Candidatus Methanoperedens sp. MnB_21	SAMN10872769	Y	Y	Y	Y	Y	Y	Y	Y	Y		Y	Y		Y		Y	Y
p__Halobacteriota;c__Methanosarcinia;o__Methanosarcinales;f__Methanoperedenaceae	Candidatus Methanoperedens nitroreducens ANME-2d	SAMN02713514	Y	Y	Y	Y	Y	Y	Y	Y	Y		Y	Y		Y		Y	Y
p__Halobacteriota;c__Methanosarcinia;o__Methanosarcinales;f__Methanoperedenaceae	Candidatus Methanoperedens sp. UBA453	SAMN06027325	Y	Y	Y	Y	Y	Y	Y	Y	Y		Y	Y		Y		Y	Y
p__Halobacteriota;c__Methanosarcinia;o__Methanosarcinales;f__Methanoperedenaceae	Candidatus Methanoperedenaceae archaeon FeB_1	SAMN08364719	Y	Y	Y	Y	Y	Y	Y	Y	Y		Y	Y		Y		Y	Y
p__Halobacteriota;c__Methanosarcinia;o__Methanosarcinales;f__Methanoperedenaceae	Candidatus Methanoperedens sp. MnB_20	SAMN10872768	Y	Y	Y	Y	Y	Y	Y	Y	Y		Y	Y		Y		Y	Y
p__Halobacteriota;c__Methanosarcinia;o__Methanosarcinales;f__Methanoperedenaceae	Candidatus Methanoperedens sp. SB2	SAMN12878362	Y	Y	Y	Y	Y	Y	Y	Y	Y		Y	Y		Y		Y	Y
p__Halobacteriota;c__Methanosarcinia;o__Methanosarcinales;f__Methanoperedenaceae	Candidatus Methanoperedens sp. BLZ2	SAMN07620899	Y	Y	Y	Y	Y	Y	Y	Y	Y		Y	Y		Y		Y	Y
p__Halobacteriota;c__Methanosarcinia;o__Methanosarcinales;f__Methanosarcinaceae	Methanosalsum zhilinae DSM 4017	SAMN02232039	Y	Y	Y	Y	Y	Y	Y	Y	Y		Y	Y					Y
p__Halobacteriota;c__Methanosarcinia;o__Methanosarcinales;f__Methanosarcinaceae	Methanohalobium evestigatum Z-7303	SAMN00015125	Y	Y	Y	Y	Y	Y	Y	Y	Y		Y	Y					Y
p__Halobacteriota;c__Methanosarcinia;o__Methanosarcinales;f__Methanosarcinaceae	Methanomethylovorans hollandica DSM 15978	SAMN02261367	Y	Y	Y	Y	Y	Y	Y	Y	Y		Y	Y					Y
p__Halobacteriota;c__Methanosarcinia;o__Methanosarcinales;f__Methanosarcinaceae	Methanolobus tindarius DSM 2278	SAMN02597164	Y	Y	Y	Y	Y	Y	Y	Y	Y		Y	Y			Y	Y	Y
p__Halobacteriota;c__Methanosarcinia;o__Methanosarcinales;f__Methanosarcinaceae	Methanolobus psychrophilus R15	SAMN00739943	Y	Y	Y	Y	Y	Y	Y	Y	Y		Y	Y					Y
p__Halobacteriota;c__Methanosarcinia;o__Methanosarcinales;f__Methanosarcinaceae	Methanococcoides methylutens MM1	SAMN03074571	Y	Y	Y	Y	Y	Y	Y	Y	Y		Y	Y			Y		Y
p__Halobacteriota;c__Methanosarcinia;o__Methanosarcinales;f__Methanosarcinaceae	Methanococcoides burtonii DSM 6242	SAMN02598545	Y	Y	Y	Y	Y	Y	Y	Y	Y		Y	Y					Y
p__Halobacteriota;c__Methanosarcinia;o__Methanosarcinales;f__Methanosarcinaceae	Methanohalophilus mahii DSM 5219	SAMN02598474	Y	Y	Y	Y	Y	Y	Y	Y	Y		Y	Y					Y
p__Halobacteriota;c__Methanosarcinia;o__Methanosarcinales;f__Methanosarcinaceae	Methanohalophilus sp. RSK	SAMN10345422	Y	Y	Y	Y	Y	Y	Y	Y	Y		Y	Y					Y
p__Halobacteriota;c__Methanosarcinia;o__Methanosarcinales;f__Methanosarcinaceae	Methanohalophilus sp. T328-1	SAMN04432769	Y	Y	Y	Y	Y	Y	Y	Y	Y		Y	Y					Y
p__Halobacteriota;c__Methanosarcinia;o__Methanosarcinales;f__Methanosarcinaceae	Methanosarcina thermophila	SAMN03074597	Y	Y	Y	Y	Y	Y	Y	Y	Y		Y	Y			Y	Y	Y
p__Halobacteriota;c__Methanosarcinia;o__Methanosarcinales;f__Methanosarcinaceae	Methanosarcina barkeri str. Fusaro	SAMN02598252	Y	Y	Y	Y	Y	Y	Y	Y	Y		Y	Y			Y	Y	Y
p__Halobacteriota;c__Methanosarcinia;o__Methanosarcinales;f__Methanosarcinaceae	Methanosarcina barkeri CM1	SAMN02866457	Y	Y	Y	Y	Y	Y	Y	Y	Y		Y	Y			Y	Y	Y
p__Halobacteriota;c__Methanosarcinia;o__Methanosarcinales;f__Methanosarcinaceae	Methanosarcina barkeri	SAMN03074574	Y	Y	Y	Y	Y	Y	Y	Y	Y		Y	Y			Y	Y	Y
p__Halobacteriota;c__Methanosarcinia;o__Methanosarcinales;f__Methanosarcinaceae	Methanosarcina vacuolata Z-761	SAMN03074598	Y	Y	Y	Y	Y	Y	Y	Y	Y		Y	Y			Y	Y	Y
p__Halobacteriota;c__Methanosarcinia;o__Methanosarcinales;f__Methanosarcinaceae	Methanosarcina soligelidi	SAMN02745719	Y	Y	Y	Y	Y	Y	Y	Y	Y		Y	Y			Y	Y	Y
p__Halobacteriota;c__Methanosarcinia;o__Methanosarcinales;f__Methanosarcinaceae	Methanosarcina horonobensis	SAMN03074578	Y	Y	Y	Y	Y	Y	Y	Y	Y		Y	Y			Y	Y	Y
p__Halobacteriota;c__Methanosarcinia;o__Methanosarcinales;f__Methanosarcinaceae	Methanosarcina siciliae	SAMN03074589	Y	Y	Y	Y	Y	Y	Y	Y	Y		Y	Y			Y	Y	Y
p__Halobacteriota;c__Methanosarcinia;o__Methanosarcinales;f__Methanosarcinaceae	Methanosarcina mazei	SAMN02603290	Y	Y	Y	Y	Y	Y	Y	Y	Y		Y	Y			Y	Y	Y
p__Halobacteriota;c__Methanosarcinia;o__Methanosarcinales;f__Methanosarcinaceae	Methanosarcina lacustris	SAMN03074579	Y	Y	Y	Y	Y	Y	Y	Y	Y		Y	Y			Y	Y	Y
p__Halobacteriota;c__Methanosarcinia;o__Methanosarcinales;f__Methanosarcinaceae	Methanosarcina acetivorans	SAMN03081414	Y	Y	Y	Y	Y	Y	Y	Y	Y		Y	Y			Y	Y	Y
p__Altarchaeota	Candidatus Altiarchaeum hamiconexum CG_2015-0102_33_492	SAMN13287415			-	-	-	-	-	-			Y
p__Altarchaeota	Candidatus Altiarchaeum hamiconexum CG_2015-03_33_614	SAMN13287281			-	-	-	-	-	-			Y
p__Micrarchaeota	Candidatus Micrarchaeum acidiphilum ARMAN-2	SAMN13091869			-	-	-	-	-	-								Y
p__Micrarchaeota	Candidatus Micrarchaeota archaeon Sv326	SAMN15455890			-	-	-	-	-	-
p__Micrarchaeota	Candidatus Micrarchaeota archaeon M_MaxBin.015	SAMN12405716			-	-	-	-	-	-
p__Nanoarchaeota;c__Nanoarchaeia;o__Woesearchaeales	Candidatus Woesearchaeota archaeon B3_Woes	SAMN07236660			-	-	-	-	-	-
p__Nanoarchaeota;c__Nanoarchaeia;o__Woesearchaeales	Candidatus Woesearchaeota archaeon CG_4_10_14_0_2_um_filter_33_13	SAMN06659777			-	-	-	-	-	-
p__Nanoarchaeota	archaeon GW2011_AR10	SAMN03217306			-	-	-	-	-	-
p__Iainarchaeota	Candidatus Iainarchaeum andersonii SCGC AAA011-E11	SAMN02441399			-	-	-	-	-	-
p__Nanoarchaeota	archaeon GW2011_AR15	SAMN03217309			-	-	-	-	-	-
