# Supplementary material for: Expanding the phylogenetic distribution of cytochrome b-containing methanogenic archaea sheds light on the evolution of methanogenesis
Source: ISME J. 2022 Jul 9;16(10):2373–87. doi: 10.1038/s41396-022-01281-0 (PMC9478090; doi:10.1038/s41396-022-01281-0)
Supplement: Supplementary file 9 — Supplementary Table 12 [file 41396_2022_1281_MOESM9_ESM.xlsx]

## Sheet: Sheet1
Supplementary Table 12. Methyl-coenzyme M reductase genes (mcrABCDG) identified by searching against Pfam using HMMER.
	Query name	Target name		Full sequence			Best 1 domain
		Pfam	Description	E-value	Score	Bias	E-value	Score	Bias
H03B1	k127_4099871_6	PF02745	Methyl-coenzyme M reductase alpha subunit	3.3e-133	431.9	0	4.2e-133	431.5	0
	k127_4099871_6	PF02249	Methyl-coenzyme M reductase alpha subunit	1.6e-57	182.2	3.1	2.9e-57	181.3	3.1
	k127_4099871_8	PF02241	Methyl-coenzyme M reductase beta subunit	4.1e-118	382.3	0.9	5.5e-118	381.9	0.9
	k127_4099871_8	PF02783	Methyl-coenzyme M reductase beta subunit	1.5e-73	235.2	0	2.3e-73	234.6	0
	k127_2548787_3	PF04609	Methyl-coenzyme M reductase operon protein C	7.4e-50	157.6	0.5	9.9e-50	157.2	0.5
	k127_4099871_9	PF02505	Methyl-coenzyme M reductase operon protein D	6.6e-31	95.9	0.7	7.9e-31	95.7	0.7
	k127_4099871_7	PF02240	Methyl-coenzyme M reductase gamma subunit	3.4e-119	385.4	0.1	3.8e-119	385.2	0.1
TDP8	scaffold_4771_1	PF02745	Methyl-coenzyme M reductase alpha subunit	8.4e-135	437.1	0	1.3e-134	436.4	0
	scaffold_4771_1	PF02249	Methyl-coenzyme M reductase alpha subunit	2.4e-58	184.8	3	4.3e-58	184	3
	scaffold_4771_4	PF02241	Methyl-coenzyme M reductase beta subunit	3.8e-118	382.4	0.1	5e-118	382	0.1
	scaffold_4771_4	PF02783	Methyl-coenzyme M reductase beta subunit	2.2e-73	234.6	0.1	3.6e-73	233.9	0.1
	scaffold_6315_12	PF04609	Methyl-coenzyme M reductase operon protein C	3.9e-50	158.5	0.6	5.4e-50	158	0.6
	scaffold_4771_3	PF02505	Methyl-coenzyme M reductase operon protein D	3.9e-36	112.9	0.3	4.5e-36	112.7	0.3
	scaffold_4771_2	PF02240	Methyl-coenzyme M reductase gamma subunit	1.2e-121	393.4	0	1.3e-121	393.2	0
TDP10	scaffold_209_60	PF02745	Methyl-coenzyme M reductase alpha subunit	8.4e-135	437.1	0	1.3e-134	436.4	0
	scaffold_209_60	PF02249	Methyl-coenzyme M reductase alpha subunit	2.4e-58	184.8	3	4.3e-58	184	3
	scaffold_209_57	PF02241	Methyl-coenzyme M reductase beta subunit	3.8e-118	382.4	0.1	5e-118	382	0.1
	scaffold_209_57	PF02783	Methyl-coenzyme M reductase beta subunit	2.2e-73	234.6	0.1	3.6e-73	233.9	0.1
	scaffold_209_72	PF04609	Methyl-coenzyme M reductase operon protein C	3.9e-50	158.5	0.6	5.4e-50	158	0.6
	scaffold_209_58	PF02505	Methyl-coenzyme M reductase operon protein D	3.9e-36	112.9	0.3	4.5e-36	112.7	0.3
	scaffold_209_59	PF02240	Methyl-coenzyme M reductase gamma subunit	1.2e-121	393.4	0	1.3e-121	393.2	0
HK01M	k127_13839525_3	PF02745	Methyl-coenzyme M reductase alpha subunit	4.5e-137	444.5	0	6.9e-137	443.9	0
	k127_13839525_3	PF02249	Methyl-coenzyme M reductase alpha subunit	1.3e-60	192.4	3.9	2.5e-60	191.5	3.9
	k127_915395_1	PF02241	Methyl-coenzyme M reductase beta subunit	2.5e-116	376.4	0.3	3.3e-116	376.1	0.3
	k127_915395_1	PF02783	Methyl-coenzyme M reductase beta subunit	3e-71	227.7	0.1	4.8e-71	227	0.1
	k127_13839525_12	PF04609	Methyl-coenzyme M reductase operon protein C	4.2e-05	11.6	0	4.2e-05	11.6	0
	k127_915395_2	PF02505	Methyl-coenzyme M reductase operon protein D	6.1e-28	86.4	0.3	7.3e-28	86.1	0.3
	k127_13839525_2	PF02240	Methyl-coenzyme M reductase gamma subunit	1.4e-118	383.4	0	1.6e-118	383.2	0
HK01B	k127_6827534_32	PF02745	Methyl-coenzyme M reductase alpha subunit	6.1e-137	444.1	0	9.3e-137	443.5	0
	k127_6827534_32	PF02249	Methyl-coenzyme M reductase alpha subunit	1.3e-60	192.4	3.9	2.5e-60	191.5	3.9
	k127_6827534_30	PF02241	Methyl-coenzyme M reductase beta subunit	2.6e-116	376.4	0.3	3.4e-116	376	0.3
	k127_6827534_30	PF02783	Methyl-coenzyme M reductase beta subunit	3e-72	230.9	0.1	4.9e-72	230.2	0.1
	k127_6827534_42	PF04609	Methyl-coenzyme M reductase operon protein C	4.6e-11	31.1	1.3	8.3e-11	30.3	1.3
	k127_6827534_29	PF02505	Methyl-coenzyme M reductase operon protein D	6.1e-28	86.4	0.3	7.3e-28	86.1	0.3
	k127_6827534_31	PF02240	Methyl-coenzyme M reductase gamma subunit	1.7e-119	386.4	0	1.9e-119	386.2	0
HK02M1	k127_2487961_36	PF02745	Methyl-coenzyme M reductase alpha subunit	4.5e-137	444.5	0	6.9e-137	443.9	0
	k127_2487961_36	PF02249	Methyl-coenzyme M reductase alpha subunit	1.3e-60	192.4	3.9	2.5e-60	191.5	3.9
	k127_2487961_38	PF02241	Methyl-coenzyme M reductase beta subunit	2.5e-116	376.4	0.3	3.4e-116	376	0.3
	k127_2487961_38	PF02783	Methyl-coenzyme M reductase beta subunit	2.8e-72	231.1	0.1	4.5e-72	230.4	0.1
	k127_2487961_27	PF04609	Methyl-coenzyme M reductase operon protein C	4.2e-11	31.3	1.2	7.6e-11	30.4	1.2
	k127_2487961_39	PF02505	Methyl-coenzyme M reductase operon protein D	6.1e-28	86.4	0.3	7.3e-28	86.1	0.3
	k127_2487961_37	PF02240	Methyl-coenzyme M reductase gamma subunit	1.6e-119	386.5	0	1.8e-119	386.3	0
HK02M2	k127_7304382_15	PF02745	Methyl-coenzyme M reductase alpha subunit	1.1e-136	443.3	0	1.5e-136	442.8	0
	k127_7304382_15	PF02249	Methyl-coenzyme M reductase alpha subunit	2.6e-62	198	3.2	4.6e-62	197.1	3.2
	k127_7304382_13	PF02241	Methyl-coenzyme M reductase beta subunit	7.7e-119	384.7	0.4	9.7e-119	384.4	0.4
	k127_7304382_13	PF02783	Methyl-coenzyme M reductase beta subunit	2.5e-71	227.9	0	4.4e-71	227.1	0
	k127_7304382_12	PF02505	Methyl-coenzyme M reductase operon protein D	2.1e-26	81.4	1.1	2.6e-26	81.1	1.1
	k127_7304382_14	PF02240	Methyl-coenzyme M reductase gamma subunit	2.6e-120	389	0.1	3e-120	388.9	0.1
