# Supplementary material for: Expanding the phylogenetic distribution of cytochrome b-containing methanogenic archaea sheds light on the evolution of methanogenesis
Source: ISME J. 2022 Jul 9;16(10):2373–87. doi: 10.1038/s41396-022-01281-0 (PMC9478090; doi:10.1038/s41396-022-01281-0)
Supplement: Supplementary file 10 — Dataset 1 [file 41396_2022_1281_MOESM10_ESM.zip]

Archive with 18 entries (17 files):
- Supplementary dataset Sequences for trees/
- Supplementary dataset Sequences for trees/16s-23s.ali.trim.phy
- Supplementary dataset Sequences for trees/Ahb-NirDH.aln.fa
- Supplementary dataset Sequences for trees/Ahb-NirJ1.aln.fa
- Supplementary dataset Sequences for trees/Ahb-NirJ2.aln.fa
- Supplementary dataset Sequences for trees/NarI-domain.aln.fa
- Supplementary dataset Sequences for trees/Species_genome_122marker.ali.trim.fasta
- Supplementary dataset Sequences for trees/hdrDE.aln.fa
- Supplementary dataset Sequences for trees/hydrogenases.aln.fa
- Supplementary dataset Sequences for trees/m4-m9.aln.fa
- Supplementary dataset Sequences for trees/mcra.fa.aln.fa
- Supplementary dataset Sequences for trees/mcrabg.con.fa
- Supplementary dataset Sequences for trees/mcrb.fa.aln.fa
- Supplementary dataset Sequences for trees/mcrg.fa.aln.fa
- Supplementary dataset Sequences for trees/mtrh.aln.fa
- Supplementary dataset Sequences for trees/other-cytochromes.ali.trim.phy
- Supplementary dataset Sequences for trees/prenyl-diphosphate-synthases.aln.fa
- Supplementary dataset Sequences for trees/vht.ali.trim.fa
