# Supplementary material for: Expanding the phylogenetic distribution of cytochrome b-containing methanogenic archaea sheds light on the evolution of methanogenesis
Source: ISME J. 2022 Jul 9;16(10):2373–87. doi: 10.1038/s41396-022-01281-0 (PMC9478090; doi:10.1038/s41396-022-01281-0)
Supplement: Supplementary file 10 — Dataset 1 [file 41396_2022_1281_MOESM10_ESM.zip › Supplementary dataset Sequences for trees/16s-23s.ali.trim.phy]

140 4396
Acidianus-ambivalens-DSM-3772 ATCCGGTTGATCCTGCCGGACCCGACCGCTATCGGGGTGGGGCTAAGCCATGGGAGTCGTACGCTCCCGGGCAAGGGAGCGTGGCGGACGGCTGAGTAACACGTGGCTAACCTACCCTGAGGAGGGAGATAACCCCGGGAAACTGGGGATAATCTCCCATAGGCGAGGAGTCCTGGAACGGTTCCTCGCTGAAATGCTCATGTCCATGAGCGCCTCAGGATGGGGCTGCGGCCCATCAGGTAGTTGGGGGGGTAAAGGCCCCCCAAGCCTATAACGGGTAGGGGCCGTGAGAGCGGGAGCCCCCAGTTGGGCACTGAGACAAGGGCCCAGGCCCTACGGGGCGCACCAGGCGCGAAACGTCCCCAATGCGCGAAAGCGTGAGGGCGCCACCCCGAGTGCTCCC---GCAAGGGAGCTTTTCCCCGCTCTACAAAGGCGGGGGAATAAGCGGGGGGCAAGTCTGGTGTCAGCCGCCGCGGTAATACCAGCCCCGCGAGTGGTCGGGACTCTTACTGGGCCTAAAGCGCCCGTAGCCGGCCCGATAAGTCACCCCTTAAAGACCCCGGCTCAACCGGGGGAATGGGGGTGATACTATCGGGCTAGGGGGCGGGAGAGGCCAGCGGTACTCCCGGAGTAGGGGCGAAATCCTCAGATCCCGGGAGGACCACCAGTGGCGAAAGCGGCTGGCTAGAACGCGCCCGACGGTGAGGGGCGAAAGCCGGGGCAGCAAAAGGGATTAGATACCCCTGTAGTCCCGGCTGTAAACGATGCAGGCTAGGTGTTACATGGGCTTTGAGCCCATGTAGTGCCGCAGGGAAGCCGTTAAGCCTGCCGCCTGGGGAGTACGGTCGCAAGACTGACTTAAAGGAATTGGCGGGGGAGCACCACAAGGGGTGGAACCTGCGGCTCAATTGGAGTCAACGCCTGGAATCTTAGGGGAGACCGCAGGATGACGGCCAGGCTAACGACCTTGCCTGACTCGCGGAGAGGAGGTGCATGGCCGTCGCCAGCTCGTGTTGTGAAATGTCCTGTTAAGTCAGGCAACGAGCGAGACCCCCACCACTAGTTGGTATCCTGGTCT-CCGGGCCAGGACCACACTAGTGGGACTGCCGGCGAAGCCGGAGGAAGGAGGGGGCCACGGCAGGTCAGCATGCCCCGAAACCCCTGGGCCGCACGCGGGTTACAATGGCAGGGACAGCGGGATCCGACCCCGAAAGGGGAAGGTAATCCCTAAACCCTGCCGCAGTTGGGATCGAGGGCTGAAACTCGCCCTCGTGAACGAGGAATCCCTAGTAACCGCAGATCAACAATCTGCGGTGAATACGTCCCTGCTCCTTGCACACACCGCCCGTCGCTCCACCCGAGTAGGAGAGGGGTGAGGCCCCTTG--GGGTGGGGGGTCGAGCTTCTCTCCTGCAAGGGGGGAGAAGTCGTAACAAGGTAGCCGTAGGGGAACCTGCGGCTGGATCACCTCA-CCAAGCCAGCCGGTGGATGGCTTGGCTCGGGCGCCGACGAAGGGCGCGGCAAGTGAATGCCCGGGGTAGGCACACGCTGCCTTTGAACCCGGGATTCCCGAATGGGACCTCCTGCCCCTCCGACTCGTCGGGTGTGGGAACTCCCCGAACGGAAACATCTTAGTAGGGGAAGGAGGAGAAATCGAGATCCCCTGAGTAGGGGCGACCGAAAGGGGGATAGCCCAAACCAAACCCGCCGGCGATAACGGTGGGGATGTGGTGTTATCGGTGGCCTACCTAGCCGAACTCTCCTGGAATGGAGGGCCATAGAGGGTGATAGCCCCGTAGGCTAAGGTGGGAGGTGGCTGGAGG---CAGAGTACCATCCCCTGGTTTGGGGGTGGGAAGTTGGGGGTCACGTGCCTCCAAGGCTAAATACGTCCCGAGACCGATAGCGAACAAGTACCGTGAGGGAAAGCTGAAAAGCACCCCGTGAAAAGAGCCTGAAACCGGCTGGTCATAGCAAGGCTCGAAAGGAGTGAGTCTCCCGAAGGAAAGGGACGCGAGTCCTGAGTACGAGGGAGATGGACCGGGGTCTTGCCTTTCGTCTTGAAACACGGGCCGGGGAGTTCACGCCAGTGGCGAGCCTAAGGGGGTACCCCGAAGGCGTAGGGAAACCGAGTGCCCGCAACCCGGGCGGGTGAGGGGCAAGGTCTGTCAGGGCCTGAAGTCACTGGCGTGGCTAGAAACCGGGCGATCTAGGCCGGGGCAGGCCGAAGCCGGGGGAAACCCCGGTGGAGGGCCGAAGGGGTTCTGACGTGCAATTCGTTCCCCTGACCCCGGTCTAGGGGCGAAAGACCAATCTAGCCCGGTGATAGCTAGTTCCCCCCGAAATGCGTCCTAGCGCAGCCTCCCTGGAGGTTGCCTACGGGGTAGAGTACTGATTGGG-----TCGGAGCGAAAGCTCCGGACTTCCAGTCAAACTCCAAACCCGTAGGCGCCGAAGAAGGGGGGAGTGGGCCACTC--GGCGTAAGGTTGGGTGGCGAAAGGGAAACAGCCCAGACTTGGGTTAAGGCCCCAAAATGCCGGCTAAGTGCCAGT-TGAAGGGCGTCTCTAGCCTTAGACAGCGGGAAGGTGGGCCCAGCAGCAGCCATCCTCTAAGGAGTGCGTAACAGCTCACCCGCCGAGGCTAGAGACCCCGAAGATTGGTGGGGCTCAAGCCGGCTGCCGAGACCCAAGCGTGGGG---------CCCCACGAGTAGGGGGGCGCTGTGGTGGGGTAGAAGGTGGGTCGTGAGATCCACTGGACCCACCACAGGTGCAGATCCCGGCGGCAGTAACAGCGAGGAGGGGTGAGATTCCCCTCCGCCGGAAGGGCCAGGGTTTCCCGGCAATGGTCGTCAGCCGGGAGTGAGCCGGTCCTAAGGCGAGGCCTAATAGGTACTCGCCAGGGAAGTGGGTTAATATTCCCACGCCCTAGGGGTAGGCGGTAACGCAAGCTGGACTCCTGACGGATCTGGGTAGGGTGAGTGGGGTCACCGCCCCATCCAAGCGCTTAAGTCCCTGGAGTACCGTAATGGTGAGAAGGGGACGAAGGCGTGATGGGGTCCCC-TTTGGGGACTTCACCCGATCCCAGGTCCCCTTGAAAAGGGAGTCCAGAACGATCCCCTAGGACCGTACCGAGAACCGACACTGGTGCCCTGGGTGAGAAGCCCAAGGCGTCTGGGGGTTAACTCAGGCTAGGGAACTCGGCAAAATAGCCCCGTACCTTCGGTAGAAGGGGTGCCTACTGGGGAACCGGCCTCAGTAGGTCGCAGTGACAAGAGGGACCTGACTGTTTAATAAAAACATAGGTCCCCGCTAGCCCGAAAGGGTGTGAACGGGGGCTAAATCCTGGCCACTGGTGGTTGGTGAAAGCCGGGTACAACCGGCCGAAGCCCCACTGAAGGCCGGGGGTAACTCTGACCCTCAAGGTAGCCAAATGCCTTGCCGGGTAAGTTCCGGCGCGCATGAATGGATCAACGTGGTCCCTACTGTCCCAGCCTGGGGCCCCGTGAACGCCCAGAGTGGGTTCACAGTCCCGCAACTCCCCACACCGAGAGAAGACCCCGTGGAGCTTCACCGCAGCCTGGCGTTGCTCCTCGGGCACCTATGCGTAGAGTAGGTGGGAGGGGTCGAACCCATCCCTTCGGGGATGGGGGACCCGAAAGTGAAACACCACCCATGGGTGCTCGAGGAGCTTACCTCCATAAGGGTGGGGACAGCGTCAGGTGGGCGGTTCGGCTGGGGCGGCACTCCCGCGAAAAGATAACACGGGAGCCCAAAGGTCGGCTCAGGCGGTACAGAACGCCGCCGTGGAGTGCAAGGGCAAAAGCCGGCCTGACGAGACCCTTCAAAGTACGGGGTCTCGACGCGAAAGCGCGGCCTAGCGAACGCTCGTGCCCCCACACGTGGGGGCCGGGCATGACAGAAAAGTTACCCCGGGGATAACAGGGTCGTCGCGGGCGAGAGCTCCCATCGACCCCGCGGTTTGCTACATCGATGTCGGCTCTTCCCACCCTGGGGGTGCAGCTGCCCCCAAGGGTAGGGCTGCCCGCCCGTTAAAGGGGAACGTGAGCTGGGTTTAGACCGTCGCGAGACAGGTCGGACTCTAAGGGTGGGGGGTGCTGGCTGCCTGAGGGGAAGGTACCCCAAGTACGAGAGGAACAGGGTACCGGGGCCTCTAGTTTACCGGTTGTTAGGGCAGTGCCGGGCAGCCACGCCCTGTGGGGTAACCGCTGAAAGCATCTAAGTGGGAACCCCTCCCCGAAAAGAGGCAGCCATGCGGGGCCGCGAGAGCCCACCCCTAGAAGAGGGGATTGATGGGGGCGGGGTGTAAGTCCCGAGGGCGAATCCGAGGGATTTAGCCCGCGCCTCCCAATCGGGCAAG
Acidianus-ambivalens-LEI-10 -------------------------------------------------------------------------------------------------------------------------------------------------------------------------------------------------------------------------------------------------------------------------------------------------------------------------------------------------------------------------------------------------------------------------------------------------------------------------------------------------------------------------------------------------------------------------------------------------------------------------------------------------------------------------------------------------------------------------------------------------------------------------------------------------------------------------------------------------------------------------------------------------------------------------------------------------------------------------------------------------------------------------------------------------------------------------AAGTCCGGCAACGAGCGAGACCCCCACCCCTAGTTGCTACCCCGCTCTACGGGGCGGGGGGCACACTAGGGGGACTGCCGGCGAAGCCGGAGGAAGGAGGGGGCCACGGCAGGTCAGTATGCCCCGAAACCCCGGGGCTGCACGCGAGCTGCAATGGCGGGGACAGCGGGATCCGACCCCGAAAGGGGGAGGCAATCCCTAAACCCCGCCCCAGTAGGGATCGAGGGCTGCAACTCGCCCTCGTGAACGTGGAATCCCTAGTAACCGCGTGTCACCAACGCGCGGTGAATACGTCCCTGCCCCTTGCACACACCGCCCGTCGCACCACCCGAGGGAGTCCCCTGCGAGGCCCCTTGCGAGGTGGGGGGACGAGCAGGGGGCTCCCAAGGGGGGTGAAGTCGTAACAAGGTAGCCGTAGGGGAACCTGCGGCTGGATCACCTCC-CAAAGCCGCCCGGTGGATGGCTCGGCTCGGGCGCCGAGGAAGGGCGTGGCAAGCTTAAGCCCGGGGTAGCCGCAGGCAGGCCTAGAACCCGGGATCCCCGAATGGGGCTTCCCGTCGGGCCGGCGCC---GGGGCGGGAACGCGGGGAACGGAAACATCTTAGTACCCGCAGGAAGGGAAGCCGGGACCCCCTGAGTAGGGGCGACCGAAAGGGGGAGAGCCCAAACCAAATCCCCGCGGGACAAGCGGGGAGATGTGGTGCGTGGGCGGCGGGCGGTAGCCGAAGTGGGCTGGAAAGCCCCGCCGTAGAGGGTGATAGCCCCGTAGGCGAACCGTGGCGGAGTCCCGGGGTCCCGGAGTACCTCGGCTTAGTTTTGCCGGGGGAATACGCCGGCCACTGGCCGGCAAGGCTAAGCACGTCCCGAGTCCGATAGCGCACTAGTACCGTGAGGGAAAGCTGAAAAGAACCCCGTGAAAAGAGCCTGAAACCGGGCGGCTACAGGCGGGCCTGTAAGGATGCCCCCTCCCGAAGGAAACCCCGGTGACGGGGGAGTACGAGGGAGGGGGTCCAGGGTCCGCCCTTACGTCTAGAAACACGGGCCGGGGAGTTCACGGCCGTGGCGAGCCTAAGGGGTTACCCCGGAGGCGTAGGGAAACCGACAGCCCGCAGCGGGGACCCGCGAGGGGCGGGGTCTGAAAGGGCCCGTAGTCACGGCCGTGACCAGAAACCGGGCGATCTAGCCCTGGGCAGGGCGAAGCGGGGCGAAAGCCCCGTGGAGGCCCGAAAGGGTTCTGATGTGCAAATCGTTCCCATGACCTGGGGCTAGGGGCAAAAGACCAATCAAGCCCGGTGATAGCTGGTTCCCCCCGAAGCGGGTCCCAGCCCGGCCTCCCCGGAGGCGGCCGGTGGGGTAGAGCACTGATCGGGGGTGCGGGAGCCGAAAGGCTCCGGCCCCCGGTCAAACTCCGAACCTGCCGGCGCCGCAGAAGGGGGGAGGCGGGGGCGGT-GGGGTAAGCCTCCGCTCCGAGACGGGAACAACCGAGACCGGGGTTAAGGCCCCCAAGTGCGGGCTTAGTGTCAATTCAAAGGGCGTCCCCCGCCCAAGACAGCGGGGCCGTGGGCCTAACAGCAGCCATCGGCTAAGCAACGCGTAACAGCGGACCCGCCGAGGCGGGGGGCCCCGAAGATGCAGGGGACT-AAGCCCGCCGCCGATACCCCGGGCCTCCGGCCGTTGG----------TAGGGGGGCGCGGCCGTGGGGCAGAAGCCGGGCCGAGAGGTCCGGTGGACCCGCGGCCGACGAAGATCCCGGCGGTAGTAGCAGCGAAGAGGGGTGAGAAGCCCCTCCGCCGGAAGGACCAGGTTTTCCTGGCAACTTCAATAGGCCAGGAGTAAGCCGGTCCTAAGGCGGGGCCTAGCTGGCACCCGCCGGGGAAACGGGTTAATATTCCCGTGCCGCGGGGGTAGGCGGCAACGCAGGCCCCGCCTCCGACGCCTCGGGATAGGGCGGGCGGGACCGCCGTCCCGCTTAACCGTCGAAGGCCGGGGAGTGCCGTAATGGCGAGAACCGGCTGAAGGCGGGAATAGCCGGGGGTTTCCCCGGTCCGCCCGACTCCTGGGGCCCGTGAAAAGGAGGCGGGGAACGAGCCCCCGCGCCCGTACCGAGAACCGACGCAGGTGTCCTGGGTGAGAAGCCCAAGGCGGCTCGGGTG-ACCCCGGGCCAGGGAACTCGGCAAATTAGCCCCGTAACTTCGGGAGAAGGGGTGCCTGCGGTCACCCCCGGGGCCGCAGGTCGCAGTGACAAGGGGGACCTGACTGTTTAACAAAAACATAGGTCCCCGCGAGCCCGTAAGGGTGTGTACGGGGGCTGAATCCTGGCCACTGGCGGTACGTGAACCCCGGGTACAACCGGGCGAAGCGCCGCTGAAGGCCGGGGGTAACTCTGACCCTCAAGGTAGCCAAATGCCTTGCCGGGTAAGTTCCGGCGTGCATGAATGGATCAACGAGGTCCCCACTGTCCCGGCCCGGGGCCCGGCGAACCCACC-TCCAGGTGCACAGTCCTGGGACCCCCGACGGGGCGAGAAGTCCCTATGGAGCTTCACAGCAGCCTGTCGTTGCGGGGGGGCGGGGGGTGCAGAGCGTAGGTGGGAGCGATGAAACGGGGTCTCCGGGCTCC-GTGGATGCGGCCCTGGAACACCACCCACTCTCCGCCCCTCCGCTTACCC----CAAGGCGGGGACAGCGGCAGGCGGGCTGTTCGGCTGGGGCGGCACACCCCTGAAAAGATATCGGGGGTGCCCAAAGCTCGGCTCAGGCGGGTCAGAAATCCGCCGTAGAGTGTAAGGGCAAAAGCCGGGCTGACTGGGCCCTTGAACGCAAGGGGCCCAGGCGGGAAACCGGGGCCTAGAGAACGCTCGTGCCCCCACCAGTGGGGGCCGGGCATGACAGAAAAGTTACCCTAGGAATAACCGGCTCGTCGCGGGTGAGAGTCCCCATCGACCCCGCGGTTTGGTACCCAGACGTCGTCTCTTCCCATCCTGGCGGTGCAGCAGCCGCCAAGGGTGGGGCTGCCCGCCCATTAAAGGGGAACGTGAGATGGGTTCAGACCGTCGCGAGACAGGTCGGTCTCTACCTGTCGGGGGCGCTGGCCGCCTGAGGGGAAGGTGCCCTCAGTACGAGAGGAACGGGGCGCCGCGGCCTCTAGTGTGCCGGTTGTCAGGGCACTGCCGGGCAGCCACGCCGTGGGGGATAACCGCTGAATGCATCTAAGCGGGAAGCCCTCCCCGAGACGAGGCGGCCGTTGCCCTGGGCACGAGGGCTCCCGTAGAAGACGGGGTTGATGGGGGGGCGGTGTAACCTCCGAGGGTTTTCCCGAGGGG-GGAGCCGGCCCCTCCCAATCGCCCGA-
Acidianus-hospitalis-W1 TTCCGGTTGATCCTGCCGGACCCGACCGCTATGGGGGTAGGGCTAAGCCATGGGAGTCGTACGCCCTCGGGTAAGAGGGCGTGGCGGACGGCTGAGTAACACGTGGCTAACTTACCCTCGGGACCCGGATAACTCCGGGAAACTGGAGCTAATCCGGGGCAGGCGAAGGGTACTGGAACGTCCCTTCGCCTAAAGGGGCATGCTCATGCTCGCCCGAGGATAGGGCTGCGGCCCATCAGGCTGTTGGCGGGGTAACGGCCCGCCAAACCGATAACGGGTAGGGGCCGTGAGAGCGGGAGCCCCCAGTTGGGCACTGAGACAAGGGCCCAGGCCCTACGGGGCGCACCAGGCGCGAAACGTCCCCAATGCGGGAAACCGTGAGGGCGCTACCCCCAGTGCTCCC---GAAAGGGAGCTTTTCCCCGCTTTAGAACGGCGGGGGAATAAGCGGGGGGCAAGACTGGTGTCAGCCGCCGCGGTAATACCAGCCCCGCGAGTGGTCGGGACGCTTACTGGGCTTAAAGCGCCCGTAGCCGGCCCTGCAAGTCACTGCTTAAAGACCCGGGCTCAACCCGGGAAAGGGCAGTGATACTGCAGGGCTAGGGGGCGGGAGAGGTCGGAGGTACTCCCGGAGTAGGGGCGAAATCCACAGATCCCGGGAGGACCACCAGTGGCGAAAGCGTCCGGCCAGAACGCGCCCGACGGTGAGGGGCGAAAGCCGGGGTAGCAAAAGGGATTAGATACCCCTGTAGTCCCGGCTGTAAACGATGCAGGCTAGGTGTCGCGTAGGCTTTGCGCCTACGCGGTGCCGCAGGGAAACCGGTAAGCCTGCCGCCTGGGGAGTACGCCCGCAAGGGTGACTTAAAGGAATTGGCGGGGGAGCACCACAAGGGGTGGAACCTGCGGCTCAATTGGAGTCAACGCCTGGAATCTCGGGGGAGACCGCAGGATGACGGCCAGGCTAACGACCTTGCCAGACTCGCGGAGAGGAGGTGCATGGCCGTCGCCAGCTCGTGTTGTGAAATGTCCGGTTAAGTCCGGCAACGAGCGAGACCCCCACCCTTAGTTGGTATCCCGGTCT-CCGGATCGGGACCACACTAAGGGGACTGCCGGCGAAGCCGGAGGAAGGAGGGGGCCACGGCAGGTCAGCATGCCCCGAAACCCCCGGGCCGCACGCGGGTTACAATGGCAGGGACAGCGGGATCCGACCCCGAAAGGGGGAGGTAATCCCCAAACCCTGCCTCAGTTGGGATCGAGGGCTGAAACTCGCCCTCGTGAACGAGGAATCCCTAGTAACCGCACGTCAACAACGTGCGGTGAATACGTCCCTGCTCCTTGCACACACCGCCCGTCGCTCCACCCGAGTGAGGAAGAAGTGAGGCTCCTTGCGGGGTGGGGAGTCGAACTTCTTCCTCGCGAGGGGGGAGAAGTCGTAACAAGGTAGCCGTAGGGGAACCTGCGGCTGGATCACCTC--CCAAGCCAGCCGGTGGATGGCTCGGCTCGGGCGCCGACGAAGGGCGCGGCAAGCGAATGCCCGGGGTAGGCGCAAGCAGCCTTTGATCCCGGGATTCCCGAATGGGACCTCCTGCCCCACCGTGT--GCGGGTGCGGGAACCCCCCGAACGGAAGCATCTTAGTAGGGGGAGGAGGAGAAATCGAGATCCCCCGAGTAGGGGCGACCGAAAGGGGGATAGCCCAAACCAAACCTGCCGGCGATAACGGTGGGGATGTGGTGTTATAGGTGGCTTGCCTAGCCGAACTCCCTTGGAATAGGGGGCCAAAGAGGGTGACAGCCCCGTAGGCTAAAGTGGGAGGTGACCTAGGG---CAGAGTACCATCCCCTGGTTTGGGGGTGGGAAGTTGGGGGACATGTGCCTCCAAGGCTAAATACGTCCCGAGACCGATAGCGAACAAGTACCGTGAGGGAAAGCTGAAAAGCACCCCGTGAAAAGTGCCTGAAACCGGCTGGTTACAGTAGGGCTCGAAAGGAGTGAGCCCTCCGAAGGAAAGGAGCGCAAGCTCCGAGTACGAGGAGGGTGGACCGGGGTCCTACCTTTCGTCTTGAAACACGGGCCGGGGAGTTCATGCCAGTGGCGAGCCTAAGGGGGTACCCCGAAGGCGTAGGGAAACCGAGTGCCCGCAGCCCGGGCGGGTGAGGGGCAGGGTCTGTCAGGGCCTGGAGTCACTGGCATGGCTAGAAACCGGGCGATCTAGACCGGGGCAGGCCGAAGGCGGGGGAAACCCCGCTGGAGGGCCGAAGGGGTTCTGACGTGCAATTCGTTCCCTTGACCCCGGTCTAGGGGTAAAAGGCCAATCTAGCCCGGTGATAGCTAGTTCCCTCCGAAATGCGTCTTAGCGCAGCCTCCCCGGAGGTGGCCTGCGGGGTAGAGTACTGATTGGG-----TCGAGGCGAAAGCCTCGGACTCCCAGTCAAACTCCGAACCTGCAGGCGCCTGAGAAGGGGGGAGTGGGTCACCC--GGCGTAAGGTTGGGTGGCAAGAGGGGAACAACCCAGACCTGGGTTAAGGTCCCTAAGTGCTGGCTAAGTGCCATG-GGAAGAGCGTCCCCAGCCTTAGACAGCGGGGAGGTGGGCCCAGCAGCAGCCATCCTCTAAGGAGTGCGTAACAGCTCACCCGCCGAGGCTGGGGGCCTCGAAGACTGGTGGGGCTCAAGCCAGCCACCGAGACCCAGGGGGTGGG---------TCCACTCGGTAGGAGGGCGTCGTGGTGGGTCAGAAGGTGGGCCGTGAGGTCCACTGGACCCGCCACGAGTGCCGATCCCGGCGGCAGTAACAGCGAAGGAGGGTGAGAATCCCTCCCGCCGAAAGGGCAAGGGTTTCCCGGCAATGGTCGTCAGCCGGGAGTTAGCCGGTCCTAAGGTAGGGCCTAACTGGTACCTACCAGGGAAAGGGGTTAATATTCCCCTGCCACGGGGGTAGGCGGCAACGCAAGCCGGACTCCTAACGGATCGGGCTAGGGGGA------------CGTAAGCCAAACGCTTAAGCCCCTGGAGAGCCGTAATGGTGAGAAGGGGGTGAAGGCGCGATGGGCCCTCCGTTAGGGGGGTTCTCCTGATGCCTGGTCCCCATGAAAAGGGAGTCCGGAACGATCCCCCGTGACCGTACCTAGAACCGACACAGGTGCCCTGGGTGAGAAGCCCAAGGCGCATGGGGGCTAACCCAGGCTAGGGAACTCGGCAAATTGGCCCCGTACCTTCGGAAGAAGGGGTGCCTACCACAAATCCTGCTGTGGTAGGTTGCAGTGACCAGGGGGGCCTGACTGTTTAATAAAAACATAGGTCCCCGCTAGCCCGTAAGGGTGTGAACGGGGGCTGAATCCTGGCCACTGGCGGTCGGTGAAACCCGGGTACAACCGGGCGAAGCCCCGCTGAAGGCCGGGGGTAACTCTGACCCTCAAGGTAGCCAAATGCCTTGCCGGGCAAGTTCCGGCGTGCATGAATGGATCAACTGGGCCCCCACTGTCCCAGCCTGGGGCCCCGTGAACGCCCAGAGTGGGTTCACAGTCCCGCAACCCCCTACACCGAGAGAAGACCCCGTGGAGCTTCACTGCAGCCTGGCGTTGGTTCCCGGGCGCTCATGCGTAGAGTAGGTGGGAGGCGTCGAAGCCGCCTCTTCGGGGGCGGTGGAGCCGAAAGTGAAACACCACCCATGAGCGCTCGAGAACCTAACCC----CGAGAGGGGGACAGCGTCAGGTGGGCAGTTCGGCTGGGGCGGCACTCCCGCGAAAAGATAACACGGGAGCCCAAAGGTCGGCTCAGGCGGTACAGGACGCCGCCGTAGAGTGCAAGGGCAAAAGCCGGCCTGACGAGTCCCTTCAAAGCACGGGGACTCGACGCGAAAGCGCGGCCTAGCGAACGCTCATGCCCCCTCACATGGGGGCTGGGCATGTCAGAAAAGTTACCCCGGGGATAACAGGGTCGTCGCGGGCGAGAGCTCCCATCGACCCCGCGGTTTGCTTCATCGATGTCGGCTCTTCCCACCCTGGGGGTGCAGCTGCCCCCAAGGGTAGGGCTGCCCGCCCGTTAAAGGGGAACGTGAGCTGGGTTTAGACCGTCGCGAGACAGGTCGGACTCTAAGGGTAGGGGGTGCAGGCCGCCTGAGGGGAAGGTACCCCTAGTACGAGAGGAACAGGGTACCGGGGCCTCTAGTTTACCGGTTGTCAGGGCAGTGCCGGGCAGCCACGCCTCGAGGGGTAATCGCTGAAAGCATCTAAGCGAGAACCCCTCCCCAAAAAGAGGCGGCCGTGCAGGTCTGCGGGAGCCCACTCCTAGAAGAGGAGGTTGATGGGGTGGGGGTGTAAGTCCCGAGGGCGAACCCGAGGGATTCAGCCCGCCACTCCCAATAGGGCGAG
Acidilobus-saccharovorans CTCCGGTTGATCCTGCCGGACCCGACTGCTATCGGGGTGAGGCTAAGCCATGGGAGTCGCGCGCCCAGCCGCCGCTGGGCGCGGCGCACGGCTGAGTAACACGTAGCTAACCTACCCTCGGGACGGGGATAACCCCGGGAAACTGGGGCTAATCCCCGATAGGCGAGGGGGCCTGGAATGGTCCCTCGCCGAAAGGGACCCTCTGGGGTCCGCCCGAGGATGGGGCTGCGGCCCATCAGGTAGTTGGCGGGGTAATGGCCCGCCAAGCCGACGACGGGTAGGGGCCGTGGGAGCGGGAGCCCCCAGATGGGCCCTGAGACAAGGGCCCAGGCCCTACGGGGCGCACCAGGCGCGAAACCTCCGCAATGCGGGAAACCGTGACGGGGTCACCCCGAGTGCTCCC---GTAAGGGAGCTTTTCCCCGCTGCAAGGAGGCGGGGGAATAAGCGGGGGGCAAGTCTGGTGTCAGCCGCCGCGGTAATACCAGCCCCGCGAGTGGTCGGGACGTCTACTGGGCCTAAAGCGCCCGTAGCCGGCCCCGTAAGTCCCTCCTGAAAGCCCTGGGCTCAACCCAGGGAGTGGGGGGGATACTGCGGGGCTAGGGGGCGGGAAAGGCCGGGGGTACCCCAGGGGTAGGGGCGAAATCCGATAATCCCTGGGGGACCACCAGTGGCGAAAGCGCCCGGCTGGAACGCGCCCGACGGTGAGGGGCGAAAGCCGGGGGAGCGAACCGGATTAGATACCCGGGTAGTCCCGGCTGTAAACGATGCGGGCTAGGTGTCGGGCGGGCTTAGAGCCCGCCCGGTGCCGCAGGGAAGCCGTTAAGCCCGCCGCCTGGGGAGTACGGCCGCAAGGCTGACTTTAAGGAATTGGCGGGGGGGCA-CACAAGGGGTGGAGCCTGCGGCTCAATTGGAGTCAACGCCGGGAACCTCGGGGGCGACAGCAGGATGACGGCCAGGCTAACGACCTTGCCCGACGCGCTGAGGGGAGGTGCATGGCCGTCGCCAGCTCGTGCTGTGAAGTGTCCTGTTAAGTCAGGCAACGAGCGAGACCCCCGCCCCTAGTTGCGACCCGGCGGG-AGACCGCTGGGGCACACTAGGGGGACTGCCGCCGAAGGCGGAGGAAGGAGGGGGCCACGGCAGGTCAGCATGCCCCTAAACCCCCGGGCTGCACGCGGGCTACAATGGCGGGGACAGCGGGATCCGACCCCGAAAGGGGGAGGCAATCCCCAAACCCCGCCGTAGTCGGGATTGGGGGCTGTAACTCGCCCCCATGAACCTGGAATCCCTAGTAACCGCGCGTCAACATCGCGCGGTGAATACGTCCCTGCCCCTTGTACACACTGCCCGTCGCTCCACCTGAGAGAAGGAGGGGTGAGGCTTCCTCTTCGGGAGGGAGTCGAACCCCTCCTTCTCGAGGGGGGAGAAGTCGTAACAAGGTAGCCGTAGGGGAACCTGCGGCTGGATCACCTC--TTACGCCGTCCGGTGGATGGCTCGGCTCGGGCGCCGAGGAAGGGCGCGGCAAGCGTATGCCCGGGGTAGGCGCATGCAGCCGCTGAACCCGGGATCCCCGAATGGGACCTCCTGCACGGCGTGCGTCTAAGGGACGGGAACGCCCCGAACGGAAACATCTTAGTAGGGGCAGGAAGAGAAATCGAGATCCCCTGAGTAGGGGCGACCGAAAGGGGGAGAGCCCAAACCAATTCCCTGCGGGATAAGCGGGGAGATGAGGGGTCGCTGCGAGCCGCGGTAGCCGAAGAGGCCTGGAAAGGCCCGCCGTAGAGGGTGATAGCCCCGTAGGCGAAGGTGGCCCGCGCCGCGAAG---GAGAGTACTGCGGCCTAGTTTCGCCGTAGGAAGGTGGGGGTCACCGACCTCCAAGGCTAAACACGTCCCGAGACCGATAGCGAACAAGTACCGTGAGGGAAAGCTGAAAAGGACCCCGTGAAAAGAGCCTGAAACCGGGCGGCTATAGCGTGGCCCGAAAGGGGTGAGGCCCCCGAAGGAAACTCGGGTGACCGAGGAGTACGAGGGGTGCTGACCGGGGTCACGCCTCCCGTCTTGAAACACGGGCCGGGGAGTTCACGGCCGTGGCGAGCCTAAGGGGGTGCCCCGAAGGCGTAGGGAAACCGAAGGCCCGCAGCCGGGGCCGGCGAGGGGCGGGGTCCTAAAGGGCCCGGAGTCACGGCCGTGGCCCGAAACCGGGCGATCTAGACGGGGGCAGGCCGAAGCGGGGGGTAACCCCCGTGGAGGGCCGAAGGGGTTCTGACGTGCAACTCGTTCCCATGACCCCCGTCTAGGGGTGAAAGGCCAATCTAGCCCGGTGATAGCTGGTTCCCGCCGAAGTGGGCCGGAGCCCAGCCTCGCCGGAGGCGGGCCGTGGGGTAGAGTACTGATTGGGTGACCAGGAGGGGAAACCCTCCGGCACCCAGTCAAACTCCGAACCTGCGGCCGCCGAAGAGGGCGGGAGTGGGGCTCCCC-GGCGTAAGGCTGGGGGCCGAGGGGGAAACAACCCAGACCGAGGTTAAGGCCCCAAAGTGCCGGCTAAGTGCCAAT-CGAAGGGCGTCCCCCGCCTAAGACAGCGGGGAGGTGGGCCCAACAGCAGCCATCCTCCAAGGAGTGCGTAACAGCTCACCCGCCGAGGCGGGGGGCCCCGAAGATTGGTGGGGCT-AAGCCGGCCGCCGAGACCTCGGGCCGCCT----------GTGTGCGGTAGGCGGGCGTCGGGGTGGCGCAGAAGCGGGGCCGTGAGGTCCCGTGGAGCCGCTCCGAGTGCTGATCCCGGCGGTAGTAGCAGCGAAGCGGGGTGAGAATCCCCGCCGCCGGAAGGGCCAGGGTTCCCCGGCTACGTTCGTCAGCCGGGGGTTAGCCGGTCCTAACCGGGCCCTTAACTGGTGTCCGGGGGGGAAACGGGTTAACATTCCCGTGCCGTGGGGGTACGGGGCAACCCAAGCCTGGCCTCCGACGCCTCAGGGTAGGCGGACTGGGGGCCTCGACCCAGCTAACTGCCGAAGGCCGTGGAGTGCCGTAATGGCGAGAAGCGGCTGAAGGGGGGAATGGCCCGCC-TTTGGCGGGTTCCGCCGAGCCCCGGGGCCCATGAAAAGGAGGCCAGGAAGGATCCCCCACGCCCGTACCGAGAACCGACACAGGTGCCCTGGGTGAGGAGCCCAAGGCGTCGGGGGGTCAACCCAGGCCAGGGAACTCGGCAAACTAGCCCCGTAACTTCGGGAGAAGGGGTGCCTGCGGTCAAACCGGGGTCCGCAGGTCGCAGTGACAAGGGGGACCTGACTGTTTAACAAAAACATAGCTCCCCGCTAGCCCGAAAGGGTGTGTACGGGGGGTGAATCCTGGCCACTGGTGGTACGTGAAACCCGGGTACAACCGGGCGAAGCGCCACTGAAGGCCGGGGGTAACCCTGACCCTCAAGGTAGCCAAATGCCTTGTCGGGTAAGTTCCGACGCGCATGAACGGATCAACGAGGTCCCCGCTGTCCCGGCCTGGGGCCCCGCGAACCCACTGGGTGGGTGCACAGCCCCACATCCCCCCGCAGGGCGAGAAGACCCCGTGGAGCTTCACCGCAGCCTGCCGTTGACCCTCGGGTGGAGGCGCGTAGCGTAGGTGGGAGCCAGTGAGGGGCCTCTTTCGGGAGGCCCTGAGGCGGCAATGAAACACCACCCACCTCTGCCTGAGGGTCTAACCT---GCAAGCCAGGGACAGCGGTAGGTGGGCGGTTCGGCTGGGGCGGCACGCCCGCGAAAGGGTAACACGGGCGCCCAAAGGTCGGCTCAGGCGGGTCAGAAACCCGCCGTAGAGTGCAAGGGCAAAAGCCGGCCTGACCGGGCCCTTAACTGCATGGGGCCCGGACGGGAAACCGCGGCCTAGCGCACGCTCGTGCCCCCTTCGGTGGGGGCCGGGCACGACGGAAAAGTTACCCCGGGGATAACAGAGTCGTCGCGGGCGAGAGCTCCTATCGACCCCGCGGTTTGCTACATCGATGTCGGCTTTTCCCATCCTGGGGGTGCAGCAGCCCCCAAGGGTGGGGCTGCCCGCCCATTAAAGGGGAACGTGAGCTGGGTTCAGACCGTCGTGAGACAGGTTGGGCTCTACCCGCGGGGGGTGCCGGCCGCCTGAGGGGAAGGTGCCCTCAGTACGAGAGGAACGGGGCGCCGCGGCCTCTAGTTTACCGGCTGTGTGGGCA-AGCCGGGCAGCCACGCCGTAAGGGGTTACCGCTGAAAGCATCTAAGCGGGAACCCCACCCCGAAAATAGGCGGCCACTCG---GGCGACGAGGGCTCCCGTAGAAGACGGGGTTGATGGGACGGGGGTGTAAGCCGCGAGGGCGCACCCGAGCGGTTCAGCCCGCCGTTCCCAATCGCCCGA-
Aeropyrum-pernix-K1-DNA CTCCGGTTGATCCTGCCGGACCCGACCGCTATCGGGGTAGGGCTAAGCCATGGGAGTCGAACGCCCCGCCGCTGCGGGGCGTGGCGGACGGCTGAGTAACACGTGGCTAACCTACCCTCGGGACGGGGATAACCCCGGGAAACTGGGGCTAATCCCCGATAGGCGGGGGGGCCTGGAAGGGTCCTCCGCCGAAAGGGGCCGCCCGCGGTCCGCCCGAGGATGGGGCTGCGGCCCATCAGGTAGTTGGCGGGGTAATGGCCCGCCAAGCCTACGACGGGTAGGGGCCGTGAGAGCGGGAGCCCCCAGATGGGCACTGAGACAAGGGCCCAGGCCCTACGGGGCGCACCAGGCGCGAAAACTCCGCAATGCGGGCAACCGTGACGGGGCTACCCCGAGTGCCCCC--CTTGGGGGGGCTTTTCCCCGCTGTAAGTAGGCGGGGGAATAAGCGGGGGGCAAGACTGGTGTCAGCCGCCGCGGTAATACCAGCCCCGCGAGCGGTCGGGGTGCTTACTGGGCCTAAAGCGCCCGTAGCCGGCTCGACAAGTCCCCGCCTAAAGCCCCGGGCTCAACCCGGGGAGTGGCGGGGATACTGTCGGGCTAGGGGGCGGGAGAGGCCGAGGGTACTCCCGGGGTAGGGGCGAAATCCATTAATCCCGGGAGGACCACCAGTGGCGAAGGCGCTCGGCTGGAACGCGCCCGACGGTGAGGGGCGAAAGCCGGGGGAGCGAACCGGATTAGATACCCGGGTAGTCCCGGCTGTAAACGATGCGGGCTAGGTGTTGGGCGGGCTGCGAGCCCGCCCAGTGCCGCAGGGAAGCCGTTAAGCCCGCCGCCTGGGGAGTACGGCCGCAAGGCTGACTTAAAGGAATTGGCGGGGGAGCACCACAAGGGGTGGAGCCTGCGGCTTAATTGGAGTCAACGCCGGGAACCTCGGGGGCGACAGCAGGATGACGGCCAGGCTGAAGGCCTTGCCCGACGCGCTGAGGGGAGATGCATGGCCGTCGCCAGCTCGTGCCGTGAGGTGTCCTGTTAAGTCAGGCAACGAGCGAGACCCCCGCCCCTAGTTGCCATCCCCGGGG-CGACCCGGGGGGCACACTAGGGGGACTGCCGCCGAAGGCGGAGGAAGGAGGGGGCAACGGCAGGTCAGCATGCCCCTAAACCCCCGGGCTGCACGCGGGCTACAATGGCGGGGACAGCGGGTGCCGACCCCGAAAGGGGGAGGCAATCCCCAAACCCCGCCTCAGTTGGGATCGAGGGCTGCAACTCGCCCTCGTGAACGTGGAATCCCTAGTAACCGCGCGTCATCATCGCGCGGTGAATACGTCCCTGCTCCTTGCACACACTGCCCGTCGCTCCACCCGAGGGGGGAGGGGGTGAGGCCCTCTCGCCGGGAGGGGGTCGAACCCCCTCCCCCCGAGGGGGGAGAAGTCGTAACAAGGTAGCCGTAGGGGAACCTGCGGCTGGATCACCTCC-CTATGCCGCCCGGGGGATGGCTCGGCTCGGGCGCCGAGGAAGGGCGTGGCAAGCTTAAGCCCGGGGTAGGCGCAGGCAGCCGTCGAACCCGGGATCCCCGAATGGGACTTCCCGCTGCGGCAGCGCCTTGGGGGCGGGAACCCCCCGAAAGGAAGCATCTGAGTAGGGGGAGGAGAAGAAACCGGGATCCCCTGAGTAGGGGCGACCGAAAGGGGGAGAGCCCAAACCAATCCCCCACGGGAGGAGTGGGGGGATGAGGGGTTGCGGCGACCCACGGTAGCCGAAGTGGGCTGGAATGCCCCGCCGTAGAGGGTGATAGCCCCGTAGGCGAAGGGGGCCCGTGCCGCAGGG---CAGAGTACCACGGCTTGGTATTGCCGTGGGAAGCTGGGAGGAACCGACTTCCAAGGCTAAATACGTCCCGAGACCGATAGCGAACAAGTACCGTGAGGGAAAGCTGAAAAGAACCCCGTGAAAAGAGCCTGAAACCGGGCGGCGACAGTGCGGCCCGAAAGGGGTGAAACCCCCGAAGGAAACCCGGGCGACCGGGGAGTACGAGGGGGATGGACCGGGGTCGCACCGTCCGTCTTGAAACACGGGCCGGGGAGTTCACGGCCGTGGCGAGCTTAAGGGGGTACCCCGTAGGCGCAGGGAAACCGAAGGCCCGCAGCCGGGGCCGGCGAGGGGCGGGGTCCTAAAGGGCCCGGAGTCACGGCCGTGACCAGAAACCGGGCGATCTAGGCGGGGGCAGGGCGAAGCCGGGGGAAACCCCGGTGGAGGCCCGCAAGGGTGCTGACGTGCAAATCGCTCCCCTGACCCCCGTCTAGGGGTGAAAGGCCAATCTAGCCCGGAGATAGCTGGTTCCCGCCGAAGTGGCTCGCAGGCCAGCCCCGCCGGAGGCGGGCCGTGGGGTAGAGCACTGATTGGGCGTGCAGGGGGCGTAAGCCCCCGGCGCCCAGTCAAACTCCGAACCTGCGGCCGCCGTAGATGGCGGGAGTGGGGTTCCCC-GGGGTAAGCCCGGGGGCCGAGAGGGGAACAACCCAGACCGGGGTTAAGGCCCCTAAGTGCCGGCTAAGTGCCAAGCCAAAGGGCGTCCCCCGCCTAAGACAGCGGGGAGGTGGGCCTAACAGCAGCCATCCTCTAAGGAGTGCGTAACAGCTCACCCGCCGAGGCGGGGGGCCCCGAAGATTGGTGGGGCTTAAGCCGGCCGCCGAGACCCCGGGCCGCGG--------CCGCGTGCGGTAGGCGGGCGTCGGGGTGGCGTAGAAGCCGGGCCGCGAGGTCCGGTGGAGCCGCCCCGAGCGCGGATCCCGGCGGTAGTAACAGCGAAGCGGGGTGAGAATCCCCGCCGCCGGAAGGGCAAGGGTTCCCCGGCAATGGTCGTCAGCCGGGGGTCAGCCGGTCCTAACCGGGACCGTAACACGGATCCCGGGGGGAAACGGGTTAACATTCCCGTGCCGCGGGGGTACGCGGCAACGCAAGCCCCACCCCCGACGCCTCGGGGTAGGCGGACCGGGGGCCCCGACCCGGCTAACCTCCGAAGGCCGGGGAGTGCCGTAACGGCGAGAACCGGCCGAAGGGGGGAATGGCCCGCC-TATGGCGGGTTCCGCCGACCCCTGGGGCCCTTGAAAAGGGGGTGGGGAAGGATCCCCCGCGCCCGTACCGAGAACCGACACAGGTGCCCTGGGTGAGCAGCCCAAGGCGTCTGGGGGCTAACCCGGGCCAGGGAACTCGGCAAATTGGCCCCGTAACTTCGGGAGAAGGGGTGCCTGCGGTCAACCCTGGGACCGCAGGTCGCAGTGCCTAGGGGGGCCTGACTGTTTAACAAAAACATAGCTCCCCGCTAGCCCGAAAGGGTGTGTACGGGGGGTGAGCCCTGGCCACTGGCGGTCCGTGAAACCGGGGTACAACCCGGCGAAGCGCCGCTGAAGGCCGGGAGTAACCCTGACTCTCAAGGTAGCCAAATGCCTTGCCGGGTAAGTTCCGGCGCGCATGAACGGGTCAACGAGGTCCCCACTGTCCTGGCCCGGGGCCCCGTGAACCCCCTGAGCCGATGCACAGTCCGGCATCCCCCCGCAGGGAGAGAAGACCCCGTGGAGCTTTACCGCAGCCCGGCGTTGGCCCCCGGGCGGGGGTGCGTAGCGTAGGTGGGAGCCGATGAGCCACCCTCTCCGGGGGGTGGGGAGGCGTCCATGAAACACCACCCACCCCCGCCCGGGGGCCTAACCCCGGGTGGGCGGGGGACAGCGTCGGGTGGGCGGTTTGGCTGGGGCGGCACGCCCGCGAAAGGGTAACACGGGCGCCCAAAGGTCGGCTCAGGCGGGTCAGAACTCCGCCGTAGAGTGCAAGGGCAAAAGCCGGCCTGACCGGACCCCTGAAAGCAAGGGGTCCGGCCGGGAAACCGTGGCCTAGCGCACGCTCGTG-CCCCCTCGGTGGGGGCCGGGCACGACAGAAAAGTTACCCCGGGGATAACAGAGTCGTCGCGGGCGAGAGCCCCCATCGACCCCGCGGTTTGCTACCTCGATGTCGGCTCTTCCCATCCTGGGGGTGCAGCAGCCCCCAAGGGTGGGGCTGCCCGCCCATTAAAGGGGAACGTGAGCTGGGTTCAGACCGTCGTGAGACAGGTCGGTCTCTACCCGCGGGGGGTGTGGGCCGCCTGAGGGGAAGGTGCCCTTAGTACGAGAGGAACGGGGCGCCGCGGCCTCTGGTGTACCGGTTGTGTGGGCAACGCCGGGCAGCTAAGCCGTAGGGGGTAACCGCTGAAAGCATCTAAGCGGGAACCCCTCCCCGAAAAGAGGCGGCCGTTGGGCGGTCCACGAGGGCTCCCGTAGAAGACGGGGTTGATGGGGCGGGGGTGTGAGCCCCGAGGGGGCTCTCGAGGGGTGTAGCCCGCCGCTCCCAATCGCCCGA-
Aigarchaeota-archaeon-SCGC-AAA471-B22 CTCCGGTTGATCCTGCCGGACTCCACTGCTATCGGGGTAAGGCTAAGCCATGCAAGTCGAAGGCCTCCGGCTCCGGGGGCCTGGCGTACGGCTGAGTAACGCGTGGCCAACCTGCCCTGCGGAGGGGGATAACCCCGGGAAACTGGGGATAAACCCCCATAGGTGACCGGGTCTGGAAGGACCGGTCGCCGAAAGTCCCGGTCGGCCGGGAGCCGCAGGATGGGGCTGCGTCCTATCAGGTAGTTGGTGGGGTAACGGCCCACCAAGCCTGTGACGGGTAGGGGCCCTGAGAGGGGGAGCCCCCAGATGGACTCTGAGACAAGAGTCCAGGCCCTACGGGGCGCAGCAGGCGCGAAAACTCCGCAATGGGCGAAAGCCCGACGGGGTTACCCCGAGTGCCACC--CTCGTGGTGGCTTTTGCCCGCTCTAAAAAGGCGGGCGAATAAGGGGAGGGCAAGTCGGGTGTCAGCCGCCGCGGTAATACCCGCTCCCCGAGTGGTGGAGGCTATTACTGGGCCTAAAGCGCCCGTAGCCGGCCCGGTGTGTCCCTCGTTAAATCCACGGGCTTAACCCGTGGGCTGCGGGGGATACTACCGGGCTTGGGGGTGGGAGAGGCGCCCGGTATTCCCGGGGTAGGGGTAAAATCCTCTGATCCCGGGAGGACCATCAGTGGCGAAGGCGGGGCGCCAGAACACGCCCGACGGTGAGGGGCGAAAGCTGGGGGAGCAAACGGGATTAGATACCCCGGTAGTCCCAGCTGTAAACGATGCGGGCTAGCTGTCGGGGCGGCTACGGGCCGCCCCGGTGGCGAAGGGAAGCCATTAAGCCCGCCGCCTGGGGAGTACGGCCGCAAGGCTGACTTAAAGGAATTGGCGGGGGAGCACCACAAGGGGTGGACGTTGCGGCTTAATCGGATTCAACGCCGGAAACCTTGGGGCTGACGGCAGGATGAAGGTCGGGCTGACGACCCTACCTGACGAGCCGAGAGGAGGTGCATGGCCGTCGCCGGTGCGTGCCGTGAGGTGTCCTGTTAAGTCAGGCAACGGACGAGACCCGCGCCCCCAGTTGCCAGCGGCC----AGAGGCGCCGGGCACTCTGGGGGGACTGCCCCCGAAGGGGGAGGAAGGAGCGGGCTACGGCAGGTCGGTATGCCCCGAATGCCCCGGGCCGCACGCGACGTTCAATGGCGGGGACAGCGGGATGCGACCCCGAAAGGGGGAGCCAACCCCTAAACCCCGCCTCAGTAGGGATCGAGGGTTGCAACTCGCCCTCGTGAACGCGGAATCCCTAGTAACCGCGCGTTAACACCGCGCGGTGAATACGTCCCCGCTCCTTGCACACACTGCCCATCGCTCCACCCGAGCTGGGTTTGGGTGAGGCCCGCTCAAGTTGGGCGGGTCGAGCCCGAACCCGGTGAGGGGGGAGAAGTTGTAACAAGGTAGCCGCACCGGAAGGTGTGGCTGGATCACCTCC--TACGCCGGCCGGTGGATGCCTCGGCTTGGGCGCCGAGGAAGGACGTGGCAAGCTTAAGCCCCGGGTACCCGCAGGCAGGGGTAGATCCAGGGATCTCCTAATGGGACATCCTGCGGCGGCCGCGGTC-GGGATCGGGAACCCCCCGAACGGAAGCATCCAAGTAGGGGGAGGAGAAGAAATCGAGATTCCCCTAGTAGGGGCGACCGAACGGGGAGGAGCCCAAACCGAACCCCCCGGGG-AAACGGGGGGAATGTGGGGTTAAGGGCTGAAGCCCGAGCCGAACTCCCCTGGAATGGGGGGCCGTAGAGGGTGATAGCCCCGTAGGCGAAGATGGGTGATGCCCCGGA-TCCCAGAGTACCGCACCTCGGATATGGTGCGGGAAGTTGGGGGCCACTGGCCTCCAAGGCTAAATACGTCCCAAGACCGATAGCGGACCAGTAGCGTGAGCGAAAGGTGAAAAGTACCCCGTGAAAAGCGCCTGAAACCGGCCGGTAACAGGGCGGCCCGAAAGGGAAA-TCCCCGTCAAGGCCCCG---------AAAGGGGCCGCGCGGGCAATCCCAGGGTCGTCCGCTCCGTCTTGAAACACGGGCCGGGGAGTTCACAGGTGTGGCGAGTCTAAGGGCT-AGCCCGGAGGCGTAGGGAAACCGAGCGCCCGCGGCCGGAGCCGGCGAGGGGCGGGGTCTGAAAGGGCCTGTAGCCACGCCTGTGGCTAGAAACCGGGCGATCTAGTCCTGGGCAGGGCGAAGCCGGGGGAAACCCCGGTCGAGGCCCGAAGGGGTCCTGACGTGCAATTCGGTCCCCTGACCTGGGGCTAGGAGTCAAAAGCTAACCGAGCCCGGTGATAGCTAGTTCCCCCCGAAGTGTCTCGCAGGACAGCCCCGGGGGAGGTTGCCTGCGGGGTAGGGCACTGATAGGGGAGAAAGGGGCCGAGAGGCCCCACTCTCCTTTCAAACTACGAACCCGCGGGCGCCGCAGATCCCGGGAGTGGGGTAC---GGGGGTAAGCTCCAGGACCGAGAGGGGAACAACCCAGACCCGGGTTAAGGCCCCTAAGTGCCCGCTAAGTGACAAACCGAAGGGCGTCTCCGTCCTGAGACAGCGGGGCCGTAGGCTTAGAAGCAGCCATCGGCTAAGAAGTGCGTAACAGCTTACCCGCCGAGGACGGGGGCCCCGAAAATTGAC-GGGTCTAAGCGGGCCGCCGAAACCCGGGCTCACCCGTGCCTTGCGGGTGGGGGTAGGGGGGCGTGGCGGCTGGGCAGAAGCGGGGCCGTGAGGTCCCGTGGACCGGCCGTTAATGCAGATCCCGGTGGTAGTAACAGCGAAGAGGGGTGGAAATCCCCTCCGCCGGAAGGGCACGGGTTTCCCGGCAATGGTCGTCAGCCGGGAGTAAGCCGGTCCTAAGGCCGACCTTAACCGGGTAGGCCGGGGGAAGCCGGTTAACATTCCGGCGCCCCGCGGGTAGGCGGCGACGCAGGCCGGACCCCCGACGCTTCGGGGTAGGCCGAGCAGGGCCGTAGCCCTGCCCAAGCGCTGAAGCCTGGGGAGTGCCGTAACGGCGAGAACCAGGTGAAGGCGTGACGGGGCGGCGT--ATGCCGCTTCGGCCGATCCCTGGAGCCAGTGAAAAGGGGGCCCGGAACGATCCCGCGGGACCGTACCTAGATCCGACACCGGTGCCCTGGCTGAGAAGGCCAAGGCGTCTGGGGTG-ACTCCGGGCCAGGGAACTCGGCAAATTGGCCCCGTAACCTCGGGAGAAGGGGTGCCTGCCTTCGAGGAGGGGTTGGCAGGTCGCAGTGACAAGGGGGTCCCGACTGTTTAATAAAAACATAGGAAGCCGCAAGGCCGAAAGGCTTTGAACGGCTTCTGAATCCTGGCCAGCACCGGTACCTGAAACCCGGGTCCAACCGGGATAAGGGCCGGCTAGCGCCGGGGGTAATCCTGACCCTCAAGGTAGCCAAATGCCTTGTCGGGTGAGTTCCGACGCGCATGAATGGATCAACGAGGGCCCCACTGTCCCGGCCCGGAGCCCCGTGAACCCACAACGTGGACGAACAGTCCACGAACCCCCAGCGGGGAGAGAAGACCCTGTGGAGCTTTACTGCAGCCTGTCGCTGCGGGATGGCCCTGGGTGCATAGCGTAGCCGGGAGCCGTCGCCGGGCCTCTCCGGGGGCCCGGGGAGGCGCCAATGTAACACCGGCCACCTGGGGCTGTCCCGCTAACCGGCCTGTGCCCTGGGACAACGGCAGGTGGGCAGTTCGGCTGGGGCGGCACTCCCCCGAAAAGATATCGGGGGAGCCCAAAGGTCGGCTCAGGCGGGACAGAAACCCGCTGTAGAGTGCAAGGGCAAAAGCCGGCCTGACAGGACCCTCGAACGCAAGGGGTCCTGAGGGGAAACCCGGGCCTAGCGATCCATCGG-CCCCTACCAGTGGGGGCCGGTGGTGACAGAAAAGTTACCCCAGGGATAACAGGCTCGTCGCGGGCGAGAGTCCCCATCGACCCCGCGGCTTGGTACCTCGATGTCGGCTCTTCCCATCCTGGCCTCGCAGCAGGGGCCAAGGGTGAGGCTGCTCGCCTATCAAAGGGGAACGTGAGCTGGGTTTAGACCGGCGTGAGCCAGGTCGGATTCTACCTGCTGGGGGTGCGGGCCGCCTGAGGGCAGGGTCCTCCTAGTACGAGAGGAACGGAGGGCCGGGGCCAACGGTGTACCGGTCGTCAGGGCGACGCCGGGCAGCCGCGCCCCTGGGGATAAGGGCTGAAAGCATCTAAGCCCGAAGCCCCTCCCAAAAATAGGCGGCCAATCGGGGCCCGACGAGGGCTCCCCTAGAAGAGGGGGTTGATGGGGTGGGCGTGTAAGGGCGGAGGCGAAACCGGACGCCCTCAGCGCGCCACTCCCAATCGCCCGAG
Bathyarchaeota-archaeon-isolate-fen_992 -------------------------------------------------------------------------------------------------------------------------------------------------------------------------------------------------------------------------------------------------------------------------------------------------------------------------------------------------------------------------------------------------------------------------------------------------------------------------------------------------------------------------------------------------------------------------------------------------------------------------------------------------------------------------------------------------------------------------------------------------------------------------------------------------------------------------------------------------------------TGCCGCCTGGGGAGTACGATCGCAAGATTGACTTAAAGGAATTGGCGGGGGAGCACCACAAGGGGTGAAGCTTGCGGTTTAATTGGAGTCAACGCCGGAAATCTCGGGAGCGACAGCAGTATGAAGGCCAGATTAAAGGTCTTGCCAGACGAGCTGAGAGGAGGTGCATGGCCGTCGCCAGTTCGTGCCGTGAGGTGTCCTGTTAAGTCAGGCAACGATCGAGACCCGCGTCCTCTGTTGCAACTAGCCTT------GAGCTGGGCACACTGAGGAGACCGCCACTGAAAGTGGAGGAAGGAGCGGGCCACGGCAGGTCAGTATGCCCCGAATCTCCCGGGCCACACGCGAGCTGCAATGGCAGGTACAATGGGTTCCGACCTCGAAAGGGGAAGGCAATCTCGAAAGCCTGCCGTAGTTGGGATCGAGGGCTGCAACCCGCCCTCGTGAACATGGAATCCCTAGTAATCGCGTGTCATTAGCGCGCGGTGAATACGTCCCTGCTCCTTGCACACACCGCCCGTCGTTCCATCCGAGCGACTCTTGGGTGAGGCGCCGTCTTCATGGCGGCATCGAATCTAAGTTTCGTAAGGAGGGAAAAGTCGTAACAAGGTGGCCGTAGGGGAACCTGCGGCCGGATCACCTCCTCCACGCTGTCTGGAGGATGGCTCGGCTTGAGAGCCGAAGAAGGGCGCGGCAAGCCACCGCCTCGGGTAAGCGCATGCAGCCTTAGAACCGAGGATACCCGAATGAGACTTCTCAGCGAACCGTTGCT---GGAGCGGGAACCCCCCGAACGGAAGCATCTTAGTAGGGGGAGGAAAAGAAACCGGGATTCCCTTAGTAGCAGCGAGCGAACCGGGAACAGTCCAAACCGAATCCCGCAAGGAAACTTGCGGGAGTGTAGGGTTAAGGGTCATTGGTTAAGCTGAAGTGGCCTGAAATGGCCCGCCACAGAGGGTGATAGCCCCGTAAACATAAAAGAGTTGAGCTGGAG--TCCCAGACTACCGTACCATGGTTTTGGTGCGGAAAGTTGGGAGTCACCAACTTCCAAGACTAAATACATCTCAAGACCGATAGCGCACTAGTACGGTGACGGAAAACTGAAAAGTACCCCGTGAAAAGTGCCTGAAACCAGACAGTTACAGTGCGGCCCAGAAGAGACGAACCATCCATAGGAACCCGCTGTGAAGCGGCAGTACGAGGAAGGTGGATCAGGGTCGCACGTTCCGTCTAGAAACACGGGCCGGGGAGTTTATTGCTATGGCAAGCCTAAAAGCAAAACTTGTAAGCAAAGGGAAACCAAAAGCGCGCAACTCGCAAGAGCCAGGCGCAAGGTCTGAAAGGGCCTGAAGTCATAGCGATTACTAGAAACCAGACGATCTAGCCCTGGGCAGGGCGAAGCTAGGCGAAAGCCTAGTGGAGGCTCGAAAGGGTTCTGACGTGCAATTCGTTCCCCAGACCTGGGGCTAGGGGCTAAAGACCAATCTAGTCTGGTGATAGCTAGTTCCTTCCGAAGTAGATCTCAGTCTAGTCGTGAGCGAGGTGGCTAGTGGGGTAGAGCACTGATTGGA-----------------------------------------------------------------------------------------------------------------------------------------------------------------------------------------------------------------------------------------------------------------------------------------------------------------------------------------------------------------------------------------------------------------------------------------------------------------------------------------------------------------------------------------------------------------------------------------------------------------------------------------------------------------------------------------------------------------------------------------------------------------------------------------------------------------------------------------------------------------------------------------------------------------------------------------------------------------------------------------------------------------------------------------------------------------------------------------------------------------------------------------------------------------------------------------------------------------------------------------------------------------------------------------------------------------------------------------------------------------------------------------------------------------------------------------------------------------------------------------------------------------------------------------------------------------------------------------------------------------------------------------------------------------------------------------------------------------------------------------------------------------------------------------------------------------------------------------------------------------------------------------------------------------------------------------------------------------------------------------------------------------------------------------------------------------------
Caldisphaera-lagunensis CTCCGGTTGATCCTGCCGGACCTGACTGCTATTGGGGTAAGGCTAAGCCATGGGAGCCGGACGCCCTATCGCTATAGGGCGTGACGCACGGCTGAGTAACACGTGGCTAACCTACCCTCGGGACTGGGATAACTCCGGGAAACTGGAGCTAAACCCGGATAGGTGAGGAGTCCTGGAATGGTTCTTCACCGAAATAGACCTTCTAAGGTCTGCCCGAGGATGGGGCCACGGCCCATCAGGTAGTTGGTGGGGTAATGGCCCACCAAGCCTACGACGGGTAGGGGCCCTGGGAGGGGGAGCCCCCAGATGGACCCTGAGACAAGGGTCCAGGCCCTACGGGGCGCACCAGGCGCGAAACCTCTGCAATGCGGGCAACCGTGACAGGGTTACCCCAAGTGCTCCC--GTTAAGGGAGCTTTTCCTCGCTGTAAGGAGGCGAGGGAATAAGCGGGGGGCAAGACTGGTGTCAGCCGCCGCGGTAATACCAGCCCCGCGAGTGGTCAGGACGATTACTGGGCCTAAAGCGCCCGTAGCCGGTCTAGCAAGTCCTCTCTGAAAGCTCCGGGCCTAACCCGGAGAGTGGAGAGGATACTGCTAGGCTAGGGGGCGGGAAAGGCCGGGGGTACTCCTAGGGTAGGGGCGAAATCCGATAATCCTAGGAGGACCACCAGTGGCGAAGGCGCCCGGCTGGAACGCGCCCGACGGTGAGGGGCGAAAGCTGGGGGAGCGAACCGGATTAGATACCCGGGTAGTCCCAGCTGTAAACGATGCAGGCTAGGTGTTAGATGGGCTTAGGGTCCATCTAGTGCCGCAGGGAAGCCGTTAAGCCTGCCGCCTGGGGAGTACGGCCGCAAGGCTGACTTAAAGGAATTGGCGGGGGGGCA-CACAAGGGGTGGAGCCTGCGGCTCAATTGGAGTCAACGCCGGGAACCTCGGGAGCGACAGCAGAATGAAGGCCAGGCTAATGACCTTGCCAGACGCGCTGAGGGGAGGTGCACGGCCGTCGCCAGCTCGTGCTGTGAAGTGTCCTGTTAAGTCAGGCAACGAGCGAGACCCTCGCCCTTAGTTGCCATCACATAGG-AGACTATGGGGGCACACTAAGGGGACTGCCGCCGAAGGCGGAGGAAGGGGAGGGCCACGGCAGGTCAGCATGCCCCTAAACTCCCGGGCTGCACGCGGGCTACAATGGTGGGGACAGCGGGTTCCGACCCCGAAAGGGGAAGGCAATCCCGAAACCCCACCGTAGTTGGGATTGAGGGCTGCAACTCGCCCTCATGAACCTGGAATCCCTAGTAACCGCGCGTCATCATCGCGCGGTGAATACGTCCCTGCCCCTTGTACACACTGCCCGTCGCTCCATCCGAGAGAGGGGAAGGTGAGGCCCCTTCATAGGGAAGAGGTCGAACCTTCCCCTCTCGAGGAGGGAGAAGTCGTAACAAGGTAGCCGTAGGGGAACCTGCGGCTGGATCACCTCCTCTACGCCGCCTGGCGGATGGCTTGGCTCGGGTGCCGAAGAAGGGCGCGGCAAGCGTATTCCTGGGGGAGGCGCAAGCAGCCTTAGAACCCAGGGATCCCGAATGGGACTTCCTACATGGCATGTGTCTAAGGGACGGGAACTCCCCGAACGGAAACATCTTAGTAGGGGAAGGAAGAGAAATCGAGATCCCCTTAGTAGGGGCGACCGAAAGGGGGAGAGCCCAAACCAATTCCCTACAGGACAAGTGGGGAGATGAGGGGTCACCGCTAGGCATGATAGCCGAA-TGACCTGGAAAGGTCAGCCGTAGAGGGTGATAGCCCCGTAGGTGAAGCAGGCCTGCGCTATGGAG---GAGAGTACTACGGCTCGGTTTTGCCGTAGGAAGGTGGGGGGCACCAACCTCCAAGGCTAAACACAACCCGAGACCGATAGCGTACTAGTACCGTGAGGGAAAGCTGAAAAGAACCCCGTTAAAAGAGCCTGAAACCAGGCGGTTACAGTATGGCTCTAAAGGGATGAGGGT-CCGAAGGAAACCTGGGCGACCAGGAAGTACGAGGATTCCCAACCGGAGTCATACCTTCCGTCTTGAAACACGGGCCGGGGAGTTTACGGTCGTGGCAAGCCTAAAGGGATACCCTGAAGGCGGAGGGAAACCGAATGCCCGCAGCCAGCTCTGGTAAGGGGCAAGGTCTTAACGGGCCTGTAGTCACGGCCGTAACCCGAAACCGAGCGATCTAGGCGGGGGCAGGGCGAAGCCGGGGGAAACCCCGGTGGAGGCCCGAAAGGGTTCTGACGTGCAAATCGTTCCCATGACCTCTGCCTAGGGGTAAAAGGCCAATCTAGCTCGGTGATAGCTGGTTCCTGCCGAAGTGTGTCGCAGCACAGCCCCGCTGGAGGCAAGCTGTGGGGTAGAGCACGGATTGGGTGAGCAGAGGGCGAAAGCCCTCGCAGCCCAGTCAAACTCCGAACCTGCAGCTACCGAAGAAGGCGGGAGTGGGGTTCCTC-GGCATAAGGCTGAGGGCCGAGAGGGGCTCAACCCGGACCAAGGTTAAGGCCCCTAAGTGCCGGCTAAGTGCTAAGGGAAAAGGCGTCCCTTGCCTAAGACAGCGGGGAGGTGGGCCCAACAGCAGCCATCCTCTAAGGAGTGCGTAACAGCTCACCCGCCGAGGCAAGGGGCCCTGAAGATTAGTGGGGCTTAAGCCGGCCGCCGAGACCTTGGATTACCC----------GTATATAGTAGGCAGGCGTCGGGATGGCGCAGAAGTAGGGCCGTGAGGTCCTATGGAGCCGTTCCGAGTGCTGATCCCGGCGGTAGTAGCAGCGAAGCGGGGTGGGAATCCCCGCCGCCGTAAGGGCCAGGGTTCCCCGGCAACGATCGTCGGCCGGGGGTTAGCCGGTCCTAACCGGATGCGTAACTCGACATCCGGAGGGAAACGGGTTAATATTCCCGTGCCGTGGGGGTACGGGGCAACCCAAGCCTAGCTTCCGACGTCTTAGGGTAGGCGGACTGGAGGCCTCGATCCAGCTAACTTCTTAAGGCCGGGAAGTGCTGTAATAGCGAGAACCGGCTGAAGGAAGGAATGGCCTGC--GTTAGCGGGTTCCGCTGAGCCCCAGGACCCATGAAAAGGAAGCTAGGAAGGATCCTCCACGACCGTACCGAGAACCGACACAGGTGCCCTGGGTGAGGAGCCCAAGGCGTAGGGGGGTTAACCTAGGCTAGGGAACTCGGCAAACTAGCCCCATAACTTCGGGATAAGGGGTGCCTGCGATTAAACTAGGAATCGCAGGTCGCAGTAACAAGGGGGACCTGACTGTTTAACAAAAACATAGCTCCCCGCTAGCCCGAAAGGGTTTGTACGGGGGGTGAATCCTGGCCACTGGTGGTAGGTGAAACCCGGGTTCAACCGGGCGAAGCCCCACTGAAGGCCGGGGGTAACCCTGACCCTCAAGGTAGCCAAATGCCTTGTCGGGTAAGTTCCGACGCGCATGAACGGATCAACGAGGTCCCCGCTGTCCCGGCCTGGGGCCCCGCGAACACGCTGAGCGGGTGCATAGTCCCGCAACCTCCTGCAGGGCGAGAAGACCCCGTGGAGCTTCACCGCAGCCTGACGCTGACTCTCGAGCGGAGCCGCGTAGTGTAGGTGGGAGCCATTGAGTTACCTCCTTCGGGAGGTAATGAGGCGACAATGAAACACCACCCGTCTCTGCTTGAGGGCCTAACCC---------AGGGGACAACGTTAGGTGGGCGGTTCGGCTGGGGCGGCACGCCTGCGAAAAAGTAACACAGGCGCCCAAAGGTCGGCTCAGGTGGGTCAGAAACCCGCCGTAGAGCGTAAGGGCAAAAGCCGGCCTGACCGGATCCTTGATGGCAAGGGATCCGGACGGGAAACCGCGGCCTAGCGCACGCTCGTGCCCCTCTTGGTGGGGGCCGGGCACGACGGAAAAGTTACCCCGGGGATAACAGAGTCGTCGCGGGCGAGAGCTCCTATCGACCCCGCGGTTTGCTTCATCGATGTCGGCTTTTCCCATCCTGGGAGTGCAGCAGCTTCCAAGGGTGGGGCTGCCCGCCCATTAAAGGGGAACGTGAGCTGGGTTCAGACCGTCGTGAGACAGGTCGGTCTCTACCCGCAGGAGGTGCAGGCCGTCTGAGGGGGAGGTACCCCTAGTACGAGAGGAACGGGGTGCCGTGGCCTCTAGTGTACCGGTTGTAGGGGCAATGCCGGGCAGCCACGCCATAAGGGGTTATCGCTGAAGGCATCTAAGCGAGAACCCTTCCCCGAAAAGAGACGGCCATCTG---GACAGCGAGGGCTCCCGTAAAATACGGGTTTGATGGGGTGGGGGTGTAAGTCGCGAGGGCGAACTCGAGCGATTCAGCCCGCCACTCCCAACAGCCCGAG
Caldivirga-maquilingensis-IC-167 AACCGGTTGATCCTGCCGGACCCGACCGCTATCGGGGTGGGGCTTAGCCATGCGAGTCAAGCGCCCCGACCCGCTGGGGTGCGGCGCACGGCTCAGTAACACGTGGCCAACCTACCCTCGGGAGGGGGATAACCCCGGGAAACTGGGGCTAATCCCCCATAGGGGAAGGGTGCTGGAAGGCCCCCTCCCCGAAAAGAGCCACGCGCGGCTCGCCCGAGGATGGGGCTACGGCCCATCAGGTAGCTGGCGGGGTAACGGCCCGCCAGGCCGAAGACGGGTGGGGGCCGTGAGAGCGGGAGCCCCGAGATGGGCACTGAGACAAGGGCCCAGGCCCTATGGGGTGCAGCAGGCTCGAATACTCCGCAATGCGGTAACCCGCGACGGGGCCACCCCGAGTGCCGCCCGATGAGGGCGGCTTTTCCCCCGTGTAAGTAGCTGGGGGAATAAGCGGGGGGCAAGTCTGGTGTCAGCCGCCGCGGTAATACCAGCTCCGCGAGTGGTCGGGGTGTTTACTGGGCCTAAAGCGCCCGTAGCCGGCCCGGTAAGTCACCCCTGAAATCCATGGGCTCAACCCATGGGCCGGGGGTGATACTGCCGGGCTTGGGGGTGGGAGAGGCCGAGGGTACTCCCGGGGTAGGGGCGAAATCCGATAATCCCGGGAGGACCACCAGTGGCGGAAGCGCTCGGCTGGAACACGCCCGACGGTGAGGGGCGAAAGCTGGGGGAGCAAAGGGGATTAGATACCCCTGTAGTCCCAGCTGTAAACGATGCGGGCTAGCTGTTGGGTGGGCTTAGTGCCCGCCCAGTGGCGTAGGGAAGCCGTTAAGCCCGCCGCCTGGGGAGTACGGCCGCAAACCTGACTTAAAGGAATTGGCGGGGGGGCACCACAAGGGGTGAAGCTTGCGGCTTAATTGGAGTCAACGCCGGAAACCTCCGGGGCGACAGCAGGATGAAGGCCAGGCTAACGACCTTGCCGGACGAGCTGAGAGGAGGTGCATGGCCGTCGCCAGCTCGTGCCGTGAGGTGTCCAGTTAAGTCTGGCAACGAGCGCGACCCCCGCTCCCTGTTGCTACCCTACCCTTCGGGGTGGGGGGCACACAGGGAGGACTGCCGGCGAAGCCGGAGGAAGGAGGGGGCCACGGCAGGTCAGTATGCCCCGAAACCCCGGGGCTGCACGCGAGCTGCAATGGCGGGGACAGCGGGTTCCGACCCCGAAAGGGGGAGGCAATCCCTAAACCCCGCCCCAGTAGGAATCGAGGGCTGTAACTCGCCCTCGTGAACGTGGAATCCCTAGTAACCGCGTGTCACCAACGCGCGGTGAATACGTCCCTGCCCCTTGCACACACCGCCCGTCGCGCCACCCGAGGGGATCCTTAACGAGGC-------TAACTGGGGGGTCGAGTTGGGGGTCCCCAAGGGGGGCGAAGTCGTAACAAGGTGGCCGTAGGGGAACCTGCGGCCGGATCACCTCCTCGAAGCCGTCCGGTGGATGGCTCGGCTCGGGCGCCGAGGAAGGGCGTGGCAAGCGTATGCCCGGGGTAGCCGCAGGCAGGCGTTGATCCCGGGATCCCCGAATGGGGCTTCCTACCTGGCAGGTGCC---GGGGTGGGAACGCGGGGAACGGAAACATCTTAGTACCCGCAGGAGGGGAAACCGGGACCCCCTGAGTAGGGGCGACCGAAAGGGGGTTAGCCCAAACCGAACCCCCATGGGGTAAGTGGGGGGATGTGGTGTT-TGGGGAGGCAGCCTAGCCGAAGTGGGCTGGAAAGCCCCGCCGTAGAGGGTGATAGCCCCGTAGGCTAAG-CTGGCGGATTCCCAATGTCCCGGAGTACCACGGCTTGGTTTTGCCGTGGGAATACGGGGGCCTCCAGCCCCTAAGGCTAAGTACGTCCCGAGTCCGATAGCGAACAAGTACCGTGAGGGAAAGCTGAAAAGAACCCCGTGAAAAGAGCCTGAAACCGGACGGTTAAACGGCGGCCCTCAAGGATAACCCCACCTGAAGGAAACCGGGGTGACCCGGGAGTACGAGGGTG-GGGTACGGGGTCGCCGCTTACGTCCAGAAACACGAGCCAGGGAGTTCCCATCTGTGGCGAGTCTAAGGGGGTACCCCGGAGGCGTAGGGAAACCGAAGGCCCGCAGTCGGGTCCGACGAGGGGCTGGGTCCGTTAGGGCCCGTAGCCACAGGTGGGACCAGAAACCGAGCGATCTAGCCCGGGGTAGGGTGAAGCGGGGCGAAAGCCCCGTGGAGGCCCGATGGGGTTCTGACGTGCAAATCGTTCCCGTGACCCTGGGCTAGGGGCAAAAGACCAATCAAGCTCGGTGATAGCTGGTTCCCCCCGAAGCAGCTCTTAGGCTGGCCTCCCTGGAGGGTGCTCATGGGGTAGAGCACTGATCCGGGATGCAGGGGCCGAAAGGCTCCGGTCCCGGGTCAAACTCCGAACCCATGAGCCCCATTGAAGGGGGGAGACGGGTTCCCCGGGGGTAAGCTTGGGGGCCGAGAGGGAAACAACCCAGACCGGGGTTAAGGCCCCAAAGTGCGGGCTAAGTGTCAATTAGAAGGGTGTCTCCCACCGAAGACGGCGGGACCGTAGGCCCAGCAGCAGCCATCGGCTAAGCAACGCGTAACAGCGGACCCGCTGAGGTGGGAGGCCCCGAAGACGCACGGGACTCAAGCCCGCCGCCGAGACCCCGGCCCACGGATCATTGA----------TAGGGGGGCGTCGCCGTGGGGCGGAAGCCGGGCCGTGAGGTCCGGTGGACCCGCGGTGAATGAGGATCCTGGCGGTAGTAGCAGCGAAGAGGGGTGGGATACCCCTCCGCCGGAAGGCCCAGGGTTCCATGGTAATGTTCATCAGCCATGGGTTAGCCGGTCCTAAGGTGGGGCCTAATTGGCACCCACCAGGGAAACGGGTTAATAATCCCGTGCCGTGGGGGTAGGCGGCAACGCAGGCCCCATTCCCGACGTCTCAGGATAGGGTGAGTGGGGCTGCCGCCCCATTTAACCGTCGAAGACCGGGGAGTGCCGTCATGGCGAGAACCGGTTGAAGACGGTAATAGCCGGGCCTGAGCCCGGTTCACCCGACTCCTGGGGCCCATGAAAAGGGAATGGGGAACGAGCCCCCACGACCGTACCGAGAACCGACACAGGTCGCCTGGGTGAGAAGCCCAAGGCGGGTCGGGTC-ACGCCAGGCTAGGGAACTCGGCAAATTAGCCCTGTAACTTCGGGATAAAGGGTGCCCGCGG-TAAACCCGGGACCGTGGGTCGCAGTGGCAAGGGGGACCTGACTGTTTAACAAAAACATAGGTCCCCGCGAGCCCGTAAGGGTTTGTACGGGGGCTGAATCCTGGCCACTGGCGGTACGTGAAACCCGGGTTCAACCGGGCTAAGCGCCGCTGAAGGCCGGGGGTAACTCTGACCCTCAAGGTAGCCAAATGCCTTGCCGGGTAAGTTCCGGCGTGCATGAATGGATCAACGAGGTCCCCACTGTCCCAGCCTGGTGCCCGGCGAACCCACC-TCCAGGTGCAGAGTCCTGGGACCCCCGACGGGGCGAGAAGACCCTGTGGACCTTTACTGCAGCCCGTCGTTGGGGTGGGGGAGGGGGTGCATAGTGTAGGTGGGAGCGATGAACCATGGTCTCCGGGCCGT-GGGGATGCGTCAATGAAACACCACCCATCTCCTCCTCTGCCCCTAACCCGGTTCACCCAGGGGACAGCGGCGGGTTGGCAGTTTGGCTGGGGCGGCACACCTCTGAAAAGATATCAGGGGTGCCCTAAGCTCCGCTCAGGTCGGTCAGAAACCGACCGTAGAGGGTAAGGCCAAATGCGGGGCTGACTGCCCCCTTGAACGCTAGGGGGGCAGGGGGGAAACCCGGGCCTAGCGAACGCTCGTGCCCCCACTGGAGGGGGCCGGGCATGTCGGAAAAGGTACCCCAGGAGTAACCGGCTCGTCGCGGGTGAGAGTTCCCATCGACCCCGCGGTTTGGTACCCAGACGTCGTCTCTTCCCATCCTGGCGGTGCAGCAGCCGCCAAGGGTGGGGCTGCCCGCCCATTAAAGGGGAACGTGAGATGGGTTCAGACCGTCGTGAGACAGGTCGGTCTCTACCTGTCGGGGGTGCTGGCCGCCTGAGGGGAAGGTGCCCTCAGTACGAGAGGAACGGGGCGCCGCGGCCTCTAGTCTACCGGTTGTCAGGGCAGTGCCGGGCAGCCACGCCGCTTGGGGTAACCGCTGAAGGCATCTAAGCGGGAAACCCGCCCCTAAAATAGGCGGCCGCCGCTCCGGTGGTTAGGGCTCCCGTAGAAGACGGGGTTGATGGGGTGGTGGTGTATCCCCCGAGGGTTTTCCCGAGGGG-GGAGCCTGCCACTCCCAATCGCCCGA-
Caldivirga-sp.--SpSt-118 ---------------------------------------------------------------------------------------------------------------------------------------------------------------------------------------------------------------------------------------------------------------------------------------------------------------------------------------------------------------------------------------------------------------------------------------------------------------------------------------------------------------------------------------------------------------------------------------------------------------------------------------------------------------------------------------------------------------------------------------------------------------------------------------------------------------------------------------------------------------------------------------------------GAGTTGGCGGGGGGGCACCACAAGGGGTGAAGCTTGCGGCTTAATTGGAGTCAACGCCGGAAACCTCCGGGGCGACAGCAGGATGAAGGCCAGGCTAATGACCTTGCCGGACGAGCTGAGAGGAGGTGCATGGCCGTCGTCAGCTCGTGCCGTGAGGTGTCCAGTTAAGTCTGGCAACGAGCGCGACCCCCGCCCCTTGTTGCCACCCTACCCTTCGGGGTAGGGGGCACACAAGGGGGACTGCCGGCGAAGCCGGAGGAAGGAGGGGGCTACGGCAGGTCAGTATGCCCCGAAACCCCGGGGCTGCACGCGAGCTGCAATGGCGGGGACAGCGGGTTCCGACCCCGAAAGGGGGAGGCAATCCCTAAACCCCGCCCCAGTAGGAATCGAGGGCTGCAACTCGCCCTCGTGAACGTGGAATCCCTAGTAACCGCGTGTCACCAACGCGCGGTGAATACGTCCCTGCCCCTTGCACACACCGCCCGTCGCGCCACCCAAGGGGATCCTTAACGAGGC------TTCACTGGGGGGTCGAGTTGGGGGTCCCCAAGGGGGGCGAAGTCGTAACAAGGTGGCCGTAGGGGAACCTGCGGCCGGATCACCTCCTCGAAGCCGCCCGGTGGATGGCTCGGCTCGGGCGCCGAGGAAGGGCGCGGCAAGCGTATGCCCGGGGTAGCCGCAGGCAGGCGTTGATCCCGGGATCCCCGAATGGGGCTTCCCACCTGGCAGGTACC---GGGGTGGGAACGCGGGGAACGGAAACATCTTAGTACCCGCAGGAGGGGAAACCGGGATTCCCCGAGTAGGGGCGACCGAAAGGGGAGGAGCCCAAACCGAACCCCCATGGGTTAAGTGGGGGGATGTGGTGTT-TGGGGGGGTGGCCTAGCCGAAGTGGGCTGGAAAGCCCCACCGAAGAGGGTGATAGTCCCGTAGGCTAAGCCTGGCGGAGTCCCAAGGTCCCGGAGTACCACGGCTTGGTTTTGCCGTGGGAATACGGGGGCCTCCAGCCCCTAAGGCTAAGTACGTCCCGAGTCCGATAGCGAACAAGTACCGTGAGGGAAAGCTGAAAAGAACCCCGTGAAAAGAGCCTGAAACCGGGCGGTTACAGGGTGGCCCTCAAGGATAACCCCACCCGAAGGAAACCGGGGCGACCCGGGAGTACGAGGGTG-GGGTACGGGGTCACCCCTTACGTCCAGAAACACGAGCCAGGGAGTTCCCACCTGTGGCGAGCCTAAGGGGGTACCCCGGAGGCGTAGGGAAACCGAAGGCCCGCAGCCGGGTCCGGTGAGGGGCTGGGTCTGTTAGGGCCCGTAGTCACAGGTGGGACCAGAAACCGAGCGATCTAGCCCGGGGTAGGGTGAAGCGGGGCGAAAGCCCCGTGGAGGCCCGCAGGGGTTCTGACGTGCAAATCGTTCCCGTGACCCCGGGCTAGGGGCAAAAGACCAATCAAGCTCGGTGATAGCTGGTTCCCCCCGAAGCAGCTCTCAGGCTGGCCTCCCCAAAGGGTGCCCACGGGGTAGAGCACTGATCCGGGATGCAGGGGCCGAAAGGCTCCGGTCCCGGGTCAAACTCCGAACCCGCGGGCCCCGTAGAAGGGGGGAGACGGGTTCCCCAGGGGTAAGCTTGGGGGCCGAGAGGGAAACAACCCAGACCGGGGTTAAGGCCCCAAAGTGCGGGCTAAGTGTCAATTAGAAGGGTGTCCCCCACCGAAGACGGCGGGACCGTAGGCCCAGCAGCAGCCATCGGCTAAGCAACGCGTAACAGCGGACCCGCTGAGGTGGGGGGCCCCGAAGACGCACGGGACTCAAGCCCGCCGCCGAGACCCCGGCCCACGGGCCATTGG----------TAGGGGGGCGTCGCCGTGGGGCAGAAGCCGGGCCGTGAGGTCCGGTGGACCCGCGGTGAATGAGGATCCTGGCGGTAGTAGCAGCGAAGAGGGGTGGGATACCCCTCCGCCGGAAGGCTAAGGGTTCCATGGTAATGATCATCAGCCATGGGTTAGCCGGTCCTAAGGCGGGGCCTAACTGGCACCCGCCAGGGAAACGGGTTAACATTCCCGTGCCGTGGGGGTAGGCGGCAACGCAGGCCCCACCCCCGACGCCTCGGGATAGGGTGAGTGGGGCTGCCGCCCCATTTAACCGTCGAAGGCCGGGGAGTGCCGTCATGGCGAGAACCGGCTGAAGACGGTAATAGCCGGGCCTGAGCCTGGTTCACCCGACTCCCGGGGCCCATGAAAAGGGGGTGGGGAACGAGCCCCCACGACCGTACCAAGAACCGACACAGGTCGCCTGGGTGAGAAGCCCAAGGCGGCTCGGGTC-ACGCCAGGCTAGGGAACTCGGCAAATTAGCCCTGTAACCTCGGGATAAAGGGTGCCCGCGGCCAACCCCGGAGCCGTGGGTCGCAGTGGCAAGGGGGACCTGACTGTTTAACAAAAACATAGGTCCCCGCAAGCCCGCAAGGGTTTGTACGGGGGCTGAATCCTGGCCACTGGCGGTACGTGAAACCCGGGTTCAACCGGGCTAAGCGCCGCTGAAGGCCGGGGGTAACTCTGACCCTCAAGGTAGCCAAATGCCTTGCCGGGTAAGTTCCGGCGTGCATGAATGGATCAACGAGGTCCCCACTGTCCCAGCCTGGCGCCCGGCGAACCCACC-TCCAGGTGCAGAGTCCTGGGACCCCCGACGGGGCGAGAAGACCCTGTGGACCTTTACTGCAGCCCGCTGTTGGGGTGGGGGAGGGGGTGCATAGTGTAGGTGGGAGCGATGAACCACGGTCTCTGGGCCGT-GGGGATGCGTCAATGAAACACCACCCATTCCCTCCTCTGCCCCTAACCCGCCACCCCTGGGGGACAGCGGCGGGTTGGCAGTTTGGCTGGGGCGGCACACCCCTGAAAAGATATCAGGGGTGCCCAAAGCTCCGCTCAGGTCGGTCAGAAACCGACCGTGGAGGGTAAGGCCAAATGCGGGGCTGACTGCCCCCTTGAACGCTAGGGGGGCAGGCGGGAAACCGGGGCCTAGCGAACGCTCGTGCCCCCACTGGAGGGGGCCGGGCATGTCGGAAAAGGTACCCCAGGAGTAACCGGCTCGTCGCGGGTGAGAGTTCCCATCGACCCCGCGGTTTGGTACCCAGACGTCGTCTCTTCCCATCCTGGCGGTGCAGCAGCCGCCAAGGGTGGGGCTGCCCGCCCATTAAAGGGGAACGTGAGATGGGTTCAGACCGTCGTGAGACAG-------------------------------------------------------------------------------------------------------------------------------------------A---------------------------------------------------------------------------------------------------------------------------------------------------
Candidatus-Bathyarchaeota-archaeon-40935_Bin_7_Spades TTCCGATTGATCCCGTCGGACCCCACTGCTATCGAGGTGGGACTAAGCCATGCTAGTTGAGCGCACAACTATGTCTGTGAGCGGCACACTGCTCAGTAACACGTAGCTAACCTACCCTTAGGACGTGGACAACCCCGAGAAATTGGGGCTAATCCGCGATAGATGTATTGTCCTGGAATGGTATTACGTCTAAAGG------TTGGTATATGCCTAAGGATGGGGCTGCGGCCGATCAGGCTGTTGGTGAGGTAATGGCTCACCAAACCTTTGACCGGTACGGGCCATGAGAGTGGTAGCCCGGAGATGGACACTGAGACAAGGGTCCAGGCCCTACGGGGCGCAGCAGGCGCGAAACCTCCTCAATGCACTTACGTGCGAAGGGGCTACCTCGAGTGCCACCTGATGAAGGTGGCTTTTCCTAGGTCTAAAAAGCCTTGGGAATAAGAGGGGGGCAAGACTGGTGTCAGCCGCCGCGGTAACACCAGCCCCTCGAGTGGTGGGGATGATTATTGGGCCTAAAGCGTCCGTAGCCTGCCGTATAAGTTTCCCGTTAAATCCAGCGTCTTAAGCGTTGGACCGCGGGAAATACTGTACGGCTAGAGAGTGGGAGAGGTCAGCGGTATTCTGGGGGTAGGGGCGAAATCCTTTGATCCCCGGAGGACCACCAGTGGCGAAGGCTGCTGTCTAGAACACGTCTGACGGTCAGGGACGAAAGCTGGGGTAGCGAACCGGATTAGATACCCGGGTAGTCCCAGCCGTAAACGATGCATGCTAGGTGTTGGGTTGGCCACGAGCCACCCCAGTGCCGCAGGGAAGCCGTTAAGCATGCCGCCTGGGAAGTACGATCGCAAGGTTGACTTAAAGGAATTGGCGGGGGAGCACCACCAGGCGTGAAGCCTGCGGTTTAATTGGAGTCAACGCCGGGAACCTTGGGAGCGACAGCAGAGTGAAGGTCAGATTGAAGATCTTACCAGACGAGCTGAGAGGAGGTGCATGGCCGTCGCCAGTTCGTGCCGTGAGGTGTTATGTTAAGTCATATAACGAACGAGACCCGTGCCGCATGTTGCCACCAGAATCTAAGGATTGCTGAGCACTCTTGCGGGACCGCAGCCGAAGGCTGAGGAAGGTACGGGCAACGGCAGGTCAGTATGCCCCGAATCTCCCGGGCCACACGCGGGCTGCAATGGTATAGACAGAGGGCTGCCACCCCGAGAGGGGGAGCCAATCCCTAAACTGTACCTCAGTTGGGATCGAGGGCTGCAACCCGCCCTCGTGAACATGGAATGCCTAGTAACCGCCAGTCATCATCTGGCGGTGAATACGTCCCTGCTCCTTGCACACACTGCCCGTCGAACCACCCGAATGAGGTTTGGGTGAGGAATGGTCATGTTGGCCGTTTCGAACCTGAGCCTCGTAAGGAGGGTTAAGTCGTAACAAGGTGGCCGTAGGGGAACCTGCGGCCGGATCACCTCCTCTACGCTGTGTGATGGATGACTTGGCTTGAGTGCCGAAGAAGGGCGTGGCAAGCTTAAGCTCCGGGTAGATGCACGCAATCTATGATCCGGAGATGCCCGAATAGGACTTCCTCTTAG---------ACGGGAGCGGGAACCCTCCGAACTGAAACATCTTAGTAGGGGGAGGAAGAGAAAACGTGATTTCCTTATTAGCGGCGAGCGAACAGGAAAAAGTTCAAACTGAATCCTCATGGAAA--ATGATGGAGTGTGGTGTATGGGCTCCTCGATGAAGTCAAAGTGTTCTGAAAAGATCCACCAAAGAAGGTGATAGTCCTGTAGACGTACGAGAGGAACGTTCTTGG-TTCCTGAGTAGCACTGGTTGGGAATCCAGTGTGAATATGGGAGGCATTAACTTCTAAAACTAAATACAACTCAAGACCGATAGCGTATTAGTACGGTGACGGAAAGTTGAAAAGACCCCCGTCAAAAGAGCCTGAAATCACACAGTTACATTAGGGCGCAAAAGGGTTGAAGCATCAGAACGAATGCATGGTAACGTGCAATTAGG------GTGGACCGGCGTTCTATGTTCCGTTTCGAATCACGGACCGGGGAGTTCACTTATGTGGCGAGACTAAGATTTA---TCGTAATCTCAGGGAAACCAAGTGCGGGCAGCCTT--CGGGCGAGCCGCTGGGTCTGAAAGGGCCCGGAGTCACGTGAGTGACTAGAAACCAGGTGATCTTTTCCTGAACAGGGTGAAGTCAGGCGAAAGCCTGATGGAGGCCCGCAATAGTATTGATATGCAATTCATTTATCTGATTTGGGAAAAGGGGCAATAGACCAATCTAACCTGGTGATAGCTAGTTCCTTCCGAAGTATGTCGCAGCATAGCCTCGAGTGAGACTGCTTGCGGGGTAGAGCACTAATCGGGTGGCACGGAGGAGAAATCCTTCACCAACCTTTTAAACTCCGAATACGCATGCGTCGAAGATCTCGGGAGACGGGATGCAG-TGGTTAAGCTACTGCTCCGGGAGGGGGACAACCCAGACTAAGGTTAAGGCCCCTCAATCCTGGCTAAGTGATAAATCAAAGGGCGTCGTAATGCTAAGACAGCGGGGAGGTAAGCTTAGAAGCAGCTATCCTTTAAAGAAATCGTTACAGATCACCCGCCGAGGATTGGGGCCCCGAAGATGGACGGGTCTCAAGCCAGGTGCCGATACCTTAGGCAATTTTA-------AATTTGTGTTAGGAAGGCGTCCCGCATGGGCGGAAGCAAGGGGGTGACCTCTTGTGGACCGTGCAGGATTGCAGATCCCGGTGGTAGTAACAGCATAGTCGGGTGAGAATCCCGATCGCCGAAAGAGCAAGGGTTTCTAGGCAATGGTCGTCAGCCTAGAGTTAGCCGATCCTAAGTCCAGCGTTAACATGACTGGTCGAGGGGAACTGGTTAATATTCCAGTGCTATGGAAGTACAAGGTAACTCAAGCCTCACAATCGACAGTTCGGGGAAGGTTGAGCAGGGTTGTCGCCCTGTTTAAATGTATAATTCCGGGGAGTACCGTAATGGTGAGAACCGGAAGAAACCATGAATAGTCCTCCGTTAGGAGGATTCAGCTGAACCTTGGACTCCGTGAAAATTTTGTGAGGATGGATCTTCCATATTCGTACCCAGAACCAACACAGGTGCTCAGGGTGAGTAGCCCAAGGCGTGTCGGGGAAAATCTAAGCGAGGGAATTCGGCAAATTAGCTCCGTATCTTAGGTATAAGGAGTGCCTGCTGTGAAAGATGGCGTGGCAGGTCGCAGTGACAAGGGGGTTCCGGCTGTTTAATAAAAACATAGGTAACCGCAAGCCCGTAAGGGTGTGTACGGTTATTGAATCCTGTCCAGTGGTGGTATCTGAAACCTGATTTCAACCGGGCTAAGGACCGCTAAACGACGGGAGTAACTCTGACTCTCAAGGTAGCCAAATGCCTTGTCGTGTAAGTTACGACGTGCATGAATGGATCCACGAGGACCCCACTGTCCCCGCTTAGACCCCGGTGAACCCACC-GCTGGACGAACAGTCCAGCGACTTCCAGTGGAACAAGAAGACCCCGTGGAGCTTTACTGCAGTCAGTTGTTGGGACATGGTTGCTTTTGCAGAGCGTATGTAGGAGCCGATGAGTGCGCATCTCTGGGTGTGCAGGAGGCGTCAATGGAACACTACACATTTGTGACTATTTCCCTTACCACTTAGCTGTCTGGGACATCGGCTGATGGGCAGTTCGGCTGGGGCGGCACCCCCTTGAAAAGGAATCGAGGGGGCCCAAAGTCTAGCTCAGGAGGGACAGAAACCCTTCGTAGAGTGTAAAGGCAAAAGCTAGATTGATCGGATATCTAACAATAGGATTTCCGAAGGTGAAAGCCAGGCTTAACGAGCTATCAGGTCCTTATTAATGAGGGTTGGTAGTGTCAGAAAAGTTACCCCGGGGATAACAGGCTTGTCGCGGGCGAGAGTTCGCATCGACCTCGCGGTTCGGTACCTCGATGTCGACTCTTCCTATCCTGGCCTTGCATAAGGGGCCAAGGGTGAGGCTGCTCGCCTATTAAAAGGGATCGTGAGTTGGGTTTAGACCGTCGCGAGACAGGTCGGATTTTATTTACTGGGAGTGTTGGAAGTCTGAGGGGAAAGGGCATTCAGTACGAGAGGAACAATGCGCTGTGGCCTCTGGTGAACCGGTTGTTAAGGCACCGCCGGGTAGCTACGCCGCGTAGGATAAGAGCTGAAAGCATCTAAGCTCGAAGCCTCTCCTAAAAAGAGACTTCCGAACCTTCGGGTTGGAGAGCGCCGGTAGAAGACCGGTTTGATGGAAATGGGGTGTACGTGCCAAGGCTTAGGCCGAGGTATTCAGCCCACATTCCCCAATAGCTCAAA
Candidatus-Bathyarchaeota-archaeon-B24 CTCCGGTTGATCCTGCCGGACCCGACTGCTATCGGGGTGAGACTAAGCCATGCGAGTCAGCACCCTGGCTATGGCAGGGTGCGGCGCACGGCTCAGTAATACACGGTCAACCTACCCTTAGGACGCGGATAACCCCGGGAAACTGGGGATAATCCGCGATAGGGGAGGAGGCCTGGAATGGTTCCTCCCCGAAAGGGCTCTGTCCAGAGCCGCCTAAGGATGGGACCGTGGCCGATCAGGTTGTTGGTGGGGTAACGGCCCACCAAGCCTAAGACCGGTACGGGCCGTGAGAGCGGGAGCCCGGAGATGGACCCTGAGACAAGGGTCCAGGCCCTACGGGGCGCAGCAGGCGCGAAAACTCCGCTATGCGCGTAAGCGCGACGGGGTCACCCCGAGTGCCACCCGCTGAGGGTGGCTTTTCCCCAGTCTAAACAGCTGGGGGAATAAGGGGAGGGCAAGCCTGGTGTCAGCCGCCGCGGTAATACCAGCTCCCCGAGTGGTCGGGACGATTATTGGGCCTAAAGCGTCCGTAGCCGGCCTGGTAAGTCCCCTGTTAAATCCAGCGATCCAATCGCTGGGCTGCAGGGGATACTGCCAGGCTAGGGGGCGGGAGAGGCTGGCGGTATTCCCGGGGGAGGGGTGAAATCCCGAGATCCCGGGAGGACCACCGGTGGCGAAGGCGGCCAGCTAGAACGCGCCCGACGGTGAGGGACGAAAGCCGGGGGAGCGAACCGGATTAGATACCCGGGTAGTCCCGGCTGTAAACGATGCGGGCTAGGTG------CAGCTACGAGCTGACCCGGTGCCGAATGGAAGCAAATAAGCCCGCCGCCTGGGGAGTACGGCCGCAAGGCTGACTTAAAGGAATTGGCGGGGGAGCACCACAAGGGGTGGATGCTGCGGTTTAATTGGAGTCAACGCCGGGAACCTTAGGGGAGACAGCAGGATGAAGGCCAGATTGAAGGTCTTGCCGGACGAGCTGAGAGGAGGTGCATGGCCGTCGCCAGCTCGTGCCGTGAGGTGTCCTGTTAAGTCAGGCAACGAGCGAGACCCCCGCCCCTAGTTGCTACCGGAACCCGGAGGGTTCCGGGCACTCTAGGGGGACTGCCGCCGAAGGCGGAGGAAGGAGGGGGCTACGGCAGGTCAGTATGCCCCGAATCCCCTGGGCCACACGCGGCATACAATGGCGGGGACAATGGGTTGCGACCCCGAAAGGGGGAGCTAATCCCCAAACCCCGCCTCAGTTGGGATCGAGGGCTGCAACCCGCCCTCGTGAACCCGGAATCCCTAGTAATCGCGGGTCATCATCCCGCGGTGAATACGTCCCTGCTCCTTGCACACACCGCCCGTCGCTCCCCCCAAGTCGGGTCTGGGTGAGGCGTGGTCCTCGTGTCCACGTCGAACCTAGGCCCGGCGAGGGAGGAGAAGTCGTAACAAGGTGGCCGTACGGGAACGTGCGGCCGGATCACCTCCT---------------------------------------AAAAACATAGGTAGCC---------------------------------------------------------------------------------------------------------------------------------------------------------------------------------------------------------------------------------------------------------------------------------------------------------------------------------------------------------------------------GCCC-------------------------------------------------GTGTACGGCTGCTGAATCCTGGCCAGTGCC--------------------------------------------------------------------------------------CCTAAAACCCGGGTC----------------------------------------------------------------------------------------------------------------------------AA-------------------------------CGGGCTAAGGGCCGGTAAACGCCGGGAGTAACTCTGACTCTC----------------------TCAACGG-------------------------AGCCGCCTCGCCGTCGAATAGATTTAAG------------------------------AGAGTTCTGATGGTAGAACA---------------------------------------------------TAGTAGTGTTGAGTGAGGATTATAAAGGATATGTTTCAGGTTTTATAGACG-------------CTGATGGAAGCTTCTCAGTAAGCATCAAGGT-----CAAAGAGATGT-------------CCGCTATGGTGTCAGAATAGA----------------CCAGTGTTTAGCG--TGACCCAGAGAAACAGGGAAGTTCTAGAATTTCT------------------------------------------------------TAGAAGAGCTTTAGGCTTATTAAGAAGCCCGGTCAGGAAAACTTATGGCTGTATATGGATAGAGGAGCTTAACGGTAAGCACTGC-------------------------------------------------------------------------GGTTCTAGAAG---------------------ATGGATGCCGGCTG-----------------------------------------------ATCGTTAAGGATAGGCAG--------------------------TTGAAGCTC------TACCGAAATAGTAAA----------------------------------------------------GGGGCT------------------------------------TATCGAGAAGCAACACTATAG---------------------------------------TATGAAGGAATTAAACAGCTTGTTCATCTATCTT--------TGAGCTTTCATCTTTGGCGGTAAAGCCGTAAGGCGTAGAAGCCTCGAGGTTCTCACGATAATAGAGGAATATGAGA--------------------------------------------------------------------------------GAGACGGCGGGACGCTCCGGGAGA-----------AAGGTAGCCAAATGCCTTGTCGGATGACATCCGACGTGCATGAATGGATCAACGAGGGCCCCGCTGTCCCCACCCGGGACCCGGTGAAGCTACC-TGGTGGTGAAAAGTCCACCGTCCCCCAGCGGGGTGAGAAGTCCCCGTGGAGCTTTACTGCAGCCTGTTGTTGGGGTATGGCTGTGGATGCGTAGGGTAGGTGGGAGCCTTTGAGCCAGCCCTTCCGGGGGCTGGGGAGGCGCCGATGAAACACCACCCTTCCACGGCTGTACCCCTAACCTTGCCAAACCCGGGGACAGCAGCAGGTGGGCAGTTTGCCTGGGGCGGCGCCCCCTTGAAAAGATATCGAGGGGGCCCTAAGGCCAGCTCAGGCGGGTCGGAAACCCGCCGTAGAGGGCAAGGCCAAAAGCTGGCCTGACTGGGTCCTTCACAGTAAGGGACCCAGGGGTGAAAGCCGGGCCTAGCGATCCTCCATGACCCCACTGGTGGGGGCTGGAGGTGACAGAAAAGTTACCCCGGGAATAATTGGCTTGTCGCGGGCGAGAGTTCACATCGACCTCGCGGCTTGGTACGCCGTCGTCGTCCCTTCCCATCCTGGCGGTGCATAAGCCGCCAAGGGTGAGTCTGCTCGCCTATTAAAGGGGAATGCGAGATGGGTTTAGACCGTCGTGAGACAGGTCGGACTCTACCTGCTGGGGGTGCTGGCCGCCTGAGGGGAGCCCGTCCTCAGTACGAAAGGAACGGGGCGGGGTGGCCTCTGGTGTACCAGCTGTTAGGGCA-AGCTGGGCAGCCACGCCGCTGGGGATAAGGGCTGAAGGCATCTAAGCCCGAAGCCCCTCCCGAAAATAGGCGGCCATTCCTAGTAGGACGAGGGCTGGGGTAGAACACCCCGTTGATGGGGTGGGGGTGTAAGCCGGAAGGTCTTCACCGACCGGTTCAGCCCGCCACTCCCAATCGCCCGAG
Candidatus-Bathyarchaeota-archaeon-BA_24 CTCCGCTTGATCCTGGCGGACCCAACTGCTATCGGGATGAGACTAAGCCATGCGAGTCGCACGCTTCCCACGGTGGGAGCGTGGCGTACGGCTCAGTAACATGTGGCTAACCTACCCTCAGGACTGGGACAACTTCGGGAAACTGAGGCTAATCCCGGATGGACGGAGAGGCCTGGAATGGTTCTCCGTTGAAAAGGCTCTATCTAGAGTTGCCTGAGGATGGGGCCGCAGCCGATCAGGTTGTTGGTGAGGTAACGGCTCACCAAGCCTATAACCGGTACGGGCCGTGAGAGCGGGAGCCCGGAGATGGGCACTGAGATAAGGGCCCAGGCCCTACGGGGCGCAGCAGGCGCGAAACCTTTGCAATGCGCGAAAGCGTGACAGGGTCATCCCGAGTGCCGTCCGCTGAGGATGGCTTTTGCCTGGTCTAACCAGCCAGGTGAATAAGGGGAGGGCAAGTCTGGTGTCAGCCGCCGCGGTAATACCAGCTCCTCGAGTGGTTGGGACGATTATTGGGTCTAAAGCGTCCGTAGCCGGCTGGAAAAGTTCTCCGTAAAATCCAACGATCCAATCGTTGGATCGCGGGGAATACTTTCCGGCTTGGGGGCGGGGGAGGTCGGCGGTAGTCCCGGGGTAGGGGCGAAATCTTATAATCCCGGGAGGACCACCAGTGGCGAAGGCGGCCGACTAAAACGCGCCCGACGGTGAGGGACGAAAGCTGGGGGAGCGAACGGGATTAGATACCCCGGTAGTCCCAGCTGTAAACGATGCAGGCTAGGTGTTAGGACGGGTACGGCCCGTCCTAGTGCCGCAGGGAAGCCATTAAGCCTGCCACCTGGGGAGTACGGCCGCAAGGCTGACTTAAAGGAATTGGCGGGGGAGCACCACAAGGGGTGAAGCTTGCGGTTTAATTGGAGTCAACACCGGGAACCTTAGGGGCGACAGTTGGATGAAGGTCAGATTAAAGGTCTTACCGGACTAGCTGAGAGGAGGTGCATGGCCGTCGCCAGTTCGTGCCGTGAGGTGTTCTCTTAAGTGAGAAAACGAACGAGACCCGTGCCCTTAGTTGCCAGGGCATTCCCCGGGAATGCAGGCACACTAGGGGGACTGCCTCCGAAGGGGGAGGAAGGAGCGGGCCACGGCAGGTCAGTATGCCCCGGATCCCCTGGGCCACACGCGAGCTGCAATGGCTGGGACAATGGGCTCCGACCCCGAAAGGGGAAGGCAATCCCTAAACCCAGCCTCAGTTGGGATCGAGGGCTGCAACCCGCCCTCGTGAACATGGAATCCCTAGTAACCGCGTGTCATCATCGCGCGGTGAATACGTCCCTGCTCCTTGCACACACCGCCCGTCGCTCCACCCGAGTCTGGTTTTGGTGAGGTGCAGCCCTGTTGGTTGCCTCGAACCTAAGCTAAGCAAGGGGGGAGAAGTCGTAACAAGGTGGCCGTAGGGGAACCTGCGGCCGGATCACCTCCT-------------------------------------TAACAAACATAGGAGGCT----GCCCGAAAGGGTGTAAACAGCCTTTGAGTCCTGG------------------------------------------------------------------------GTGGCGGTACCTGAAACC-----------------------------------GGGTACAACCGGGC----------------------TAAGGGCC------------------------------------GCTAAACGCCGGGAGTAACTCACTCTTAGCGAAG--------------------------------------------------------AGGGAGTCGCTAA------------------------------------ACCAGCCATATGCGGGAA------------CCTCCTTCTAGCTACCTAAAAAATGGTAACAATG-------CTAGAAGCATTGAACAATCCGCAGGAAACCAATGTGAACGAGCAATGCT------------------------------------ACACGAGTA--------CGCCGACCTAGCTGACATCAAAGACCGCCCGCAAGACTTAACGATCTCAATGGCACATAACCGGTTTTGACGAGACGCTAGCTTTCCA-----GTAATGCTCTCACCGTCGCCAGAAACTGGTTGATCCAGCCTC--------------------GATTCCAAGTACAACTCCGAAACGATCCTGACTCGCTAACAATGCTAAAGATAACTGGCTTGAGGGCGAAGGCTACGTGAAACTGATAGTGACCAAT----------------CGTAGACTTCTCCTCGAGAAGACGTACCATCTACCAGAGAACAGACTGGC-----GAAACACGA--------------CGACTTTACTCTGA--------------TGAAAAACG---------------CGGAACAA----------CTACAGGCGAAGAATCATGTCGAGGAAAATGGCTTCAAAGCAATAGTTAGACA----------------ATCTTCTCTCTTCCCACCGATGGGGAAACGAGGAGAAAATGGTCTTTCAA---------------CCA--------------GATCATTGCAGACGAAA------------AGCCACCAACATTGCAAAAAGAATCC--------------------------------------------------------------AGTCCAATTT----------TCCGGAAGGCAGTGACTACACTATTTCGCTGGATTCATAGACGCAGAGGAGCGCTAGGTTACGCAATAACT-------------------CCGGATCAAAAACATATCT---------------TGTGACACATCGTAACACTCTAGTATTGC--------------------------CTTCAGACAGTTCAATGTGGACAGATAA----------------------TGGAAGACTGCAGATCTACGGAATGACAAATGCT-------GTCGACAAGATTCTTCCATGGAAAAACACCGTCTCATTGCC-----------AAACGC-----------------------CGTATAACAGATTCAAACAAGTG--CTAGGTCAGAT----AATGAGCAACAGGCACAAGACA-------GAATTTAGCAAAGTGG-------------------AAGATGGCCCGTTCC------------GTAAACCACAG------GGGGATCCTCA---------GAGACCATACGCGGGCACTCATCCGTGAGAAT--------------------------------------------------------------------------CGGAGAGTGAATATGGCCCAAAAGGTAGCCAAATGCCTTGTCGGGTAAGTTCCGACGTGCATGAATGGACCAATGACCTCCCCGCTGTCCCCGCCTGGGGCCCGGTGAACCCACTACCTGGACGAACAGTCCAGGGACACCCAGCGGGGCGAGAAGTCCCCGTGGAGTTTTACTGCAGCTTGTCGCTGGGATGTGATTGCGGGTACAGAGTGTAGGTGGGAGCCTTCGAAGCTGGGTCTTCGGGTCCGGTGGAGGCGCCAATGTAACACCACCTATCTGCGATTACATCTCTTACCAGGGTTGACTCTGGAACAACGGCAGGTAGGCAGTTTGGCTGGGGCGGCACCCCCTCGAAAAAATATCGAGGGGGCCCTAAGCTCGACTCATCCGGGACAGAACCCCGGAGTAGAGTGCAAGAGCAAAAGTCGGGCTGACTGGATCCTCAACGGCAAGGGATCCAGAGGCGAAAGCCTGGTCTAGCGATCCTTTATGTCCCCTTTGCTGGGGGCTGGAGGTGACAGAAAAATTACCCCGGGAGTAATTGGCTCGTCTCCTCCGAGAGTCCTCATCGACGAGGAGGATTGGTTCTCCGTCGTCGTCCCTTCCCATCCTGGGTCCGCAGCAGGACCCAAGGGCGCGGCTGTTCGCCGATCAAAGGGGAATGCGAGATGGGTTTAGACCGTCGCGAGACAGGTCGGCCTCTACCTGCTGGGTGTGTTGGTTGCCTGAGGGGAAGGCGCCCCTAGTACGAGAGGAACGGGGTATCGTAGCCTCTAGTTTACCGGTTGTCAGGGCACTGCCGGGCAGCCACGCTATCGAGGATAAGGGCTGAAAGCATCTAAGCCCGAAACCTCTCCCGAAAATAGGCAACCATTCCAGTTGTGACGAGTGCTCCCATAGAAGATGGGGTTGATGGAATCGGGGTGTACGCGTCAAGACTTCGGTCGAGACGTTCAGCCCGCGATCCCCAATCGCACAAG
Candidatus-Bathyarchaeota-archaeon-E44_bin43 ------------------------------------------------------------------------------------------------------------------------------------------AAAACTGGGGTTAATTCTCGATGGGTGAGGAGGCCTGGAATGGTTCTTCACTGAAAGGGCGTTATCTAACGTTGCCCAAGGATGGGGCCGCGGCCGATCAGGTTGTTGGTGAGGTAACGGCTTACCAAGCCTATAACCGGTACGGGCCGTGAGAGCGGAAGCCCGGAGATGGGCACTGAGATAAGGGCCCAGGCCCTACGGGGCGCAGCAGTTGCGAAAACTCCGCAATGCACGAAAGTGTGACGGGGCTACCCCGAGTGCCGTCCGCTGAGGATGGCTTTTCTCCGCTGTAAGGAGGCGGAGGAATAAGGAGAGGGCAAGACTGGTGTCAGCCGCCGCGGTAATACCAGCTCTCCGAGTGGTAGGGGTGATTATTGGGCTTAAAGCGTCCGTAGCCGGCCTGGCAAGTCTTCCGTTAAATCCAGCAACCTAATTGTTGGGCTGCGGGGGATACTGTTAGGCTTGGGGGCGGGAGAGGCCGACGGTATTCTCGGGGTAGGGGTGAAATCTTATAATCCCGAGAGGACCACCAGTGGCGAAGGCTGTCGGCTAGCACGCGCCTGACGGTGAGGGACGAAAGCTGGGGGAGCGAACCGGATTAGATACCCGGGTAGTCCCAGCCGTAAACGATGCGGGCTAGGTGTTGGGGTGGCTACGTGCCACTTCAGTGCCGCAGGGAAGCCATTAAGCCCGCCGCCTGGGGAGTACGGCCGCAAGGCTGACTTAAAGGAATTGGCGGGGGAGCACCACAAGGCGTGAAGCTTGCGGTTCAATTGGAGTCAACGCCGGGAACCTTGGGGGCGACAGCAGGATGAAGGCCAGGTTGATGGTCTTGCTGGACGAGCTGAGAGGAGGCGCATGGCCGTCGTCAGTTCGTGCCGTGAGGTGTCCTCTTAAGTGAGGTAACGATCGAGACCCGCGCCCCTTGTTGCTAACAGACTCC-TCGGGGTCTGTGCACACTAGGGGGACCGCCGTCGAAGACGGAGGAAGGAGCGGGCCACGGCAGGTCAGTATGCCCCGAATCCCCCGGGCCACACGCGAGCTGCAATGGCAGGGACAATGGGTGTCGACTCCGAAAGGAGGAGGTAATCTCTAAACCCTGCCTCAGTTGGGATCGAGGGCTGAAACCCGTCCTCGTGAATATGGAATGCCTAGTAATCGCGCGTCATCATCGCGCGGTGAATACGTCCCCGCTCCTTGCACACACCGCCCGTCGTTCCATCCGAGTGGGGTTTGGGTGAGGCGTAGTCTTGGTGGCTGCGTCGAACTCAGGTTCCGCAAGGAGGGAAAAGTCGTAACAAGGTGGCCGTAGGGGAACCTGCGGCCGGATCACCTCCTCAACGCCGTCTGGCGAATGACTAGGCTTGAGCACCGAAGAAGGGCGCGGCAAGCGAACGCCCCGGGTAGCTGCACGCAAGCGTAGATCCGGGGATGCCCGAATGAGACTTCTCGCT------ACGAGAA-GGAGCGGGAACCCCCTGAACGGAAACATCTTAGTAAGGGGAGGAAAAGAAACCGGGATTCCCCTAGTAGCGGCGAGCGAAAAGGGAAAAGTCCAAACTGAACTCCATGCGGAAACGCATGGCGATGTGGGGT------TCACTAGCAAAGCTGAAGTAGCCTGAAACGGCTCGTCAAAGAGGGTGAAAGCCCCGTAAGCGCAAAGAAGACGGGCTGGAA--TCCCAGAGTACCGTACCCTGGTATGGGTGCGAGAAACTGGAAGTCACCAACTTCCAAGACTAAACACGTCTCAAGACCGATAGCGCACTAGTACGGTGACGGAAAGCTGAAAAGCATCCCATGAAAAGAGCCTGAAACCAGACGGTTACAGTGCAGCCCAGAAGGATAG-CCCTCCCAAAGGAACCTATGGC-ACATACAAGTACGAGGGAGGAGGACCAGGGTTGCACGCTCCGTCTAGAAACACGGGCCGGGGAGATCATAGCTGTGGCAAGCCTAAGGGCAAAGCCCGCAAGCACAGGGAAACCAAATGCGTACAACCAGTGCTGGCGAGGCGCGAGGTCTGAAATGGCCCGAAGTCACAGCAGTAACTAGAAACCGGGCGATCTATCCCTGGGCAGGGCGAAGTCAGGCGAAAGCCTGGTGGAGGCTCGAAAGGGTGCTGACGTGCAATTCGCTCCCTTGACCTGGGGATAGGGGCTAAAGACCAATCTAGCCCGGTGATAGCTAGTTCCCTCCGAAGTGGGTCGCAGCCCAGCCCTGAGCGAGGCTGCCGACGGGGTAGAGCACTGATTGAGAAGTAAGGGGTCGAAAGACCCCGCTTTTCTTTCAAACTCCGAATCCGCCGGCGCTGTAGACCTCAGGAGACGGGTTCTAG-GGGGTAAGCTCCTAGTCCGAGAGGGGAACAACCCAGACTGAGGTTAAGGTCCCAAAGTGCTGGCTAAGTGTTAAACTGAAAGGCGTCATCAGCCTAAGACAGCGGGAAGGTAGGCTTAGAAGCAGCCACCCTTCAAAGAAAGCGTAACAGCTCACCCGCCGAGGCTGATGGCCCTGAAAATGGACGGGGCT-AAGCCAGCCACCGATACCCCAGGGTGCAGCTTAGCGCTGCAATCCGGTAGGAGGGCGTCCCGACTGGGCAGAAGCTGGGCCGTGAGGTCCAGTGGACCGGATCGGATTGCATATCCCGGTGGTAGTAACAGCAAAGAGGGGTGAGAAACCCCTCCGCCGAAAGGGCAAGGGTTCCCCAGCAATGGTCATCAGCTGGGGGTAAGTCGGTCCTAAGACTAGACTCAACCGATCTAGCCGAGGGAAACCGGTTAAAATTCCTGTACCACAGAGGTACACGGCGACGCAAGTCCAATACCTGACGCTTCGAGGTAGGTTGAGCAAGGCTGTCGCCTTGTTTAACCGTATAAGCTTGGGGAGTGCCGTAATGGCGAGAACCAAGCGAAAGCGGGAATAGCCACCCGTTAGGGTGGTTCAACTGATCTTTGGAGCCAATGAAAAGGGTGTTGGAAAGGATCCTCTGTGACCGTACCCAGAACCGTCACAGGTGCCCTAGGCGAGAAACCTAAGGCGTGTCGGGTGTACACCAAGCGAGGGAATTCGGCAAATTAGCCCCCTAACTTAGGGATAAGGGGTGCCTGCGCTTTCGGCTGGAACCGCAGGTCGCAGTGTCAAGGGGGTCCCGACTGTTTAATAAAAACACAGGAAGCCGCAAGCCCGAAAGGGTGTGAACGGCTTCTGAATCCTGGCCAGTACAGGTACCTAAAACCTGGGTTCAACCGGGCTAAGGGCCTGCAAACGCCGGGAGTAACTCTGACTCTCAAGGTAGCCAAATGCCTTGTCGGGTAAGTTCCGACGCGCATGAATGGAGCAACGAGGGCCCCACTGTCCCCGCTTGGTACCCGGTGAACCCACGAAGTGGACGAACAGTCCACTAACTTCCAGCGGGAAGAGAAGACCCCGTGGAGTTTTACTGCAGTCTGTCGCTGGGATATGGTTGTGGATGCAGAGTGTAGGCGGGAGCTGTTACTCAGTCTCTCCGGGGACTGAGGGAGGCGACAATGGAACACCGCCCTTTTGCGACTGTGTCTCTCACCGGCTTCGGCGTTGGAACAACGGTAGATGGGCAGTTTGGCTGGGGCGGCACCCCCTTGAAAAAATATCGAGGGGGCCCAAAGATCGGCTCAGGCGGGACAGAAACCCGCCGCAGAGTGCAAAGGCAAAAGCTGGTCTGACTGAATCCTCCAAGGCAAGGGATTCAGAGGCGAAAGCCGGGCTTAGCGAACATCCAAATCCCTCTTGGTGAGGGTTGGATATGACAGAAAAATTACCCCGGGGATAACAGGCTCGTCGCGGGCGAGAGTTCACATCGACCCCGCGGCTTGGTACCTCGATGTCGGCTCTTCCTATCCTGGTCCTGCATAAGGGGCCAAGGGTGAGGCTGCTCGCCTATTAAAAGGGAACGTGAGCTGGGTTTAGACCGTCGTGAGACAGGTCGGACTCTATCTGCTGGGAGTGTTGGTCGCCTGAGGGGAAAGGGTCCTAAGTACGAGAGGAACGGGACGTTGTAGCCTCTAGTCTACCGGTTGTCAGGGCATTGCCGGGCAGCCACGCTGTCGCGGATAAGGGCTGAAAGCATCTAAGCCCGAAGCCGCTCCCGAAAATAGGCGGCCGTTCTTTGAAGGACGAGGGTTCTCATAGAAGATGAGGTTGATAGAGCTGGGGTGTACGCATCAAGGCTTCGGCCGAGGTGTTTAGCCTGCAGCTACTAATCGCCCGAG
Candidatus-Bathyarchaeota-archaeon-fen_992 -------------------------------------------------------------------------------------------------------------------------------------------------------------------------------------------------------------------------------------------------------------------------------------------------------------------------------------------------------------------------------------------------------------------------------------------------------------------------------------------------------------------------------------------------------------------------------------------------------------------------------------------------------------------------------------------------------------------------------------------------------------------------------------------------------------------------------------------------------------TGCCGCCTGGGGAGTACGATCGCAAGATTGACTTAAAGGAATTGGCGGGGGAGCACCACAAGGGGTGAAGCTTGCGGTTTAATTGGAGTCAACGCCGGAAATCTCGGGAGCGACAGCAGTATGAAGGCCAGATTAAAGGTCTTGCCAGACGAGCTGAGAGGAGGTGCATGGCCGTCGCCAGTTCGTGCCGTGAGGTGTCCTGTTAAGTCAGGCAACGATCGAGACCCGCGTCCTCTGTTGCAACTAGCCTT------GAGCTGGGCACACTGAGGAGACCGCCACTGAAAGTGGAGGAAGGAGCGGGCCACGGCAGGTCAGTATGCCCCGAATCTCCCGGGCCACACGCGAGCTGCAATGGCAGGTACAATGGGTTCCGACCTCGAAAGGGGAAGGCAATCTCGAAAGCCTGCCGTAGTTGGGATCGAGGGCTGCAACCCGCCCTCGTGAACATGGAATCCCTAGTAATCGCGTGTCATTAGCGCGCGGTGAATACGTCCCTGCTCCTTGCACACACCGCCCGTCGTTCCATCCGAGCGACTCTTGGGTGAGGCGCCGTCTTCATGGCGGCATCGAATCTAAGTTTCGTAAGGAGGGAAAAGTCGTAACAAGGTGGCCGTAGGGGAACCTGCGGCCGGATCACCTCCTCCACGCTGTCTGGAGGATGGCTCGGCTTGAGAGCCGAAGAAGGGCGCGGCAAGCCACCGCCTCGGGTAAGCGCATGCAGCCTTAGAACCGAGGATACCCGAATGAGACTTCTCAGCGAACCGTTGCT---GGAGCGGGAACCCCCCGAACGGAAGCATCTTAGTAGGGGGAGGAAAAGAAACCGGGATTCCCTTAGTAGCAGCGAGCGAACCGGGAACAGTCCAAACCGAATCCCGCAAGGAAACTTGCGGGAGTGTAGGGTTAAGGGTCATTGGTTAAGCTGAAGTGGCCTGAAATGGCCCGCCACAGAGGGTGATAGCCCCGTAAACATAAAAGAGTTGAGCTGGAG--TCCCAGACTACCGTACCATGGTTTTGGTGCGGAAAGTTGGGAGTCACCAACTTCCAAGACTAAATACATCTCAAGACCGATAGCGCACTAGTACGGTGACGGAAAACTGAAAAGTACCCCGTGAAAAGTGCCTGAAACCAGACAGTTACAGTGCGGCCCAGAAGAGACGAACCATCCATAGGAACCCGCTGTGAAGCGGCAGTACGAGGAAGGTGGATCAGGGTCGCACGTTCCGTCTAGAAACACGGGCCGGGGAGTTTATTGCTATGGCAAGCCTAAAAGCAAAACTTGTAAGCAAAGGGAAACCAAAAGCGCGCAACTCGCAAGAGCCAGGCGCAAGGTCTGAAAGGGCCTGAAGTCATAGCGATTACTAGAAACCAGACGATCTAGCCCTGGGCAGGGCGAAGCTAGGCGAAAGCCTAGTGGAGGCTCGAAAGGGTTCTGACGTGCAATTCGTTCCCCAGACCTGGGGCTAGGGGCTAAAGACCAATCTAGTCTGGTGATAGCTAGTTCCTTCCGAAGTAGATCTCAGTCTAGTCGTGAGCGAGGTGGCTAGTGGGGTAGAGCACTGATTGGA-----------------------------------------------------------------------------------------------------------------------------------------------------------------------------------------------------------------------------------------------------------------------------------------------------------------------------------------------------------------------------------------------------------------------------------------------------------------------------------------------------------------------------------------------------------------------------------------------------------------------------------------------------------------------------------------------------------------------------------------------------------------------------------------------------------------------------------------------------------------------------------------------------------------------------------------------------------------------------------------------------------------------------------------------------------------------------------------------------------------------------------------------------------------------------------------------------------------------------------------------------------------------------------------------------------------------------------------------------------------------------------------------------------------------------------------------------------------------------------------------------------------------------------------------------------------------------------------------------------------------------------------------------------------------------------------------------------------------------------------------------------------------------------------------------------------------------------------------------------------------------------------------------------------------------------------------------------------------------------------------------------------------------------------------------------------------
Candidatus-Bathyarchaeota-archaeon-SpSt-264 CTCCGGTTGATCCTGCCGGACCCCACTGCTATCGGGATAGGACTAAGACATGCTAGTCGTGCGCTTCCCACGAAGGGAGCGCGGCGCACAGCTCAGTAGCACGTGGCTAACCTGCCCTTGGGACGGGAACAACCCCGGGAAACTGGGGCTAATTCCTGATAGGTGAAGAACTCTGGAATGAGTCTTTGCCGAAAGGGCGTTTGTAGGCGCTGCCCAAGGATGGGGCCGCGGCCGATCAGGTTGTTGGTGGGGTAACGGCTCACCAAGCCTATAACCGGTGCGGGCCGTGAGAGCGGGAGCCCGGAGATGGGCACTGAGACAAGGGCCCAGGCCCTACGGGGCGCAGCAGTCGCGAAACCTTTGCAATACACGAAAGTGTGACAGGGCTATCCCGAGTGCCGTCCGCTGAGGATGGCTTTTACCCAGTATAGCAAGCTGGGGGAATAAGGAGAGGGCAAGTCTGGTGTCAGCCGCCGCGGTAATACCAGCTCTCCGAGTGGTGGGGACGTTTATTGGGCCTAAAGCATCCGTAGCTGGCCGTTCAAGTCCCCTGTTAAACCCAGCGATTTAATCGTTGGTCTGCGGGGGATACTGTTCGGCTAGGGGGCGGGAGAGGCAGACGGTATTTCCGGGGTAGGGGTGAAATCCTATAATCCCGGGAAGACCACCAGTGGCGAAGGCTGTCTGCTAGAACGCGCCCGACGGTGAGGGATGAAAGCTGGGGGAGCGAACCGGATTAGATACCCGGGTAGTCCCAGCTGTAAACTATGCAGGCTAGGTGTTTGAGCGGCCACGCGCCGCTCTAGTGCC-------------------------------------------------------------------------------------------------------------------------------------------------------------------------------------------------------------------------------------------------------------------------------------------------------------------------------------------------------------------------------------------------------------------------------------------------------------------------------------------------------------------------------------------------------------------------------------------------------------------------------------------------------------------------------------------CAACGCCGTCTGGAGGATGGCTAGGCTTGAGAGCTGAAGAAGGGCGCGGCAAGCAATCGCCTCGGGTAGGCGCATGCAGCCTTAGAACCGAGGATGCCTGAATGGGACTTCCCACC------GTAGTCAGGGAGCGGGAACCCCCCGAACGGAAGCATCTTAGTAGGGGGAGGAAAAGAAACCGGGATTCCCCTATTAGCAGCGAGCGAAAAGGGAAAAGTCCAAACCGAATCCCATGCTGAAAAGTATGGGAGTGTAGGGTTAAGGGTCGCTGGCTAAGCTGAAGTGGCCTGGAATGGCCCGCCATAGAGGGTGACAGCCCCCTAAGCGTAAAAGAGTTGAGCTGGCG--TCCCAGAGTACCGTACCCTGGCTTGGGTGCGGGAAATTGGGAGTCACCAACTTCCAAGACTAAATACTACTCAAGACCGATAGCGCACTAGTACGGTGACGGAAAGCTGAAAAGCACCCCGTGAAAAGTGCCTGAAACCAGACGGTTACAGTGCAGCCCGGAAGGGTAGATCCTTCCAAAGGAAACCGTTGTGAAACGGTTGTACGAGGGAGGAGGACCAGGGTTGCACGTTCCGTCTAGAAACACGGGCCGGGGAGTTTACAGCTGTGGCAAGCCTAAGGGGTACACCCGTAAGCATAGGGAAACCAAAAGCGCGCAACTGCCGGCAGCGAGGCGCAGGGTCTGAAAGGGCCCGGAGTCACGGCTGTGACTAGAAACCAGACGATCTATCCCTGGGCAGGGCGAAGCTAGGCGAAAGCCTAGTGGAGGCTCGAAAGGGTGCTGACGTGCAATTCGTTCCCCAGACCTAGGGATAGGGGCTAAAGACCAATCTAGTCTGGTGATAGCTAGTTCCCTCCGAAGTGGGCCTGAGCCCAGTCCCAAGCGAGGTAGCTGGTGGGGTAGAGCACTGATTGGGAAGCAAGGAGCCGAAAGGCTCTACTTTCCTTTCAAACTGCGAATCCACCCGCGCCATAGACCTTGGGAAACGGGTTACAG-GGGGTAAGCTCCTGGACCGAGAGGGGGACAACCCAGACTGAGGTTAAGGTCCCCAAGTGCTGGCTAAATGTCAAACCAAAGGGCGTCGTCAGCCTCAGACAGCGGGGAGGTAGGCTTAGAAGCAGCCATCCTTCAAAGAAAGCGTAACAGCTCACCCGCCGAGGCTGACGGCCCCGAAAATGGACGGGGCT-AAGCCAGCCACCGATACCTCAGAACGCAGCT------GCTGCGCTGGTAGGAGGGCGTCCTAGCTGGGCAGAAGCTGGGCTGTGAGGTCCAGTGGACCGGTTAGGATTGCAGATCCCGGTGGTAGTAACAGCAAAGAGAGGTGAGAATCCTCTCCGCCGAAGGGGCAAGGGTTCCCCGGCAACGGTCGTCAGCCGGGGGTAAGTCGGTCCTAAGACCGACT-TAACCGATCATGTCGAGGGAATCCGGCTAAAATTCCGGAACCACGGAGGTACGCGGCAACGCAA-GCTCAGCGCTGACGTTTCGGGATAAGCTAAGCAAGGTTGTCGCCTTGTTTAACCGTATAAGCCTGGGGAGTGCTGTAATGGCGAGAACCAGGTGAAAGCGGGAATAGCCTCCCGTTAGGGGGGTTTAGCTGATTCCTGGAGCCACTGAAAAACGCGCTGGGAAGGATCCTTCGTGACCGTACCAAGAACCGACACAGGTGCCCTGGGCGAGAAACCTAAGGCGTGTCGGGTATACACTATGCGAGGGAACTCGACAAATTAGCCCCGTAGCTTCGGTATAAGGGGTGCCTGCTTTTGTGCTGTTAAAAGCAGGTCGCAGTGACAAGGGGGTCTCGACTGTTTAATAAAAACACAGGAAGCCGCAAGCGCGAAAGCGTGTGAACGGCTTCTGAATCCTGGCCAGTACAGGTACCTGAAACCTGGGTACAACTGGGCTAAGGGCCTGCAAACGCCGGGAGTAACTCTGACTCTCAAGGTAGCCAAATGCCTTGTCGGGTAAGTTCCGACGTGCATGAATGGATCAACGAGGGCCCCACTGTCCCCGCGTAGTACCCGGTGAACCCACGACGTGGACGAACAGTCCATGATCTCCCAGCGGGAAAAGAAGTCCCTGTGGAGTTTTACTGCAGCCTGCCGCTGGAATACGGTTGTGGATGCAGAGCGTAGTCGGGAGCCGTCGCCTGCATTCTCAGGGATGCGGGGGAGGCGAAAATGGAACACCGACCTTCTGCAACCGTGTTTCTCACCGCTTTGGGCGCTGGAACAACGGTAGGTGGGCAGTTCGGCTGGGGCGGCACGCCCTTGAAAAGATATCAAGGGCGCCCTAAGGTTGGCTCAGGCGGGACAGAAACCCGCCGTAGAGTGCAAAGGCAAAAGCCAGCCTGACTGTATCCTCAACAGTAAGGGATGCAGAGGCGAAAGCCGGGCTTAGCGATCATCCATGTCCCCATTGGTGGGGGCTGGATGTGTCAGAAAAATTACCCTAGGGATAACAGGCTCGTCGCGGGCGAGAGTCCCCATCGACCCCGCGGCTTGGTACCTCGATGTCGGCTCTTCCTATCCTGGCCCTGCATAAGGGGCCAAGGGTGAGGCTGCTCGCCTATTAAAAGGGAACGTGAGCTGGGTTTAGACCGTCGTGAGACAGGTCGGACTTTATCTGCTGGGAGTGCTGGCTGCCTGAGGGGAAAGGGTCCCTAGTACGAGAGGAACGGGACGCTGTGGCCTCTAGTTAACCGGTTGTCAAGGCATCGCCGGGCAGCCACGCCGTTGAGGATAAGGGCTGAAAGCATCTAAGCCCGAAGCCTCTCCCGAAAAGAGGCAGCCATCCCG--CGGGACGAAGGCGCCCATAGAAGATGGGTTTGATGGAGCCGGGGTGTACGCTGGAAGACTTT-GTCGACCAGTTCAGCCTGCGGCCCCCAAAAGCCTGAG
Candidatus-Bathyarchaeota-archaeon-SpSt-266 CTCCGGTTGATCCTGCCGGACCCTACTGCTATCGGGATGGGACTAAGACATGCTAGTCGTGCGTCTTCCATGATGGAGACGCGGCGCACAGCTCAGTAACACGTGGCTAACCTACCCTTGGGACGGAAACAACCCCGGGAAACTGGGGCTAATTTCCGATAGGTGAAGACTCCTGGAATGGATTTTCGCCCAAAAGACGCTTCTAGGCGTTGCCCAAGGATGGGGCTGCGGCCGATCAGGTTGTTGGTGAGGTAACGGCTCACCAAGCCTTTAACCGGTTCGGGCCGTGGGAGCGGTAGCCCGGAGATGGGTACTGAGACAAGGACCCAGGCCCTACGGGGCGCAGCAGTTACGAAAATTTCGCAATACGCGAAAGCGTGACGGAGCTATCCCGAGTGCCGTCCGCTGAGGATGGCTTTTTCCCAGTGTAGATAGCTGGGGGAATAAGGAGAGGGCAAGTCTGGTGTCAGCCGCCGCGGTAATACCAGCTCTCCGAGTGGTGGGGATGTTTATTGGGCCTGAAGCATCCGTAGCTGGCTGAGCAAGTCCCCCGTTAAATCCAGCGATTTAATCGTTGGACTGCGGGGGATACTGTTCGGCTAGGGGGCGGGAGAGGCCGACGGTATTCTCGGGGTAGGGGTGAAATCCTATAATCCCGGGAAGACCACCAGTGGCGAAGGCTGTCGGCTAGAACGCGCCCGACGGTGAGGGATGAAAGCTGGGGGAGCGAACCGGATTAGATACCCGGGTAGTCCCAGCTGTAAACGATGCAGGCTAGGTGTTGGAGCGGCCACGTGCCGCTCTAGTGCCGCAGGGAAGCTGTTAAGCCTGCCGCCTGGGGAGTACGGCCGCAAGGCTGACTTAAAGGAATTGGCGGGGGAGCACCACAAGGGGTGAAGCTTGCGGTTTAATTGGAGTCAACGCCGGAAATCTCGGGAGCGACAGCAGTGTGAAGGCCAGATTAAAGGTCTTGCCAGACAAGCTGAGAGGAGGTGCATGGCCGTCGCCAGTTCGTGCCGTGAGGTGTCCTGTTAAGTCAGGCAACGATCGAGACCCGCATCCCCCGTTGCTACCAGTCTT------GTGCTGGGCACACCGGGGAAACCGCCGCCGAAGGCGGAGGAAGGAGCGGGCCACGGCAGGTCAGTATGCCCCGAATCTCCCGGGCCACACGCGAGCTGCAATGGCAGGTACAATGGGTTCCGACCTCGAAAGGGGGAGGCAATCCCGAAAGCCTGCCGTAGTTGGGATCGAGGGTTGTAACTCACCCTCGTGAACATGGAATCCCTAGTAATCGCGCGTCATCATCGCGCGGTGAATACGTCCCTGCTCCTTGCACACACCGCCCGTCGTTCCACCCGAGCGACTTTTGGGTGAGGCGTGGTCTTGTTGGCTGCGTCGAATCCAAATTTCGTGAGGGGGGAAAAGTCGTAACAAGGTGGCCGTAGGGGAACCTGCGGCCGGATCACCTCCTCTACGCCGTCTGGAGGATGGCTCGGCTTGAGCGCTGAAGAAGGGCGCGGCAAACCAAGGCCCCGGGTAAGCGCATGCAGCCTTAGAACCGGGGATTCCTCAATGGGACTTCCCACC------ATGGTATGGGAGCGGGAACCCCCCGAACGGAAGCATCTTAGTAGGGGGAGGAAAAGAAACCGGGATTCCCCTAGTAGCAGCGAGCGAAAAGGGAAAAGTCCAAACCAAATCCCGCAAGGAAACTTGCGGGAGTGTAGTGTTACGGGTCGCTGGCGAAGCCGAAGTGGCCTGGAAAGGCCCGCCAAAGAGGGTGAAAGCCCCGTAAGCATAAAGGAGCTGAGCTGGAG--TCCCAGAGTATCGTACCCTGGTTTGGGTGCGAGAAGTTAGGAGTCACTAACTTCCAAGACTAAATACGCCTCAAGACCGATAGCGCACTAGTACGGTGACGGAAAACTGAAAAGTACCCCGTGAAAAGTGCCTGAAACCAGACGGTTACAGTGCAGCCCGGAAGGGTAGACCCTCCTAAAGGAAACCGTCGCGAGACGGCAGTACGAAGGAGGGGGACCAGGGTTGCACGTTCCGTCTAGAAACACGGGCCGGGGAGTTCACGGCTGTGGCAAGCCTAAGGGTTAAGCCCGTAGGCATAGGGAAACCAAAAGCGCGCAATCCTCGAGGACGAGGCGCGGAGTCTGAAAGGGCTCGGAGTCACGGCTGTAACTAGAAACCGGGCGATCTAGCCCTGGGCAGGGCGAAGCTAGGCGAAAGCCTAGTGGAGGCCCGCAAGGGTGCTGACGTGCAATTCGTTCTCCAGACCTGGGGCTAGGGGCTAAAGACCAATCTAGCCCGGTGATAGCTAGTTCCCTCCAAAGTGGGTCTCAGCCCAGTCCCGAGCGAGGCGGCTGGTGGGGTAGAGCACTGATTGGAAAGTAAGGGGCCGAAAGGCTCCGCTTTTCTTTCAAACTCCGAATCCACCAGCGTCGTAGACCTCGGGAGACGGGTTACGG-GGGGTAAGCTCCCGGACCGAGAGGGGGACAACCCAGACTGAGGTTAAGGCCCCCAAGTGCTGGCCAAATGTCAAACTGAAGGGCGTCGTCAGCCTCAGACAGCGGGGAGGTAGGCTTAGAAGCAGCCATCCTTCAAAGAAAGCGTAACAGCTCACCCGCCGAGGCTGACGGCCCCGAAAATGGACGGGGCT-AAGCCAGCCGCCGATACCTCAGAGCACAGCTTAATGC--TGTGTTGGTAGGAGGGCGTCCTGGCTGGACAGAAGCTGGGCCGTGAGGTCCAGTGGACCGGTCAGGAGTGCAGATCCCGGCGGTAGTAACAGCAAAGAGGGGTGAGAACCCCCTCCGCCGAAGGGGCCAGGGTTCCCCGGCAACGGTCGTCAGCCGGGGGTAAGTCGGTCCTAAGGCTGGCC-TAACCGACCTTGCCGAGGGAATTCGGTTAAAATTCCGAAACCACGAAGATACACGGCAACGCAAGCCTAGCGCCTGACGCTTCGGGGTAGGCTGAGCAAGGCTGTCGCCTTGTTTAACCGTATAAGCCTGGGGAGTGCCGTAATGGCGAGAACCAGGTGAAAGCGGGAATAGCCGCCCGTTAGGGCGGTTCAGCTGATTCCTGGAGCCACTGAAAAAGGCGCTGGGAAGGATTCTTCGTGACCGTACCTAGAACCGACACAGGTGCCCTAGGCGAGAAACCTAAGGCGTGTCGGGTATACACTATGCGAGGGAACTCGGCAATTTAGCCCCGTACCTTCGGTATAAGGGGTGCCTGCTGTTCTGGTTGGAATGGCAGGTCGCAGTGGCAAGGGGGTCCCGACTGTTTAATAAAAACACAGGAAGCCGCAAGCGCGAAAGCGTGTGAACGGCTTCTGAATCCTGGCCAGTACAGGTACCTGAAACCTGGGTACAACCGGGCTAAGGGCCTGCAAACGCCGGGAGTAACTCTGACTCTCAAGGTAGCCAAATGCCTTGTCGGGTAAGTTCCGACGTGCATGAATGGATCAACGAGGGCCCCGCTGTCCTCGCGTAGTACCCGGTGAATCCACAACGTGGACGAACAGTCCACGATCTCCCAGCGGGAAAAGAAGTCCCTGTGGAGTTTTACTGCAGCCTGCCGCTGGAATACGGCTGCGGATGCAGAGTGTAGACGGGAGCCGTCGCCTGGTTTCTCCGGGAACTGGGGGAGGCGAAAATGGAACACCGTCCTTCTGCAACCGTGTTTCTAACCGCTTCGGGTGCTGAGACAACGGTAGGTGGGCAGTTCGGCTGGGGCGGCACGCCCTTGAAAAGATATCAAGGGCGCCCTAAGGTCGGCTCAGACGGGACAGAAACCCGTCGTAGAGTGCAAAGGCAAAAGCCGGCCTGACTGGATCCTCCACAGTAAGGGATCCAGGGGCGAAAGCCGGGCTTAGCGATCATCCATGTCCCCTTTGGTGGGGGCTGGATGTGTCAGAAAAATTACCCTAGGGATAACAGGCTCGTCGCGGGCGAGAGTCCCCATCGACCCCGCGGCTTGGTACCTCGATGTCGGCTCTTCCTATCCTGGTCCTGCATAAGGGACCAAGGGTGAGGCTGCTCGCCTATTAAAAGGGAACGTGAGCTGGGTTTAGACCGTCGTGAGACAGGTCGGACTTTATCTGCTGGGAGTGCTGGCTGCCTGAGGGGAAAGGGTCCCCAGTACGAGAGGAACGGGACGCTGTGGCCTCTAGTTTACCGGTTGTTAGGGCAACGCCGGGCAGCCACGCCGCTGAGGATAAGGGCTGAAAGCATCTAAGCCCGAAGCCTCTCCCGAAAATAGGCAGCCAATCCCCTGGGGACGAGGGCTCCCATAGAAGATGGGTTTGATGGAGCCGGGGTGTACGCCGGAAGACTTC-GTCGACCGGTTCAGCCTGCGGCTTCCAACCGCCTGAG
Candidatus-Bathyarchaeota-archaeon-SpSt-998 CTCCGGTTGATCCTGCCGGACCCCACTGCTATCGGGATAGGACTAAGACATGCTAGTCGAGTGACTCGGCAAAACGAGTCACGGCACACAGCTCAGTAACACGTGGCTAATCTGCCCTTGGGACGAGAACAACCCCGGGAAACTGGGGCTAATTCTCGATAGGCGAAGAACACTGGAATGTGTCTTCACCCAAAAAGC-TTCGTGAA-GTCGCCCAAGGATGAGGCCGCGACCGATCAGGTTGTTGGCGAGGTAATGGCTCACCAAGCCTTTTACCGGTGCGGGCCGTGGGAGCGGGAGCCCGGAGATGGGCACTGAGACAAGGGCCCAGGCCCTACGGGGCGCAGCAGTCGCGAAAACTTTGCAATAAGCGAAAGCTTGACAGGGCTATCCCGAGTGCCATCCGCTGAGGAAGGCTTTTACCCAGTCTAGAACGCTGGGGGAATAAGGAGAGGGCAAGTCTGGTGTCAGCCGCCGCGGTAATACCAGCTCTCCGAGTGGTGTGGATGTTTATTGGGCCTAAAGCATCCGTAGCTGGCTAAGTTAGTCCCTTGTTAAATCCACCGAATTAATCGTTGGATTGCGGGGGATACTGCTTGGCTAGGGGACGAGAGAGGCAGACGGTATTTTCGGGGTAGGGGTGAAATCCTATAATCCCGGGAAGACCACCAGTGGCGAAGGCTGTCTGCTAGAACGCGCCCGACGGTGAGGGATGAAAGCTGGGGGAGCGAACCGGATTAGATACCCGGGTAGTCCCAGCTGTAAACGATGCAGGCTAGGTGTTT---------------------------------------------------------------------------------------------------------------------------------------------------------------------------------------------------------------------------------------------------------------------------------------------------------------------------------------------------------------------------------------------------------------------------------------------------------------------------------------------------------------------------------------------------------------------------------------------------------------------------------------------------------------------------------------------------------------------CCACGCTGTCTGGAGAATGGCTCGGCTTGAGAGCCGAAGAAGGGCGCGGCAAGCCACCGCCTCGGGTAAGCGCATGCAGCCTTAGAACCGAGGATACCCGAATGAGACTTCTCATCACGGTGATGCT---GGAGCGGGAACCCCCCGAACGGAAGCATCTTAGTAGGGGGAGGAAAAGAAACCGGGATTCCCTTAGTAGCAGCGAGCGAAATGGGAACAGTCCAAACCGAATCCCACACAGAAATGTATGGGAGTGTAGGGTTAAGGGTCGCTGGTTAAGTTGAAATGGCCTGAAAAGGCCTGCCATAGAGGGTGATAGCCCCGTAAACGTAAAAGAGTTGAGCGAGAG--TCCCAGACTACCACACCATGGCTTTGGTGTGGAAAGCTGGAAGTCACCAACTTCCAAGACTAAATACACCTCAAGACCGATAGCGCACTAGTACGGTGACGGAAAACTGAAAAGTACCCCGTGAAAAGTGCCTGAAACCAGACAGTTACAGCATGGCCCGGAAGAGTAGAGCTTTCTAAAGGAAACTGTAGTGATGCAGCTGTACGAGGAAAGTGGATCAGGGTTATGCGTTCCGTCTAGAAACACGGGCCGGGGAGTTTATAGCTATGGCAAGCCTAAAAGCATAACTTGTAAGCAAAGGGAAACCGAAAGCACGCAACTCC--GGAGCCAGGTGCAGGGTCTGAAAGGGCCCGAAGTCATAACTATTACTAGAAACCAGACGATCTAGCCCTGGGCAGGGCGAAGCTAGGCGAAAGCCTAGTGGAGGCTCGCAGGGGTTCTAACGTGCAATTTGTTCCTCAGACCTGGGGCTAGGGGCTAAAGACCAATCTAGTCTGGTGATAGCTAGTTCCTTCCGAAGTGGGCCTGAGCCCAGTCCTGAGCGAGGCAGCTAGTGGGGTAGAGCACTGATTGGAAAACAAGGATCCGAAAGGGTCCACTTTCCTTTCAAACTACGAATCCACTCGCACCGTAGACCTCGGGAAGCGGGTTACAG-GGGGTAAGCTCCTGGACCGAGAGGGGGACAACCCAGACTGAGGTTAAAGTCCCCAAGTGCTGGCTAAATGTCAAACCAAAGGGCGTCGTCAGCCTCAGACAGCGGGGAGGTAGGCTTAGAAGCAGCCATCCTTCAAAGATAGCGTAACAGCTCACCCGCCGAGGCTGACGGCCCCGAAAATTGACGGGGCT-AAGCCAGCCACTGATACCTCAGAACGCAGCT------GCTGCGCTGGTAGGAAGGCGTCCTAGTTGGACAGAAGCTGGGCTGTGAGGTCCAGTGGACCGATTAGGATTGCGAATCCCGGTGGTAGTAACAGCAAAGAGAAGTGAGAATCTTCTCCGCCGAAGGGGCCAGGGTTCCCCGGCAACGATCGTCAGCCGGGGGTAAGTCGATCCTAAGGCTAACT-TAAC----------------------------------------------------------------------------------------------------------------------------------------------------------------------------------------------------------------------------------------------------------------------------------------------------------------------------------------------------------------------------------------------------------------------------------------------------------------------------------------------------------------------------------------------------------------------------------------------------------------------------------------------------------------------------------------------------------------------------------------------------------------------------------------------------------------------------------------------------------------------------------------------------------------------------------------------------------------------------------------------------------------------------------------------------------------------------------------------------------------------------------------------------------------------------------------------------------------------------------------------------------------------------------------------------------------------------------------------------------------------------------------------------------------------------------------------------------------------------------------------------------------------------------------------------
Candidatus-Caldiarchaeum-subterraneum CTCCGGTTGATCCTGCCGGACCTCACTGCTATCGGGGGGAGACTAAGCCATGCAAGTCTAGGCCCATGCCACCTGTGGGCCTGGCGTACGGCTCAGTAACACGTGGCCAACCTACCCTGAGGAGGCGGATAACACCGGGAAACTGGGCATAAACCGCCATAGGTGAGAGGATCTGGAACGACCTCTCGCCGAAAGATGTACATGTGTACATGCCTCAGGATGGGGCTGCGGCCCATCAGGTAGTTGGTGGGGTAACGGCCCACCAAGCCTATAACGGGTACGGGCCCTGAGAGGGGGAGCCCGGAGATGGACTCTGAGACAAGAGTCCAGGCCCTACGGGGCGCAGCAGGCGCGAAACCTCCGCAATGCGCTCACGCGTGACGGGGTCACCCCGAGTGCCACC--CTCGTGGTGGCTTTTGCGCAGTGTAAAAAGCTGCGCGAATAAGCGGGGGGCAAGACGGGTGTCAGCCGCCGCGGTAATACCCGCTCCGCGAGTGGTGAGGACTATTACTGGGCTTAAAGCGTCCGTAGCCGGCTCGGCGTGCTCCGCGTTAAATCCAGCAGCCTAACTGCTGGGCCGCGCGGATGACTGCCGGGCTTGGGGGTGGGAGAGGGCAGCGGTATTCCCGGGGTAGGGGTAAAATCCACTGATCCCGGGAGGACCACCAGTGGCGAAGGCGGCTGCCCAGAACACGCCCGACGGTGAGGGACGAAAGCTGGGGGAGCGATCGGGATTAGATACCCCGGTAGTCCCAGCCGTAAACGATGCGGGCTTGGCGTCGGAGCGGCTACGAGCCGTTCCGGTGCAGAAGGGAAACCATTAAGCCCGCCGCCTGGGGAGTACGGCCGCAAGGCTGACTTAAAGGAATTGGCGGGGGAGCACCACAAGGGGTGGACGTTGCGGCTTAATTGGAGTCAACGCCGGAAACCTTGGGGGCGACAGCAGGATGATGGCCAGGTTAAAGGCCTTGCCGGACGAGCTGAGAGGAGGTGCATGGCCGTCGCCAGTGCGTGCCGTGAGGTGTCCTGTTAATTCAGGCAACGGACGAGACCCGCGCCTCCAGTTGCGACCGGGCCG--AAAGGCGCCGAGCACTCTGGAGGGACTGCCCCGGAACGGGGAGGAAGGAGCGGGCTACGGCAGGTCAGTATGCCCCGAATCCCCCGGGCCGCACGCGACGTTCAATGGTGGGGACAGTGGGCTGCGACCCCGAAAGGGGAAGCCAATCCCTAAACCCCACCTCAGTAGGGATCGAGGGTTGCAACTCGCCCTCGTGAACGCGGAATCCCTAGTAACCGCCCGTTACCACCGGGCGGTGAATACGTCCCCGCTCCTTGCACACACTGCCCGTCGCTGCACCCGAGCTGGAACTGGGCGAGGGCCCGTCTCGTTGGCGGGTTCGAGCCCGGTTCTGGTGAGGGGGCAGAAGTCGTAACAAGGTGGCCGCACGGGAACGTGTGGCCGGATCACCTCCTATACGCCAGCCGGTGGATAACTCGGCTTGGGGGCCGAAGAAGGGCGTGGCAAGCTAAAGCCCCGGGTAGCCGCAAGCAGGCGTTGAACCGGGGATGCCCGAATGGGATTTCCCGACAT-CCCGCGCTTGTGGAGCGGGAACCGGCCGAACGGAAGCATCCAAGTAGGCCGAGGAAAAGAAATCGAGACTCCCCTAGTAACGGCGAGTGAACGGGGACCAGGCCAAACCGAACCCGTGTGGG-AAAATGCGGGGATGTGGAGT-GTGGGGTGCCCAGCGACCCGAAGCGACCTGGAAGGGTCCGCCATAGAGGGTGACAGCCCCGTAGGGGAAGAGTGGAGATG-GGCTGG-TTCCCGAGTACCGCACCTCGGATATGGTGCGGGAAGGCAGGAGCCACTGGCTTCTAAGCCTAAGTACCTCCCAAGACCGATAGCGCAACAGTACCGTGAGGGAAAGTTGAAAACTACCCCGTGAAAAGCGGTTGAAACCGGCTGGTAACGGGGCGGCGCGCAA-GGTAC-TCCGTCCGAACACGCCG--------CGTAGGCGTGGAGGGCGTTAT-CCGGCGTCGTCCGCTCCGTCTTGAAACACGGGCCGGGGAGTTCACCGTCGTGGCGAGCTTAACCGCG-AGCGGGTAGGCGCGGGGAAACCGAAAGCCCGCAGCCGACTTCGGCGAGGGGCCGGGTCCGAAAGGGCCCGTAGTCACGGCGGTGGCTAGAAACCGGGCGATCTAGCCCTGGGTAGGGTGAAGCCGGGCGAAAGCTCGGTCGAGGCCCGAACGCGTCCTGACGTGCAATTCGGTGCGTTGACCTGGGGCTAGGGGCTAAAAACCAATCTAGCCCGGTGATAGCTAGTTCCCCCCGAAGTGTCTCGCAGGACAGCCTCGGCGGAGGTGGTCCGCGGGGTAGAGCACCGATGGGGTGGTAAGGGCTCGAAAGGGCCCGCCATCCTTTCGAACTCCGAATCCGCGGACGCCGTAGATGCCGGGAGTGGGGTGT---CGGGGTAAGCTCGCACGCCGAGAGGGGAACAACCCAGACCCGGGTTAAGGCCCCAAAGTGCCCGCTAAGTGACAAACCAAAGGGCGTCTCCCTCCTAAGACAGCGGGGAGGTAGGAATAGAAGCTGCCATCCTCTAAGGAGTGCGTAA-----------------------------------------------------------------------------------------------------------------------------------------------------------------------------------------------------------------------------------------------------------------------------------------------------------------------------------------------------------------------------------------------------------------------------------------------------------------------------------------------------------------------------------------------------------------------------------------------------------------------------------------------------------------------------------------------------------------------------------------------------------------------------------------------------------------------------------------------------------------------------------------------------------------------------------------------------------------------------------------------------------------------------------------------------------------------------------------------------------------------------------------------------------------------------------------------------------------------------------------------------------------------------------------------------------------------------------------------------------------------------------------------------------------------------------------------------------------------------------------------------------------------------------------------------------------------------------------------------------------------------------------------------------------------------------------------------------------------------------------------------------------------------------------------------------------------------------
Candidatus-Geothermarchaeota-archaeon-JdFR-14 --CCGGTTGATCCTGCCGGACCGGACTGCTATCGGAGTGGGCCTAAGCCATGCGAGTCGAACGCCCCGGGCTGGCGGGGCGTGGCGTACGGCTCAGTAGCACGTGGTCAACCTACCCTGCGGACGGCTATAACCCCGGGAAACTGGGGCTAATAGCCGATAGGGGATTGGTGCTGGAAGGCCCTTTCCCCGAAAGGCCTAGCCGGCTAGGCGCCGCAGGATGGGACTGCGCCCCATCAGGTAGACGGTGGGGTAACGGCCCACCGTGCCGATAACGGGTGCGGGCCCTGGGAGGGGGAGCCCGGAGATGGCCACTGAGACAAGGGGCCAGGCCCTACGGGGCGCAGCAGGCGCGAAACCTCCGCTATGCGCGAAAGCGCGACGGGGTCACTCCGAGTGCCGCCTGCAGAGGGCGGCTTTTGCCCAGTCCAAAAGGCTGGGCGAATAAGGGGAGGGCAAGTTTGGTGTCAGCCGCCGCGGTAACACCAACTCCCCGAGTGGTCCGGACGATTATTGGGCTTAAAGCGTCCGTAGCCGGCCTAGTAAGTCTCCGGTTAAATCCGGCGTCTCAAGCGCCGGGCTGCCGGAGATACTGCTAGGCTAGGGAGCGGGAGAGGCGGGCGGTATTCCCTGGGTAGGGGTAAAATCCTAAGATCCAGGGAGGACCATCGGTGGCGAAGGCGGCCCGCTAGAACGCGTCCGACGGTGAGGGACGAAAGCTGGGGGAGCGATCCGGATTAGATACCCGGGTAGTCCCAGCCGTAAACGATGCAGGCTAGGTGTGTGGGCGTCTTAGGGGCGCCCATGTGCCGAAGGGAAACCGTTAAGCCTGCCGCCTGGGGAGTACGGCCGCAAGGCTGACTTAAAGGAATTGGCGGGGGAGCACCACAAGGGGTGGAGCCTGCGGTTCAATTGGAGTCAACGCCCGGAACCTTCGGGGAGACAGCAGGATGAAGGCCGGGCTGAAGACCCTGCCAGACAAGCTGAGAGGTGGTGCATGGCCGTCGCCGGCTCGTACCGTGAGGCGTCCGGTTAAGTCCGGCAACGAGCGAGACCCGTGCCGCCAATTGCTCCAGCCCTCTTCGGGGGGCTGAGGAAATTGGCGGGACCGCCGCCGAAGGCGGAGGAAGGAGCGGGCTACGGCAGGTCAGTATGCCCTGAATCCCCGGGGCCACACGCGGGCTACAATGGCGCGGACAATGGGTTGCGACCCCGAAAGGGGGAGCTAATCCCTAAACCGCGCCTCAGTTGGGATCGAGGGCTGCAACCCGTCCTCGTGAACCTGGAATCCCTAGTAACCGCGCGTCATCATCGCGCGGTGAATACGTCCCTGCTCCTTGCACACACTGCCCGTCGCTTCACCCGAGCTGGGTGGGGCTGAGCTCCAGCC---ATGGTTGGAGCGAAGCCTTGCCCGGTGAGGGGGAAGAAGTCGTAACAAGGTGGCCGTACGGGAACGTGCGGCCGGATCACCTCC-CCAAGCCACGCAGTGGATGGCTCGACTCGGGCGGCGACGAAGGGCGCGGCAAGCCAAGTCCGCGGGTAGGCGCATGCAGCCGTGGATCCGCGGGTGCCCGAATGGGGAAACCCATCCACGTGGATGTCGGTGTACGCGAACCCCCTGAAGGGAAACATCCTAGTAAGGGGAGGAAAAGAAATCGAGATTCCCTGAGTACCGGAGAGGGAAAGGGGAGGAGCCCAAACCGAATCTCCCTAGGTAACTAGGGAGAGTGTGGGGTTTTGGATATCATAGTGAGCCGAACTCGCCTGGAATGGCGGGCCATAGAGGGTGATAGCCCCGTAGGCGAAAGGTGGCCGTG--------TTCCAGAGTACCCTACCTTGA--GTGGTAGGGGAAGATGGGGGTCACCGACCTCCAAGGCTAAATACGTCCCGAGATCGATAGCGCACTAGTACCGCGAGGGAAAGCTGAAAAGCACCCCGTGAAAAGAGCCTGAAACTGCGTGGTGAAGGTCAGGGCCTGAAAGTCTCCTCCTCGTGAGGGGATCATTAAGG-------------ACGCTGCGGAGACAGGGTCCTGACCTCCGTCTTGAAACACGGGCCAGGGAGTTCATCCAAGTGGCGAGTCTAAGGCCGTAGGCCGAAGGCGAAGGGAAACCGATAGTGCGCACCATCCCTGGGAGAGGCACGGCCTCTGAAAGGGGGCGGAGCCACTTGGATGACTAGAAGCCAGGCGATCTACCCCTGGGCAGGGTGAAGCCGGGCTAAAGCCCGGTGGAGGCCCGCAAGGGTTCTGACGTGCAATTCGTTCCCCAGACCTGGGGGTAGGGGCGAAAGACCTATCAAGCCTGGTGATAGCTAGTTCCCCCCGAAGTGAGTCTTAGCTCAGCGGCGGGCGAGGTGGACCAGGGGGTAGAGCACTGATGGAGGTGCAGGGGTTCGT----CCCCGGCTCTCCGTCAAACTCCGAATCCCTGGTCTCCGTAGACCCCGCCAGTGGGGCTCGTG-GGGGTAAGCTCCACGGCCGAAAGGGGAACAACCCAGCCCGGGGTTAAGGCCCCTAAGTGCTGGCTAAGTGTCAAACAAAAGGAGGTCCCCATCCTAAGACAGCTGGGGAGTAGGCTTAGAAGCAGCCATCTCATAATGAGTGCGTAACAGCTCACCAGCCGAGGATGGGGGCGCCGAAAATAACCGGGGCTCAAGCCAGCCGCCGAGACCCCGGGGCAGGGACGAAACGCCTGATCCGGTAGGGGGGCGTCGGGCCTGGGTAGAAGTCGGGCCGTGAGGTCCGATGGACCGGGCTCGATTGCAGATCCTGGCGGTAGTAGGAGCGCAGTCGGGTGGGAATCCCGACCGCCGAAAGGGCAAGGGTTCCCCGGCAATGGTCGTCAGCCGGGGGTTAGCCGGTCCTAAGAGGAGGTTTAACCTGCCTCCTCGGGGGAAACCGGTTAATATTCCGGTGCCACGAAGGGGAG-----------TCCCCGCCTATGACGCCTCGGGATAGGGTGAGTGGGGCCGTCGCCCCACCTAACTGCTGAAACTGGGGGAGTACCGTAATGGTGAGACCCCGGTGAAGGCAGGAATGGCCGGCCT--TAGCCGGTTCACCTGAGTCCTGGGGCCAGTGAAAAGGGGGTCTGACAGGGT---CGGTGACCGTACCCAGATCTGACACTGGTGCCCTGGGTGAGTAGCCTAAGGCGTCTCGGGTA-ATGGCGGGCGAGGGAATTCGGCAAATTGGCCCCGTACCTTCGGTAGAAGGGGTGCCTGTCCTTAAGGCTCGAAGGGCAGGTCGCAGTGACAAGGAGGTCCCGACTGTTTACTAAAAACATAGGGGGCCGCTAGCCCGAAAGGGTGTGTACGGCTCCTGAATCCTGGCCAGTGGCGGTATCTTAAGCCCGGGTTCAACCGGGTGAAGGACCGCTAAACGCCGGGAGTAACTCTGACTCTCAAGGTAGCCAAATGCCTTGTCGGGTAAGTTCCGACGTGCATGAACGGATCAACGAGGGCCTCACTGTCCCCGCCCGCTACCCGCCGAACCCACACCCCGCCCGAACAGTCGGGGATCCCCCGTTGGCAAGAGAAGACCCTGTGGAGCTTTACTGCAGCCTGCGGCTGGGATGTGGCACGGGGTACAAAGCGTAGCCGGGAGCCGTCGAGCGGCCTCTCCGGGGGCC-GTGGAGGCGCCAATGTAACACCGGCTACTCTGTGCTACATCTCTAACCACCCGAGAGGGTGGGACAACCGTTGGTGGGCAGTTTGGCTGGGGCGGCCTCCCCTTGAAAAGATATCGAGGGGGCCCAAAGGTCGGCTCAGGCGGGTCAGAAACCCGCCGTAGAGTGTAAGGGCATAAGCCGGCCTGACTGCGTCCTTGACAATAAGGGACGCAGGGGCGAAAGCCGGGCCTAGCGAACCCTCGTGCCCCCATCGGTGGGGGCCGGGGATGACAGAAAAGTTACCCCAGGGATAACAGGCTCGTCGCGGGCGAGAGTCCCCATCGACCCCGCGGCTTGGTACCTCGATGTCGGCTCTTCCCATCCTGGCCTCGAAGTAGGGGCCAAGGGTGGGGCTGCCCGCCCATTAAAGGGGAACGTGAGCTGGGTTTAGACCGTCGTGAGACAGGTCGGACTCTATGTAACGGGGGTGCGGGCCGTCTGAGAGGAACCCGCCCTCAGTACGAGAGGAACGGGGCGGGGGGGCCTCTGGTGAAGGGGTTGTTAGGGCAGCGCCCCGAAGCTACGCCCCCCGGGATAAGGGCTGAAGGCATCTAAGCCCGAAGCCCGTCTCAAAAATAGACGGCCATCACCATTGGTGCGACGGCTGGGGTAGAACACCCCGTTGATGGGGTGGTGGTGTACGGCGGAAGGCTTCGGCCGACCGCCTTAGCCATCCACTCCCAATCGCC----
Candidatus-Korarchaeota-archaeon-B14_G2 --CCAGTTGATCCTGCTGGAGGCGACCCCTATCGGGCTCCGGCTAAGCTATGCAAGTCTACCAGC--GGGCGGCCCGCTGGTGGCGCACGGCTCCGTAATACACGGTCAATCTACCCTCGGGACCGGGATATCCCCGGGAAACTGGGGGTAATCCCGGATAGCAGTAGGGTGCTGGAATGCCCCTACTGTGAAAGT------CCAGGTGATGCCCGAGGATGAGACCGTGGCCGATCAGGTAGTTGGTGGGGTAACGGCCCACCAAGCCGATAACCGGTACGGGCTGTGAGAGCAGGAGCCCGGAGATGGGCACTGAGACAAGGGCCCAAGCCCTACGGGGCGTAGCAAGCGCGAAAACTCCGCAATGCGCGAAAGCGCGACGGGGGGAGCCCGAGTGCCCCCCGAAGAGGGGGGCTGTCGCCGGATGTAAAAAGTCCGGTAAGGAAGGGGAGGGTAAGGCTGGTGCCAGCCGCCGCGGTAAAACCAGCTCCCCGAGGGGTCGCCACGCATACTGGGCTTAAAGCGTCCGTAGCCCGCCTAGCAAGTCCCCGGTTAAATCCGCCAG-AAGACTGGCGGGCCGCCGGGGATACTGCTAGG--------------------------------------------------------------------------------------------------------------------------------------------------------------------------------------------------------------------------------------------------------------------------------------------------------------------------------------------------------------------------------------------------------------------------------------------------------------------------------------------------------------------------------------------------------------------------------------------------------------------------------------------------------------------------------------------------------------------------------------------------------------------------------------------------------------------------------------------------------------------------------------------------------------GTAAGCCGCCTGGTGGATGGCTCGGCTCGGGTGCCGAGGAAGGGCGCAGCAAGCCAAGCGTCCGGGTAGCCGCAGGCAGGCGTTGATCCGGATGTGCCCGAATGGGAATCCTGCC-AAGTTGGCGCTCTGCGAGCGGGGACGCCCGGAATTGAAGCATCTCAGTACGGGCAGGAAGAGAAATCGAGATGCCGTGAGTACCGGCGAGGGAAAGCGGCAGAGCCCAAACCGAGCCCTATCTGGTGACAGATAGGGGTGCGGGGTTTTGGGTCTCTCGGGAAGCCGAAGTGGGCTGGAATGCCCCGCCGTAGAGGGTGATAGCCCCGTAGGCGTATGGGGG-AGTAGCTGGCTGTTCCAGAGTACTGCGGGGTGAATACCCCGTAGGAAGTTGGGGGTTACTGGCCTCCAAGGCTAAATACGCCCCGAGACCGATAGCGAACAAGTACCGTGAGGGAAAGCTGAAAAGTACCCAGTGAAAAGAGCCTGAAACCAGGCGGCGATAGCACAGCCCTTAAGCAGTGAACCCCCCGAAGGAAAGCACGGCAACGTGCAAGTACGAGGGGGTGGGAGCGGGGTTGTGCCGTCCGTCTTGAAACACGGGCCGGGGAGTCCACGGGTGTGGCGAGTCTAAGCGGGTACCGCGGAGGCGTAGCGAAAGCGAAAGCGCGCACCCCTCATGGGGGAGGCGCTGGGTGTGAAAGCGCCCGTAGCCACGCCCGTGACCAGAAGCCGGGCGATCTACTCCCGGGCAGGTCGAAGCCGGGTTTACGCCCGGTGGAGGACCGAAGGGGTGGTGAGGTGCAAATCCCTCCTCTGACCCGGGAGTAGGGGCAAAAGACCAATCAAGCCCGGCGATAGCTGGTTCCCCCCGAAGCGGCCCGCAGGCCGGCCCACG-GCCGGTGGAGTGCGCGGTAGAGTACTGATTGGGCAG--AGGGGGCTTCGG-CCTCCCTGTCCTATCAAACTCCGAATGCGCACTCACCA-AGGGCCGTGGAGACGGGTCT---GGGGAAAAGCTCCCAGGCCGAAAGGGGAACAACCCAGACCGGGGTTAAGGCCCCTAAATGCCGGCTAAGTGCCGAACCAAAGGGCGTCACCAGCCTGAGACAGCGGGGAGGTAGGCTTGGAAGCAGCCATCCTCTAAGGAGTGCGTAACAGCTCACCCGCCGAGGCTGGTGGCACCGAAAATGGACGGGGCTCAAGCCGGCTGCCGATACCCCGGCACGCCCCGCGGGAGGGTGACTGGGTAGGGGGGCGCCCCTGCTGGGTAGAAGCTGGTCCGTGAGGACCAGTGGACCGGTAGGGGTTGCTGATCCCGGCGGTAGTAGCAGCGAAGCCCGGTGAGAATCCGGGCGGCCTCAAGGGCCAGGGTTTACCGGCAATGTTCGTCAGCCGGTAGTTAGCCCGTCCTAAGGCCGCACGCAACCCGTCGCGGCCAGGGAAACCGGTTAATATTCCGGTGCCGTGCAGGTACGCGGCAACGCAAGCGGCACTCCCGACGCTTCTGGCTAGGCGGAGCGGGGTCTCCTGGCCGTCCAACCGTTGAAGGCCGCTGAGATCCGTAATGGAGAGAAGCGGCTGAAGGCGGGACGGGGCGCCCATAAGGGTGCCTCCGCCGATGCCAGGAGCCCTTGAAAAGGGAGTGCCGAAGGATCCTGCACGTCGGTACCGAGAACCGACACAGGTGCCCCGGGTGAGAAGCCCAAGGCCTCTCGGGGTTAACCCGGGCTAGGGAAATCGGCAAACTGGCCCCGTACCTTCGGTAGAAGGGGTGCCTGCTGCCTAGGCTGGGGCGGCAGGTCGCAGTGACAAGTGGGACCCGACTGTTTAACAAAAACACAGGTCCCCGCTAGCCAGCAATGGTGTGTACGGGGGCTGAATCCTGGCCAATGCCGTCACCCGAACCCCGGG--AAACCGGGATAAGGGTCGGTGAAAGCCGGGAGTAACTCTGACTCTCAAGGTAGCCAAATGCCTTGCCGATTAAATGTCGGCGTGCATGAATGGATCAACGAGGTCCCAGCTGTCCCAGCCCGGGCCCCGGTGAACCCACA-CCCTGGTGCATAGTCCAGGGCCCCCCAGCGGGGAGAGAAGACCCTGTGAAGCTTTACTGCAGCCTGGCCTTGCGGTGGAGTGAGAGATGCGTAGGGTAGGCGGGAGCAATGTAGCAGCCCTTTCGGGGGCT-GCGGAAGCGCCGATGAAACACCGCCCTTCTCTCACTCTGCCGCTAAC------GCGTAAGCGGACAGGGCCAGGTGGGCAGTTTGGCTGGGGTGGTACGCCCCTGAAAAGATATCAGGGGCGTCCAAAGGCGGGCTCAGGTGGGTCAGAAACCCACCGTAGAGGACAAGGCCAAAAGCCCGCCTGACTGGACCCCTAAAAGCGTGGGGTCCAGGGGTGAAAGCCGGGCCTAGCGAACACCCGTGCCCCTCCCAGTAGGGGCCGGGTACGACAAAAAAGTTACTCCAGGGGTAACGGAGCTGTCGCGGGCGAGAGTCCACATCGACCCCGCGGCTTGCTTCCCCGACGTCGGCACTCCTCATCCTGGGGGTGCAGCAGCCCCCAAGGGCGGGGATGTTCGCCCATTAAAGAGGAACGTGAGCTGGGTTCAGAGCGTCGCGAGACAGCTCGGTTTCTACCTGCTGGGGGTGCAGGCCGCCTGAGGGGAAGGCGCCCTTATTACGAAAGGAACGGGGCGCCGCGGCCTCTGGTGTACCGGTTGTAAGGGCAGCGCCGGGCAGCTACGCCGCAGCTGATAAGAGCTGAAAGCATCTAAGCTCGAAGCAGCCCCCGAAAATAGGCGGCCGGTCCAGCCTGGGAGAGGGCCTGGGTAAAAGACCCGCTTGATGGGGTGGGGGTGTAAGCTGGAAGGGCTTCCCCGACCAGCTCAGCCTGCCACTCCCAAAAGCCCGA-
Candidatus-Korarchaeum-cryptofilum-OPF8 -ACCGGTTGATCCTGCCGGAGGGAACCCCTATCGGGCTCGCACTAAGCCATGCGAGTCTGCTGG---GCCCCTGCCCCTGGCGGCGCACGGCTCCGTAATACACGGTCAACCTGTCCTGGGGACCGGGATAACCTCGGGAAACTGAGGTTAATACCGGATAGGGGTGGATTCCTGGAATGGGTCCACCCCTAAAGTGGGGGACCCGCTGAGGCCCCAGGGTGGGACCGTGGCCTATCAGGTAGTAGGTGGGGTAACGGCCCACCTAGCCTAAGACGGGTACGGGCTCTGAGAGGAGGAGCCCGGAGATGGGCACTGAGACAAGGGCCCAGGCCCTACGGGGCGCAGCAGGCGGGAAACTTCCCCAATGCGCGCAAGCGTGAGGGAGTGAGCCCGAGTGCCGCCCGCTGAGGGCGGCTGTTCCCCTGTGTAAAAAGCAGGGGGAGGAAGGGGAGGGTAAGGCTGGTGCCAGCCGCCGCGGTAAAACCAGCTCCCCGAGGGGTTCCCACGCATACTGGGCCTAAAGCGTCCGTAGCCGGCCCCGTAAGTCCTCGGTTAAATCCGCCTG-AAGACAGGCGGACCGCCGAGGATACTGCGGGGCTAGGGAGCGGGAGGGGCCGAGGGTATTCCGGGGGGAGCGGTAAAATGCGTAGATCCCCGGAGGACCACCAGTGGCGAAGGCGCTCGGCTGGAACGCGTCCGACGGTGAGGGACGAAAGCTGGGGGAGCAAACCGGATTAGATACCCGGGTAGTCCCAGCCGTAAACGATGCCGGCTAGGTGCCGGCTGAGGTTCGGCCTCAGCCGGTGTCGAAGCGAAGGCATTAAGCCGGCCGCCTGAGGAGTACAGCCGCAAGGCCGACTTAAAGGAATTGACGGGGGGGCACCACAAGGGGTGAAGCCTGCGGCTCAATTGGACTCAACGCCGGGAATCTTGGGGGCGACAGCAGGATGAAGGTCAGGCTGAAGACCTTACCTGACGCGCTGAGGGGTGGTGCATGGCCGTCGCCAGCTCGTGCCGTGAGGTGTCCTGTTAAGTCAGGCAACGAGCGAGACCCCCGCCCTCAGTTGCCAGCGGGGCCTTCGGCTGGCCGGGCAAACTGGGGGGACTGCCGGCGGAGCCGGAGGAAGGAGGGGGCTACGGCAGGTCAGTATGCCCCTAATCCCCCGGGCCGCACGCGGGCTGCAATGGGCGGGACAGCGGGATGCGACCCCGAGAGGGGGAGCAAATCCCGAAACCCGCCCGTGGTTGGGATCGAGGGTTGCAACTCGCCCTCGTGAACCCGGAATCCCTAGTAACCGCGGTTCTCCATACCGCGGTGAATACGTCCCTGCCCCTTGTACACACCGCCCGTCAACCCACCCGAGTGGACTTGGGGCGAGG-CCCAGC--AATGGCTGGGTCGAGCTTTGGGTCCGCGAGGGGGGGTAAGTCGTAACAAGGTAGCCGTAGGGGAACCTGCGGCTGGATCACCTCC-CTACGCCGCCTGGTGGATGGCTCGGCTCGGGCGCCGAGGAAGGGGGTGGCAAGCTTAAGCCCCGGGGAGCCGCAGGCAGGCTTCGATCCGGGGATCCCCGAATGGCGATGCCGCCGAGA---GCGCT--GGGAGCGGGAACCCCCCGAATTGAAGCATCTCAGTAGGGGGAGGAGGAGAAACCGGGATGCCCTGAGTACCGGCGAGGGAAAGGGGCTGAGCTCAAACCGAACTCCCGCTCGCGAGAGCGGGTGGTGTGGGGTTGCGGG-----AGGGAAGCCGAAGTGGCCTGGAACGGCCCGCCATAGAGGGTGAGAGCCCCGTAGGCGTACAGCGGTCCGGTCCT----CTCCCGAGTACCGTGGGTTGGAATACCCGCGGGAATCCGGGGGTCATCGACCTCCAAAGCTAAATACGTCCCGAGACCGATAGCGAACGAGTACCGTGAGGGAAAGCTGAAAAGCACCGCGTGAAAAGAGCCTGAAACCAGGCGGTCATACGGCGGCCCTCAAGGGCTGAAGCTCCCGAAGGAAAATGCCGCGAGGCATGAGTACGAGGGAGC-GGACCGGGGTCGCCCCGTACGTCTTGAAACACGCGCCGGGGAGTTCACGGGCGTGGCGAGCCTAAGGGCTTAGCCCGAAGGCGGAGCGAAAGCGAGACCCCGCAGCGAT-------AGGGGGTCGCCTCCGAAAGGGGGTTCAGTCACGCTCGTGACCAGAAGCCGGGCGATCTACTCCTGGGCAGGGCGAAGCCGGGTCCGAGCCCGGTGGAGGCCCGAAGGGATGGTGAGGTGCAAATCCCTCCCGTGACCTGGGAGTAGGGGCAAAAGACCAATCTAGCCCGGCAATAGCTGGTTCCCGCCGAAGCCTCCCGCAGGAGGATCTCCGCGGAGGGTGGGGGCGTGGTAGGGCAACGATTGGGGGGTAAGGGGCTCC---GCCCCGCCACCCTCTCGAACCCCGAATGCGCCTCCCCCGTAGAAGCGGGGAGCCGGGCGG---GGGGGGAAGCTCCGTCGCCGAGAGGGGAACAACCCGGACCGGGGTTAAGGTCCCCAAGTCCTGGCTAAGTGCCGAACCGAAGGGCGTCTCCCTCCTAAGACAGCGGGGAGGTAGGCTCAGAAGCAGCCATCCTTTAAAGAGTGCGTAAAAGCTCACCCGCCGAGGAGGGAGGCCCCCAAAATGAGTGGGGCTGAAGCCAGGCACCGATACCCCGGCAGCGTCCTGGAAGG--GCGCTGGGTAGGCGGGCGCGCACACCGGGCGGAAGCCGGGGCGTGAGCTCCGGTGGACCGGTGTGTGTTGCAAATCCCGGCGGTAGTAGCAGCGAAGTGGGGTGAGAATCCCCACGGCCGAAAGCGCCAGGGTTCGCCGGCAATGTTCGTCAGCCGGCGGTTAGCCGGTCCTAAGGCGGCACCCAGCTGGTAGCCGCCAGGGAAGCCGGTTAATATTCCGGCGCCACCGGGGTAG-CGGCAACGCAGGCCTCACCCCTGACGCCTCGGGCTAGGCTGAGCGGGGGCCCGGACCCGTCCAAGCGCTTAAGGCCGCCGAGAACCGTAATGGTGAGAAGCGGCTGAAGGCGCGATGGGGGCCCCTTTGGGGGCCTTCGGCTCATGCCTGGGGACCTTGAAAAGGGGGTGGGGAGCGATCCCCGGTGCCCGTACCGAGATCCGACACAGGTGCGCTGGCTGAGAAGGCCAAGGCCTATCGGTCCTAACGCGGGAGAGGGAACTCGGCAAATTGGCCCCGTAACTTCGGGAGATGGGGTGCCTGCGTTCGAAAGGGGGTCCGCAGGTCGCAGTGACAAGGGGCGCCCGACTGTTTAACAAAAACATAGTTCCCCGCGAGCCCGCAAGGGTGTGTACGGGGGATGAGGCCTGGCCAATGCCGGTACCTGAAGCCCCGGTACAACGGGGTGAAGGGCCGGTGAAAGCCGGGAGTAACTCTGACTCTCAAGGTAGCCATATGCCTTGCCGAATAAAAATCGGCGTGCATGAATGGCTTAACGAGGTGCCCGCTGTCCCCTCCCGCGGGCCGGTGAACCCGCA-TCCCGGTGTACAGACCGGGACGCCCCAACGGGGAGAGAAGACCCTGTGGAGCTTCACTGCAGCCTGGTCTTGTGGTACAGCTGGGGATGCAGAGGGTAGGCGGGAGCGATGTGGCCACCCTCCAGGGGGTG-GCCGAAGCGACGATGGAACACCGCCCTTCTCCAGCTGTACCACTAACCG----CTCCGGCGGGACAGGGCCAGGTGGGCAGTTTGGCTGGGGTGGCACGCCCCTGCAAAGGTATCAGGGGCGCCCTAAGGCGAGCTCAGGCGGGACAGAAACCCGCCGTAGAGGGCAAGGCCAAAAGCTCGCCTGACTGGATCCCTAAACGCGTGGGATCCAGGGGTGAAAGCCGGGCCTAGCGAACACTCGAG-CCCTCTCGGTGAGGGCCGGGTACGACAAAAAAGTTACCCCAGGGGTAACGGAGCTGTGGCGGGCGAGAGTCCCCATCGGCCCCGCCGCTTGCTTCCCCGACGTCGGCACTGCCCATCCTGGGGGTGCAGCAGCCTCCAAGGGTGGGGATGTTCGCCCATTAAAGGGGAACGTGAGCTGGGTTCAGAACGTCGCGAGCCAGTTCGGTTTCTCCCTGTTGGGGCTGCAGGCCGCCTGAGGGGAAGGGACCCTTAGTACGAAAGGAACGGGGTGTCGGGGCCTCCGGTGTACCGGTCGTAGGGGCGACGCCGGGTAGCCGCGCCCCAGCCGATAAGGGCTGAAAGCATCTAAGCCCGAAGCGGCCCCCGAAAATAGGCGGCCTCGCCCCTTGGGGTTAGGGCGCGGGTAGAAGACCCGTTCGATGGGGGGGTGGTGTAAGGCAGGAGCTT---GCGGACTGCCTCAGCCTACCCCTCCCAA---------
Candidatus-Korarchaeum-cryptofilum-WS -ACCGGTTGATCCTGCCGGAGGGAACCCCTATCGGGCTCGCACTAAGCCATGCGAGTCTGCTGG---GCCCCTGCCCCCGGCGGCGCACGGCTCCGTAATACACGGTCAACCTGTCCTGGGGACCGGGATAACCTCGGGAAACTGAGGCTAATACCGGATAGGGGTGGATTCCTGGAATGGGTCCACCCCTAAAGTGGGGGACCCGCTGAGGCCCCAGGGTGGGACCGTGGCCTATCAGGTAGTAGGTGGGGTAACGGCCCACCTAGCCTAAGACGGGTACGGGCTCTGAGAGGAGGAGCCCGGAGATGGGCACTGAGACAAGGGCCCAGGCCCTACGGGGCGCAGCAGGCGGGAAACTTCCCCAATGCGCGCAAGCGTGAGGGAGTGAGCCCGAGTGCCGCCCGCTGAGGGCGGCTGTTCCCCTGTGTAAAAAGCAGGGGGAGGAAGGGGAGGGTAAGGCTGGTGCCAGCCGCCGCGGTAAAACCAGCTCCCCGAGGGGTTCCCACGCATACTGGGCCTAAAGCGTCCGTAGCCGGCCCCGTAAGTCCTCGGTTAAATCCGCCTG-AAGACAGGCGGACCGCCGAGGATACTGCGGGGCTAGGGAGCGGGAGGGGCCGAGGGTATTCCGGGGGGAGCGGTAAAATGCGTAGATCCCCGGAGGACCACCAGTGGCGGAGGCGCTCGGCTGGAACGCGTCCGACGGTGAGGGACGAAAGCTGGGGGAGCAAACCGGATTAGATACCCGGGTAGTCCCAGCCGTAAACGATGCCGGCTAGGTGCCGGCTGAGGTTCGGCCTCAGCCGGTGTCGAAGCGAAGGCATTAAGCCGGCCGCCTGAGGAGTACAGCCGCAAGGCCGACTTAAAGGAATTGACGGGGGGGCACCACAAGGGGTGAAGCCTGCGGCTCAATTGGACTCAACGCCGGGAATCTTGGGGGCGACAGCAGGATGAAGGTCAGGCTGAAGACCTTACCTGACGCGCTGAGGGGTGGTGCATGGCCGTCGCCAGCTCGTGCCGTGAGGTGTCCTGTTAAGTCAGGCAACGAGCGAGACCCCCGCCCTCAGTTGCCAGCGGGGCCTTCGGCTGGCCGGGCAAACTGGGGGGACTGCCGGCGGAGCCGGAGGAAGGAGGGGGCTACGGCAGGTCAGTATGCCCCTAATCCCCCGGGCCGCACGCGGGCTGCAATGGGCGGGACAGCGGGATGCGACCCCGAGAGGGGGAGCAAATCCCGAAACCCGCCCGTGGTTGGGATCGAGGGTTGCAACTCGCCCTCGTGAACCCGGAATCCCTAGTAACCGCGGTTCTCCATACCGCGGTGAATACGTCCCTGCCCCTTGTACACACCGCCCGTCAACCCACCCGAGTGGACTTGGGGCGAGG-CCCAGC--AATGGCTGGGTCGAGCTTTGGGTCCGCGAGGGGGGGTAAGTCGTAACAAGGTAGCCGTAGGGGAACCTGCGGCTGGATCACCTCC-CTCCGCCGCCTGGGGGAGGGCTCGGCTCGGGCGCCGAGGAAGGGGGTGGCAAGCTTAAGCCCCGGGGAGCCGCAGGCAGGCTTCGATCCGGGGATCCCCGAATGGCGATGCCGCCGAGA---GCGCT--GGGAGCGGGAACCCCCCGAATTGAAGCATCTCAGTAGGGGGAGGAGGAGAAACCGGGATGCCCTGAGTACCGGCGAGGGAAAGGGGCTGAGCTCAAACCGAACTCCCGCTCGCGAGAGCGGGTGGTGTGGGGTTGCGGG-----AGGGAAGCCGAAGTGGCCTGGAACGGCCCGCCATAGAGGGTGAGAGCCCCGTAGGCGTACAGCGGTCCGGTCCT----CTCCCGAGTACCGTGGGTTGGAATACCCGCGGGAATCCGGGGGTCATCGACCTCCAAAGCTAAATACGTCCCGAGACCGATAGCGAACGAGTACCGTGAGGGAAAGCTGAAAAGCACCGCGTGAAAAGAGCCTGAAACCAGGCGGTCATACGGCGGCCCTCAAGGGCTGAAGCTCCCGAAGGAAAATGCCGCGAGGCATGAGTACGAGGGAGC-GGACCGGGGTCGCCCCGTACGTCTTGAAACACGCGCCGGGGAGTTCACGGGCGTGGCGAGCCTAAGGGCCTAGCCCGAAGGCGGAGCGAAAGCGAGACCCCGCAGCGAT-------AGGGGGTCGCCTCCGAAAGGGGGTTCAGTCACGCTCGTGACCAGAAGCCGGGCGATCTACTCCTGGGCAGGGCGAAGCCGGGTCCGAGCCCGGTGGAGGCCCGAAGGGATGGTGAGGTGCAAATCCCTCCCGTGACCTGGGAGTAGGGGCAAAAGACCAATCTAGCCCGGCAATAGCTGGTTCCCGCCGAAGCCTCCCGCAGGAGGATCTCCGCGGAGGGTGGGGGCGTGGTAGGGCAACGATTGGGGGGTAAGGGGCTCT---GCCCCGCCACCCTCTCGAACCCCGAATGCGCCTCCCCCGTAGAGGCGGGGAGCCGGGCGG---GGGGGGAAGCTCCGTCGCCGAGAGGGGAACAACCCGGACCGGGGTTAAGGTCCCCAAGTCCTGGCTAAGTGCCGAACCGAAGGGCGTCTCCCTCCTAAGACAGCGGGGAGGTAGGCTCAGAAGCAGCCATCCTTTAAAGAGTGCGTAAAAGCTCACCCGCCGAGGAGGGAGGCCCCCAAAATGAGTGGGGCTGAAGCCAGGCACCGATACCCCGGCAGCGTCCTGGAAGG--GCGCTGGGTAGGCGGGCGCGCACACCGGGCGGAAGCCGGGGCGTGAGCTCCGGTGGACCGGTGTGTGTTGCAAATCCCGGCGGTAGTAGCAGCGAAGTGGGGTGAGAATCCCCACGGCCGAAAGCGCCAGGGTTCGCCGGCAATGTTCGTCAGCCGGCGGTTAGCCGGTCCTAAGGCGGCACCCAACTGGTAGCCGCCAGGGAAGCCGGTTAATATTCCGGCGCCACCGGGGTAG-CGGCAACGCAGGCCTCACCCCTGACGCCTCGGGCTAGGCTGAGCGGGGGCCCGGACCCGTCCAAGCGCTTAAGGCCGCCGAGAACCGTAATGGTGAGAAGCGGCTGAAGGCGCGATGGGGGCCCCTTTGGGGGCCTTCGGCTCATGCCTGGGGACCTTGAAAAGGGGGTGGGGAGCGATCCCCGGTGTCCGTACCGAGATCCGACACAGGTGCGCTGGCTGAGAAGGCCAAGGCCTATCGGTCCTAACGCGGGAGAGGGAACTCGGCAAATTGGCCCCGTAACTTCGGGAGATGGGGTGCCTGCGTTCGAAAGGGGGTCCGCAGGTCGCAGTGACAAGGGGCGCCCGACTGTTTAACAAAAACATAGTTCCCCGCGAGCCCGCAAGGGTGTGTACGGGGGATGAGGCCTGGCCAATGCCGGTACCTGAAGCCCCGGTACAACGGGGTGAAGGGCCGGTGAAAGCCGGGAGTAACTCTGACTCTCAAGGTAGCCATATGCCTTGCCGAATAAAAATCGGCGTGCATGAATGGCTTAACGAGGTGCCCGCTGTCCCCTCCCGCGGGCCGGTGAACCCGCA-TCCCGGTGTACAGACCGGGACGCCCCAACGGGGAGAGAAGACCCTGTGGAGCTTCACTGCAGCCTGGTCTTGTGGTACAGCTGGGGATGCAGAGGGTAGGCGGGAGCGATGTGGCCACCCTCCAGGGGGTG-GCCGAAGCGACGATGGAACACCGCCCTTCTCCAGCTGTACCACTAACCG----CTCCGGCGGGACAGGGCCAGGTGGGCAGTTTGGCTGGGGTGGCACGCCCCTGCAAAGGTATCAGGGGCGCCCTAAGGCGAGCTCAGGCGGGACAGAAACCCGCCGTAGAGGGCAAGGCCAAAAGCTCGCCTGACTGGATCCCTAAACGCGTGGGATCCAGGGGTGAAAGCCGGGCCTAGCGAACACTCGAG-CCCTCTCGGTGAGGGCCGGGTACGACAAAAAAGTTACCCCAGGGGTAACGGAGCTGTGGCGGGCGAGAGTCCCCATCGGCCCCGCCGCTTGCTTCCCCGACGTCGGCACTGCCCATCCTGGGGGTGCAGCAGCCTCCAAGGGTGGGGATGTTCGCCCATTAAAGGGGAACGTGAGCTGGGTTCAGAACGTCGCGAGCCAGTTCGGTTTCTCCCTGTTGGGGCTGCAGGCCGCCTGAGGGGAAGGGACCCTTAGTACGAAAGGAACGGGGTGTCGGGGCCTCCGGTGTACCGGTCGTGAGGGCGGCGCCGGGTAGCCGCGCCCCAGCCGATAAGGGCTGAAAGCATCTAAGCCCGAAGCGGCCCCCGAAAATAGGCGGCCTCGCCCCTTGGGGTCAGGGCGCGGGTAGAAGACCCGTTCGATGGGGGGGTGGTGTAAGGCAGGAGCTT---GCGGACTGCCTCAGCCTACCCCTCCCAA---------
Candidatus-Marsarchaeota-G1-archaeon-BE-D --CCGGTTGATCCTGCCGGACCCGACTGCTATCGGGATGATACTAAGCCATGGGAGTCGTACGCCCTACCACGCGAGGGCGTGGCGTACGGCTCAGTAGCACATGGTCAATCTACCCTTGGGAGGAGGATAACCCCGGGAAACTGGGGCTAATACTCCATAGATGAGTAACCCTGGAATGGGTACTCATCGAAAGG------CCCTGTACCGCCCAAGGATGAGACTGTGTTCCATCAGGTAGTTGGCGAGGTAACGGCTCGCCAAGCCGATAACGGATGCGGGCAGTGAGAGCTGGAGCCCGGAGATGGGCACTGAGACAAGGGCCCAGGCCCTACGGGGCGCACCAGGCGAGAAACCTTAGCAATGCGGGAAACCGTGACTGGGCCATCCCGAGTGCCAGCCGCTAAGGCTGGCTTTTCCCCAGAGTAAGCATCTGGGGGAATAAGCGGGGGGCAAGACTGGTGTCAGCCGCCGCGGTAATACCAGCTCCGCGAGTGGTCGGGACGATTATTGAGCCTAAAGCGCTCGTAGCCGGCCCCGTAAGTCCCGTGTTAAATCCAACGGCTTAACCGTTGGGCTGCATGGGATACTGCGGGGCTAGGGAGCGGAAGAGGCCAGGGGTACTCCCGGGGTAGGGGCGAAATCCTATAATCCCGGGAGGACGACCAGTGGCGAAGGCGCCTGGCTAGGACGCGTCCGACGGTGAGGGGCGAAAGCTGGGGGAGCGAACCGGATTAGATACCCGGGTAGTCCCAGCCGTAAACGATGCGGACTGGGTGTTGGCACGGCTTCGGGCCGTGCCAGTGCCTCAGGGAAGCCGTTAAGTCCGCCGCTTGGGGAGTACGGTCGCAAGACTGACTTAAAGGAATTGGCGGGGGAGCACCACAAGGGGTGAAGCCTGCGGCTCAATTGGAGTCAACTCCGGGAACCTTAGGTGCGACAGCAGGATGAAGGCCAAGCTGATGACTTTGCCTGACGCGCTGAGAGGTGGCGCATGGCCGTCGCCAGCTCGTGCCGTGAGGTGTCTGGTTAAGTCCAGGAACGAGCGAGACCCTCACCCTTAGTTGCGAC---------CGCGAAAGCGGGCACACTAAGGGGACCGCCACCGAAGGTGGAGGAAGGAGGGGGCAACGGCAGGTCAGCATGCCCCGAATCACCTGGGCCGCACGCGGGCTGCAATGGTGGAGACAATGGGATCCGAACCCGAAAGGGGGAGGTAATCCTGAAACTCCACCGTAGTTGGGATCGAGGGCTGTAACCCGCCCTCGTGAACCTGGAATCCCCAGTAATCGCGTGTCATCATCGCGCGGTGAACAAGTCCCCGCTCCTTGCACACACCGCCCGTCGCTCCACCCGAGCTGATTCCAGATGAGGCGAGGTCGCTAAGGCTTCGTCGAATCTGGAATCGGCGAGGGGGGAGAAGTCGTAACAAGGTGGCCGTAGGGGAACCTGCGGCCGGATCACCTCCTCTAACCCATCTGGTGGATGGCTTGGCTCGGGCGCCGACGAAGGGCGCGGCGAGCGAACTGCCCGGGTAGATGTATGCAATCGTTGATCCGGGCGTTCCCGAATGGGACTTCCCCTAGGCTAGGCGCCCGAGGCGCGGGAACCCCCCGAACGGAAACATCTTAGTAGGGGGAGGAAAAGAAATCGAGATTCCCTGAGTACCGGCGAGGGAAAAGGGAAGAGGCCAAACTGAATCCTAGCACGATGAGCTAGGGCGTGTGGGGTTTGGACTAACTCCACGAGCGGAAGCGCGTTGGAAAACGCCGCCATAGAGGGTGATGGCCCCGTACGCGAA--GTGGAGAAGGCCTGTCCTTCCAGAGTACCATGCCCTGACG--GGTGTGGGAAGATGGGAGTCACCGACTTCCAAGCCTAAATACGTCCCGAGACCGATAGCGGACAAGTACCGTGAGGGAAAGCTGAAAAGGACCCCGTGAAAAGCGCCTGAAACCAGATGGGGATAGTACGGCCTGAAAGGGTTCACTTACCCGAAGGAATCCGCGGCGACGCGGTAGTACGAGGGTAAGCTACCAGGGTCGTGCCGTTCGTCTTGGAAAACGAGCCGGGGAGTCCATGGCTGTGGCGAGGGTAAGGGTTCAACCCGCACCCGTAGGGAAACCGAATGCCCGCAGCGCCTTGGCGTGAGGGGCGAGGTCCGATAGAGCCTGAAGTCACAGTCATGACCAGAAACCGGGCGATCTATGCCTGCGCAGGGCGAAGCCGGGCGAAAGCTCGGTGGAGGCCCGAAGGGGTGCTGACGTGCAAATCGCTCCTCTGACGCGGGCATAGGGGCAAAAGACCAATCTAGCCCGGTGATAGCTGGTTCCCTCCGAAGTGCGTCCTAGCGCAGCCCGGCCAGAGATCGCCGACGGGGTAGAGCACGGATTAGAAAGT-GAGAGCCGAAAGGCTCCGCTTTCTTGTCCAACTCCGAATCCGTCGGCTTCGGAGAAGGCCGGAGTGGGGGCT---CGGGATAAGCTCGTAGTCCGAGAGGGGAACAAGCCTCACTGGGGTTAAGGCCCCTAAGTGCCGGCTAAGTGCA---CGAAAGAGCGTCTCACGCCTAAGACAGCGAAAAGGTGGGCCCAGAAGTAGCCATCCTCTAAGGAGTGTGTAACAACTCATTCGCCGAGGCGTGAGGCCTCGAAGATGGACGGGGCTCAAGCCGGCCGCCGAGACCCCAGCATACCG---------CGGTATGGGTAGGAGGGCGTCCCAACTGGGTAGAAGCAGGGCCGTGAGGTCCTGTGGACCGGTTGGGATTGCGGATCCCGGTGGTAGTAGCAGCAAAGAGAGGAGAATATCCTCTCCGCCGAAAGGGCCAGGGTTCCTTGGCAACGATCTTCGGCCAAGGGTTAGCCGGTCCTAAGGTGACCCGTAACTCGGTGTCACCAGGGAAAGGGGTTAATATTCCCCTGCCACGGAGATACGAGGCGCGCCGA------CACCTGACGCTTCAGGGTAGGTCGAGCGGAGTTGCCGCTCTGTCGACTTACCGAAGCTGGGGGAGTGTCGTAATGACGAGAACCCAGTCAAGGCTAGGTCGGTCCTCCGCAAGGGGGATTCGGCCGAACCCCGGAGCCCATGAAAAACGGTGTCGGAAGGAGTCTCCGTGACCGTACCTAGATCCGACACAGGTGCCCTGGGTGAGAAGCCCGAGGCGTGTCGGGTTTATCCCTGGTTAGGGAACTTGGCAAATTAGCCCCGTACCTTCGGAAGAAGGGGTGCCTGGCATCTAGGTGGTGGTGCCAGGTCGCAGTGACTAGGGTGAGCCGACTGTTTAATAAAAACATAGGTCACCGCTAGCCGGTAACGGTGTGTACGGTGGCTGAATCCTGGCCACTGGCGGGACGTCAAACCCGGGTTCAACCGGGCGAAGCGCCGCTGAAGGCCGGGAGTAACTCTGACTCTCAAGGTAGCCAAATGCCTTGCCGGGTAAGTTCCGGCGTGCATGAATGGATCAACGAGCTCACCACTGTCCCAACCAGGGGCCCGGCGAAACTACGCACCTGGTGCATAGTCCAGGGACCCCCGACCGGGAGAAAAGACCCCGTGGAGCTTTACTGCAGCCTGTTGTTGGGATACGGTTGTGGATGCGGAGAGTAGGCGGGAGCAATGAGGTCATGGCTCC-GGCCATGGCCAATGCGCCGTTGAAACACCGCCCATCCATAGCTGTGTCCCTAACCT------AAAGAGGGACAGCAATAGGTGGGCAGTTCGGCTGGGGCGGCACGCCCACGAAAAGATATCGTGGGCGCCCAAAGGTTGGCTCAGGCGGGTCAGAACTCCGCCGTAGAGTGCAAGGGCAAAAGCCAGCCTGACCGAGTCCTT-ATGGCGAGGGACTCGGAGGGGAAACCCAGGCCTAGCGACCGCTCATGCCTCCCTCGGTGGGAGCTGGGCATGACAGAAAAGTTACCCCGGGGATAACAGAGTCGTCGCGGGCGAGAGCTCCTATCGACCTCGCGGTTTGCTACCTCGATGTCGGCTCTTCCCATCCTGGTGGTGCAGCAGCCGCCAAGGGTGGGGCTGCCCGCCCATTAAAGGGGAACGTGAGCTGGGTTTAGACCGTCGTGAGACAGGTCGGTCTCTCCCTATCGGGGGTGCTGGTCGCCTGAGGGGAAGGTGCCCTTAGTACGAGAGGAACGGGGCGCCGCGGCCTCTAGTTTACCGGTTGTCAAGGCAACGCCGGGCAGCCACGCCGTACTGGGTAACCGCTGAAAGCATCTAAGCGGGAACCCAGCCCCGAAAATAGGCGGCCAATCCC--GGGGACGAGGGCACCAGTAGAAGACTGGGTTGATAGGGTGGGGGTGTAAGCGCCAAGGCTTCGGCCGAGGCGTTCAGCCTGCCACTACTAACAGCCCGAG
Candidatus-Marsarchaeota-G1-archaeon-OSP-C --CCGGTTGATCCTGCCGGACCCGACTGCTATCGGGATGATACTAAGCCATGGGAGTCGTACGCCCTACCACGCGAGGGCGTGGCGTACGGCTCAGTAGCACATGGTCAATCTACCCTTGGGAGGAGGATAACCCCGGGAAACTGGGGCTAATACTTCATAGATGAGTAACCCTGGAATGGGTACTCATCGAAAGG------CCCTGTACCGCCTAAGGATGAGACTGTGTTCCATCAGGTAGTTGGCGAGGTAACGGCTCGCCAAGCCGATAACGGATGCGGGCAGTGAGAGCTGGAGCCCGGAGATGGGCACTGAGACAAGGGCCCAGGCCCTACGGGGCGCACCAGGCGAGAAACCTTAGCAATGCGGGAAACCGTGACTGGGCCATCCCGAGTGCCAGCCGCTAAGGCTGGCTTTTCCCCAGAGTAAGCATCTGGGGGAATAAGCGGGGGGCAAGACTGGTGTCAGCCGCCGCGGTAATACCAGCTCCGCGAGTGGTCGGGACGATTATTGAGCCTAAAGCGCTCGTAGCCGGCCCCGTAAGTCCCGTGTTAAATCCAACGGCTTAACCGTTGGGCTGCATGGGATACTGCGGGGCTAGGGAGCGGAAGAGGCCAGGGGTACTCCCGGGGTAGGGGCGAAATCCTATAATCCCGGGAGGACGACCAGTGGCGAAGGCGCCTGGCTAGGACGCGTCCGACGGTGAGGGGCGAAAGCTGGGGGAGCGAACCGGATTAGATACCCGGGTAGTCCCAGCCGTAAACGATGCGGACTGGGTGTTGGCACGGCTTCGGGCCGTGCCAGTGCCTCAGGGAAGCCGTTAAGTCCGCCGCTTGGGGAGTACGGTCGCAAGACTGACTTAAAGGAATTGGCGGGGGAGCACCACAAGGGGTGAAGCCTGCGGCTCAATTGGAGTCAACTCCGGGAACCTTAGGTGCGACAGCAGGATGAAGGCCAAGCTGATGACTTTGCCTGACGCGCTGAGAGGTGGCGCATGGCCGTCGCCAGCTCGTGCCGTGAGGTGTCTGGTTAAGTCCAGGAACGAGCGAGACCCTCACCCTTAGTTGCGAC---------CGCGAAAGCGGGCACACTAAGGGGACCGCCACCGAAGGTGGAGGAAGGAGGGGGCAACGGCAGGTCAGCATGCCCCGAATCACCTGGGCCGCACGCGGGCTGCAATGGTGGAGACAATGGGATCCGAACCCGAAAGGGGGAGGTAATCCTGAAACTCCACCGTAGTTGGGATCGAGGGCTGTAACCCGCCCTCGTGAACCTGGAATCCCCAGTAATCGCGTGTCATCATCGCGCGGTGAACAAGTCCCCGCTCCTTGCACACACCGCCCGTCGCTCCACCCGAGCTGATTCCAGATGAGGCGAGGTCGCTAAGGCTTCGTCGAATCTGGAATCGGCGAGGGGGGAGAAGTCGTAACAAGGTGGCCGTAGGGGAACCTGCGGCCGGATCACCTCCTCTAACCCATCTGGTGGATGGCTTGGCTCGGGCGCCGACGAAGGGCGCGGCGAGCGAACTGCCCGGGTAGATGTATGCAATCGTTGATCCGGGCGTTCCCGAATGGGACTTCCCCTAGGCTAGGCGCCCGAGGCGCGGGAACCCCCCGAACGGAAACATCTTAGTAGGGGGAGGAAAAGAAATCGAGATTCCCTGAGTACCGGCGAGGGAAAAGGGAAGAGGCCAAACTGAATCCTAGCACGATGAGCTAGGGCGTGTGGGGTTTGGACTAACTCCACGAGCGGAAGCGCGTTGGAAAACGCCGCCATAGAGGGTGATGGCCCCGTACGCGAA--GTGGAGAAGGCCTGTCCTTCCAGAGTACCATGCCCTGACG--GGTGTGGGAAGATGGGAGTCACCGACTTCCAAGCCTAAATACGTCCCGAGACCGATAGCGGACAAGTACCGTGAGGGAAAGCTGAAAAGGACCCCGTGAAAAGCGCCTGAAACCAGATGGGGATAGTACGGCCTGAAAGGGTTCACTTACCCGAAGGAATCCGCGGCGACGCGGTAGTACGAGGGTAAGCTACCAGGGTCGTGCCGTTCGTCTTGGAAAACGAGCCGGGGAGTCCATGGCTGTGGCGAGGGTAAGGGTTCAACCCGCACCCGTAGGGAAACCGAATGCCCGCAGCGCCTTGACGTGAGGGGCGAGGTCCGATAGGGCCTGAAGTCACAGTCATGACCAGAAACCGGGCGATCTATGCCTGCGCAGGGCGAAGCCGGGCGAAAGCTCGGTGGAGGCCCGAAGGGGTGCTGACGTGCAAATCGCTCCTCTGACGCGGGCATAGGGGCAAAAGACCAATCTAGCCCGGTGATAGCTGGTTCCCTCCGAAGTGCGTCCTAGCGCAGCCCGGCCAGAGATCGCCGACGGGGTAGAGCACGGATTAGAAAGT-GAGAGCCGAAAGGCTCCGCTTTCTTGTCCAACTCCGAATCCGTCGGCTTCGGAGAAGGCCGGAGTGGGGGCT---CGGGATAAGCTCGTAGTCCGAGAGGGGAACAAGCCTCACTGGGGTTAAGGCCCCTAAGTGCCGGCTAAGTGCA---CGAAAGAGCGTCTCACGCCTAAGACAGCGAAAAGGTGGGCCCAGAAGTAGCCATCCTCTAAGGAGTGTGTAACAACTCATTCGCCGAGGCGTGAGGCCTCGAAGATGGACGGGGCTCAAGCCGGCCGCCGAGACCCCAGCATACCG---------CGGTATGGGTAGGAGGGCGTCCCAACTGGGTAGAAGCAGGGCCGTGAGGTCCTGTGGACCGGTTGGGATTGCGGATCCCGGTGGTAGTAGCAGCAAAGAGAGGAGAATATCCTCTCCGCCGAAAGGGCCAGGGTTCCTTGGCAACGATCTTCGGCCAAGGGTTAGCCGGTCCTAAGGTGACCCGTAACTCGGTGTCACCAGGGAAAGGGGTTAATATTCCCCTGCCACGGAGATACGAGGCGCGCCGA------CACCTGACGCTTCAGGGTAGGTCGAGCGGAGTTGCCGCTCTGTCGACTTACCGAAGCTGGGGGAGTGTCGTAATGACGAGAACCCAGTCAAGGCTAGGTCGGTCCTCCGCAAGGGGGATTCGGCCGAACCCCGGAGCCCATGAAAAACGGTGTCGGAAGGAGTCTCCGTGACCGTACCTAGATCCGACACAGGTGCCCTGGGTGAGAAGCCCGAGGCGTGTCGGGTTTATCCCTGGTTAGGGAACTTGGCAAATTAGCCCCGTACCTTCGGAAGAAGGGGTGCCTGGCATCTAGGTGGTGGTGCCAGGTCGCAGTGACTAGGGTGAGCCGACTGTTTAATAAAAACATAGGTCACCGCTAGCCGGTAACGGTGTGTACGGTGGCTGAATCCTGGCCACTGGCGGGACGTCAAACCCGGGTTCAACCGGGCGAAGCGCCGCTGAAGGCCGGGAGTAACTCTGACTCTCAAGGTAGCCAAATGCCTTGCCGGGTAAGTTCCGGCGTGCATGAATGGATCAACGAGCTCACCACTGTCCCAACCAGGGGCCCGGCGAAACTACGCACCTGGTGCATAGTCCAGGGACCCCCGACCGGGAGAAAAGACCCCGTGGAGCTTTACTGCAGCCTGTTGTTGGGATACGGTTGTGGATGCGGAGAGTAGGCGGGAGCAATGAGGTCATGGCTCC-GGCCATGGCCAATGCGCCGTTGAAACACCGCCCATCCATAGCTGTGTCCCTAACCT------AAAGAGGGACAGCAATAGGTGGGCAGTTCGGCTGGGGCGGCACGCCCACGAAAAGATATCGTGGGCGCCCAAAGGTTGGCTCAGGCGGGTCAGAACTCCGCCGTAGAGTGCAAGGGCAAAAGCCAGCCTGACCGAGTCCTT-ATGGCGAGGGACTCGGAGGGGAAACCCAGGCCTAGCGACCGCTCATGCCTCCCTCGGTGGGAGCTGGGCATGACAGAAAAGTTACCCCGGGGATAACAGAGTCGTCGCGGGCGAGAGCTCCTATCGACCTCGCGGTTTGCTACCTCGATGTCGGCTCTTCCCATCCTGGTGGTGCAGCAGCCGCCAAGGGTGGGGCTGCCCGCCCATTAAAGGGGAACGTGAGCTGGGTTTAGACCGTCGTGAGACAGGTCGGTCTCTCCCTATCGGGGGTGCTGGTCGCCTGAGGGGAAGGTGCCCTTAGTACGAGAGGAACGGGGCGCCGCGGCCTCTAGTTTACCGGTTGTCAAGGCAACGCCGGGCAGCCACGCCGTACTGGGTAACCGCTGAAAGCATCTAAGCGGGAACCCAGCCCCGAAAATAGGCGGCCAATCCC--GGGGACGAGGGCACCAGTAGAAGACTGGGTTGATAGGGTGGGGGTGTAAGCGCCAAGGCTTCGGCCGAGGCGTTCAGCCTGCCACTACTAACAGCCCGAG
Candidatus-Marsarchaeota-G2-archaeon-ECH-B-1 -CCCGGTTGATCCTGCCGGACCCGACTGCTATCGGGATAATGCTAAGCCATGGGAGTCGAACGCCTCGCCACGTGGGGGCGTGGCGTACGGCTCAGTAGCACACGGCTAATCTACCCTTGGGAGGGGTATAACCCCGGGAAACTGGGGCTAATATCCCATAGACGAGCAACCCTGGAATGGGTGCTCATCGAAAGG------TTCCGCGTCGCCCAAGGATGAGGCTGTGTTCCATCAGGTAGTTGGCGAGGTAACGGCTCGCCAAGCCGATAACGGATGCGGGCAGTGAGAGCTGGAGCCCGGAGATGGGCACTGAGACAAGGGCCCAGGCCCTACGGGGCGCACCAGGCGAGAAACCTTAGCAATGCGGGAAACCGTGACTGGGCTATCCCGAGTGCCAGCCGCTAAGGCTGGCTTTTCCCCAGAGTAAAAACCTGGGGGAATAAGCGGGGGGCAAGACTGGTGTCAGCCGCCGCGGTAATACCAGCTCCGCGAGTGGTCGGGACGATTATTGAGCCTAAAGCGCTCGTAGCCGGTCCGGTAAGTCCTGTGCTAAATCCAACGGCTCAACCGTTGGGCCGCATGGGATACTGCCGGGCTAGGGAGCGGAAGAGGCCAGGGGTACTCCCGGGGTAGGGGCGAAATCCTATAATCCCGGGAGGACGACCAGTGGCGAAGGCGCCTGGCTAGGACGCGTCCGACGGTGAGGGGCGAAAGCTGGGGGAGCGAACCGGATTAGATACCCGGGTAGTCCCAGCTGTAAACGATGCGGATTGGGTGCCGGTACGGCTTCGGGCCGTATCGGTGCCTCAGGGAAGCCGTTAAATCCGCCGCTTGGGGAGTACGGTCGCAAGACTGACTTAAAGGAATTGGCGGGGGAGCACCACAAGGGGTGAAGCCTGCGGCTCAATTGGAGTCAGCGCCGGGAACTTTGGGGGCGACAGCAGTATGAGGGCCAAGCTGATGACTTTGCCCGACGCGCTGAGAGGTGGCGCATGGCCGTCGCCAGCTCGTGCCGTGAGGTGTCTGGTTAAGTCCAGGAACGAGCGAGACCCTCACCCCTAGTTGCCAC---------CGCGCAAGCGGGCACACTAGGGGGACCGCCACCGAAGGTGGAGGAGGGAGGGGGCAACGGCAGGTCAGCATGCCCCGAATCCCCCGGGCCGCACGCGGGCTGCAATGGTGGAGACAATGGGTTCCGAACCCGAAAGGGGGAGGTAATCCTGAAACTCCACCGTAGTTGGGATCGAGGGCTGCAACCCGCCCTCGTGAACCTGGAATCCCCAGTAATCGCGTGTCATCATCGCGCGGTGAACACGTCCCCGCTCCTTGCACACACCGCCCGTCGCTCCACCCGAGCTGGTTTCAGATGAGGCGGGATCTCGCCGGTTCCGTCGAATCTGAGACCGGTGAGGGGGGAGAAGTCGTAACAAGGTGGCCGTAGGGGAACCTGCGGCCGGATCACCTCCTCTAACCCACTTGGTGGATGGCTTGGCTCGGGCGCCGAAGAAGGGCGCGGCAAGCTAAAGGCCCGGGTAGACGCATGCAGTCGTTGATCCGGGCGTGCCCGAATGGGACTTCCTCTAGGCTAGGCGCCCGAGGCGCGGGAACCCCCCGAACGGAAACATCTTAGTAGGGGGAGGAGGAGAAATCGAGATTCCCTGAGTACCGGCGAGGGAAAGGGGAGGAGGCCAAACCGAATCCCGGTGCGATGAGCCGGGGTGTGTGGGGTTCGGGCTACCCCCGCGAGCGGAAGCGCGTTGGAAAACGCCGCCACAGAGGGTGACGGCCCCGTACGCGAA--GCGGGGAAGGCCTGTCCTTCCAGAGTACCATGCCCTGACG--GGCGTGGGAAGATGGGAGTAACCGACTTCCAAGCCTAAATACGTCCCGAGACCGATAGCGGACAAGTACCGTGAGGGAAAGCTGAAAAGCACCCCGTGAAAAGTGCCTGAAACCAGGTGGGGATAGCGCGGCTCGAAAGGGTTACCCCAGCCGAAGGAAACCGTGGTGACGCGGGAGTACGAGGCTGGGTTACCGGGGTTGCGCCGTTCGTCTTGGAAAACGAGCCGGGGAGTCCATGGCTGTGGCGAGGGTAAGGGTTAAGCCCGCACCCGCAGGGAAACCGATTGCCCGCAGCACCGCGGTGTGAGGGGCGGGGTCCCAAAGGGCCTGGAGTCACAGTCATGACCAGAAACCGGGCGATCTATGCCTGCGCAGGGTGAAGCCGGGCGAAAGCTCGGTGGAGGCCCGAAGGGGTGCTGACGTGCAAATCGCTCCTCAGACGTGGGCATAGGGGCAAAAGACCAATCTAGCCCGGTGATAGCTGGTTCCCCCCGAAGTGCGTCTTAGCGCAGCCCGGTCGGAGATTGCCAACAGGGTAGAGCACGGATTAGAAAGT-GAGAGCCGAAAGGCTCCGCTTTCTCGTCCAACTCCGAATCTGTTGGCTTCGAAGAAGACCGGAGTGGGGTTCTAC-GGGATAAGCTCGTAGGCCGAGAGGGGAACAACCCTCACTGGGGTTAAGGCCCCCAAGTGCCGGCTAAGTGTA---TCGAAGAGCGTCCCGTGCCTAAGACAGCGAAAAGGTGGGCCCAGAAGTAGCCATCCTCTAAGGAGTGTGTAACAACTCATTCGCCGAGGCGCGGGGCCTCGAAGATAGACGGGGCTCAAGCCGGCCGCCGAGACCCCGGCGCACCCTCACTGGAGGGATGCGGGTAGGGGGGCGTCCCAGCTGGGTAGAAGCGGGGCCGTGAGGTCCCGTGGACCGGTTGGGATTGCAGATCCCGGTGGTAGTAGCAGCGTAGAGAGGAGGATATCCTCTCCGCCGGAAGGGCCAGGGTTCCTTGGCAACGATCTTCGGCCAAGGGTTAGCCGGTCCTAAGGCGGCCCGCAACTCGGAGTCGCCAGGGTGAAGGGTTAATATTCCCTTGCCACGGGGATACGAGGCGGGCCGG------TGCCCGACGCTTCAGGGTAGGCTGAGCGGAGATGCCGCTCTGTCAGTGCGTCGAAGCTGGGGGAGTGCTGTAAAGGCGAGAACCCGGCGAAGGCCGTGCTGGTTCCCCGCAAGGGGAATTCGGCTGCGCCCCGGAGCCCGTGAAAAAAGGCGCCGGAAGGATTCCCCGTGACCGTACCTAGATCCGACACAGGTGCCCTGGGTGAGGAGCCCGAGGCGTGTCGGGTTTACCCCTGGTTAGGGAACTTGGCAATTTAGCCCCGTATCTTAGGTATAAGGGGTGCCTGGCATCAAGGTGGTGGTGCCAGGTCGCAGTGACAAGGGTGAGCCGACTGTTTAATAAAAACATAGGTCACCGCTAGCCGGTAACGGTTTGTACGGTGGCTGAATCCTGGCCACTGGCGGGACGTTAAGCCCGGGTTCAACTGGGTGAAGCGCCGCTGAAGGCCGGGAGTAACTCTGACTCTCAAGGTAGCCAAATGCCTTGCCGGGTAAGTTCCGGCGTGCATGAATGGACCAACGAGCTCACCACTGTCCCAACCAGGGGCCCGGCGAAACTACGCACTTGGTGCATAGTCCAGGGACCCCCGACCGGGAGAAAAGACCCCGTGGAGCTTTACTGCAGCCTGTTGTTGAGACGTGGTTAGGGATGCGGAGAGTAGGCGGGAGCGAGGAAGCCGTGGTTCC-GGCCGCGGTGGATGCGACGTTGAAACACCGCCCATCTTTAACCACGTCCCTCACCC------AAAGGGGAACAGCAATAGGTGGGCAGTTCGGCTGGGGCGGCACGCCCACGAAAAGGCATCATGGGCGCCCAAAGGTTGGCTCAGGCGGGTCAGAACTCCGCCGTAGAGTGCAAGGGCAAAAGCCAGCCTGACCGTGTCCTT-ATGGCGAGGGACGCGGAGGGGAAACCCAGGCCTAGCGACCGCTCATGCCTCTATCGGTGGGAGCTGGGCATGACAGAAAAGTTACCCCGGGGATAACAGAGTCGTCGCGGGCGAGAGCTCCTATCGACCTCGCGGTTTGCTACCTCGATGTCGGCTCTTCCCATCCTGGCGGTGCAGCAGCCGCCAAGGGTGGGGCTGCCCGCCCATTAAAGGGGAACGTGAGCTGGGTTTAGACCGTCGTGAGACAGGTCGGTCTCTCCCTATCGGGGGTGCTGGTCGCCTGAGGGAAGGGTACCCTCAGTACGAGAGGAACGGGGTGCCGCGGCCTCTAGTTTACCGGTTGTCAAGGCAACGCCGGGCAGCCACGCCGTACTGGGTAACCGCTGAAAGCATCTAAGCGGGAAACCAGCCCCGAAAATAGGCGGCCACTCCCATTGGGACGAGGGCACCAGTAGAAGACTGGGTTGATAGGGTGGGGGTGTAAGCGGCGAGGCTTCGGCCGAGTCGTTCAGCCCGCCACTACTAACAGCCCGAG
Candidatus-Marsarchaeota-G2-archaeon-OSP-D -CCCGGTTGATCCTGCCGGACCCGACTGCTATCGGGATAATGCTAAGCCATGGGAGTCGAACGCCTCGCCACGTGGGGGCGTGGCGTACGGCTCAGTAGCACACGGCTAATCTACCCTTGGGAGGGGTATAACCCCGGGAAACTGGGGCTAATATCCCATAGACGAGCAACCCTGGAATGGGTGCTCATCGAAAGG------TTCCGCGTCGCCCAAGGATGAGGCTGTGTTCCATCAGGTAGTTGGCGAGGTAACGGCTCGCCAAGCCGATAACGGATGCGGGCAGTGAGAGCTGGAGCCCGGAGATGGGCACTGAGACAAGGGCCCAGGCCCTACGGGGCGCACCAGGCGAGAAACCTTAGCAATGCGGGAAACCGTGACTGGGCTATCCCGAGTGCCAGCCGCTAAGGCTGGCTTTTCCCCAGAGTAAAAACCTGGGGGAATAAGCGGGGGGCAAGACTGGTGTCAGCCGCCGCGGTAATACCAGCTCCGCGAGTGGTCGGGACGATTATTGAGCCTAAAGCGCTCGTAGCCGGTCCGGTAAGTCCTGTGCTAAATCCAACGGCTCAACCGTTGGGCCGCATGGGATACTGCCGGGCTAGGGAGCGGAAGAGGCCAGGGGTACTCCCGGGGTAGGGGCGAAATCCTATAATCCCGGGAGGACGACCAGTGGCGAAGGCGCCTGGCTAGGACGCGTCCGACGGTGAGGGGCGAAAGCTGGGGGAGCGAACCGGATTAGATACCCGGGTAGTCCCAGCTGTAAACGATGCGGATTGGGTGCCGGTACGGCTTCGGGCCGTATCGGTGCCTCAGGGAAGCCGTTAAATCCGCCGCTTGGGGAGTACGGTCGCAAGACTGACTTAAAGGAATTGGCGGGGGAGCACCACAAGGGGTGAAGCCTGCGGCTCAATTGGAGTCAGCGCCGGGAACTTTGGGGGCGACAGCAGTATGAGGGCCAAGCTGATGACTTTGCCCGACGCGCTGAGAGGTGGCGCATGGCCGTCGCCAGCTCGTGCCGTGAGGTGTCTGGTTAAGTCCAGGAACGAGCGAGACCCTCACCCCTAGTTGCCAC---------CGCGCAAGCGGGCACACTAGGGGGACCGCCACCGAAGGTGGAGGAGGGAGGGGGCAACGGCAGGTCAGCATGCCCCGAATCCCCCGGGCCGCACGCGGGCTGCAATGGTGGAGACAATGGGTTCCGAACCCGAAAGGGGGAGGTAATCCTGAAACTCCACCGTAGTTGGGATCGAGGGCTGCAACCCGCCCTCGTGAACCTGGAATCCCCAGTAATCGCGTGTCATCATCGCGCGGTGAACACGTCCCCGCTCCTTGCACACACCGCCCGTCGCTCCACCCGAGCTGGTTTCAGATGAGGCGGGATCTCGCCGGTTCCGTCGAATCTGAGACCGGTGAGGGGGGAGAAGTCGTAACAAGGTGGCCGTAGGGGAACCTGCGGCCGGATCACCTCCTCTAACCCACTTGGTGGATGGCTTGGCTCGGGCGCCGAAGAAGGGCGCGGCAAGCTAAAGGCCCGGGTAGACGCATGCAGTCGTTGATCCGGGCGTGCCCGAATGGGACTTCCTCTAGGCTAGGCGCCCGAGGCGCGGGAACCCCCCGAACGGAAACATCTTAGTAGGGGGAGGAGGAGAAATCGAGATTCCCTGAGTACCGGCGAGGGAAAGGGGAGGAGGCCAAACCGAATCCCGGTGCGATGAGCCGGGGTGTGTGGGGTTCGGGCTACCCCCGCGAGCGGAAGCGCGTTGGAAAACGCCGCCACAGAGGGTGACGGCCCCGTACGCGAA--GCGGGGAAGGCCTGTCCTTCCAGAGTACCATGCCCTGACG--GGCGTGGGAAGATGGGAGTAACCGACTTCCAAGCCTAAATACGTCCCGAGACCGATAGCGGACAAGTACCGTGAGGGAAAGCTGAAAAGCACCCCGTGAAAAGTGCCTGAAACCAGGTGGGGATAGCGCGGCTCGAAAGGGTTACCCCAGCCGAAGGAAACCGTGGTGACGCGGGAGTACGAGGCTGGGTTACCGGGGTTGCGCCGTTCGTCTTGGAAAACGAGCCGGGGAGTCCATGGCTGTGGCGAGGGTAAGGGTTAAGCCCGCACCCGCAGGGAAACCGATTGCCCGCAGCACCGCGGTGTGAGGGGCGGGGTCCCAAAGGGCCTGGAGTCACAGTCATGACCAGAAACCGGGCGATCTATGCCTGCGCAGGGTGAAGCCGGGCGAAAGCTCGGTGGAGGCCCGAAGGGGTGCTGACGTGCAAATCGCTCCTCAGACGTGGGCATAGGGGCAAAAGACCAATCTAGCCCGGTGATAGCTGGTTCCCCCCGAAGTGCGTCTTAGCGCAGCCCGGTCGGAGATTGCCAACAGGGTAGAGCACGGATTAGAAAGT-GAGAGCCGAAAGGCTCCGCTTTCTCGTCCAACTCCGAATCTGTTGGCTTCGAAGAAGACCGGAGTGGGGTTCTAC-GGGATAAGCTCGTAGGCCGAGAGGGGAACAACCCTCACTGGGGTTAAGGCCCCCAAGTGCCGGCTAAGTGTA---TCGAAGAGCGTCCCGTGCCTAAGACAGCGAAAAGGTGGGCCCAGAAGTAGCCATCCTCTAAGGAGTGTGTAACAACTCATTCGCCGAGGCGCGGGGCCTCGAAGATAGACGGGGCTCAAGCCGGCCGCCGAGACCCCGGCGCACCCTCACTGGAGGGATGCGGGTAGGGGGGCGTCCCAGCTGGGTAGAAGCGGGGCCGTGAGGTCCCGTGGACCGGTTGGGATTGCAGATCCCGGTGGTAGTAGCAGCGTAGAGAGGAGGATATCCTCTCCGCCGGAAGGGCCAGGGTTCCTTGGCAACGATCTTCGGCCAAGGGTTAGCCGGTCCTAAGGCGGCCCGCAACTCGGAGTCGCCAGGGTGAAGGGTTAATATTCCCTTGCCACGGGGATACGAGGCGGGCCGG------TGCCCGACGCTTCAGGGTAGGCTGAGCGGAGATGCCGCTCTGTCAGTGCGTCGAAGCTGGGGGAGTGCTGTAAAGGCGAGAACCCGGCGAAGGCCGTGCTGGTTCCCCGCAAGGGGAATTCGGCTGCGCCCCGGAGCCCGTGAAAAAAGGCGCCGGAAGGATTCCCCGTGACCGTACCTAGATCCGACACAGGTGCCCTGGGTGAGGAGCCCGAGGCGTGTCGGGTTTACCCCTGGTTAGGGAACTTGGCAATTTAGCCCCGTATCTTAGGTATAAGGGGTGCCTGGCATCAAGGTGGTGGTGCCAGGTCGCAGTGACAAGGGTGAGCCGACTGTTTAATAAAAACATAGGTCACCGCTAGCCGGTAACGGTTTGTACGGTGGCTGAATCCTGGCCACTGGCGGGACGTTAAGCCCGGGTTCAACTGGGTGAAGCGCCGCTGAAGGCCGGGAGTAACTCTGACTCTCAAGGTAGCCAAATGCCTTGCCGGGTAAGTTCCGGCGTGCATGAATGGACCAACGAGCTCACCACTGTCCCAACCAGGGGCCCGGCGAAACTACGCACTTGGTGCATAGTCCAGGGACCCCCGACCGGGAGAAAAGACCCCGTGGAGCTTTACTGCAGCCTGTTGTTGAGACGTGGTTAGGGATGCGGAGAGTAGGCGGGAGCGAGGAAGCCGTGGTTCC-GGCCGCGGTGGATGCGACGTTGAAACACCGCCCATCTTTAACCACGTCCCTCACCC------AAAGGGGAACAGCAATAGGTGGGCAGTTCGGCTGGGGCGGCACGCCCACGAAAAGGCATCATGGGCGCCCAAAGGTTGGCTCAGGCGGGTCAGAACTCCGCCGTAGAGTGCAAGGGCAAAAGCCAGCCTGACCGTGTCCTT-ATGGCGAGGGACGCGGAGGGGAAACCCAGGCCTAGCGACCGCTCATGCCTCTATCGGTGGGAGCTGGGCATGACAGAAAAGTTACCCCGGGGATAACAGAGTCGTCGCGGGCGAGAGCTCCTATCGACCTCGCGGTTTGCTACCTCGATGTCGGCTCTTCCCATCCTGGCGGTGCAGCAGCCGCCAAGGGTGGGGCTGCCCGCCCATTAAAGGGGAACGTGAGCTGGGTTTAGACCGTCGTGAGACAGGTCGGTCTCTCCCTATCGGGGGTGCTGGTCGCCTGAGGGAAGGGTACCCTCAGTACGAGAGGAACGGGGTGCCGCGGCCTCTAGTTTACCGGTTGTCAAGGCAACGCCGGGCAGCCACGCCGTACTGGGTAACCGCTGAAAGCATCTAAGCGGGAAACCAGCCCCGAAAATAGGCGGCCACTCCCATTGGGACGAGGGCACCAGTAGAAGACTGGGTTGATAGGGTGGGGGTGTAAGCGGCGAGGCTTCGGCCGAGTCGTTCAGCCTGCCACTACTAACAGCCCGAG
Candidatus-Methanomethylicus-mesodigestum-V1 TCCCGGTTGATCCTGCCGGACCCGACTGCTATTGGGGTGAGGCTAAGCCATGCGAGTCAGCGCTTCTACCACGATGAGGCGCGGCATACGGCTCAGTAACATGTGGTCAATCTACCCTCAGGACGGGGACACCCTCGGGAAACTGAGGCTGATCCCAGATAGATAATGGATCCTGGAATGGTTCTTTATCCAAACGATACGGTTTCGTGTCGCCTGAGGATGAGACCGCACCCTATCAGGTAGTTGGTGGGGTAACGGCCCACCAAGCCTATAACGGGTACGGGCCCTGAGAGGGGGAGCCCGGAGATGGGTACTGAGACAAGGACCCAGGCCCTACGGGGCGCAGCAGGCGCGAGACCTCTGCAATGCGCGAAAGCGCGACAGGGCCACCCCGAGTGCTAGACGCTGAGTCTAGCTTTTCCTTAGTGTAGTAAGCTAGGGGAATAAGCGGGGGGCAAGCCTGGTGTCAGCCGCCGCGGTAATACCAGCTCCGCGAGTGGTCGGGACGATTATTGGGCCTAAAGCGTCCGTAGCCGGCCTAGCAAGTCTCTGGTTAAACTTCAAGGCTTAACCTTGAGATTGCTGGAGATACTGCTAGGCTAGGGGGCGGGAGAGGTTGAGGGTACTTCACGGGTAGGGGCGAAATCCTATAATCCGTGAAGGACCACCAGTGGCGAAGGCGCTCAACTGGAACGCGCCCGACGGTGAGGGACGAAAGCCAGGGGAGCAAAGGGGATTAGATACCCCCGTAGTCCTGGCTGTAAACGATGCGGGCTAGGTGTTGGGTTGGCTTCGTGCCAACCCGGTGCCGCAGTGAAGGCGATAAGCCCGCCGCCTGGGAAGTACGGCTGCAAGGCTGACTTAAAGGAATTGGCGGGGGAGCACCACAAGGGGTGAAGCCTGCGGCTTAATTGGAGTCAACGCCGGGAATCTTGGGAGCGACAGTAGTATGAAGGCCAAGCTGACGACTTTGCTAGACAGACTGAGAGGAGGTGCATGGCCGTCGCCAGTTCGTGCCGTGAGGTGTCCGGTTAAGTCCGGCAACGAACGAGACCCCCATCTTCTGTTGCTAGCCTGTTTCTCGGAGATAGGTGCACACGGAAGAGACTGCCAGTGAAACTGGAGGAGGGAGGGGGCTACGGCAGGTCAGCATGCCCCGAATCTCCCGGGCCGCACGCGGGCTGCAATGGCGAGGACAGCGGGTTCCGACCTCGAAAGGGGTAGGCAATCCCTAAACCTCGCCGTAGTTGGGATTGAGGGCTGTAACCCGCCCTCATGAACATGGAATCCCTAGTAACCGCACGTCACCATCGTGCGGTGAATACGTCCCTGCTCCTTGCACACACCGCCCGTCGCTCCACCCGAGTCAAGCTTGGGCGAGGTTCGGACC-ATTGTCTGTATCGAACCCACGTTTGGCAAGGGGGGAGAAGTCGTAACAAGGTGGCCGCAGGGGAACCTGCGGCCGGATCACCTCCTCAACGCCAGTTGGTGGATGGCTAGGCTCTGGCACTGAAGAAGGGCGCGGCAAGCATATGCTCCGGGGAGACGCACGCAGTCTTAGATCCGGAGATACCCGAATAGGACATCCCGTCAGATTGACGTT---GGAACGGGAACTCCCTGAACGGAAACATCCAAGTAAGGGATGGAAAAGATACCGGTATTCCCTTAGTAGGGGCGACCGAAAGGGGAACAGCCCAAACCGAATCCTG-AGCGA-AATTAAGGAGATGTGGGGTCATGGATACCTCGAGAAGCCGAGGTCGTCTGGAAAGGCGCATCGTAGAGGGTGATAGTCCCGTAAGCGTA--GGGGTTGAGTTGTGGAGTTCCTGAGTACTACGTCTTGGTCCTGACGTGGGAATATGGGAGTCACAGACTTCCAAGGCTAAATATGTCCAGAGTCCGATAGGGCACTAGTACCGCGAGGGAAAGCTGAAAAGAACCCCGTGAAAAGAGTCTGAAACCAGCTGGCAACTACATGGTATGGAAGGAAAGACTTCTTCGAAGGAACCTTCGT--GAGGAGTAGTACGAGAAGAGGGGACTAATATCATGTCTTCCGTTTCGGAGCACGGCCCAGGGAGTTCATTGAGGTGGCGAGCCTAAGAGGGTACCTCGTAAGCGAAGGGAAACCAATAGCTCGCAACTAC--GTAGCGAGGAGCAAGGTCCGATAGGGCCTGTAGTCACCTCGATAACCCGGTACCGAGCGATCTAGGCCTGAGCAGGATGAAGCCGGGCGAAAGCCTGGTGGAGGTCCGCAGGGGTTCTGACGTGCAATTCGTTCCTCTGATTTGGGCCTAGGGGCAAAAGACCAATCAAGCTCGGTGGTAGCTGGTTCCTCCCGAAGTGGGTCCAAGCCCAGACTGCCTGGAGGTTGCGGGTAGGGTAGAGCACCAATCAGGAAGACACAAACCGAAAGGTTTGGCTTTCTCTTTGAACTCCGAACCTGCTCGCTCCGTAGAAGGGCGGATACGGTTTCCAT-GGGAAAAGCTCATGGGACGAGAGGGGAACAACCCAGACTTAGGTTAAGGCCCCAAAATGCTGGTTAAGTGTTAACGAAAAAGGCGTCTTTGATCGAAGACAGCTGGGAGGTAGGCTTAGAAGCAGTTACCCTTTAAAGAGTGCGTAACAGCTCACCAGCCGAGATCAAGGGCCCTGAAGATTTTC-GGGGCTAAATCAGCTGCCGATACCTAAGATCACTCTTGATTCTCGAGTGTTGGTAGGGAGGCGTTGTGGTTGGGTAGAAGCTGGGTCGAGAGATCCAGTGGACCGATCACAAGTGCGAATCCTGGGGGAAGTAACAGCGTAGAAAGGTGAAAATCCTTTCCGCCGTAAGGGCCAGGTTTCCTCGGCAACGGTCGTCGACCGAGGGTCAGTCGGTCCTAAGGCAGCACATAACCTGTAGCTGTCTGGGAAACTGGTTAATATTCCAGTACCTTGGGGATACG-----------AGCCTGATACTTGCGCTTCGTGATAGGCCGAGCAGAATGACCATTCTGTTTAACTTAGTAAACCTGGGGAGAACCGTAATGGTGAGAACCGGGTGAAAGGAGGATGAGCTGGCCTTAAGGCTGGTTCGGCTGATTCGTGGAGCCCTTGAAAAGGGTATTAGGAAGGAGTCTCCAAGTCCGTACCGAGAACCGACACAGGTGCCCTAGATGAGTAGTCTCAGGCGTGTCGGGAACACCCTAGGTCAGGGAACTCGGCAAATTAGCCCCGTACCTTCGGTATAAGGGGTGCCTGGGTCCATGCTTGGGGGTCTAGGTCGCAGTTACAAGGGGGTCCCGACTGTTTAATAAAAACATAGATCCCCGCAAGCCCGTAAGGGTGTGAACGGGGGTTGAATCCTGGCCACTAGCGGTCCGTGAAAACCGGGTACAACCGGGCGAAGCGCCGCTGAAGGCCGGGAGTAACTCTGACTCTCAAGGTAGCCAAATGCCTTGCCGGGTAAGTTCCGGCGTGCATGAATGGAACAACGAGGACCCCGCTGTCCCGACCTGGGGCCCGGTGAACCTACC-TCTTGGTGAAAAGGCCAAGAACTTCCAACGTGGGGAGAAGACCCCGTGGAGCTTTACTGCATCCTGTCGTTGGGGTAGGGTCATGATTGCAGAGCGTAGGTGGGAGTCGCTACCCAGTTCCTCAGGGGACTGGGGGAGACAACAATGTAACACCACCCCCTCATGGCTATACTTCTTACCGGCGCAAGCTTCGGAACATCGGCAGGTGGGCAGTTCGGCTGGGGCGGCACGCCCTTGAAAAAGTATCAAGGGCGCCCAAAAGTCAGCTCAGGCGGGTCAGAACTCCGCCGTAGAGGGCAAGGCCAAAAGCTGGCTTGACTGGATCCTGAAAAGCGAGGGATCCAGGGTCGAAAGACTGGCCTAGCGACCGCTCGTGCCCCCCTCTGTGGGGGCCGGGCATGACAGAAAAGTTACCCCGGGGATAACAGAGCCGTCGCGGGTGAGAGCTCCCATCGACCCCGCGGTTTGCTACCCAGATGTCGGCTTTTCCTATCCTGGGAGTGCAGCAGCTCCCAAGGGTGGGGCTGCCCGCCCATTAAAAGGGAACATGAGTTGGGTTTAGACCGTCGTGAGACAGGTCGGACTCTCCCTGTTGGAAGCGCTGGCTGCTTGAGGGGAAGGTGCGGCTAGTACGAGAGGAACGCTGTGCCGCTGCCTCTAGTTTACCGGTTGTTAGGGCACTGCCGGGCAGCCACGCAGTAAGGGGTAACCGCTGAAAGCATCTAAGTGGGAAACCCACCCCGAGACTAAGCAGCCATTCCGCTGCGGACGAAGGCTCCTGTAGAACACAGGGTTGATGGAACGGGGGTGTAAGCACCAAGGCTTCGGCCGAGGTGTTCAGCCCGCCGTCACCAATCGCTTGAG
Candidatus-Methanomethylicus-mesodigestum-V2 TCCCGGTTGATCCTGCCGGACCCGACTGCTATTGGGGTGAGGCTAAGCCATGCGAGTCAGCGCTTCTACCACGATGAGGCGCGGCATACGGCTCAGTAACATGTGGTCAATCTACCCTCAGGACGGGGACACCCTCGGGAAACTGAGGCTGATCCCAGATAGATAATGGATCCTGGAATGGTTCTTTATCCAAACGATACGGTTTCGTGTCGCCTGAGGATGAGACCGCACCCTATCAGGTAGTTGGTGGGGTAACGGCCCACCAAGCCTATAACGGGTACGGGCCCTGAGAGGGGGAGCCCGGAGATGGGTACTGAGACAAGGACCCAGGCCCTACGGGGCGCAGCAGGCGCGAGACCTCTGCAATGCGCGAAAGCGCGACAGGGCCACCCCGAGTGCTAGACGCTGAGTCTAGCTTTTCCTTAGTGTAGTAAGCTAGGGGAATAAGCGGGGGGCAAGCCTGGTGTCAGCCGCCGCGGTAATACCAGCTCCGCGAGTGGTCGGGACGATTATTGGGCCTAAAGCGTCCGTAGCCGGCCTAGCAAGTCTCTGGTTAAACTTCAAGGCTTAACCTTGAGATTGCTGGAGATACTGCTAGGCTAGGGGGCGGGAGAGGTTGAGGGTACTTCACGGGTAGGGGCGAAATCCTATAATCCGTGAAGGACCACCAGTGGCGAAGGCGCTCAACTGGAACGCGCCCGACGGTGAGGGACGAAAGCCAGGGGAGCAAAGGGGATTAGATACCCCCGTAGTCCTGGCTGTAAACGATGCGGGCTAGGTGTTGGGTTGGCTTCGTGCCAACCCGGTGCCGCAGTGAAGGCGATAAGCCCGCCGCCTGGGAAGTACGGCTGCAAGGCTGACTTAAAGGAATTGGCGGGGGAGCACCACAAGGGGTGAAGCCTGCGGCTTAATTGGAGTCAACGCCGGGAATCTTGGGAGCGACAGTAGTATGAAGGCCAAGCTGACGACTTTGCTAGACAGACTGAGAGGAGGTGCATGGCCGTCGCCAGTTCGTGCCGTGAGGTGTCCGGTTAAGTCCGGCAACGAACGAGACCCCCATCTTCTGTTGCTAGCCTGTTTCTCGGAGATAGGTGCACACGGAAGAGACTGCCAGTGAAACTGGAGGAGGGAGGGGGCTACGGCAGGTCAGCATGCCCCGAATCTCCCGGGCCGCACGCGGGCTGCAATGGCGAGGACAGCGGGTTCCGACCTCGAAAGGGGTAGGCAATCCCTAAACCTCGCCGTAGTTGGGATTGAGGGCTGTAACCCGCCCTCATGAACATGGAATCCCTAGTAACCGCACGTCACCATCGTGCGGTGAATACGTCCCTGCTCCTTGCACACACCGCCCGTCGCTCCACCCGAGTCAAGCTTGGGCGAGGTTCGGACC-ATTGTCTGTATCGAACCCACGTTTGGCAAGGGGGGAGAAGTCGTAACAAGGTGGCCGCAGGGGAACCTGCGGCCGGATCACCTCCTCAACGCCAGTTGGTGGATGGCTAGGCTCTGGCACTGAAGAAGGGCGCGGCAAGCATATGCTCCGGGGAGACGCACGCAGTCTTAGATCCGGAGATACCCGAATAGGACATCCCGTCAGATTGACGTT---GGAACGGGAACTCCCTGAACGGAAACATCCAAGTAAGGGATGGAAAAGATACCGGTATTCCCTTAGTAGGGGCGACCGAAAGGGGAACAGCCCAAACCGAATCCTG-AGCGA-AATTAAGGAGATGTGGGGTCATGGATACCTCGAGAAGCCGAGGTCGTCTGGAAAGGCGCATCGTAGAGGGTGATAGTCCCGTAAGCGTA--GGGGTTGAGTTGTGGAGTTCCTGAGTACTACGTCTTGGTCCTGACGTGGGAATATGGGAGTCACAGACTTCCAAGGCTAAATATGTCCAGAGTCCGATAGGGCACTAGTACCGCGAGGGAAAGCTGAAAAGAACCCCGTGAAAAGAGTCTGAAACCAGCTGGCAACTACATGGTATGGAAGGAAAGACTTCTTCGAAGGAACCTTCGT--GAGGAGTAGTACGAGAAGAGGGGACTAATATCATGTCTTCCGTTTCGGAGCACGGCCCAGGGAGTTCATTGAGGTGGCGAGCCTAAGAGGGTACCTCGTAAGCGAAGGGAAACCAATAGCTCGCAACTAC--GTAGCGAGGAGCAAGGTCCGATAGGGCCTGTAGTCACCTCGATAACCCGGTACCGAGCGATCTAGGCCTGAGCAGGATGAAGCCGGGCGAAAGCCTGGTGGAGGTCCGCAGGGGTTCTGACGTGCAATTCGTTCCTCTGATTTGGGCCTAGGGGCAAAAGACCAATCAAGCTCGGTGGTAGCTGGTTCCTCCCGAAGTGGGTCCAAGCCCAGACTGCCTGGAGGTTGCGGGTAGGGTAGAGCACCAATCAGGAAGACACAAACCGAAAGGTTTGGCTTTCTCTTTGAACTCCGAACCTGCTCGCTCCGTAGAAGGGCGGATACGGTTTCCAT-GGGAAAAGCTCATGGGACGAGAGGGGAACAACCCAGACTTAGGTTAAGGCCCCAAAATGCTGGTTAAGTGTTAACGAAAAAGGCGTCTTTGATCGAAGACAGCTGGGAGGTAGGCTTAGAAGCAGTTACCCTTTAAAGAGTGCGTAACAGCTCACCAGCCGAGATCAAGGGCCCTGAAGATTTTC-GGGGCTAAATCAGCTGCCGATACCTAAGATCACTCTTGATTCTCGAGTGTTGGTAGGGAGGCGTTGTGGTTGGGTAGAAGCTGGGTCGAGAGATCCAGTGGACCGATCACAAGTGCGAATCCTGGGGGAAGTAACAGCGTAGAAAGGTGAAAATCCTTTCCGCCGTAAGGGCCAGGTTTCCTCGGCAACGGTCGTCGACCGAGGGTCAGTCGGTCCTAAGGCAGCACATAACCTGTAGCTGTCTGGGAAACTGGTTAATATTCCAGTACCTTGGGGATACG-----------AGCCTGATACTTGCGCTTCGTGATAGGCCGAGCAGAATGACCATTCTGTTTAACTTAGTAAACCTGGGGAGAACCGTAATGGTGAGAACCGGGTGAAAGGAGGATGAGCTGGCCTTAAGGCTGGTTCGGCTGATTCGTGGAGCCCTTGAAAAGGGTATTAGGAAGGAGTCTCCAAGTCCGTACCGAGAACCGACACAGGTGCCCTAGATGAGTAGTCTCAGGCGTGTCGGGAACACCCTAGGTCAGGGAACTCGGCAAATTAGCCCCGTACCTTCGGTATAAGGGGTGCCTGGGTCCATGCTTGGGGGTCTAGGTCGCAGTTACAAGGGGGTCCCGACTGTTTAATAAAAACATAGATCCCCGCAAGCCCGTAAGGGTGTGAACGGGGGTTGAATCCTGGCCACTAGCGGTCCGTGAAAACCGGGTACAACCGGGCGAAGCGCCGCTGAAGGCCGGGAGTAACTCTGACTCTCAAGGTAGCCAAATGCCTTGCCGGGTAAGTTCCGGCGTGCATGAATGGAACAACGAGGACCCCGCTGTCCCGACCTGGGGCCCGGTGAACCTACC-TCTTGGTGAAAAGGCCAAGAACTTCCAACGTGGGGAGAAGACCCCGTGGAGCTTTACTGCATCCTGTCGTTGGGGTAGGGTCATGATTGCAGAGCGTAGGTGGGAGTCGCTACCCAGTTCCTCAGGGGACTGGGGGAGACAACAATGTAACACCACCCCCTCATGGCTATACTTCTTACCGGCGCAAGCTTCGGAACATCGGCAGGTGGGCAGTTCGGCTGGGGCGGCACGCCCTTGAAAAAGTATCAAGGGCGCCCAAAAGTCAGCTCAGGCGGGTCAGAACTCCGCCGTAGAGGGCAAGGCCAAAAGCTGGCTTGACTGGATCCTGAAAAGCGAGGGATCCAGGGTCGAAAGACTGGCCTAGCGACCGCTCGTGCCCCCCTCTGTGGGGGCCGGGCATGACAGAAAAGTTACCCCGGGGATAACAGAGCCGTCGCGGGTGAGAGCTCCCATCGACCCCGCGGTTTGCTACCCAGATGTCGGCTTTTCCTATCCTGGGAGTGCAGCAGCTCCCAAGGGTGGGGCTGCCCGCCCATTAAAAGGGAACATGAGTTGGGTTTAGACCGTCGTGAGACAGGTCGGACTCTCCCTGTTGGAAGCGCTGGCTGCTTGAGGGGAAGGTGCGGCTAGTACGAGAGGAACGCTGTGCCGCTGCCTCTAGTTTACCGGTTGTTAGGGCACTGCCGGGCAGCCACGCAGTAAGGGGTAACCGCTGAAAGCATCTAAGTGGGAAACCCACCCCGAGACTAAGCAGCCATTCCGCTGCGGACGAAGGCTCCTGTAGAACACAGGGTTGATGGAACGGGGGTGTAAGCACCAAGGCTTCGGCCGAGGTGTTCAGCCCGCCGTCACCAATCGCTTGAG
Candidatus-Methanomethylicus-oleusabulum-isolate-V3 TCCCGGTTGATCCTGCCGGACCCGACTGCTATTGGGGTGAGGCTAAGCCATGCGAGTCAGCGCTTCTACCATGATGAGGCGCGGCATACGGCTCAGTAACATGTGGTCAATCTACCCTCAGGACGGGGACACCCTCGGGAAACTGAGGCTGATCCCAGATAGATAATGGATCCTGGAATGGTTCTTTATCCAAATGATACGGTTTCGTGTCGCCTGAGGATGAGACCGCACCCTATCAGGTAGTTGGTGGGGTAACGGCCCACCAAGCCTATAACGGGTACGGGCCCTGAGAGGGGGAGCCCGGAGATGGGTACTGAGACAAGGACCCAGGCCCTACGGGGCGCAGCAGGCGCGAGACCTCTGCAATGCGCGAAAGCGCGACAGGGCCACCCCGAGTGCTAGACGCTGAGTCTAGCTTTTCCTTAGTGTAGTAAGCTAGGGGAATAAGCGGGGGGCAAGCCTGGTGTCAGCCGCCGCGGTAATACCAGCTCCGCGAGTGGTCGGGACGATTATTGGGCCTAAAGCGTCCGTAGCCGGCCTAGCAAGTCTCTGGTTAAACTTCAGGGCTTAACCTTGAGATTGCTGGAGATACTGCTTGGCTAGGGGGCGGGAGAGGTTGAGGGTACTTCACGGGTAGGGGCGAAATCCTATAATCCGTGAAGGACCACCAGTGGCGAAGGCGCTCAACTGGAACGCGCCCGACGGTGAGGGACGAAAGCCAGGGGAGCAAAGGGGATTAGATACCCCCGTAGTCCTGGCTGTAAACGATGCGGGCTAGGTGTTGGGTTGGCTTCGTGCCAACTCGGTGCCGCAGTGAAGGCGATAAGCCCGCCGCCTGGGAAGTACGGCTGCAAGGCTGACTTAAAGGAATTGGCGGGGGAGCACCACAAGGGGTGAAGCCTGCGGCTTAATTGGAGTCAACGCCGGGAATCTTGGGAGCGACAGTAGTATGAAGGCCAAGCTGACGACTTTGCTAGACAGACTGAGAGGAGGTGCATGGCCGTCGCCAGTTCGTGCCGTGAGGTGTCCGGTTAAGTCCGGCAACGAACGAGACCCCCATCTTTTGTTGCTAGCCTGTTTCTCGGAGACAGGTGCACACGGAAGAGACTGCCAGTGAAACTGGAGGAGGGAGGGGGCTACGGCAGGTCAGCATGCCCCGAATCTCCCGGGCCGCACGCGGGCTGCAATGGCGAGGACAGCGGGTTCCGACCTCGAAAGGGGTAGGTAATCCCTAAACCTCGCCGTAGTTGGGATTGAGGGCTGTAACCCGCCCTCATGAACATGGAATCCCTAGTAACCGCATGTCACCATCGTGCGGTGAATACGTCCCTGCTCCTTGCACACACCGCCCGTCGCTCCACCCGAGTCAAGCTTGGGCGAGGTTCGGACC-ATTGTCTGTATCGAACCTACGTTTGGCAAGGGGGGAGAAGTCGTAACAAGGTGGCCGTAGGGGAACCTGCGGCCGGATCACCTCCTCAACGCCAGTTGGTGGATGGCTAGGCTCTGGCACTGAAGAAGGGCGCGGCAAGCATATGCTCCGGGGAGATGCATGCAGTCATAGATCCGGAGATACCCTAATGGGACATCCTGTCAGACTGACGTT---GGAACGGGAACTCCCTGAACGGAAACATCCAAGTAAGGGATGGAAAAGATACCGGTATTCCCTTAGTAGGGGCGACCGAAAGGGGAACAGCCCAAACCGAATCCTG-AGCGA-AATTAAGGAGATGTGGGGTCATGGATACCTCGAGAAGCCGAGGTCGTCTGGAAAGGCGCACCGTAGAGGGTGATAGTCCCGTAAGCGTA--GAGGTTGAGTTGTGGAGTTCCTGAGTACTACGTCTTGGTCCTGACGTGGGAATATGGGAGTCACAGACTTCCAAGGCTAAATATGTCCAGAGTCCGATAGGGCACTAGTACCGCGAGGGAAAGCTGAAAAGAACCCCGTGAAAAGAGTCTGAAACCAGCTGGCAACTACATGGTATGGAAGGAAAGACTTCTTCGAAGGAACCTTCGT--GAGGAGTAGTACGAGAAGAGGGGACTAGTATCATGTCTTCCGTTTCGGAGCACGGCCCAGGGAGTTCATTGAGGTGGCGAGCCTAAGAGGGTACCTCGTAAGCGAAGGGAAACCAATAGCTCGCAACTAC--GTAGCGAGGAGCAAGGTCTGATAGGGCCTGCAGTCACCTCGATAACCCGGTACCGAGCGATCTAGGCCTGAACAGGATGAAGCCGGGCGAAAGCCTGGTGGAGGTCCGCAGGGGTTCTGACGTGCAATTCGTTCCTCTGATTTGGGCCTAGGGGCAAAAGACCAATCAAGCTCGGTGGTAGCTGGTTCCTCCCGAAGTGGGTCCAAGCCCAGACTGCCTGGAGGTTGCGGGTAGGGTAGAGCACCAATCAGGAAGACACAAACCGAAAGGTTTGGCTTTCTCTTTGAACTCCGAACCTGCTCGCTCCGTAGAAGGGCGGATACGGTTTCCAT-GGGAAAAGCTCATGGGACGAGAGGGGAACACCCCAGACTTAGGTTAAGGCCCCAAAATGCTGGTTAAGTGTTAACGAAAAAGGCGTCTTTGATCGAAGACAGCTGGGAGGTAGGCTTAGAAGCAGTTACCCTTTAAAGAGTGCGTAACAGCTCACCAGCCGAGATCAAGGGCCCTGAAGATTTTC-GGGGCTAAATCAGCTGCCGATACCTAAGATCACTCTTGATTCTCGAGTGTTGGTAGGGAGGCGTTGCGGTTGGGCAGAAGCTGGGTCGAGAGATCCAGTGGACCGATCGCAAGTGCGAATCCTGGGGGAAGTAACAGCGTAGAAAGGTGAAAATCCTTTCCGCCGTAAGGGCCAGGTTTCCTCGGCAACGGTCGTCGACCGAGGGTCAGTCGGTCCTAAGGCAGCACATAACCTGTAGCTGTCTGGGAAACTGGTTAATATTCCAGTACCTTGGGGATACG-----------AGCCTGATACTTGCGCTTCGTGATAGGCCGAGCAGAATGACCATTCTGTTTAACTTAGTAAACCTGGGGAGAACCGTAATGGTGAGAACCGGGTGAAGGGAGGATGAGCTGGCCTTAAGGCTGGTTCGGCTGATTCGTGGAGCCCTTGAAAAGGGTATTAGGAAGGAGTCTCCAAGTCCGTACCGAGAACCGACACAGGTGCCCTAGATGAGTAGTCTCAGGCGTGTCGGGAACACCCTAGGTCAGGGAACTCGGCAAATTAGCCCCGTACCTTCGGTATAAGGGGTGCCTGGGTCCATGCTTGGGGGTCTAGGTCGCAGTTACAAGGGGGTCCCGACTGTTTAATAAAAACATAGCTCCCCGCAAGCCCGTAAGGGTGTGAACGGGGGGTGAATCCTGGCCACTAGCGGTCCGTGAAAACCGGGTACAACCGGGCGAAGCGCCGCTGAAGGCCGGGAGTAACTCTGACTCTCAAGGTAGCCAAATGCCTTGCCGGGTAAGTTCCGGCGTGCATGAATGGAACAACGAGGACCCCGCTGTCCCGACCTGGGGCCCGGTGAACCTACC-TCTTGGTGAAAAGGCCAAGAACTTCCAACGTGGGGAGAAGACCCCGTGGAGCTTTACTGCATCCTGTCGTTGGGGTAGGGTCATGATTGCAGAGCGTAGGTGGGAGTCGCTACCCAGTCCCTCAGGGGATTGGGGGAGACGCCAATGTAACACCACCCCCTCATGGCTATACTTCTTACCGGCGCAAGCTTCGGAACATCGGCAGGTGGGCAGTTCGGCTGGGGCGGCACGCCCTTGAAAAAGTATCAAGGGCGCCCAAAAGTCAGCTCAGGCGGGTCAGAACTCCGCCGTAGAGGGCAAGGCCAAAAGCTGGCTTGACTGGATCCTGAAAAGCGAGGGATCCAGGGTCGAAAGACTGGCCTAGCGACCGCTCGTGCCCCCCTCTGTGGGGGCCGGGCATGACAGAAAAGTTACCCCGGGGATAACAGAGCCGTCGCGGGTGAGAGCTCCCATCGACCCCGCGGTTTGCTACCCAGATGTCGGCTTTTCCTATCCTGGGAGTGCAGCAGCTCCCAAGGGTGGGGCTGCCCGCCCATTAAAAGGGAACATGAGTTGGGTTTAGACCGTCGTGAGACAGGTCGGACTCTCCCTGTTGGAAGCGCTGGCTGCTTGAGGGGAAGGTGCGGCTAGTACGAGAGGAACGCTGTGCCGCTGCCTCTAGTTTACCGGTTGTTAGGGCACTGCCGGGCAGCCACGCAGTAAGGGGTAACCGCTGAAAGCATCTAAGTGGGAAACCCACCCCGAGACTAAGCAGCCATTCCGCGGCGGACGAAGGCTCCTGTAGAACACAGGGTTGATGGAACGGGGGTGTAAGCACCAAGGCTTCGGCCGAGGTGTTCAGCCCGCCGTCACCAATCGCTTGAG
Candidatus-Nitrosoarchaeum-koreensis-MY1 ATCCGGTTGATCCTGCCGGACCTGACTGCTATCGGATTGATACTAAGCCATGCGAGTCA---------TTGTAGCAATACAAGGCAGACGGCTCAGTAACGCGTAGTCAATCTACCCTATGGACGGGAATAACCTCGGGAAACTGAGAATAATGCCCGACAGAACATTATACCTGGAACGGTTTATGTTTCAAA--------TGATTTATCGCCGTAGGATGGGACTGCGGCCTATCAGTTTGTTGGTGAGGTAATGGCCCACCAAGACTATTACAGGTACGGGCTCTGAGAGGAGTAGCCCGGAGATGGGTACTGAGACACGGACCCAGGCCCTATGGGGCGCAGCAGGCGAGAAAACTTTGCAATGTGCGAAAGCACGACAAGGTTAATCCGAGTGGTTTCTGCTAAAGAAACCTTTTGCTAGTCCTAGAAACACTAGTGAATAAGGGGTGGGCAAGTCTGGTGTCAGCCGCCGCGGTAAAACCAGCACCTCAAGTGGTCAGGATGATTATTGGGCCTAAAGCATCCGTAGCTCGTTTTGTAAGTTTTCGGTTAAATCCATACGCTTAACGTATGGGCTGCCGGGAATACTGCATAACTAGGAAGTGGGAGAGGTAGACGGTACTCGGTAGGAAGGGGTAAAATCCTTTGATCTATTGATGACCACCTGTGGCGAAGGCGGTCTACCAGAACACGTTCGACGGTGAGGGATGAAAGCTGGGGGAGCAAACCGGATTAGATACCCGGGTAGTCCCAGCTGTAAACTATGCAAACTCAGTGATGCATTGGCTGTG-GCCAATGCAGTGCTGCAGGGAAGCCGTTAAGTTTGCCGCCTGGGAAGTACGTACGCAAGTATGACTTAAAGGAATTGGCGGGGGAGCACCACAAGGGGTGAAGCCTGCGGTTCAATTGGAGTCAACGCCAGAAATCTTCGGAGAGACAGCAGAATGAAGGTCAAGCTGAAGACTTTACCAGACAAGCTGAGAGGTGGTGCATGGCCGTCGCCAGCTCGTGCCGTGAGATGTCCTGTTAAGTCAGGTAACGAGCGAGATCCCTGCCTCTAGTTGCCACCATTACTCTGGAGTAGTGGGGCGAATTAGCGGGACCGCCGCAGAATGCGGAGGAAGGAAGGGGCCACGGCAGGTCAGTATGCCCCGAAACTCTGGGGCCACACGCGGGCTGCAATGGTAGTGACAATTGGTTCCGAATCCGAAAGGAGGAGGTAATCCCTAAACGCTACCACAGTTATGACTGAGGGCTGCAACTCGCCCTCACGAATATGGAATCCCTAGTAACTGCGTGTCATTATCGCGCGGTGAATACGTCCCTGCTCCTTGCACACACCGCCCGTCGTTTCATTGAAGTTTGCTTTTAGCGAGGTGACGTCTGATTGGCGTTATCGAACTTGAGGTAAGTGACAAGGGAAAAGTCGTAACAAGGTGACCGTAGGGGAACCTGCGGTCGGATCACCTCCTAGACGCCAATAGGTGGATTGCTAGGCTTGAGGAGAGAAGAAGGACGTGGCAAGCTTAAGCTCGGGGTAGGCGCACGCATCCTATGATCCCGAGATGTCCGAATGAGAATCTTACACATA-GTGTATT---GGAAGTCGAACCGTGGGAATTGAAGCATCTTAGTACCACGAGGAAAAGAAATCGAGATTTCCCAAGTAGAGGCGATCGAAAAGGAAAGAGCCCAAACTGAATCCTTCG------------GGAGTGTGGTGTTTTGG------AACACAGCTGAAATGATCTGAAAAGTTCTGGCACAGAGGGTGATACCCCCTTAAGCGAA--GGAA-AAGGTCCTATTCTACCCGAGTAATTGTCCTTGGTAGTGGGCAATGAATATGGGTGAAAGTAGCATCCGAGGCTAAATATCTCTCAAGACCGATAGTGTACTAGTACCGTGAGGGAAAGCTGAAAAGTACCCCATGAAAAGTGCATGAAACCTATTGGTTACAGCGTGGCATGAAAGGTGATTTTTTCAGACTGGAGGTTCTAGCAAGCTGAAGGTTTGATGTTTAATCATCAGTGTCACGCGTTCCGTCTCGAATCACGGGCCAGGGAGCTAACTGTCATGGCAAGCTTAAACCTTCATGGTGTAGGCGAAGGGAAACCGAGTTCTCGCAACTTCG-GAAGTGAGGAGAAGCGTGTGAAAGTGCGTTGAGTCATGGCAGCGGCTAGAAGCCAGACGATCTATTCCTGAGCTAGACGAAGGCGGGCGAAAGCCCGCTGGAGGTCTTAAGACGTTCTGACGTGCAAATCGTTGTTGTGACTTGGGAATAGGGGTCAAAAACCAATCTAGTCTGGCGCTCGCTAGTTCCAACCGAAGCGTCTCGCAGGGCGTGCTTTGTGGAGATAGTGTTTCCGGTAGAGCACTGATAGGGGGGCGCGGGGAAGAAATTCCTCACCCTCCATTCAAACTCCGAACGGATACACATCGTAGAAGCAAGGACACGGGTTCGTGTGGCGTAAGGCTCACGACCGAAAGGGGTTTAACCCAAACTGAAGTTAAGGTCCCTAAATTTTTGCTAAGTGTCAAGCCAAAGAGCGTGTTCCCGCCAAGACAGCAGGGAGGTATGCTCAGAAGCAGCAATCCTTTAAAAAGTGTGTAACAACTTACCTGCCGAGGGGGGATGCCTCAAAAATGTACGGGGCTAAAGCAAAATACCGATACTTTAGATAATTATCAGTAGATGATTCATGGTAGGTTGGCGTAGTGATTGGGTCGAAGCAGGGCGGTGACGTCCTGTGGACCGATTTCTATTGCAGATCCTGGTGGCAGTAACAGCATAGTATAGTGAGAATCTATACCACCGCAAGCGCAAGGGTTTCCAGGCAATGGTTATCAGCCTGGAGGTAGTCGATCCTAAGGTTTACCTCAACAGAGTAAATCGTGGGAAACTGGTTAATATTCCAGTACCTT---------ACAGAGCGTTTGAGCTA------TAGCTTTCGGATAAGGGTTGTACAACTATCGTTGTATCTAACTGTCGAGGAATAGGGAGTGTCGTAATGACGAGAACTGTTCCGAGGCAGGAATGGCTTCGCGTTAGCGGAGTTTTCTTGATTCCAAGAGACCATGAAAGACCTGTAGTTAGCAATGTGCA-AGCTCGTACCGAGAACCGACACAGGTGCGCTAGCTTAGAAAGCTAAGGTGCTACGAGTATACCGTAGGCGAGGGAATTCGGCAAATTAGTCCTGTAGCTTAGGTATAAGGGATGCCTGCAATCGGAATGGGGATCGCAGGTTACAATGACAAGGGGGTTCCGACTGTTTAATAAAAACACAGGCGACTGCTAGTCCGAAAGGATTTGTATAGTCGCTGAATCCTGGCCGGTGCCGGTACCTAAAACTTGGGTTCAACCGAGCTAAGGGCCGGTTAACGCCGGGAGTAACTCTGACTCTCAAGGTAGCCAAATGCCTTGTCGGGTAAGTTCCGACGCGCATGAATGGAACAACGAGAGCCCCACTGTCCCCGCCTACAACTCGGTGAAGCCACAAGGAGGACGAACAGTCCTTCATCTTCCATCGGGGAGAGAAGACCCCGTGGAGTTTTACTGCAGCTTGTGCTTGTGGTATAGTAAAAATTGCACAGGGTATCTGGGAGCCA-TGTTAACATTCTCCGGGATGTTAA-GAAGCAACGATGTAACACCAGACTCTTTTTGCAGTACCACTTATCCAGAGAAGACTGGAGACACGTGCAGGTGGGCAGTTCGGCTGGGGCGGCACCCCTTTGAAAAGATATCAAAGGGGCCCAAAGTTTAGTTCAAACGGGGCAGAAATCCGTTGAAGAGGGCAAAGCCAAAAACTAGACTGAATGGATTTCCAAACGCACGGAATTCATAGACGAAAGTCTGGCTTAGCGATCCTTCGTGTGCCCACTATTGGGGCCCGGAGGTGACAGAAAAATTACCCCAGGGATAACAGGCTCGTCGCGGGCGAGAGCTCCTATCGACCCCGCGGTTTGGTACCTCGATGTCGGCTTTTCCTATCCTGGTCCTGCAGCAGGGGCCAAGGGTGTGGCTGCTCGCCAATTAAAAGGGAACATGAGCTGGGTTTAGACCGTCGTGAGACAGGTCGGTCTCTGCCTGATGGAAGCG-TGGATGTCTGAGGGGAAGTTACTCCGAGTACGAGAGGAACAGAGTAGCGTGGCCACTGGTTTACCGGTTGTTAAGGCA-GGCCGGGCAGCTAAGCCATTTGGGCTAAGTGCTGAAAGCATCTAAGCACGAATCCCATCCCGAGACAAGACATCCTTTCGT--AAGATGAAGGTCGGCAGCAGAAGACTGCGTTGATAGGAAGGTGGTGTAGATCACAAGCTTCGG--CGAGTGG-TGAGCCAGCCTTTACTAACAGACCAAC
Candidatus-Nitrosocaldus-cavascurensis-strain-SCU2 CTCCGGTTGATCCTGCCGGACCCGACTGCTATCGGATTGGGACTAAGCCATGCGAGTCA---------ACTCCGCAAGGGGTGGCGCACGGCTCAGTAACACGTAGTCAACCTACCCTGGGGACGGGGATAACCTCGGGAAACTGAGGCTAAACCCCGATGGGCCATGGCTCCTGGAATGGGCTATGGCTGAAATC---------TACATGGCCCCAGGATGGGACTGCGGCCGATCAGGTTGTTGGTGGGGTAATGGCCCACCAAGCCTATAACCGGTGCGGGCTCTGAGAGGAGGAGCCCGGAGATGGGCACTGAGACAAGGGCCCAGGTCCTATGGGGCGCAGCAGGCGCGAAACCTCCGCAATGGGCGAAAGCCCGACGGGGTCAGTCCGAGTGGTTCCCGCTGAGGGAACCTTTTGCCAGCTGTAAACAGGCTGGCGAATAAGGGGTGGGCAAGTTTGGTGTCAGCCGCCGCGGTAATACCAGCACCCCGAGTGGTCGGGACGATTATTGGGCCTAAAGCATCCGTAGCCGGCCCAGTAAGTCCTCCGTTAAATCCAACGGCTCAACCGTTGGGCTGCGGGGGATACTGCTGGGCTAGGGGACGGGAGAGGCGAGGGGTATTCCCGGGGTAGGGGTAAAATCCACTGATCCCGGGAGGACCACCAGTGGCGAAGGCGCCTCGCTAGAACGTGCCCGACGGTGAGGGATGAAAGCTGGGGGAGCGAACCGGATTAGATACCCGGGTAGTCCCAGCCGTAAACGATGTAGGCTCGGTGTTGGGCTGCCTCAGTGGCAGCCCAGTGCCGCAGGGAAGCCGTTAAGCCTACCGCCTGGGGAGTACGGCCGCAAGGCTGACTTAAAGGAATTGGCGGGGGAGCACCACAAGGGGTGAAGCCTGCGGTTTAATTGGAGTCAACGCCGGGAACCTTAGGGGTGACAGCAGGATGAAGGTCAAGCTAAAGACTTTACCAGACAAGCTGAGAGGAGGTGCATGGCCGTCGCCAGCTCGTGCCGTGAGGTGTCCTGTTAAGTCAGGTAACGAGCGAGACCCTCGCATCCAGTTGCTACCATCACTCTGGAGCGGTGGGGCTAACTGGATGGACTGCCGCCGAAGGCGGAGGAAGGAGGGGGCTACGGCAGGTCAGTATGCCCCGAAACCCCTGGGCCACACGCGGGCTGCAATGGTAGGGACAATGGGTTCCGACCCCGAAAGGGGGAGGCAATCCCCAAACCCTACCCCAGTTATGATTGAGGGCTGCAACCCGCCCTCATGAATCTGGAATCCCTAGTAATCGCGTGTCACCATCGCGCGGTGAATACGTCCCTGCTCCTTGCACACACCGCCCGTCGCTTCACCCGAGGTGGGCTTGCGTGAGATGGTGCCT-CTTGGTATCATCGAACGCAAGCTCGCTGAGGGGGGAGAAGTCGTAACAAGGTGGCCGTAGGGGAACCTGCGGCCGGATCACCTCCTGGACGCCATCTGGTGGATGGCTAGGCTGGGGGGACGATGAAGGGCGTGGCAAGCTTAAGCGCCGGGTAGGTGCATGCAACCGTTGATCCGGCGATCCCCGAATGGGAATCCTGCCCGTA--GGCACTAGGGGAGGGTGAACCACCCGAAAGGAAGCATCTGAGTAGGGTGAGGAGGAGAAATCGAGATTCCCTGAGTAGCAGAGAGCGAAAGGGGAATAGCCCAAACCGAACCTGCTACAGTAATGTAGCAGGGTGTGGGGTTGCTGGCTGAGCATCTAGCCGAAGTGCCCTGGAATGGGCTGGCGTAGAGGGTGATACCCCCGTAGGCTAATTGGGTATACGTTACC---AGCGAGAGTAGCTGGCCTTGGCAGTGGCTAGCGAAGATGGGGGAAAGTAGCCTCCAAGGCTAAATACCTCCCCAGACCGATAGCGCACTAGTACCGTGAGGGAAAGCTGAAAAGCACCCCGTGAAAAGAGCCTGAAACCAGATGGTTACAGCACTGCCTGAAAG--------TACCCGCAAGGG--------------------------------TACAGGGTAGTGCGTTCCGTCTAGAAACACGGGCCAGGGAGTTTACCCTCATGGCGAGCTTAAGCCTT-TAGGCGGAGGCGAAGGGAAACCGAATCCCCGCAGCGCA----AGCAAGGGGGAGGGTCTGAAAGGGCCTCTAGTCATGGGGGTGGCTAGAAACCGAGCGATCTAGTCCTGGGCAGGGCGAAGCCGGGCGAAAGCCCGGTGGAGGCCCGCAGGGGTGCTGACGTGCAAATCGCTCCTCTGACCTGGGACTAGGGGCCAAAAACCAATCTAGCTCGGTGATAGCTAGTTCCCACCGAAGCGGATCTCAGTCCTCCCTGGGTGGAGGTTGCTGATGCTGTAGAGCACCGATGGGATGGCAAGGGCCCGAAAGGGCTCACCATCCTTTCGAACTCCGAAGGCATCAGCACCGTAGAAGCCTGGAGGCGGGTTTGTGTGGGGTAAGCCCCACAACCGAGAGGGGAGCAACCCAGACTAGGGTTAAGGTCCCCAAGTGCTGGCTAAGTGTCAAACCAAAGGGCGTCCTCGGGCAGAGACAGCAGGAAGGTAGGCTTAGAAGCAGCCATCCTTTAAAGAGTGCGTAACAGCTCACCTGCCGAGCCCGAGGGCCCCGAAAATGGACGGGGCTCAAGCCAGCCACCGATACCCTAGGCCTCCCGTAAGGGA----GTGCGGTAGGTGGGCGTAGGGCCTGGGCAGAAGGTGGGCCGTGAGGTCCACTGGACCGGGCTCTAGTGTAGATCCTGGCGGTAGTAACAGCATAGCCGGGTGGGAATCCCGGTCGCCGCAAGGGCAAGGGTTTCCCGGCAATGGTCGTCAGCCGGGAGTTAGCCGGTCCTAAGGGCAGTCCCAACGGAGCTGCTCGTGGGAAACTGGTTAATATTCCAGTGCCTTGA-------TGGTATCGTTTCACCCATACCTGTAGCTTCAGGATAGGGCAGGCAGGGCTCTCGCCCTGTTTAACTCTCCAAGTCTGGGGAGTCTCGTAATGAGGAGAACCTAGGCGAGGGAGGAATAGCCCTGCGTTAGCAGGGTCTGCTTGACTCCTGGAGACCATGAAAGCAGGTATGGGGAGATACCATCAAGCCCGTACCGAGAACCGACACAGGTGCCCTAGTTGAGAAGACTAAGGCGTATCGGGTATACCGGAGGCGAGGGAACTCGGCAAATTAGCCCCGTAACCTCGGGATAAGGGGTGCCTGCGGTCGGAGCAGGGACCGCAGGTCGCAGTGACAAGGGGGTCCTGACTGTTTAATAAAAACATAGGTGGCCGCAAGCCCGAAAGGGTGAGTACGGCTGCTGAATCCTGGCCAGTGGCGGTACCTAAAACCTGGGTCCAACCGGGCCAAGGGCCGCTAAACGCCGGGAGTAACTCTGACTCTCAAGGTAGCCAAATGCCTTGTCGGGTAAGTTCCGACGTGCATGAATGGATCAACGAGGGCCCCGCTGTCCCCGCCTCCAACCCGGTGAACCCACGACGTGGACGAACAGTCCACGGACGCCCATCAGGGAGAGAAGACCCTGTGGAGCTTTACTGCAGCCTGTTGCTGCGGTACGGTTGCGGATGCAGAGTGTAGCTGGGAGCCTTCGAAGGTGCCTCTCCGGGGGCACTGGAGGCGCAAGTGTAACACCAGCCATCTGCGACTGTATCGCTAACCCTGCCAAG----GGGACAACGGCAGGTGGGCAGTTCGGCTGGGGCGGCACCCCCTTGAAAAGGTATCGAGGGGGCCCAAAGGTTGGCTCAGGCGGGTCAGAACTCCGCTGGTGAGGGTAAGGCCAAAAGCCAGCCTGACTGGATCCCTAAACGCAGGGGATCCAGAGGGGAAACCCGGGCCTAACGATCCATCCAGTCCCCACTATTGGGGGCGGGTGGTGACAGAAAAGTTACCCCAGGGATAACAGGCTTGTCGCGGGCGAGAGCTCCCATCGACCCCGCGGTTTGGTACCTCGATGTCGGCTCTTCCCATCCTGGCCCTGCAGCAGGGGCCAAGGGTGAGGCTGCTCGCCTATCAAAGGGGAACGTGAGCTGGGTTTAGACCGTCGTGAGACAGGTCGGTCTCTACCTGATGGGTGCG-CGGTGGCCTGAGGGGAAGTCGCCCTTAGTACGAGAGGAACAGGGCGGCGTGGCCTCTGGTGTACCTGCTGTGGAGGCA-GGCAGGGCAGCTAAGCCATCGGGGATAACCCCTGAAAGCATCTAAGGGGGAAGCCCCTCCCGAGAAGAGGCCACCACCGTTTA---GGGAAGGGCGGCCATAGAAGATGGCGTTGATGGGGTGGGGGTGTAGGCAGCAAGCCGCAAGGCGAGCTG-TGAGCCCGCCACTCCCAATAGCCCAAC
Candidatus-Nitrosocaldus-islandicus-isolate-3F CTCCGGTTGATCCTGCCGGACCCGACTGCTATCAGAGTGGGACTAAGCCATGCGAGTCA---------ACGCCGCAAGGCGTGGCATACGGCTCAGTAACACGTAGTCAACATGCCCAGGGGACGTGGATAACCTCGGGAAACTGAGGATAAACCGCGATAGGCCAAGGTTTCTGGAATGGACCATGGCTGAAATC---------TATATGGCCCCTGGATTGGACTGCGGCCGATCAGGCTGTTGGTGAGGTAATGGCCCACCAAACCTGTAACCGGTACGGGCTTTGAGAGAAGGAGCCCGGAGATGGGCACTGAGACAAGGGCCCAGGCCCTATGGGGCGCAGCAGGCGCGAAACCTCTGCAATAGGCGAAAGCCTGACAGGGTTACTCTGAGTGATGCCCGCTAAGGGCATCTTTTGGCACCTCTAAAAATGGTGCAGAATAAGGGGTGGGCAAGTCTGGTGTCAGCCGCCGCGGTAATACCAGCACCCCGAGTGGTCGGGACGATTATTGGGCCTAAAGCATCCGTAGCTTGTTCTGCAAGTCCTCCGTTAAATCCACCTGCTCAACAGATGGGCTGCGGAGGATACTACAGGGCTAGGAGGCGGGAGAGGCAAGCGGTACTCAGTGGGTAGGGGTAAAATCCTCTGATCCACCGAAGACCACCAGTGGCGAAGGCGGCTTGCCAGAACGCGCTCGACGGTGAGGGATGAAAGCTGGGGGAGCAAACCGGATTAGATACCCGGGTAGTCCCAGCTGTAAACGATGCAGACTCGGTGATGGGTTGGCTTCGCGCCAACCCAGTGCCGCAGGGAAGCCGTTAAGTCTGCCGCCTGGGGAGTACGGTCGCAAGACTGACTTAAAGGAATTGGCGGGGGAGCACCACAAGGGGTGAAGCCTGCGGTTCAATTGGAGTCAACGCCGGGAATCTTGGGGGCGACAGCAGAGTGAAGGTCAAGCTGAAGACTTTACCAGACAAGCTGAGAGGAGGTGCATGGCCGTCGCCAGCTCGTGCCGTGAGGTGTCCTGTTAAGTCAGGTAACGAGCAAGATCCCTGCCTCTAGTTGCTACCTCTGTTCTGGAACGGAGGGGCTAATTAGAGGGACCGCCGCCGGAGGCGGAGGAAGGAGGGGGCTACGGCAGGTCAGTATGCCCCGAAACCCTCGGGCCACACGCGGGCTGCAATGGTAAGGACAGCGGGCTCCGATCCCGAAAGGGGGAGGCAATCCCCAAACCTTACCTCAGTTATGATTGAGGGCTGAAACTCGCCCTCATGAATATGGAATCCCTAGTAACCGCGTGTCACCATCGCGCGGTGAATACGTCCCTGCTCCTTGCACACACCGCCCGTCGCTTCACCGAAGCTGGTTCTTGGCGAGGTGGCGCCTAATTGGCGCTATCGAACCTGGGGTCAGCAACGGGGGAGAAGTCGTAACAAGGTAGTCGTAGGGGAACCTGCGGCTGGATCACCTCCTAGACGCCGGTTGGGGGATGACTCGGCTTGGTAAGTGATGAAGGACGTGGCAAGCTTAAGCTTGGGGTAGGTGCATGCGACCGTTGATCCCAAGATCTCCGAATGAGGTCTCTCTTT------ACACTTTGGGAGGGCGAACTGTCCGAAGTGAAGCATCTGAGTAGGACGAGGAAGAGAAATCGAGATTCCGCTAGTAGCGGCGAGCGAAAACGGAAGAGCCCAAACTGAACCTGCCATGGTAACATGGTAGGGTGTGGTGT----GCCCGTTCTCTGAGCTGAAGTGCTCTGGAACGTGCTGGCTTAGAGGGTGATACCCCCGTAAGCGTAAGGGAATGGGATTCTGCCAAGCAAGAGTATCTGGCCTTGGCAGTGGCCAGTGACTATGGGTGAAAATAGCATCCAAGGCTAAATATTCACCAAGACCGATAGCACACTAGTACCGTGAGGGAAAGTTGAAAAGTACCCCATGAAAAGTGTCTGAAACCAACCGGTTACAGTACGGCTCAAAAGGAGTTCAGGTCCCGCAAGGGACTGAAGC----------------------CTTCCAGAGTTGTACGTTCCGTCTAGAAACACGGGCCAGGGAGATTGCTGTCATGGCGAGCCTAACCTGACGAGGGGAAGGCGAAGGGAAACCGAATTCGCGCAGCTTC----GGCGAGGCGAAGGATCCGAAAGGGTCTTTAGTCATGGCAGTGGCTAGAAACCGGACGATCTAGTCCTGGATAAGACGAAGGCGGGCGAAAGCCCGCTGGAGGTCTGCAAGGGTCCTGACGTGCAAATCGGTCCCCAGATCTGGGATTAGGGGTCAAAAACCAATCTAGTCCGGTGATCGCTAGTTCCCACCGAAGTGGATCGCAGTCCTGCCTCAGTGGAGACGGCTTGTATTGTAGAGCACCGATCGGACGGTAAGGGCTCGAAAGGGCTCGCCGCCCATTCGAACTCCGAATGTACAGGCGTTGTAGAAGCTGGGAGGCGGGTTTATGTGGGGTAAGCCTCATAACCGAGAGGGGGACAACCCAGACTAAAGTTAAGGTCCCCAAGTGTCTGCTAAGTGTCAAACAAAAAGGCGTTTTCGAGCTAAGACAGCAGGGAGGTAGGCTCAGAAGCAGCCATCCTTCAAAGAGTGCGTAACAGCTCACCTGCCGAGCTCGGAAGCCCTGAAAATGGACGGGGCTAAAGCAGACCACCGATACTTTAGACCGCCGGCAATGCCGGT-GCGTGGTAGGTGGGCGTAGTGTTTGGGTAGAAGCTGGGCTGTGAAGTCCAGTGGACCGAACTCTATTGCAGATCCTGGTGGCAGTAACAGCATAGCCGGGTGAGAATCTCGGCGACCGCAAGGGCAAGGGTTTCCCGGCAATGGTCATCAGCCGGGAGTTAGCCGGTCCTAAGAGCAGCCTCAACAGAGCTGTCCGTGGGAAACTTGTTAATATTCAAGTGCCTTGA-------AGGGATCGTTTTACCTGCCTTG-TTGCTTCAGGATAGGGCAAGCAGAACCGTCGTTCTGTCCAAGTTTTCGAGCATGGGGAGTGCTGTAATGGCGAGATCCCATGCGAGGGGCGAGTGGCCTGCCGCAAGGCGGGTTTGCTCAAGTCCAGGAGACACTGAAAGCAAGGTCAGGGAGATCTCTTCAAGACCGTACCGAGATCCGACACTGGTGCCCTGGTTTAGTAGACTAAGGTCTGTCGGGCATACCGTAGGCGAGGGAACTCGGCAAAATAGCTCCGTATCTACGGTATAAGGAGTGCCTGCAGCTGGAGCAGGAGCTGCAGGTCGCAGTGACCAGGGGGTCCCGACTGTTTAATAAAAACACAGGTGGTCGCTAGTCCGAAAGGATGAGTATGGCCTCTGTATCCTGGCCAGTGGCGGTACCTAAAACCTGGGTTCAACTGGGCTAAGGGCCGCTAAACGCCGGGAGTAACTCTGACTCTCAAGGTAGCCAAATGCCTTGTCGGGTAAGTTCCGACGTGCATGAATGGAACAACGAGGGCCCCGCTGTCCCCGCCTGCAGCCCGGTGAAGCCACAACGTGGACGAACAGTCCACGAACCTCTGTCGGGGAGAGAAGACCCTGTGGAGCTTTACTGCAGCCTGTTGCTGCGGTATGGTTGCGGATGCAGAGCGTAGCTGGGAGCCTTCGAAGCCTGCCCTCCGGGGCAGGTGGAGGCGCCGTTGTAACACCAGCCATTCGTTACCGTATCGCTAACCC--GTTCTCACGGGGACAACGGCAGGTGGGCAGTTCGGCTGGGGCGGCACCCCCTTGAAAAAGTATCGAGGGGGCCCAAAGATTGGCTCAGGCGGGACAGAACTCCGCCGGTGAGGGCAAAGCCAAAAGCCAGTCTGACTGTATTCCCAATGATACGGAATACAGAGGAGAAATCCGGGCTTAGCGATCCATCGTGTCCCCACTATTGGGGGCCGGTGGTGACAGAAAAGTTACCCTAGGGATAACAGGCTCGTCGCGGGCGAGAGCTCCCATCGACCCCGCGGTTTGGTACCTCGATGTCGGCTCTTCCCATCCTGGTTCTGCAGCAGGAGCCAAGGGTGGGGCTGCTCGCCCATTAAAGGGGAACGTGAGCTGGGTTTAGACCGTCGTGAGACAGGTCGGTCTCTGCCTGACAGGGGCG-CGGTTGTCTGAGGGGAAGTTGCCCCTAGTACGAGAGGAACAGGGCAGCGCAGCCTCTGGTTTATCAGCTGTCAGGGCA-CGCTGAGCAGCTAAGCTGCTTTGGATAAGTCCTGAAAGCATCTAAGGACGAAGCCTTTCCTGAGAAAAGACAGCCTTCCGCAA--GGAGAAGGGCGGCCATAGAAGATGGCGTTGATGGGATGGAGGTGTAATCACCAAGCTTC--GGCGAGGTGTTCAGCCTGCCATTCCCAACAGCCCAAC
Candidatus-Nitrosocosmicus-exaquare-G61 CTCCGGTTGATCCTGCCGGACCCGACTGCTATCAGAGTGGGACTAAGCCATGCGAGTCG---------ACATAGCAATATGTGGCATACGGCTCAGTAACACGTAGTCAACATGCCCAGGGGACGTGGATAACCTCGGGAAACTGAGGATAAACCGCGATAGGTCATCACTTCTGGAATGGGTAATGACTTAAACC---------TATATGGCCCCTGGATTGGACTGCGGCCGATCAGGCTGTTGGTGAGGTAATGGCCCACCAAACCTGTAACCGGTACGGGCTCTGAGAGGAGGAGCCCGGAGATGGGCACTGAGACAAGGGCCCAGGCCCTATGGGGCGCAGCAGGCGCGAAACCTCTGCAATAGGCGAAAGCTTGACAGGGTTACTCTGAGTGATTTCCGTTAAGGAGATCTTTTGGCACCTCTAAAAATGGTGCAGAATAAGGGGTGGGCAAGTCTGGTGTCAGCCGCCGCGGTAATACCAGCACCCCGAGTGGTCGGGACGTTTATTGGGCCTAAAGCATCCGTAGCCGGTTCTACAAGTCTTCCGTTAAATCCACCTGCTTAACAGATGGGCTGCGGAAGATACTATAGAGCTAGGAGGCGGGAGAGGCAAGCGGTACTCGATGGGTAGGGGTAAAATCCGTTGATCCATTGAAGACCACCAGTGGCGAAGGCGGCTTGCCAGAACGCGCTCGACGGTGAGGGATGAAAGCTGGGGGAGCAAACCGGATTAGATACCCGGGTAGTCCCAGCTGTAAACGATGCAGACTCGGTGATGAATTGGCTTATTGCTAATTCAGTGCCGCAGGGAAGCCGTTAAGTTTGCCGCCTGGGGAGTACGGTCGCAAGACTGACTTAAAGGAATTGGCGGGGGAGCACCACAAGGGGTGAAGCCTGCGGTTCAATTGGAGTCAACGCCGGAAATCTTGGGGGCGACAGCAGAGTGAAGGTCAAGCTGAAGACTTTACCAGACAAGCTGAGAGGAGGTGCATGGCCGTCGCCAGCTCGTGCCGTGAGGTGTCCTGTTAAGTCAGGTAACGAGCGAGATCCCTGCCTCTAGTTGCTACCATTATTCTGGAGTAGTGGAGCTAATTAGAGGGACCGCCGTCGGAGACGGAGGAAGGTGGGGGCTACGGCAGGTCAGTATGCCCCGAAACCCTCGGGCCACACGCGGGCTGCAATGGTAAGGACAATGAGTTTCGATTCCGAAAGGAGGAGGCAATCTCTAAACCTTACCACAGTTATGATTGAGGGCTGAAACTCGCCCTCATGAATATGGAATCCCTAGTAACCGCGTGTCACTATCGCGCGGTGAATACGTCCCTGCTCCTTGCACACACCGCCCGTCGCTTCATCGAAGTTGGTTCTTGGCGAGGTGGTGCCTAATTGGTACTATCGAACCTGGGGTCAGCAACGAGGGAGAAGTCGTAACAAGGTGGCCGTAGGGGAACCTGCGGCCGGATCACCTCCTAGACGCCGATTGGTGGATGACTCGGCTTGGTAAGTGAAGAAGGACGTGGCAAGCTTAAGCCTGGGTTAGGTGCATGCGACCGACGACCCCGGGATTTCCGAATGAGGTCTCTCTAT------ACACTTTGGGAGAGCGAACCGTCCGAAGTGAAGCATCTGAGTAGGACGAGGAAAAGAAATCGAGATTCCGTTAGTAGCGGCGAGCGAAAGCGGAAGAGCCCAAACTGAATCTGTTATGGTAACGTAATAGAGTGTGGTGTTACGGGCTGTAATCACAGCTAAAGTGTACTGGAAAGTACCGGAATAGAGGGTGATACCCCCGTAGGCAAACGAGAGCAGGATTCTGCCAATTCAGAGTAGCTGGCCTTGGCAGTGGCCAGTGAAGATGGGTGAAAGTAGCATCCAAGGCTAAATATTCACCAAGACCGATAGAATACTAGTACCGTGAGGGAAAGTTGAAAAGTACCCCGTTAAAAGCGCCTGAAACCAATCGGTTACAGTATGGCTCGAAAGGAA------------------------------------------------TTCTAGAGTCATACGTTCCGTCTAGAAACACGGGCCAGGGAGATTGCTGTCATGGCAAGCTTAACCTTTAAGAGGGAAGGCAAAGGGAAACCGAATTTGCGCATTTTTTCAAAAAGAGGCAATGGATCTGAAAGGGTCTTGAGTCATGGCAGTGGCTAGAAACCGGACGATCTAGTCCTGGATAAGACGAAGGTGAGCGAAAGCTCGCTGGAGGTCTGCAAGGGTCCTGACGTGCAAATCGGTCCCCTGATCTGGGATTAGGGGTCAAAAACCAATCTAGTCCGGTGATCGCTAGTTCCCACCGAAGTGGATCGCAGTCCTGCCTTAGTTGAGATTGCTTGTACTGTAGAGCACCGATCGGGCGGTAAGGGCTCGAAAGAGCTCGCCATCCATTCGAACTCCGAATGTGCAAGCGTCGTAGAAACTAGGAGGCGGGTTTATGTGGGGTAAGCCTCATAACCGAGAGGGGGACAACCCAGACTAAAGTTAAGGTCCCCAAATGTCTACTAAGTGTCAAACCAAAGGGTGTTTTCGAGCAAAGACAGCAGGAAGGTAGGCTCAGAAGCAGCCACCCTTCAAAGAGTGCGTAACAGCTCACCTGCCGAGCTCGAAAGCCCCGAAAATGTACGGGGCTCAAGTAGACTACCGATACTTTAGACCACCGACGATGTCGGT-GCGTGGTAGGTGGGCGTAGTGTTTGGGTAGAAGCTGGGCTGTAAAGTCCAGTGGACCGAACTCTAGTGCAGATCCTGGTGGTAGTAACAGCATAGCCGGGTGAGAATCTCGGCGACCGCATGGGCAAGGGTTTCCCGGCAATGGTCATCAGCCGGGAGTTAGCCGGTCCTAAAAACAACCTCAACAGAATTGTTTGTGGGAAACTGGTTAATATTCCAGTGCCTTG--------AAAGTTCGTTA-ACCTTTTTTG-TCGCTTCCGGATAGGGTAAGCAGAACCGTCGTTCTGTCCAAGTATTCGAGCCTGAGGAGTGCCGTAATGGCGAGAATTGAGGCGAGATGCGAATGGCCTTTCGCAAGAAGGGTTTACTTGATTCCAGGAGACAATGAACGCAGAAATAGGAAGATACTTTCAAGACCGTACCGAGATCCGACACTGGTGCCCTGGATGAGAAGTCTAAGGTCTATCGGGTATACCGTAGGCAAGGGAACTCGGCAAAATAGCTCCGTACCTATGGTATAAGGAGTGCCTGCAGTTGGAGTAGGGACTGCAGGTCGCAGTGACTAGGGGGTCCCGACTGTTTAATAAAAACACAGGTGGTCGCTAGTCCGAAAGGATGTGTATGGCCTCTGTATCCTGGCCAGTGGCGGTACCTAAAACCTGGGTTCAACTGGGCTAAGGGCCGCTAAACGCCGGGAGTAACTCTGACTCTCAAGGTAGCCAAATGCCTTGTCGGGTAAGTTCCGACGTGCATGAATGGAACAACGAGGGCCCCGCTGTCCCTGCCTACAACCCGGTGAAGCCACAACGGGGACGAACAGTCCTCGAACCTCTGTCGGGGAGAGAAGACCCTGTGGAGCTTTACTGCAGCCTGTTGTTGCGATATGGTTGCAAATGCAGAGAGTAGCTGGGAGCCGTTACGGTCAGTTCTCCGGGACTGACATAGGCAAAAGTGTAACACCAGCCATTTGTTACCGTATCGCTAACCTCA---------GGGACATCGGCAGGTGGGCAGTTCGGCTGGGGCGGCACCCCCTTGAAAATGTATCGAGGGGGCCCAAAGATTGGCTCAGGCGGGACAGAACTCCGCCGGTGAGGGCAAAGCCAAAAGCCAGTCTGACTGGATTCCCAATGATACGGGATTCAGAGGCGAAAGCCGGGCTTAGCGATCCATCATGTCCTCACTATTGGGGGCTGGTGGTGACAGAAAAGTTACCCTAGGGATAACAGGCTCGTCGCGGGCGAGAGCTCCCATCGACCCCGCGGTTTGGTACCTCGATGTCGGCTCTTCCCATCCTGGTTCTGCAGCAGGAGCCAAGGGTGGGGCTGCTCGCCCATTAAAGGGGAACGTGAGCTGGGTTTAGACCGTCGTGAGACAGGTCGGTCTCTGCCTGACAGGGGCG-TGGTTGTCTGAGGGGAAGTTGCCCCTAGTACGAGAGGAACAGGGCAGCGCAGCCTCTGGTTTATCAGTTGTCAGGGCA-AGCTGAGCAGCTAAGCTGTTTAGGATAACTCCTGAAAGCATCTAAGGAGGAAGCCTTTCCCGAGAAAAGACAACCTTCCGTAA--GGAGAAGGGCGGCCATAGAAGATGGCGTTGATGGAATGGAGGTGTAATTATCAAGCCTTCGGGCGAGGTATTCAGCCTGCCATCACCAATAGCCCAAC
Candidatus-Nitrosopelagicus-brevis-CN25 ATCCGTTTGATCCTGACGGACCTGACTGCTATCAGATTGATACTAAGCCATGTTAGTTA---------TTGTAGTAATACAAGGCAGACGGCTCAGTAACACGTAGTCAACCTAACTTATGGACGGGGATAACCTCGGGAAACTGAGAATAATACCCGATAGGTCATGATGCCTGGAATGGTTTATGACTCAAA--------TAATTTATTGCCGTAGGATGGGACTGCGAGCTATCAGCTTGTTGGTGAGGTAATGGCCCACCAAGGCTATTACAGCTACGGGCTCTGAGAGGAGTAGCCCGGAGATGGGTACTGAGACAAGGACCCAGGCCCTATGGGGCGCAGCAGGCGAGAAAACTTTGCAATGCGCGAAAGCTCGACAAGGTTAATCTGAGTGGTTCCTGCTAAAGGAACCTTTTGTTAGTCGTAGAACCACTGATGAATAAGGGGTGGGCAAGTCTGGTGTCAGCCGCCGCGGTAAAACCAGCACCTCAAGTGGTCAGGATGATTATTGGGCCTAAAGCATCCGTAGCCTGTTCTGTAAGTTTTCGGTTAAATCCATAAGCTCAACTTATGGGCTGCCGAAAATACTGCAGAACTAGGGAGTGGGAGAGGTAGACGGTACTCGGTAGGAAGGGGTAAAATCCTTTGATCTATTGATGACCACCTGTGGCGAAGGCGGTCTACCAGAACACGTTCGACGGTGAGGGATGAAAGCTGGGGGAGCAAACCGGATTAGATACCCGGGTAGTCCCAGCTGTAAACGATGCAAACTCGATGATGCGTTGGCTGTT-GCTAGCGCAGTGTCGCAGGGAAGCCGTTAAGTTTGCCGCCTGGGAAGTACGTACGCAAGTATGACTTAAAGGAATTGGCGGGGGAGCACCACAAGGGGTGAAGCCTGCGGTTCAATTGGAGTCAACGCCTGAAACCTTCGGAGAGACAGCAGAATGAAGGTCAAGCTGAAGACTTTACCAGACAAGCTGAGAGGTGGTGCATGGCCGTCGCCAGCTCGTGCCGTGAGATGTCCTGTTAAGTCAGGTAACGAGCGAGATCCCTGCCTCTAGTTGCCACTATTACACCGGTGTAGTAGGGCGAATTAGGGGGACCGCCGCAGAATGCGGAGGAAGGAAGGGGCCACGGCAGGTCAGTATGCCCCGAAACTCTGGGGCCACACGCGGGCTGCAATGGTAGCGACAATGAGTTCCAAAATCGAAAGATAGAGGTAATCCCTAAACGCTACCACAGTTGTGATTGAGGGCTGCAACTCGCCCTCATGAACATGGAATCCCTAGTAACCGCGTGTCATTATCGCGCAGTGAATACGTCCCTGCTCCTTGCACACACCGCCCGTCGTTTCATTGAAGTTTGCCTTTAGCGAGGTGATGTCTAATTGGCATTATCGAACTTGGGGTAAGTGACAAGGGAAAAGTCGTAACAAGGTGACCGTAGGGGAACCTGCGGTCGGATCACCTCCT----------AGAGGGATTGCTAGGTTTGAGTAGAGATGAAGGACGTGGCAAGCTTAAGCCCGGGGTAAGCGCACGCGACTTATGATCCCGGGATGTCCGAATGAGAATCTTATGTTTTAACATACT---GGAGGTCGAACCGTCGGAATTGAAGCATCTTAGTACGACGTGGAAGAGAAATCGAGATTACCCAAGTAGTGGCGAACGAAAAGGTAACAGCCCAAACTGAATCTGTTATGGTAACTTAACAGAGTGTGGTGTATACGG-----AACATAGTTGAAGTAATCTGGAACGTTTTGGCATAGAGGGTGATACCCCCGTAAACGAA--GGTATGGGATTAGTTGATACCAGAGTAGATGTCCTTGGTAGTGGGCATCGAATATAGGAGAAAGTAGCTTCTAAGGCTAAATATAACTCAAAACCGATAGTGCACTAGTACCGTGAGGGAAAGCTGAAAAGTACCCCGTGAAAAGTGCATGAAATCTATTACTTACAGCATAGCATGAAAGGTGATTTTTCTAAATTGGAGGTTCTAGCAAGCTAAAGATTTGGAGCTCAATCGTCAGTGTTATGCGTTCCGTCTCGAAACACGGGCCAAGGAGCTGACTGTCATGGCAAGACTAAACCAGAAAGGTGGAGTCGAAGGGAAACCGAGTTCTCGCAGCATTA----GCGAGGAGAAGCGTGTGAAAGTGCGTTGAGTCATGGCGGCGGCTAGAAGCCAGTCGATCTAATCCTGAACAAGCTGAAGGCGGGCGAAAGCCCGCTGGAGGGCTGAAGCAGTTCTGACGTGCAAATCGTTTGTGTGATTTGGGATTAGGGGTCAAAAACCAATCTAGACTGGCGATTGCTAGTTCCAACCGAAGCGTCTCGTAGGGCGTCCTTAGTGGAGATAGCGTTTCCTGTAGAGCACTGATAAGGGAGTATGGGGAAGAAATTCCTCGCTCCCCATTCAAACTCCGAAGGGATATGCATTGTAGAAGCTAGGAGACGGGTTCGTGTGACGTAAGGTTCACGACCGAGAGGGGTTTAACCCAGACCGAAGTTAAGGTCCCTAAATTTTTTCTAAGTGTCAAGCTAAAGTGTGTGTTCGCGCCAAGACAGCAGGGAGGTAAGCTCAGAAGCAGCTATCCTTTAAAAAGTGTGTAACAACTTACCTGCCGAGCGTGGGCGCCACAAAAACGGACGGGGCTAAAGAAAAGTACCGATACTTTGGATACATGCCAATGGGCATGTCATGGTAGGTTGGCGTAGTGATTGGGTCGAAGCAGGGCGGTGACGTCCTGTGGACCATTTTCTATTGCAGATCTTGGCGGCAGTAACAGCATAGTAGAGTGAGAACCTCTACCACCGCAAGCGCAAGGGTTTCCAGGCAATGGTTATCAGCCTGGAGTTAGTCGATCCTAAGGATTACCTCAACAGAGTAATTCGAGGGAAACTGGTTAATATTCCAGTACCTT---------AAGTTGCGTTATATCTA------CCGCTTCCGGATAGGGGGAGCATAACCATCGTTGTGTCTAAGCGTCGAGAGATGAGGAGTGTCGTAATGACGAGAATCATCTCGAGGCGTTAATGGCTCTGCGTTAGCAGAGTTCTCTTGAGTCCAGGGGACCTTGAAAATTTTGTAGAAAGTGACTTGCA-TGTTCGTACCGAGAACCGACACAGGTGCGCTGGCTTAGAAAGCTAAGGTGCTACGGGTATACCGTAGGTGAGGGAATTCGGCAAATTAGTCCTGTAGCTTAGGTATAAGGGATGCCTGCACACGGAATGGGGTGAGCAGGTTGCAATGACAAGGGGGTTTCGACTGTTTAATAAAAACACAGGCGACTGCTAGTCCGAAAGGATTTGTATAGTCGCTGAATCCTGGCCGGTGCGGGTACCTAAAACTTGGGTTCAACCGAGCTAAGGGCCCGTTAACGCCGGGAGTAACTCTGACTCTCAAGGTAGCCAAATGCCTTGTCGGGTAAGTTCCGACGCGCATGAATGGAACAACGAGAGCCCCACTGTCCCCACCTACAACCCGGTGAAGCCACAAGGTGGACGAACAGTCCATCAACTTCCATCGGGGAGAGAAGACCCCGTGGAGTTTTACTGCAGCTTGTGCTTGTAGTATAGTAAAGATTACATAGTGTATTTGGGAGCTA-TGCTCATTTTCTTTGGGAAATGAGTGAAGCGACGATGTAACACCAAATTATTTTTGCAGTACTACTTACCCGGTGCAGACCGGGGACATGTGCAGGTAGGCAGTTCGGCTGGGGCGGCACCCCTCTGAAAAGATATCAGAGGGGCCCAAAGTTTAGTTCAAACGGGTCAGAAATCCGTTGAAGAGGGCAAAGCCAAAAACTAGACTGACAGGATTTCCAAACGCACGGAATTCTGAGACGAAAGTCTGGCTTAGCGATCCTTCGTGTGCCCACTATTGGGGCCCGAAGGTGACAGAAAAATTACCCCAGGGATAACAGGCTCGTCGCGGGCGAGAGCTCCTATCGACCCCGCGGTTTGGTACCTCGATGTCGGCTTTTCCTATCCTGGTCCTGCAGCAGGGGCCAAGGGTGAGGCTGCTCGCCTATTAAAAGGGAACATGAGCTGGGTTTAGACCGTCGTGAGACAGGTCGGTCTCTGCCTGATGGAAGCG-TCGCTGTCTGAGGGGAAGTTGCTCTTAGTACGAGAGGAACAGAGCATCGTCGCCGCTGGTGTACCGGTTGTTAAGGCA-GGCCGGGCAGCTAAGCGATTTAGGTTAAGTGCTGAAAGCATCTAAGCACGAAGCCTATCCCGAGACATGACAGCGTTACGT--TAGTTGAAGGTTCGCAGCAGAAGACTGCGTTGATAGAATGGAGGTGTAGATCACAAGCTTCGG--CGAGTGG-TGAGCCTGCCATTACTAATAGACCAAA
Candidatus-Nitrosopumilus-koreensis-AR1 ATCCGGTTGATCCTGCCGGACCTGACTGCTATCGGATTGATACTAAGCCATGCGAGTCA---------TTGTAGCAATACAAGGCAGACGGCTCAGTAACGCGTAGTCAACCTAACCTATGGACGGGAATAACCTCGGGAAACTGAGAATAATGCCCGATAGAACACTATATCTGGAATGGTTTGTGTTCCAAA--------TGATTTATCGCCGTAGGATGGGACTGCGGCCTATCAGTTTGTTGGTGAGGTAATGGCCCACCAAGACTATTACAGGTACGGGCTCTGAGAGGAGTAGCCCGGAGATGGGTACTGAGACACGGACCCAGGCCCTATGGGGCGCAGCAGGCGAGAAAACTTTGCAATGTGCGAAAGCACGACAAGGTTAATCCGAGTGGTTTCTGCTAAAGGAACCTTTTGTCAGTCCTAGAAACACTGACGAATAAGGGGTGGGCAAGTCTGGTGTCAGCCGCCGCGGTAAAACCAGCACCTCAAGTGGTCAGGATGATTATTGGGCCTAAAGCATCCGTAGCCGGCTCTGTAAGTTTTCGGTTAAATCTGTACGCTCAACGTACAGGCTGCCGGGAATACTGCAGAGCTAGGGAGTGGGAGAGGTAGACGGTACTCGGTAGGAAGGGGTAAAATCCTTTGATCTATTGATGACCACCTGTGGCGAAGGCGGTCTACCAGAACACGTCCGACGGTGAGGGATGAAAGCTGGGGGAGCAAACCGGATTAGATACCCGGGTAGTCCCAGCTGTAAACTATGCAAACTCAGTGATGCATTGGCTGTG-GCCAATGCAGTGCTGCAGGGAAGCCGTTAAGTTTGCCGCCTGGGAAGTACGTACGCAAGTATGACTTAAAGGAATTGGCGGGGGAGCACCACAAGGGGTGAAGCCTGCGGTTCAATTGGAGTCAACGCCAGAAATCTTCGGAGAGACAGCAGAATGAAGGTCAAGCTGAAGACTTTACCAGACAAGCTGAGAGGTGGTGCATGGCCGTCGCCAGCTCGTGCCGTGAGATGTCCTGTTAAGTCAGGTAACGAGCGAGATCCCTGCCTCTAGTTGCCACCATTACTCTGGAGTAGTGGGGCGAATTAGCGGGACCGCCGCAGAATGCGGAGGAAGGAAGGGGCCACGGCAGGTCAGTATGCCCCGAAACTCTGGGGCCACACGCGGGCTGCAATGGTAACGACAATGGGTTTCAAATCCGAAAGGATGAGGTAATCCTCAAACGTTACCACAGTTATGACTGAGGGCTGCAACTCGCCCTCACGAATATGGAATCCCTAGTAACTGCGTGTCATTATCGCGCGGTGAATACGTCCCTGCTCCTTGCACACACCGCCCGTCGTTTCATTGAAGTGAGCTTTTAGCGAGGTGACGTCTGATTGGCGTTATCGAACTTGAGGTTCGTGACAAGGGAAAAGTCGTAACAAGGTGACCGTAGGGGAACCTGCGGTCGGATCACCTCCT------TAATAGGTGGATTGCTAGGCTTGAGGAGAGATGAAGGACGTGGCAAGCTTAAGCTCGGGGTAGGCGCACGCATCCTATGATCCCGAGATGTCCGAATGAGAATCTTGCACTTTTGTGCATT---GGAAGTCGAACCGTGGGAATTGAAGCATCTTAGTACCACGTGGAAAAGAAATCGAGATTTCCCAAGTAGAGGCGATCGAAAAGGAAATAGCCCAAACTGAATCCTTCG------------GGAGTGTGGTGTTTTGG------AACATAGCTGAAATGTTCTGAAAAGTACTGACATAGAGGGTGATATCCCCGTAAGCAAA--GGGA-AGAGTCCTATTCTACCCGAGTAGTTGTCCTTGGTAGTGGGCAATGAATATGGGTGAAAGTAGCATCCGAGGCTAAATATCTCTCAAGACCGATAGTGGACTAGTACCGTGAGGGAAAGCTGAAAAGTACCCCGCGAAAAGTGCATGAAACCTATTACTTACAGCATGGCATGGAAGGTGATTTTTTCATTTTGGAGATTCTAGCAAGTTGAAGATTTGATGTTCAGTCATCAGTGTCATGCGTTCCGTCTCGAAACACGGGCCAGGGAGCTAACTGTCATGGCAAGCTTAAACCTGTAAGGTGGAGGCGAAGGGAAACCGAGTTCTCGCAGCATT-----GTGAGGAGAAGCGTGTGAAAGTGCGTAGAGTCATGGCGGCGGCTAGAAGCCAGTCGATCTATTCCTGGGCTAGATGAAGGCGGGCGAAAGCCCGCTGGAGGTCTTAAGACGTTCTGACGTGCAAATCGTTGTTGTGACCTGGGAATAGGGGTCAAAAACCAATCTAGACTGGCGCTCGCTAGTTCCAACCGAAGCGTCTCGCAGGGCGTGCTTTGTGGAGATAGTGTTTCCGGTAGAGCACTGATAGAGTGGCGCGGGGGAGAAATCCCTCACCACTCATTCAAACTCCGAACGGATATACATCGTAGAAGCAAGGACACGGGTTCATGTGGCGTAAGGCTCATGACCGAAAGGGGTTTAACCCAGACTGAAGTTAAGGTCCCCAAATTTTTGCTAAGTGTCAAGCTAAAGAGCGTGTTCTCGCCAAGACAGCAGGGAGGTAAGCTCAGAAGCAGCTATCCTTTAAAAAGTGTGTAACAACTTACCTGCCGAGGGGGGATGCCTCAAAAACGGACGGGGCTAAAGCAAAGTACCGATACTTTAGATAACCATCAGAGGATGGTTCGTGGTAGGTTGGCGTAGTGATTGGGTCGAAGCAGGGCGGTGACGTCCTGTGGACCGGTTTCTATTGCAGATCCTGGCGGCAGTAACAGCATAGTATGGTGAGAATCCATACCACCGTAAGCGCAAGGGTTTCCAGGCAATGGTTATCAGCCTGGAGGTAGTCGATCCTAAGATGTACCTCAACAGAGTACACCGTGGGAAACTAGTTAATATTCTAGTACCTT---------ATGGAGCGTTTGAGCTA------TAGCCTCCGGATAGGGATTGTACAATCGTCGTTGTATCTAACTATCGAGAATTGGGGAGTGTCGTAATGACGAGAACCAGTTCGAGGTGGGAGTGGCTCCGCGTTAGCGGAGTTTTCTCGATTCCAGGGGACCATGAAAGACTTGTAGTTAGCAAAATGCA-AGCTCGTACCCAGAACCGACACAGGTGCGCTGGCTTAGTAAGCTAAGGTGCTACGGGTATACCGTAGGCGAGGGAATTCGGCAAATTAGTCCTGTAGCTTAGGTATAAGGGATGCCTGCAATCGGAATGGGGATCGCAGGTTGCAATGACAAGGGGGTTTCGACTGTTTAATAAAAACACAGGCGACTGCTAGTCCGAAAGGATTTGTATAGTCGCTGAATCCTGGCCGGTGCCGGTACCTAAAACTTGGGTTCAACCGAGCTAAGGGCCGGTTAACGCCGGGAGTAACTCTGACTCTCAAGGTAGCCAAATGCCTTGTCGGGTAAGTTCCGACGCGCATGAATGGAACAACGAGAGCCCCACTGTCCCCGCCTACAACCCGGTGAAGCCACAAGGTGGACGAACAGTCCATCGCCTTCCATCGGGGAGAGAAGACCCCGTGGAGTTTTACTGCAGCTTGTGCTTGTGGTATAGTAAGAATTGCACAGGGTATCTGGGAGCCA-TGTTAACACTCTCCGGGGTGTTAA-GAAGCAACGATGTAACACCAGACTCTTTTTGCAGTACCACTTATCCAGTGAAGACCGGAGACACGTGCAGGTGGGCAGTTCGGCTGGGGCGGCACCCCTTTGAAAAGATATCAAAGGGGCCCAAAGTTGAGTTCAAACGGGGCAGAAATCCGTTGAAGAGGGCAAAGCCAAAAACTCGACTGAATGGATTTCCAAACGCACGGAATTCATAGACGAAAGTCTGGCTTAGCGATCCTTCGTGTGCCCACTATTGGGGCCCGGAGGTGACAGAAAAATTACCCCAGGGATAACAGGCTCGTCGCGGGCGAGAGCTCCTATCGACCCCGCGGTTTGGTACCTCGATGTCGGCTTTTCCTATCCTGGTCCTGCAGCAGGGGCCAAGGGTGAGGCTGCTCGCCTATTAAAAGGGAACATGAGCTGGGTTTAGACCGTCGTGAGACAGGTCGGTCTCTGCCTGATGGAAGCG-TGAATAACTGAGGGGAAGTTGCTCCGAGTACGAGAGGAACAGAGCAGCGTGGCCACTGGTTTACCGGTTGTCAAGGCA-GGCCGGGCAGCTAAGCCGTTTAGGCTAAGTGCTGAAAGCATCTAAGCACGAATCCTATCCCGAGACAAGTTATTCTTTCGT--AAGATGAAGGTCGGCAGCAGAAGACTGCGTTGATAGGAAGGTGGTGTAGATCACAAGCTTCGG--CGAGTGG-TGAGCCAGCCTTTACTAATAGACCAAC
Candidatus-Nitrosopumilus-piranensis-strain-D3C ATCCGGTTGATCCTGCCGGACCTGACTGCTATCGGATTGATACTAAGCCATGCGAGTCA---------TTGTAGTAATACAAGGCAGACGGCTCAGTAACGCGTAGTCAACCTACCCTATGGACGGGAATAACCTCGGGAAACTGAGTATAATGCCCGATAGAACACTATATCTGGAATGGTTTGTGTTCCAAA--------TGATTTATCGCCGTAGGATGGGACTGCGGCCTATCAGTTTGTTGGTGAGGTAATGGCCCACCAAGACTATTACAGGTACGGGCTCTGAGAGGAGTAGCCCGGAGATGGGTACTGAGACACGGACCCAGGCCCTATGGGGCGCAGCAGGCGAGAAAACTTTGCAATGTGCGAAAGCACGACAAGGTTAATCCGAGTGGTTTGTGCTAAACGAACCTTTTGACAGTCCTAGAAACACTGTTGAATAAGGGGTGGGCAAGTCTGGTGTCAGCCGCCGCGGTAAAACCAGCACCTCAAGTGGTCAGGATGATTATTGGGCCTAAAGCATCCGTAGCCGGCTCTGTAAGTTTTCGGTTAAATCTATACGCTCAACGTATAGGCTGCCGGGAATACTGCAGAGCTAGGGAGTGGGAGAGGTAGACGGTACTCGGTAGGAAGGGGTAAAATCCTTTGATCTATTGATGACCACCTGTGGCGAAGGCGGTCTACCAGAACACGTCCGACGGTGAGGGATGAAAGCTGGGGGAGCAAACCGGATTAGATACCCGGGTAGTCCCAGCTGTAAACTATGCAAACTCAGTGATGCATTGGCTGTG-GCCAATGCAGTGCTGCAGGGAAGCCGTTAAGTTTGCCGCCTGGGAAGTACGTACGCAAGTATGACTTAAAGGAATTGGCGGGGGAGCACCACAAGGGGTGAAGCCTGCGGTTCAATTGGAGTCAACGCCAGAAATCTTCGGAGAGACAGCAGAATGAAGGTCAAGCTGAAGACTTTACCAGACAAGCTGAGAGGTGGTGCATGGCCGTCGCCAGCTCGTGCCGTGAGATGTCCTGTTAAGTCAGGTAACGAGCGAGATCCCTGCCTCTAGTTGCCACCATTACTCTGGAGTAGTGGGGCGAATTAGCGGGACCGCCGCAGAATGCGGAGGAAGGAAGGGGCCACGGCAGGTCAGTATGCCCCGAAACTCTGGGGCCACACGCGGGCTGCAATGGTAACGACAATGGGTTTCGAATCCGAAAGGATGAGGTAATCCTCAAACGTTACCACAGTTATGACTGAGGGCTGCAACTCGCCCTCACGAATATGGAATCCCTAGTAACTGCGTGTCATTATCGCGCGGTGAATACGTCCCTGCTCCTTGCACACACCGCCCGTCGTTTCATTGAAGTGAGCTTTTAGCGAGGTGACGTCTGATTGGCGTTATCGAACTTGAGGTTCGTGACAAGGGAAAAGTCGTAACAAGGTGACCGTAGGGGAACCTGCGGTCGGATCACCTCCT------TAATAGGTGGATTGCTAGGCTTGAGGAGAGATGAAGGACGTGGCAAGCTTAAGCTCGGGGTAGGCGCACGCATCCTATGATCCCGAGATGTCCGAATGAGAATCTTGCACTTTTGTGCATT---GGAAGTCGAACCGTGGGAATTGAAGCATCTTAGTACCACGTGGAAAAGAAATCGAGATTTCCCAAGTAGAGGCGATCGAAAAGGAAAGAGCCCAAACTGAATCCTTCG------------GGAGTGTGGTGTTTTGG------AACACAGCTGAAATGTTCTGAAAAGTACTGACATAGAGGGTGATATCCCCGTAAGCGAA--GGGA-AGAGTCCTATTCTACCCGAGTAGTTGTCCTTGGTAGTGGGCAATGAATATGGGTGAAAGTAGCATCCGAGGCTAAATATCTCTCAAGACCGATAGTGGACTAGTACCGTGAGGGAAAGCTGAAAAGTACCCCGCGAAAAGTGCATGAAACCTATTACTTACAGCATGGCATGGAAGGTGATTTTTTCATTTTGGAGATTCTAGCAAGTTGAAGATTTGATGTTCAGTCATCAGTGTCATGCGTTCCGTCTCGAAACACGGGCCAGGGAGCTAACTGTCATGGCAAGCTTAAACCTGTAAGGTGTAGGCGAAGGGAAACCGAGTTCTCGCAGCATT-----GTGAGGAGAAGCGTGTGAAAGTGCGTAGAGTCATGGCGGCGGCTAGAAGCCAGTCGATCTATTCCTGGGCTAGATGAAGGCGGGCGAAAGCCCGCTGGAGGTCTTAAGACGTTCTGACGTGCAAATCGTTGTTGTGACCTGGGAATAGGGGTCAAAAACCAATCTAGACTGGCGCTCGCTAGTTCCAACCGAAGCGTCTCGCAGGGCGTGCTTTGTGGAGATAGTGTTTCCGGTAGAGCACTGATAGAGCGGCGCGGGGGAGAAATCCCTCACCGCTCATTCAAACTCCGAACGGATATACATCGTAGAAGCAAGGACACGGGTTCATGTGGCGTAAGGCTCATGACCGAAAGGGGTTTAACCCAGACTGAAGTTAAGGTCCCCAAATTTTTGCTAAGTGTCAAGCTAAAGAGCGTGTTCTCGCCAAGACAGCAGGGAGGTAAGCTCAGAAGCAGCTATCCTTTAAAAAGTGTGTAACAACTTACCTGCCGAGGGGGGATGCCTCAAAAACGGACGGGGCTAAAGCAAAGTACCGATACTTTAGATAATCATCAGTGGATGATTCGTGGTAGGTTGGCGTAGTGATTGGGTCGAAGCAGGGCGGTGACGTCCTGTGGACCGGTTTCTATTGCAGATCCTGGCGGCAGTAACAGCATAGTATGGTGAGAATCCATACCACCGTAAGCGCAAGGGTTTCCAGGCAATGGTTATCAGCCTGGAGGTAGTCGATCCTAAGATGTACCTCAACAGAGTACACCGTGGGAAACTAGTTAATATTCTAGTACCTT---------ATTGAGCGTTTGAGCTA------TCGCTTCCGGATAGGGATTGTACAATCGTCGTTGTATCTAACTATCGAGAATTGGGGAGTGTCGTAATGACGAGAACCAGTTCGAGGTAGGAATGGCTTCGCGTTAGCGGAGTTTTCTCGATTCCAGGAGACCATGAAAGACTTGTAGTTAGCAAAGTGCA-AGCTCGTACCCAGAACCGACACAGGTGCGCTGGCTTAGTAAGCTAAGGTGCTACGGGTATACCGTAGGCGAGGGAATTCGGCAAATTAGTCCTGTAGCTTAGGTATAAGGGATGCCTGCGATCGGAATGGGGACCGCAGGTTGCAATGACAAGGGGGTTTCGACTGTTTAATAAAAACACAGGCGACTGCTAGTCCGAAAGGATTTGTATAGTCGCTGAATCCTGGCCGGTGCCGGTACCTAAAACTTGGGTTCAACCGAGCTAAGGGCCGGTTAACGCCGGGAGTAACTCTGACTCTCAAGGTAGCCAAATGCCTTGTCGGGTAAGTTCCGACGCGCATGAATGGAACAACGAGAGCCCCACTGTCCCCGCCTACAACCCGGTGAAGCCACAAGGTGGACGAACAGTCCATCGCCTTCCATCGGGGAGAGAAGACCCCGTGGAGTTTTACTGCAGCTTGTGCTTGTGGTATAGTAAGAATTGCACAGGGTATCTGGGAGCCA-TGTTAACACTCTCCGGGGTGTTGA-GAAGCAACGATGTAACACCAGACTCTTTTTGCAGTACCACTTATCCAGTGAAGACCGGAGACACGTGCAGGTGGGCAGTTCGGCTGGGGCGGCACCCCTTTGAAAAGATATCAAAGGGGCCCAAAGTTGAGTTCAAACGGGGCAGAAATCCGTTGAAGAGGGCAAAGCCAAAAACTCGACTGAATGGATTTCCAAACGCACGGAATTCATAGACGAAAGTCTGGCTTAGCGATCCTTCGTGTGCCCACTATTGGGGCCCGGAGGTGACAGAAAAATTACCCCAGGGATAACAGGCTCGTCGCGGGCGAGAGCTCCTATCGACCCCGCGGTTTGGTACCTCGATGTCGGCTTTTCCTATCCTGGTCCTGCAGCAGGGGCCAAGGGTGAGGCTGCTCGCCTATTAAAAGGGAACATGAGCTGGGTTTAGACCGTCGTGAGACAGGTCGGTCTCTGCCTGATGGAAGCG-TGAATAACTGAGGGGAAGTTGCTCCGAGTACGAGAGGAACAGAGCAGCGTGGCCACTGGTTTACCGGTTGTCAAGGCA-GGCCGGGCAGCTAAGCCGTTTAGGCTAAGTGCTGAAAGCATCTAAGCACGAATCCTATCCCGAGACAAGTTATTCTTTCGT--AAGATGAAGGTCGGCAGCAGAAGACTGCGTTGATAGGAAGGTGGTGTAGATCACAAGCTTCGG--CGAGTGG-TGAGCCAGCCTTTACTAATAGACCAAC
Candidatus-Nitrosopumilus-salaria-BD31 ATCCGGTTGATCCTGCCGGACCTGACTGCTATCGGATTGATACTAAGCCATGCGAGTCA---------TTGTAGCAATACAAGGCAGACGGCTCAGTAACGCGTAGTCAACCTACCCTATGGACGGGAATAACCTCGGGAAACTGAGAATAATGCCCGATAGAACATTATGCCTGGAATGGTTTATGTTTCAAA--------TGATTTATCGCCGTAGGATGGGACTGCGGCCTATCAGTTTGTTGGTGAGGTAATGGCCCACCAAGACTATTACAGGTACGGGCTCTGAGAGGAGTAGCCCGGAGATGGGTACTGAGACACGGACCCAGGCCCTATGGGGCGCAGCAGGCGAGAAAACTTTGCAATGTGCGAAAGCACGACAAGGTTAATCCGAGTGGTTTGTGCTAAACGAACCTTTTGTCAGTCCTAGAAACACTAACGAATAAGGGGTGGGCAAGTCTGGTGTCAGCCGCCGCGGTAAAACCAGCACCTCAAGTGGTCAGGATGATTATTGGGCCTAAAGCATCCGTAGCCGGCTCTGTAAGTTTTCGGTTAAATCTGTACGCTCAACGTACAGGCTGCCGGGAATACTGCAGAGCTAGGGAGTGGGAGAGGTAGACGGTACTCGGTAGGAAGGGGTAAAATCCTTTGATCTATTGATGACCACCTGTGGCGAAGGCGGTCTACCAGAACACGTCCGACGGTGAGGGATGAAAGCTGGGGGAGCAAACCGGATTAGATACCCGGGTAGTCCCAGCTGTAAACTATGCAAACTCAGTGATGCATTGGCTGTG-GCCAATGCAGTGCTGCAGGGAAGCCGTTAAGTTTGCCGCCTGGGAAGTACGTACGCAAGTATGACTTAAAGGAATTGGCGGGGGAGCACCACAAGGGGTGAAGCCTGCGGTTCAATTGGAGTCAACGCCAGAAATCTTCGGAGAGACAGCAGAATGAAGGTCAAGCTGAAGACTTTACCAGACAAGCTGAGAGGTGGTGCATGGCCGTCGCCAGCTCGTGCCGTGAGATGTCCTGTTAAGTCAGGTAACGAGCGAGATCCCTGCCTCTAGTTGCCACCATTACTCTGGAGTAGTGGGGCGAATTAGCGGGACCGCCGCAGAATGCGGAGGAAGGAAGGGGCCACGGCAGGTCAGTATGCCCCGAAACTCTGGGGCCACACGCGGGCTGCAATGGTAACGACAATGGGTTTCGAATCCGAAAGGATGAGGTAATCCTCAAACGTTACCACAGTTATGACTGAGGGCTGCAACTCGCCCTCACGAATATGGAATCCCTAGTAACTGCGTGTCATTATCGCGCGGTGAATACGTCCCTGCTCCTTGCACACACCGCCCGTCGTTTCATTGAAGTGAGCTTTTAGCGAGGTGACGTCTGATTGGCGTTATCGAACTTGAGGTTCGTGACAAGGGAAAAGTCGTAACAAGGTGACCGTAGGGGAACCTGCGGTCGGATCACCTCCT------TAATAGGTGGATTGCTAGGCTTGAGAAGAGATGAAGGACGTGGCAAGCTTAAGCTCGGGGTAGGCGCACGCATCCTATGATCCCGAGATGTCCGAATGAGAATCTTACACATTTGTGTATT---GGAAGTCGAACCGTGGGAATTGAAGCATCTTAGTACCACGTGGAAAAGAAATCGAGATTTCCCAAGTAGAGGCGATCGAAAAGGAAAGAGCCCAAACTGAATCCTTCG------------GGAGTGTGGTGTTTTGG------AACACAGCTGAAATGATCTGAAAAGTTCTGGCAAAGAGGGTGATACCCCCTTAAGCGAA--GGGA-AGAGTCCTATTCTACCCGAGTAGTTGTCCTTGGTAGTGGGCAATGAATATGGGTGAAAGTAGCATCCGAGGCTAAATATTTCTCAAGACCGATAGTGGACTAGTACCGTGAGGGAAAGCTGAAAAGTACCCCGCGAAAAGTGCATGAAACCTATTACTTACAGCGTGGCGTGGAAGGTGATTTTTTCAGATTAGAGATTCTAGCAAGTTGAAGATTTGATGTTCAATCATCAGCGTTACGCGTTCCGTCTCGAAACACGGGCCAAGGAGCTAACTGTCATGGCAAGCTTAAACCTGTAAGGTGGAGGCGAAGGGAAACCGAGCTCTCGCAACTACG-GTAGTGAGGAGAGGCGTGTGAAAGTGCGTAGAGTCATGGCGGCGGCTAGAAGCCAGTCGATCTATTCCTGAGCTAGACGAAGGCGGGCGAAAGCCCGCTGGAGGTCTTAAGACGTTCTGACGTGCAAATCGTTGTTGTGACTTGGGAATAGGGGTCAAAAACCAATCTAGACTGGCGCTCGCTAGTTCCAACCGAAGCGTCTCGCAGGGCGTGCTTTGTGGAGATAGTGTTTCCGGTAGAGCACTGATAGAGAGGCGCGGGGGAGAAATCCCTCACCTCTCATTCAAACTCCGAACGGATATACATCGTAGAAGCAAGGACACGGGTTCGTGTGGCGTAAGGCTCACGACCGAAAGGGGTTTAACCCAGACTGAAGTTAAGGTCCCCAAATTTTTGCTAAGTGTCAAGCTAAAGAGCGTGTTCTCGCCAAGACAGCAGGGAGGTAAGCTCAGAAGCAGCTATCCTTTAAAAAGTGTGTAACAACTTACCTGCCGAGGGGGGATGCCTCAAAAACGGACGGGGCTAAAGCAAAATACCGATACTTTAGATAATCATCAATGGATGATTCGTGGTAGGTTGGCGTAGTGATTGGGTCGAAGCAGGGCGGTAACGTCCTGTGGACCGATTTCTATTGCAGATCTTGGCGGCAGTAACAGCATAGTATAGTGAGAATCTATACCACCGAAAGCGCAAGGGTTTCCAGGCAATGGTTATCAGCCTGGAGGTAGTCGATCCTAAGATGTACCTCAACAGAGTACACCGTGGGAAACTAGTTAATATTCTAGTACCTT---------ATCAAGCGTTTGATCTA------TCGCTTCCGGATAGGGGTTGTACAACTATCGTTGTATCCAACTATCAAGGGATGGGGAGTGTCGTAATGACGAGAACTATCCCGAGGTAGGAATGGCTTCGCGTTAGCGAAGTTTTCTCGAGTCCAGGAGACCATGAAAGACTTGTAGTTAGTAAGATGCA-AGCTCGTACCCAGAACCGACACAGGTGCGCTGGCTTAGTAAGCTAAGGTGCTACGGGTATACCGTAGGCGAGGGAATTCGGCAAATTAGTCCTGTAGCTTAGGTATAAGGGATGCCTGCGATCGGAATGGGGACCGCAGGTTGCAATGACAAGGGGGTTTCGACTGTTTAATAAAAACACAGGCGACTGCTAGTCCGAAAGGATTTGTATAGTCGCTGAATCCTGGCCGGTGCCGGTACCTAAAACTTGGGTTCAACCGAGCTAAGGGCCGGTTAACGCCGGGAGTAACTCTGACTCTCAAGGTAGCCAAATGCCTTGTCGGGTAAGTTCCGACGCGCATGAATGGAACAACGAGAGCCCCACTGTCCCCGCCTACAACCCGGTGAAGCCACAAGGTGGACGAACAGTCCATCAACTTCCATCGGGGAGAGAAGACCCCGTGGAGTTTTACTGCAGCTTGTGCTTGTGGTATAGTAAGAATTGCACAGGGTATCTGGGAGCCA-TGTTAGCATTCCCCGGGATGTTAA-GAAGCAACGATGTAACACCAGACTCTTTTTGCAGTACCACTTATCCAGTGAAGACCGGAGACACGTGCAGGTGGGCAGTTCGGCTGGGGCGGCACCCCTTTGAAAAGATATCAAAGGGGCCCAAAGTTGAGTTCAAACGGGGCAGAAATCCGTTGAAGAGGGCAAAGCCAAAAACTCGACTGAATGGATTTCCAAACGCACGGAATTCATAGACGAAAGTCTGGCTTAGCGATCCTTCGTGTGCCCACTATTGGGGCCCGGAGGTGACAGAAAAATTACCCCAGGGATAACAGGCTCGTCGCGGGCGAGAGCTCCTATCGACCCCGCGGTTTGGTACCTCGATGTCGGCTTTTCCTATCCTGGTCCTGCAGCAGGGGCCAAGGGTGAGGCTGCTCGCCTATTAAAAGGGAACATGAGCTGGGTTTAGACCGTCGTGAGACAGGTCGGTCTCTGCCTGATGGAAGCG-CGAATAACTGAGGGGAAGTTGCTCCGAGTACGAGAGGAACAGAGCAGCGTGGCCACTGGTTTACCGGTTGTTAAGGCA-GGCCGGGCAGCTAAGCCATTTAGGCTAAGTGCTGAAAGCATCTAAGCACGAATCCTATCCCGAGACAAGTTATTCTTTCGT--AAGATGAAGGTCGGCAGCAGAATACTGCGTTGATAGGAAGGTGGTGTAGATCACAAGCTTCGG--CGAGTGG-TGAGCCAGCCTTTACTAATAGACCAAC
Candidatus-Nitrosopumilus-sp.-AR2 ATCCGGTTGATCCTGCCGGACCTGACTGCTATCGGATTGATACTAAGCCATGCGAGTCA---------TTGTAGCAATACAAGGCAGACGGCTCAGTAACGCGTAGTCAACCTAACCTATGGACGGGAATAACCTCGGGAAACTGAGAATAATGCCCGATAGAACACTATATCTGGAATGGTTTGTGTTCCAAA--------TGATTTATCGCCGTAGGATGGGACTGCGGCCTATCAGTTTGTTGGTGAGGTAATGGCCCACCAAGACTATTACAGGTACGGGCTCTGAGAGGAGTAGCCCGGAGATGGGTACTGAGACACGGACCCAGGCCCTATGGGGCGCAGCAGGCGAGAAAACTTTGCAATGTGCGAAAGCACGACAAGGTTAATCCGAGTGGTTTCTGCTAAAGGAACCTTTTGTCAGTCCTAGAAACACTGACGAATAAGGGGTGGGCAAGTCTGGTGTCAGCCGCCGCGGTAAAACCAGCACCTCAAGTGGTCAGGATGATTATTGGGCCTAAAGCATCCGTAGCCGGCTCTGTAAGTTTTCGGTTAAATCTGTACGCTCAACGTACAGGCTGCCGGGAATACTGCAGAGCTAGGGAGTGGGAGAGGTAGACGGTACTCGGTAGGAAGGGGTAAAATCCTTTGATCTATTGATGACCACCTGTGGCGAAGGCGGTCTACCAGAACACGTCCGACGGTGAGGGATGAAAGCTGGGGGAGCAAACCGGATTAGATACCCGGGTAGTCCCAGCTGTAAACTATGCAAACTCAGTGATGCATTGGCTGTG-GCCAATGCAGTGCTGCAGGGAAGCCGTTAAGTTTGCCGCCTGGGAAGTACGTACGCAAGTATGACTTAAAGGAATTGGCGGGGGAGCACCACAAGGGGTGAAGCCTGCGGTTCAATTGGAGTCAACGCCAGAAATCTTCGGAGAGACAGCAGAATGAAGGTCAAGCTGAAGACTTTACCAGACAAGCTGAGAGGTGGTGCATGGCCGTCGCCAGCTCGTGCCGTGAGATGTCCTGTTAAGTCAGGTAACGAGCGAGATCCCTGCCTCTAGTTGCCACCATTACTCTGGAGTAGTGGGGCGAATTAGCGGGACCGCCGCAGAATGCGGAGGAAGGAAGGGGCCACGGCAGGTCAGTATGCCCCGAAACTCTGGGGCCACACGCGGGCTGCAATGGTAACGACAATGGGTTTCAAATCCGAAAGGATGAGGTAATCCTCAAACGTTACCACAGTTATGACTGAGGGCTGCAACTCGCCCTCACGAATATGGAATCCCTAGTAACTGCGTGTCATTATCGCGCGGTGAATACGTCCCTGCTCCTTGCACACACCGCCCGTCGTTTCATTGAAGTGAGCTCTTAGCGAGGTGACGTCTGATTGGCGTTATCGAACTTGGGGTTCGTGACAAGGGAAAAGTCGTAACAAGGTGACCGTAGGGGAACCTGCGGTCGGATCACCTCCT------TAATAGGTGGATTGCTAGGCTTGAGGAGAGATGAAGGACGTGGCAAGCTTAAGCTCGGGGTAGGCGCACGCATCCTATGATCCCGAGATGTCCGAATGAGAATCTTGTGCTTATGCACATT---GGAAGTCGAACCGTGGGAATTGAAGCATCTTAGTACCACGTGGAAAAGAAATCGAGATTTCCCAAGTAGAGGCGATCGAAAAGGAAAGAGCCCAAACTGAATCCTTCG------------GGAGTGTGGTGTTTTGG------AACACAGCTGAAATGATCTGAAAAGTTCTGGCAAAGAGGGTGATACCCCCTTAAGCGAA--GGGA-ATGGTCCTATTCTACCCGAGTAGTTGTCCTTGGTAGTGGGCAATGAATATGGGTGAAAGTAGCATCCGAGGCTAAATATTTCTCAAGACCGATAGTGGACTAGTACCGTGAGGGAAAGCTGAAAAGTACCCCGCGAAAAGTGCATGAAACCTATTACTTACAGCGTGGCATGGAAGGTGATTTTTTCAGATTAGAGATTCTAGCAAGTTGAAGATTTGATGTTCAATCATCAGTGTTACGCGTTCCGTCTCGAAACACGGGCCAAGGAGCTAACTGTCATGGCAAGCTTAAACCTGTAAGGTGTAGGCGAAGGGAAACCGAGTTCTCGCAGCTTCG-GAAGTCAGGAGAAGCGTGTGAAAGTGCGTAGAGTCATGGCGGCGGCTAGAAGCCAGTCGATCTATTCCTGAGCTAGATGAAGGCGGGCGAAAGCCCGCTGGAGGTCTTAAGACGTTCTGACGTGCAAATCGTTGTTGTGACTTGGGAATAGGGGTCAAAAACCAATCTAGACTGGCGCTCGCTAGTTCCAACCGAAGCGTCTCGCAG-GCGTGCTTTGTGGAGGTAGTGTTTCCGGTAGAGCACTGATAGAGAGGCGCGGGGGAGAAATCCCTCACCTCTCATTCAAACTCCGAACGGATACACATCGTAGAAGCAAGGACACGGGTTCATGTGGCGTAAGGCTCATGACCGAAAGGGGTTTAACCCAGACTGAAGTTAAGGTCCCCAAATTTTTGCTAAGTGTCAAGCTAAAGAGCGTGTTCTCGCCAAGACAGCAGGGAGGTAAGCTCAGAAGCAGCTATCCTTTAAAAAGTGTGTAACAACTTACCTGCCGAGGGGGGATGCCTCAAAAACGGACGGGGCTAAAGCAAAATACCGATACTTTGGATAATCATCAGTGGATGATTCGTGGTAGGTTGGCGTAGTGATTGGGTCGAAGCAGGGCGATGACGTCCTGTGGACCGGTTTCTATTGCAGATCTTGGCGGCAGTAACAGCATAGTATAGTGAGAATCTATACCACCGTAAGCGCAAGGGTTTCCAGGCAATGGTTATCAGCCTGGAGGTAGTCGATCCTAAGATGTACCTCAACAGAGTACACCGTGGGAAACTAGTTAATATTCTAGTACCTT---------ATCAAGCGTTTGAGCTA------TCGCTTCCGGATAGGGGTTGTACAACCATCGTTGTATCTAACTATCGAGGATTGGGGAGTGTCGTAATGACGAGAACTGATCCGAGGTAGGAATGGCTTCGCGTTAGCGAAGTTTTCTCGAATCCAGGAGACCATGAAAGATTTGTAGTGAGTGAGATGTA-AGTTCGTACCCAGAACCGACACAGGTGCGCTGGCTTAGAAAGCTAAGGTGCTACGGGTATACCGTAGGCGAGGGAATTCGGCAAATTAGTCCTGTAGCTTAGGTATAAGGGATGCCTGCAGTCGGAATGGGGACCGCAGGTTGCAATGACAAGGGGGTTTCGACTGTTTAATAAAAACACAGGCGACTGCTAGTCCGAAAGGATTTGTATAGTCGCTGAATCCTGGCCGGTGCCGGTACCTAAAACTTGGGTTCAACCGAGCTAAGGGCCGGTTAACGCCGGGAGTAACTCTGACTCTCAAGGTAGCCAAATGCCTTGTCGGGTAAGTTCCGACGCGCATGAATGGAACAACGAGAGCCCCACTGTCCCCGCCTACAACCCGGTGAAGCCACAAGGTGGACGAACAGTCCATCAACTTCCATCGGGGAGAGAAGACCCCGTGGAGTTTTACTGCAGCTTGTGCTTGTGGTATAGTAAGAATTGCACAGGGTATCTGGGAGCTA-TGCTAACATTCCCCGGGATGTTAGTGAAGCAACGATGTAACACCAGACTCTTTTTGCAGTACCACTTATCCAGTGAAGACCGGAGACACGTGCAGGTGGGCAGTTCGGCTGGGGCGGCACCCCTTTGAAAAGATATCAAAGGGGCCCAAAGTTGAGTTCAAACGGGGCAGAAATCCGTTGAAGAGGGCAAAGCCAAAAACTCGACTGAATGGATTTCCAAACGCACGGAATTCATAGACGAAAGTCTGGCTTAGCGATCCTTCGTGTGCCCACTATTGGGGCCCGGAGGTGACAGAAAAATTACCCCAGGGATAACAGGCTCGTCGCGGGCGAGAGCTCCTATCGACCCCGCGGTTTGGTACCTCGATGTCGGCTTTTCCTATCCTGGTCCTGCAGCAGGGGCCAAGGGTGAGGCTGCTCGCCTATTAAAAGGGAACATGAGCTGGGTTTAGACCGTCGTGAGACAGGTCGGTCTCTGCCTGATGGAAGCG-CGAATAACTGAGGGGAAGTTGCTCCGAGTACGAGAGGAACAGAGCAGCGTGGCCACTGGTTTACCGGTTGTTAAGGCA-GGCCGGGCAGCTAAGCCGTTTAGGCTAAGTGCTGAAAGCATCTAAGCACGAATCCTATCCCGAGACAAGTTATTCTTTCGT--AAGATGAAGGTCGGCAGCAAAATACTGCGTTGATAGGAAGGTGGTGTAGATCACAAGCTTCGG--CGAGTGG-TGAGCCAGCCTTTACTAATAGACCAAC
Candidatus-Nitrosopumilus-sp.-BD31 ATCCGGTTGATCCTGCCGGACCTGACTGCTATCGGAATGATACTAAGCCATGCGAGTCA---------TTGTAGCAATACAAGGCAGACGGCTCAGTAACGCGTAGTCAATCTACCCTGTGGACGGGAATAACCTCGGGAAACTGAGAATAATACCCGATAGAACATTATGCCTGGAATGGTTTATGTTTCAAA--------TGATTTATCGCCATAGGATGGGACTGCGGCCTATCAGTTTGTTGGTGAGGTAATGGCCCACCAAGACTATTACAGGTACGGGCTCTGAGAGGAGTAGCCCGGAGATGGGTACTGAGACACGGACCCAGGCCCTATGGGGCGCAGCAGGCGAGAAAACTTTGCAATGTGCGAAAGCACGACAAGGTTAATCCGAGTGGTTTCTGCTAAAGAAACCTTTTGCCAGTCCTAGAAACACTGGTGAATAAGGGGTGGGCAAGTCTGGTGTCAGCCGCCGCGGTAAAACCAGCACCTCAAGTGGTCAGGATGATTATTGGGCCTAAAGCATCCGTAGCTCGTTTTGTAAGTTTTCGGTTAAATCCATGCGCTCAACGTATGGGCTGCCGGGAATACTGCATAACTAGGAAGTGGGAGAGGTAGACGGTACTCGGTAGGAAGGGGTAAAATCCTTTGATCTATTGATGACCACCTGTGGCGAAGGCGGTCTACCAGAACACGTTCGACGGTGAGGGATGAAAGCTGGGGGAGCAAACCGGATTAGATACCCGGGTAGTCCCAGCTGTAAACTATGCAAACTCAGTGATGCATTGGCTGTG-GCCAATGCAGTGCTGCAGGGAAGCCGTTAAGTTTGCCGCCTGGGAAGTACGTACGCAAGTATGACTTAAAGGAATTGGCGGGGGAGCACCACAAGGGGTGAAGCCTGCGGTTCAATTGGAGTCAACGCCAGAAATCTTCGGAGAGACAGCAGAATGAAGGTCAAGCTGAAGACTTTACCAGACAAGCTGAGAGGTGGTGCATGGCCGTCGCCAGCTCGTGCCGTGAGATGTCCTGTTAAGTCAGGTAACGAGCGAGATCCCTGCCTCTAGTTGCCACCATTACTCTGGAGTAGTGGGGCGAATTAGCGGGACCGCCGCAGAATGCGGAGGAAGGAAGGGGCCACGGCAGGTCAGTATGCCCCGAAACTCTGGGGCCACACGCGGGCTGCAATGGTAGTGACAATTGGTTCCGAATCCGAAAGGAGGAGGTAATCCTCAAACGCTACCACAGTTATGACTGAGGGCTGCAACTCGCCCTCACGAATATGGAATCCCTAGTAACTGCGTGTCATTATCGCGCGGTGAATACGTCCCTGCTCCTTGCACACACCGCCCGTCGTTTCATTGAAGTTTGCTTTTAGCGAGGTGACGTCTGATTGGCGTTATCGAACTTGAGGTAAGTGACAAGGGAAAAGTCGTAACAAGGTGACCGTAGGGGAACCTGCGGTCGGATCACCTCCTAGACGCCAATAGGTGGATTGCTAGGCTTGAGGAGAGAAGAAGGACGTGGCAAGCTTAAGCTCGGGGTAGGCGCACGCATCCTATGATCCCGAGATGTCCGAATGAGAATCTTACACATA-GTGTATT---GGAAGTCGAACCGTGGGAATTGAAGCATCTTAGTACCACGTGGAAAAGAAATCGAGATTTCCCAAGTAGAGGCGATCGAAAAGGAAATAGCCCAAACTGAATCCTTCG------------GGAGTGTGGTGTTTTGG------AACACAGCTGAAATGATCTGAAATGTTCTGGCACAGAGGGTGATACCCCCTTAAGCGAA--GGAA-ATGGTCCTATTCTACCCGAGTAGTTGTCCTTGGTAGTGGGCAATGAATATGGGTGAAAGTAGCATCCGAGGCTAAATATCTCTCAAGACCGATAGTGTACTAGTACCGTGAGGGAAAGCTGAAAAGTACCCCGTGAAAAGTGCATGAAACCTATTGGTTACAGCGTGGCATGAAAGGTGATTTTTTCAGATTGGAGGTTCTAGCAATCTGAAGATTTGATGTTTAATCATCAGTGTCACGCGTTCCGTCTCGAATCACGGGCCAGGGAGCTAACTGTCATGGCAAGCTTAAACCTTCATGGTGAAGGCGAAGGGAAACCGAGTTCTCGCAGCTTCG-GAAGTCAGGAGAAGCGTGTGAAAGTGCGTTGAGTCATAGCAGCGGCTAGAAGCCAGACGATCTATTCCTGAGCTAGATGAAGGCGGGCGAAAGCCCGCTGGAGGTCTTAAGACGTTCTGACGTGCAAATCGTTGTTGTGACTTGGGAATAGGGGTCAAAAACCAATCTAGTCTGGCGCTCGCTAGTTCCAACCGAAGCGTCTCGCAGGGCGTGCTTTGTGGAGATAGTGTTTCCGGTAGAGCACTGATAGGGGGGCGCGGGGAAGAAATTCCTCACCCTCCATTCAAACTCCGAACGGATACACATCGTAGAAGCAAGGACACGGGTTCGTGTGGCGTAAGGCTCACGACCGAAAGGGGTTTAACCCAAACTGAAGTTAAGGTCCCTAAATTTTTGCTAAGTGTCAAGCCAAAGAGCGTGTTCTCGCCAAGACAGCAGGGAGGTATGCTCAGAAGCAGCAATCCTTTAAAAAGTGTGTAACAACTTACCTGCCGAGGGGGGATGCCTCAAAAATGTACGGGGCTAAAGCAAAGTACCGATACTTTAGATAATTATCAGTAGATGATTCATGGTAGGTTGGCGTAGTGATTGGGTCGAAGCAGGGCGGTGACGTCCTGTGGACCGATTTCTATTGCAGATCCTGGTGGCAGTAACAGCATAGTATAGTGAGAATCTATACCACCGCAAGCGCAAGGGTTTCCAGGCAATGGTTATCAGCCTGGAGGTAGTCGATCCTAAGGTTTACCTCAACAGAGTAAATCGTGGGAAACTGGTTAATATTCCAGTACCTT---------ACAGAGCGTTTGATCTA------TAGCTTTCGGATAGGGGTTGTACAACTATCGTTGTATCTAACTGTCTAGGGTTGGGGAGTGTCGTAATGACGAGAACTAATCCGAGGCAGGAGTGGCTTCGCGTTAGCGGAGTTTTCTTGAATCCAAGAGACCATGAAAGACCTGTAGTTAGTAATGTGCA-AGCTCGTACCGAGAACCGACACAGGTGCGCTAGCTTAGTAAGCTAAGGTGCTACGAGTATACCGTAGGCGAGGGAATTCGGCAAATTAGTCCTGTAGCTTAGGTATAAGGGATGCCTGCAATCGGAATGGGGATCGCAGGTTACAATGACAAGGGGGTTCCGACTGTTTAATAAAAACACAGGCGACTGCTAGTCCGAAAGGATTTGTATAGTCGCTGAATCCTGGCCGGTGCCGGTACCTAAAACTTGGGTTCAACCGAGCTAAGGGCCGGTTAACGCCGGGAGTAACTCTGACTCTCAAGGTAGCCAAATGCCTTGTCGGGTAAGTTCCGACGCGCATGAATGGAACAACGAGAGCCCCACTGTCCCCGCCTACAACTCGGTGAAGCCACAAGGAGGACGAACAGTCCTTCATCTTCCATCGGGGAGAGAAGACCCCGTGGAGTTTTACTGCAGCTTGTGCTTGTGGTATAGTAAAAATTGCACAGGGTATCTGGGAGCCA-TGTTAACATTCTCCGGGATGTTAA-GAAGCAACGATGTAACACCAGACTCTTTTTGCAGTACCACTTATCCAGAGAAGACTGGAGACACGTGCAGGTGGGCAGTTCGGCTGGGGCGGCACCCCTTTGAAAAGATATCAAAGGGGCCCAAAGTTTAGTTCAAACGGGGCAGAAATCCGTTGAAGAGGGCAAAGCCAAAAACTAGACTGAATGGATTTCCAAACGCACGGAATTCATAGACGAAAGTCTGGCTTAGCGATCCTTCGTGTGCCCACTATTGGGGCCCGGAGGTGACAGAAAAATTACCCCAGGGATAACAGGCTCGTCGCGGGCGAGAGCTCCTATCGACCCCGCGGTTTGGTACCTCGATGTCGGCTTTTCCTATCCTGGTCCTGCAGCAGGGGCCAAGGGTGTGGCTGCTCGCCAATTAAAAGGGAACATGAGCTGGGTTTAGACCGTCGTGAGACAGGTCGGTCTCTGCCTGATGGAAGCG-TGGATGTCTGAGGGGAAGTTGCTCCGAGTACGAGAGGAACAGAGCAGCGTGGCCACTGGTTTACCGGTTGTTAAGGCA-GGCCGGGCAGCTAAGCCATTTGGGCTAAGTGCTGAAAGCATCTAAGCACGAATCCCATCCCGAGACAAGACATCCTTTCGT--AAGATGAAGGTCGGCAGCAGAAGACTGCGTTGATAGGAAGGTGGTGTAGATCACAAGCTTCGG--CGAGTGG-TGAGCCAGCCTTTACTAACAGACCAAC
Candidatus-Nitrosopumilus-sp.-DDS1 ATCCGGTTGATCCTGCCGGACCTGACTGCTATCGGATTGATACTAAGCCATGCGAGTCA---------TTGTAGCAATACAAGGCAGACGGCTCAGTAACGCGTAGTCAACCTACCCTATGGACGGGAATAACCTCGGGAAACTGAGAATAATGCCCGATAGAACATTATGCCTGGAATGGTTTATGTTCCAAA--------TGATTTATCGCCGTAGGATGGGACTGCGGCCTATCAGTTTGTTGGTGAGGTAATGGCCCACCAAGACTATTACAGGTACGGGCTCTGAGAGGAGTGGCCCGGAGATGGGTACTGAGACACGGACCCAGGCCCTATGGGGCGCAGCAGGCGAGAAAACTTTGCAATGTGCGAAAGCACGACAAGGTTAATCCGAGTGGTTTCTGCTAAAGGAACCTTTTGACAGTCCTAGAAACACTGTTGAATAAGGGGTGGGCAAGTCTGGTGTCAGCCGCCGCGGTAAAACCAGCACCTCAAGTGGTCAGGATGATTATTGGGCCTAAAGCATCCGTAGCCGGCTCTGTAAGTTTTCGGTTAAATCTATACGCTCAACGTATAGGCTGCCGGGAATACTGCAGAGCTAGGGAGTGGGAGAGGTAGACGGTACTCGGTAGGAAGGGGTAAAATCCTTTGATCTATTGATGACCACCTGTGGCGAAGGCGGTCTACCAGAACACGTCCGACGGTGAGGGATGAAAGCTGGGGGAGCAAACCGGATTAGATACCCGGGTAGTCCCAGCTGTAAACTATGCAAACTCAGTGATGCATTGGCTGTG-GCCAATGCAGTGCTGCAGGGAAGCCGTTAAGTTTGCCGCCTGGGAAGTACGTACGCAAGTATGACTTAAAGGAATTGGCGGGGGAGCACCACAAGGGGTGAAGCCTGCGGTTCAATTGGAGTCAACGCCAGAAATCTTCGGAGAGACAGCAGAATGAAGGTCAAGCTGAAGACTTTACCAGACAAGCTGAGAGGTGGTGCATGGCCGTCGCCAGCTCGTGCCGTGAGATGTCCTGTTAAGTCAGGTAACGAGCGAGATCCCTGCCTCTAGTTGCCACCATTACTCTGGAGTAGTGGGGCGAATTAGCGGGACCGCCGCAGAATGCGGAGGAAGGAAGGGGCCACGGCAGGTCAGTATGCCCCGAAACTCTGGGGCCACACGCGGGCTGCAATGGTAATGACAATGGGTTCCAAATCCGAAAGGAGGAGGTAATCCCCAAACATTACCACAGTTATGACTGAGGGCTGCAACTCGCCCTCACGAATATGGAATCCCTAGTAACTGCGTGTCATTATCGCGCGGTGAATACGTCCCTGCTCCTTGCACACACCGCCCGTCGTTTCATTGAAGTGAGCTTTTAGCGAGGTGACGTCTGATTGGCGTTATCGAACTTGAGGTTCGTGACAAGGGAAAAGTCGTAACAAGGTGACCGTAGGGGAACCTGCGGTCGGATCACCTCCT-------AATAGGTGGATTGCTAGGCTTGAGGAGAGATGAAGGACGTGGCAAGCTTAAGCTCGGGGTAGGCGCACGCATCCTATGATCCCGAGATGTCCGAATGAGAATCTTACACATTTGTGTATT---GGAAGTCGAACCGTGGGAATTGAAGCATCTTAGTACCACGTGGAAAAGAAATCGAGATTTCCCAAGTAGAGGCGATCGAAAAGGAAAGAGCCCAAACTGAATCCTTCG------------GGAGTGTGGTGTTTTGG------AACACAGCTGAAATGATCTGAAAAGTTCTGGCATAGAGGGTGATACCCCCTTAGGCGAA--GGGA-AGAGTCCTATTCTACCCGAGTAGTTGTCCTTGGTAGTGGGCAATGAATATGGGTGAAAGTAGCATCCGAGGCTAAATATCTCTCAAGACCGATAGTGGACTAGTACCGTGAGGGAAAGCTGAAAAGTACCCCGCGAAAAGTGCATGAAACCTATTACTTACAGCGTGGCATGGAAGGTGATTTTTTCAGATTAGAGATTCTAGCAAGTTGAAGATTTGATGTTCAATCATCAGTGTTACGCGTTCCGTCTCGAAACACGGGCCAAGGAGCTAACCGTTATGGCAAGCTTAAACCTGTAAGGTGGAGGCGAAGGGAAACCGAGTTCTCGCAGCATT-----GTGAGGAGAAGCGTGTGAAAGTGCGTTGAGTCATAGCGGCGGCTAGAAGCCAGTCGATCTATTCCTGAGCTAGATGAAGGCGGGCGAAAGCCCGCTGGAGGTCTTAAGACGTTCTGACGTGCAAATCGTTGTTGTGACTTGGGAATAGGGGTCAAAAACCAATCTAGACTGGCGCTCGCTAGTTCCAACCGAAGCGTCTCGCAGGGCGTGCTTTGTGGAGATAGTGTTTCCGGTAGAGCACTGATAGAGAGGCGCGGGGGAGAAATCCCTCACCTCTCATTCAAACTCCGAACGGATATACATCGTAGAAGCAAGGACACGGGTTCATGTGGCGTAAGGCTCATGACCGAAAGGGGTTTAACCCAGACTGAAGTTAAGGTCCCCAAATCTTTGCTAAGTGTCAAGCTAAAGAGCGTATTCTCGCCAAGACAGCAGGGAGGTAAGCTCAGAAGCAGCTATCCTTTAAAAAGTGTGTAACAACTTACCTGCCGAGGGGGGATGCCTCAAAAACGGACGGGGCTAAAGCAAAGTACCGATACTTTAGATAATCATCAGTGGATGATTCGTGGTAGGTTGGCGTAGTGATTGGGTCGAAGCAGGGCGGTGACGTCCTGTGGACCGGTTTCTATTGCAGATCTTGGCGGCAGTAACAGCATAGTATAGTGAGAATCTATACCACCGCAAGCGTAAGGGTTTCCAGGCAATGGTTATCAGCCTGGAGGTAGTCGATCCTAAGGTTTGCCTCAAAAGAGTAAATCGTGGGAAACTAGTTAATATTCTAGTACCTT------------------------------------------------------------------------------------------------CA----------------------------------------------------------------------------------------------------------------------------------------------------------------------------------------------------------------------------------------------------------------------------------------------------------------------------------------------------------------------------------------------------------------------------------------------------------------------------------------------------------------------------------------------------------------------------------------------------------------------------------------------------------------------------------------------------------------------------------------------------------------------------------------------------------------------------------------------------------------------------------------------------------------------------------------------------------------------------------------------------------------------------------------------------------------------------------------------------------------------------------------------------------------------------------------------------------------------------------------------------------------------------------------------------------------------------------------------------------------------------------------------------------
Candidatus-Nitrosopumilus-sp.-NF5 ATCCGGTTGATCCTGCCGGACCTGACTGCTATCGGATTGATACTAAGCCATGCGAGTCA---------TTGTAGCAATACAAGGCAGACGGCTCAGTAACGCGTAGTCAACCTACCCTATGGACGGGAATAACCTCGGGAAACTGAGAATAATGCCCGATAGAACATTATGCCTGGAATGGTTTATGTTCCAAA--------TGATTTATCGCCGTAGGATGGGACTGCGGCCTATCAGTTTGTTGGTGAGGTAATGGCCCACCAAGACTATTACAGGTACGGGCTCTGAGAGGAGTAGCCCGGAGATGGGTACTGAGACACGGACCCAGGCCCTATGGGGCGCAGCAGGCGAGAAAACTTTGCAATGTGCGAAAGCACGACAAGGTTAATCCGAGTGGTTTCTGCTAAAGGAACCTTTTGACAGTCCTAGAAACACTGTTGAATAAGGGGTGGGCAAGTCTGGTGTCAGCCGCCGCGGTAAAACCAGCACCTCAAGTGGTCAGGATGATTATTGGGCCTAAAGCATCCGTAGCCGGCTCTGTAAGTTTTCGGTTAAATCTATACGCTCAACGTATAGGCTGCCGGGAATACTGCAGAGCTAGGGAGTGGGAGAGGTAGACGGTACTCGGTAGGAAGGGGTAAAATCCTTTGATCTATTGATGACCACCTGTGGCGAAGGCGGTCTACCAGAACACGTCCGACGGTGAGGGATGAAAGCTGGGGGAGCAAACCGGATTAGATACCCGGGTAGTCCCAGCTGTAAACTATGCAAACTCAGTGATGCATTGGCTGTG-GCCAATGCAGTGCTGCAGGGAAGCCGTTAAGTTTGCCGCCTGGGAAGTACGTACGCAAGTATGACTTAAAGGAATTGGCGGGGGAGCACCACAAGGGGTGAAGCCTGCGGTTCAATTGGAGTCAACGCCAGAAATCTTCGGAGAGACAGCAGAATGAAGGTCAAGCTGAAGACTTTACCAGACAAGCTGAGAGGTGGTGCATGGCCGTCGCCAGCTCGTGCCGTGAGATGTCCTGTTAAGTCAGGTAACGAGCGAGATCCCTGCCTCTAGTTGCCACCATTACTCTGGAGTAGTGGGGCGAATTAGCGGGACCGCCGCAGAATGCGGAGGAAGGAAGGGGCCACGGCAGGTCAGTATGCCCCGAAACTCTGGGGCCACACGCGGGCTGCAATGGTAATGACAATGGGTTCCAAATCCGAAAGGAGGAGGTAATCCCCAAACATTACCACAGTTATGACTGAGGGCTGCAACTCGCCCTCACGAATATGGAATCCCTAGTAACTGCGTGTCATTATCGCGCGGTGAATACGTCCCTGCTCCTTGCACACACCGCCCGTCGTTTCATTGAAGTGAGCTTTTAGCGAGGTGACGTCTGATTGGCGTTATCGAACTTGAGGTTCGTGACAAGGGAAAAGTCGTAACAAGGTGACCGTAGGGGAACCTGCGGTCGGATCACCTCCT------TAATAGGTGGATTGCTAGGCTTGAGGAGAGATGAAGGACGTGGCAAGCTTAAGCTCGGGGTAGGCGCACGCATCCTATGATCCCGAGATGTCCGAATGAGAATCTTACACATTTGTGTATT---GGAAGTCGAACCGTGGGAATTGAAGCATCTTAGTACCACGTGGAAAAGAAATCGAGATTTCCCAAGTAGAGGCGATCGAAAAGGAAAGAGCCCAAACTGAATCCTTCG------------GGAGTGTGGTGTTTTGG------AACAAAGCTGAAATGATCTGAAAAGTTCTGGCATAGAGGGTGATACCCCCTTAAGCGAA--GGGA-AGAGTCCTATTCTACCCGAGTAGTTGTCCTTGGTAGTGGGCAATGAATATGGGTGAAAGTAGCATCCGAGGCTAAATATCTCTCAAGACCGATAGTGGACTAGTACCGTGAGGGAAAGCTGAAAAGTACCCCGCGAAAAGTGCATGAAACCTATTACTTACAGCGTGGCATGGAAGGTGATTTTTTCAGATTAGAGATTCTAGCAAGTTGAAGATTTGATGTTCAATCATCAGTGTTACGCGTTCCGTCTCGAAACACGGGCCAAGGAGCTAACCGTTATGGCAAGCTTAAACCTGTAAGGTGGAGGCGAAGGGAAACCGAGTTCTCGCAGCATT-----GTGAGGAGAAGCGTGTGAAAGTGCGTTGAGTCATAGCGGCGGCTAGAAGCCAGTCGATCTATTCCTGAGCTAGATGAAGGCGGGCGAAAGCCCGCTGGAGGTCTTAAGACGTTCTGACGTGCAAATCGTTGTTGTGACTTGGGAATAGGGGTCAAAAACCAATCTAGACTGGCGCTCGCTAGTTCCAACCGAAGCGTCTCGCAGGGCGTGCTTTGTGGAGATAGTGTTTCCGGTAGAGCACTGATAGAGAGGCGCGGGGGAGAAATCCCTCACCTCTCATTCAAACTCCGAACGGATATACATCGTAGAAGCAAGGACACGGGTTCATGTGGCGTAAGGCTCATGACCGAAAGGGGTTTAACCCAGACTGAAGTTAAGGTCCCCAAATCTTTGCTAAGTGTCAAGCTAAAGAGCGTATTCTCGCCAAGACAGCAGGGAGGTAAGCTCAGAAGCAGCTATCCTTTAAAAAGTGTGTAACAACTTACCTGCCGAGGGGGGATGCCTCAAAAACGGACGGGGCTAAAGCAAAGTACCGATACTTTAGATAATCATCAGTGGATGATTCGTGGTAGGTTGGCGTAGTGATTGGGTCGAAGCAGGGCGGTGACGTCCTGTGGACCGGTTTCTATTGCAGATCTTGGCGGCAGTAACAGCATAGTATAGTGAGAATCTATACCACCGCAAGCGTAAGGGTTTCCAGGCAATGGTTATCAGCCTGGAGGTAGTCGATCCTAAGGTTTGCCTCAAAAGAGTAAATCGTGGGAAACTAGTTAATATTCTAGTACCTT---------ATGGAGCGTTTGAGCTA------TCGCTTTCGGATAGGGGTTGTACAACCATCGTTGTATCTAACTATCAAGGATTGGGGAGTGTCGTAATGACGAGAACCAGTCCGAGGTAGGAATGGCTTCGCGTTAGCGAAGTTTTCTCGAATCCAGGAGACCATGAAAGACTTGTAGTTAGCAAAATGTA-AGTTCGTACCCAGAACCGACACAGGTGCGCTGGCTTAGAAAGCTAAGGTGCTACGGGTATACCGTAGGCGAGGGAATTCGGCAAATTAGTCCTGTAGCTTAGGTATAAGGGATGCCTGCGGTCGGAATGGGGATCGCAGGTTGCAATGACAAGGGGGTTTCGACTGTTTAATAAAAACACAGGCGACTGCTAGTCCGAAAGGATTTGTATAGTCGCTGAATCCTGGCCGGTGCCGGTACCTAAAACTTGGGTTCAACCGAGCTAAGGGCCGGTTAACGCCGGGAGTAACTCTGACTCTCAAGGTAGCCAAATGCCTTGTCGGGTAAGTTCCGACGCGCATGAATGGAACAACGAGAGCCCCACTGTCCCCGCCTACAACCCGGTGAAGCCACAAGGTGGACGAACAGTCCATCAACTTCCATCGGGGAGAGAAGACCCCGTGGAGTTTTACTGCAGCTTGTGCTTGTGGTATAGTAAGAATTGCACAGGGTATCTGGGAGCCA-TGTTAACATTCCCCGGGATGTTAA-GAAGCAACGATGTAACACCAGACTCTTTTTGCAGTACCACTTATCCAGTGAAGACCGGAGACACGTGCAGGTGGGCAGTTCGGCTGGGGCGGCACCCCTTTGAAAAGATATCAAAGGGGCCCAAAGTTGAGTTCAAACGGGGCAGAAATCCGTTGAAGAGGGCAAAGCCAAAAACTCGACTGAATGGATTTCCAAACGCACGGAATTCATAGACGAAAGTCTGGCTTAGCGATCCTTCGTGTGCCCACTATTGGGGCCCGGAGGTGACAGAAAAATTACCCCAGGGATAACAGGCTCGTCGCGGGCGAGAGCTCCTATCGACCCCGCGGTTTGGTACCTCGATGTCGGCTTTTCCTATCCTGGTCCTGCAGCAGGGGCCAAGGGTGAGGCTGCTCGCCTATTAAAAGGGAACATGAGCTGGGTTTAGACCGTCGTGAGACAGGTCGGTCTCTGCCTGATGGAAGCG-CGAATAACTGAGGGGAAGTTGCTCTCAGTACGAGAGGAACAGAGCAGCGTGGCCACTGGTTTACCGGTTGTTAAGGCA-GGCCGGGCAGCTAAGCCATTTAGGCTAAGTGCTGAAAGCATCTAAGCACGAATCCTATCCCGAGACAAGTTATTCTTTCGT--AAGATGAAGGTCGGCAGCAGAATACTGCGTTGATAGGAAGGTGGTGTAGATCACAAGCTTCGG--CGAGTGG-TGAGCCAGCCTTTACTAATAGACCAAC
Candidatus-Nitrososphaera-evergladensis-SR1 CTCCGGTTGATCCTGCCGGACCCGACTGCTATCAGAGTGGGACTAAGCCATGCGAGTTA---------ACGCAGCAATGCGTGGCATACGGCTCAGTAACACGTAGTCAACATACCCAGGGGACGTGGATAACCTCGGGAAACTGAGGATAAACCGCGATAGGCCATGGTTTCTGGAATGGATCATGGCTGAAACC---------TACATGGCCCCTGGATTGGACTGCGGCCGATCAGGCTGTTGGTGAGGTAATGGCCCACCAAACCTGTAACCGGTACGGGCTCTGAGAGGAGGAGCCCGGAGATGGGCACTGAGACAAGGGCCCAGGCCCTATGGGGCGCAGCAGGCGCGAAACCTCTGCAATAGGCGAAAGCTTGACAGGGTTACTCTGAGTGACGTCCGTTAAGGACGTCTTTTGGCACCTCTAAAAATGGTGCAGAATAAGGGGTGGGCAAGTCTGGTGTCAGCCGCCGCGGTAATACCAGCACCCCGAGTGGTCGGGACGATTATTGGGCCTAAAGCATCCGTAGCCGGTTCTGCAAGTCTTCCGTTAAATCCACCTGCTCAACAGATGGGCTGCGGAGGATACTACAGGGCTAGGAGGCGGGAGAGGCAAGCGGTACTCAGTGGGTAGGGGTAAAATCCTCTGATCCACTGAAGACCACCAGTGGCGAAGGCGGCTTGCCAGAACGCGCTCGACGGTGAGGGATGAAAGCTGGGGGAGCAAACCGGATTAGATACCCGGGTAGTCCCAGCTGTAAACGATGCAGACTCGGTGATGGGTTGGCTTTGGGCCAACCCAGTGCCGCAGGGAAGCCGTTAAGTCTGCCGCCTGGGGAGTACGGTCGCAAGACTGACTTAAAGGAATTGGCGGGGGAGCACCACAAGGGGTGAAGCCTGCGGTTCAATTGGAGTCAACGCCGGAAATCTTGGGGGCGACAGCAGAGTGAAGGTCAAGCTGAAGACTTTACCAGACAAGCTGAGAGGAGGTGCATGGCCGTCGCCAGCTCGTGCCGTGAGGTGTCCTGTTAAGTCAGGTAACGAGCAAGATCCCTGCCTCTAGTTGCTACTGCTGGTCTGGACTAGCAGGGCTAATTAGAGGGACCGCCGCCGGAGGCGGAGGAAGGAGGGGGCTACGGCAGGTCAGTATGCCCCGAAACCCTCGGGCCACACGCGGGCTGCAATGGTAAGGACAACGGGCTCCGATTCCGAAAGGAGGAGGCAATCCCCAAACCTTACCTCAGTTATGATTGAGGGCTGAAACTCGCCCTCATGAATCTGGAATCCCTAGTAACCGCGTGTCACTATCGCGCGGTGAATACGTCCCTGCTCCTTGCACACACCGCCCGTCGCTTCACCGAAGCTGGTTCTTGGCGAGGTGGCGCCTAATTGGCGCTATCGAACCTGGGGTCAGCAACGGGGGAGAAGTCGTAACAAGGTAGTCGTAGGGGAACCTGCGGCTGGATCACCTCCTAGACGCCGGTTGAAGGATGACTCGGCTTGGTAAGTGATGAAGGACGTGGCAAGCTTAAGCCCGGGGTAGGTGCATGCGACCGTTGATCCCGGGATTTCCGAATGAGGTCTCTCTTT------ACACTTTGGGAGGGCGAACCGTCCGAAGTGAAGCATCTGAGTAGGACGAGGAGGAGAAATCGAGATTCCGCTAGTAGCGGCGAGCGAAAACGGAAGAGCCCAAACTGAACCTGCCACGGTAACGTGGTAGGGTGTGGTGT----GCCAGTTCTCTGAGCAGAAGTGTTCTGGAACGTGCTGGCGAAGAGGGTGATACCCCCGTATGCAATAGAGAACTGGATTCTGCCAAGTAAGAGTAACTGGCCTTGGCAGTGGCCAGTGACTATGGGTGAAAGTAGCATCCAAGGCTAAATATTCACCAAGACCGATAGCACACTAGTACCGTGAGGGAAAGTTGAAAAGTACCCCGTGAAAAGTGTCTGAAATCAACCGGTTACAGTACGGCTCAAAAGGAGTCAAGGTTCCGCAAGGGACTGAAGC----------------------CTTCCAGGGTCGTACGTTCCGTCTAGAAACACGGGCCAGGGAGATTGCTGTCATGGCGAGCCTAACCTGACGAGGGGAAGGCGAAGGGAAACCAAATCTGCGCAGCTTT----GGCGAGGCAGAGGATCCGAAAGGGTCTTGAGTCATGGCAGTGGCTAGAAACCGGACGATCTAGTCCTGGTCAGGACGAAGGGGGGCGAAAGCCCCCTGGAGGTCCGCAAGGGTCCTGACGTGCAAATCGGTCCCCAGAACTGGGATTAGGGGTCAAAAACCAATCTAGTCCGGTGATCGCTAGTTCCCACCGAAGTAGATCGCAGTCTTGTCTCGATGGAGGTTGCTTGTATTGTAGAGCACCGATCGGACGGTAAGGGCTCGAAAGGGCTCGCCGCCCATTCGAACTCCGAATGTACGGGCGCCGTAGAAGTCGGGAAGCGGGTTTATGTGGGGTAAGCCTCATAACCGAAAGGGGGACAACCCAGACTAAAGTTAAGGTCCCCAAATGTCTGCTAAGTGTCAAACAAAAAGGTGTTTTCGAGCAAAGACAGCAGGGAGGTAGGCTCAGAAGCAGCCATCCTTCAAAGAGTGCGTAACAGCTCACCTGCCGAGCTCGGAAGCCCTGAAAATGGACGGGGCTAAAGCAGACTACCGATACTTTAGGCCGCCGGCGAGGCCGGC-GCGCGGTAGGTGGGCGTAGTGTTTGGGTCGAAGCTGGGCTGTGAAGTCCAGTGGACCGAACTCTATTGCAGATCCTGGTGGCAGTAACAGCATAGCCGGGTGAGAATCTCGGCGACCGCAAGGGCAAGGGTTTCCCGGCAATGGTCATCAGCCGGGAGTTAGCCGGTCCTAAGAGCAACCTCAACAGAGTTGCCCGTGGGAAATTGGTTAATATTCCAATGCCATG--------AGGCGTCGTTAGACCTACCATG-TCGCTTCAGGATAAGGCGAGCAGAACCGTCGTTCTGTCCAAGCTTTCGAGTTTGGGGAGTGCCGTAATGGCGAGATCCCAGACGAGTGGTGAATGGCCTGCCGCAAGGCGGGTTCGCTTGAATCCAGGAGACATTGAAAGCATGGCAAGGGAGATTGCTTCATGACCGTACCGAGAACCGACACTGGTGCCCTGGATGAGAAATCTAAGGTCTTTCGGGTATACCGTAGGCGAGGGAACTCGGCAATCTAGCTCCGTACCTATGGTATAAGGAGTGCCTGAGGCTGGAGCAGGAGCTTCAGGTCGCAGTGACCAGGGGGTCCCGACTGTTTAATAAAAACACAGGTGGTCGCTAGTCCGAAAGGATGAGTACGGCCTCTGTATCCTGGCCAGTGGCGGTACCTAAAACCTGAGTTCAATTGGGCTAAGGGCCGCTAAACGCCGGGAGTAACTCTGACTCTCAAGGTAGCCAAATGCCTTGTCGGGTAAGTTCCGACGTGCATGAATGGAACAACGAGGGCCCCGCTGTCCCCGCCTGCAGCCCGGTGAAGCCACTACGTGGACGAACAGTCCACGAACCTCTGTCGGGGAGAGAAGACCCTGTGGAGCTTTACTGCAGCCTGTTGTTGCGGTATGGTTGTGGATGCAGAGCGTAGCTGGGAGCCATCGAAGCCAGTCCTCCGGGATTGGTGGAGGCGCCGTTGTAACACCAGCCTTTCATTACCGTATCGCTAACCC--GTTCTCACGGGGACATCGGCAGGTGGGCAGTTCGGCTGGGGCGGCACCCCCTTGAAAATGTATCGAGGGGGCCCAAAGATTGGCTCAGGCGGGACAGAACTCCGCCGGTGAGGGCAAAGCCAAAAGCCAGTCTGACTGAATTCCCAATGATACGGAATCCAGAGGCGAAAGCCGGGCTTAGCGATCCATCGTGTCCCCACTATTGGGGGCCGGTGGTGACAGAAAAGTTACCCTAGGGATAACAGGCTCGTCGCGGGCGAGAGCTCCCATCGACCCCGCGGTTTGGTACCTCGATGTCGGCTCTTCCCATCCTGGTTCTGCAGCAGGAGCCAAGGGTGGGGCTGCTCGCCCATTAAAGGGGAACGTGAGCTGGGTTTAGACCGTCGTGAGACAGGTCGGTCTCTGCCTGACAGGGGCG-TGGTTGTCTGAGGGGAAGTCGCCCCTAGTACGAGAGGAACAGGGCGGCGAAGCCTCTGGTTTATCAGCTGTCAGGGCA-TGCTGAGCAGCTAAGCTTCTTAGGATAAGTCCTGAAAGCATCTAAGGACGAAGCCTTTCCCGAGAAAAGACAGCCTTCCGTAA--GGAGAAGGGCGGCCATAGAAGATGGCGTTGATGGGATGGAGGTGTAAGCACCAAGCTTC--GGCGAGGTGTTCAGCCTGCCATCACCAACAGCCCAAC
Candidatus-Nitrososphaera-gargensis-Ga9.2 CTCCGGTTGATCCTGCCGGACCCGACTGCTATCAGAGTGGGACTAAGCCATGCGAGTCA---------ACGCCGCAAGGCGTGGCATACGGCTCAGTAACACGTAGTCAACATGCCCAGGGGACGTGGATAACCTCGGGAAACTGAGGATAAACCGCGATAGGCCAAGGTTTCTGGAATGGACCATGGCTGAAATC---------TATATGGCCCCTGGATTGGACTGCGGCCGATCAGGCTGTTGGTGAGGTAATGGCCCACCAAACCTGTAACCGGTACGGGCTTTGAGAGAAGGAGCCCGGAGATGGGCACTGAGACAAGGGCCCAGGCCCTATGGGGCGCAGCAGGCGCGAAACCTCTGCAATAGGCGAAAGCCTGACAGGGTTACTCTGAGTGATGCCCGCTAAGGGCATCTTTTGGCACCTCTAAAAATGGTGCAGAATAAGGGGTGGGCAAGTCTGGTGTCAGCCGCCGCGGTAATACCAGCACCCCGAGTGGTCGGGACGATTATTGGGCCTAAAGCATCCGTAGCTTGTTCTGCAAGTCCTCCGTTAAATCCACCTGCTCAACAGATGGGCTGCGGAGGATACTACAGGGCTAGGAGGCGGGAGAGGCAAGCGGTACTCAGTGGGTAGGGGTAAAATCCTCTGATCCACCGAAGACCACCAGTGGCGAAGGCGGCTTGCCAGAACGCGCTCGACGGTGAGGGATGAAAGCTGGGGGAGCAAACCGGATTAGATACCCGGGTAGTCCCAGCTGTAAACGATGCAGACTCGGTGATGGGTTGGCTTCGCGCCAACCCAGTGCCGCAGGGAAGCCGTTAAGTCTGCCGCCTGGGGAGTACGGTCGCAAGACTGACTTAAAGGAATTGGCGGGGGAGCACCACAAGGGGTGAAGCCTGCGGTTCAATTGGAGTCAACGCCGGGAATCTTGGGGGCGACAGCAGAGTGAAGGTCAAGCTGAAGACTTTACCAGACAAGCTGAGAGGAGGTGCATGGCCGTCGCCAGCTCGTGCCGTGAGGTGTCCTGTTAAGTCAGGTAACGAGCAAGATCCCTGCCTCTAGTTGCTACCTCTGTTCTGGAACGGAGGGGCTAATTAGAGGGACCGCCGCCGGAGGCGGAGGAAGGAGGGGGCTACGGCAGGTCAGTATGCCCCGAAACCCTCGGGCCACACGCGGGCTGCAATGGTAAGGACAGCGGGCTCCGATCCCGAAAGGGGGAGGCAATCCCCAAACCTTACCTCAGTTATGATTGAGGGCTGAAACTCGCCCTCATGAATATGGAATCCCTAGTAACCGCGTGTCACCATCGCGCGGTGAATACGTCCCTGCTCCTTGCACACACCGCCCGTCGCTTCACCGAAGCTGGTTCTTGGCGAGGTGGCGCCTAATTGGCGCTATCGAACCTGGGGTCAGCAACGGGGGAGAAGTCGTAACAAGGTAGTCGTAGGGGAACCTGCGGCTGGATCACCTCCTAGACGCCGGTTGGGGGATGACTCGGCTTGGTAAGTGATGAAGGACGTGGCAAGCTTAAGCTTGGGGTAGGTGCATGCGACCGTTGATCCCAAGATCTCCGAATGAGGTCTCTCTTT------ACACTTTGGGAGGGCGAACTGTCCGAAGTGAAGCATCTGAGTAGGACGAGGAAGAGAAATCGAGATTCCGCTAGTAGCGGCGAGCGAAAACGGAAGAGCCCAAACTGAACCTGCCATGGTAACATGGTAGGGTGTGGTGT----GCCCGTTCTCTGAGCTGAAGTGCTCTGGAACGTGCTGGCTTAGAGGGTGATACCCCCGTAAGCGTAAGGGAATGGGATTCTGCCAAGCAAGAGTATCTGGCCTTGGCAGTGGCCAGTGACTATGGGTGAAAATAGCATCCAAGGCTAAATATTCACCAAGACCGATAGCACACTAGTACCGTGAGGGAAAGTTGAAAAGTACCCCATGAAAAGTGTCTGAAACCAACCGGTTACAGTACGGCTCAAAAGGAGTTCAGGTCCCGCAAGGGACTGAAGC----------------------CTTCCAGAGTTGTACGTTCCGTCTAGAAACACGGGCCAGGGAGATTGCTGTCATGGCGAGCCTAACCTGACGAGGGGAAGGCGAAGGGAAACCGAATTCGCGCAGCTTC----GGCGAGGCGAAGGATCCGAAAGGGTCTTTAGTCATGGCAGTGGCTAGAAACCGGACGATCTAGTCCTGGATAAGACGAAGGCGGGCGAAAGCCCGCTGGAGGTCTGCAAGGGTCCTGACGTGCAAATCGGTCCCCAGATCTGGGATTAGGGGTCAAAAACCAATCTAGTCCGGTGATCGCTAGTTCCCACCGAAGTGGATCGCAGTCCTGCCTCAGTGGAGACGGCTTGTATTGTAGAGCACCGATCGGACGGTAAGGGCTCGAAAGGGCTCGCCGCCCATTCGAACTCCGAATGTACAGGCGTTGTAGAAGCTGGGAGGCGGGTTTATGTGGGGTAAGCCTCATAACCGAGAGGGGGACAACCCAGACTAAAGTTAAGGTCCCCAAGTGTCTGCTAAGTGTCAAACAAAAAGGCGTTTTCGAGCTAAGACAGCAGGGAGGTAGGCTCAGAAGCAGCCATCCTTCAAAGAGTGCGTAACAGCTCACCTGCCGAGCTCGGAAGCCCTGAAAATGGACGGGGCTAAAGCAGACCACCGATACTTTAGACCGCCGGCAATGCCGGT-GCGTGGTAGGTGGGCGTAGTGTTTGGGTAGAAGCTGGGCTGTGAAGTCCAGTGGACCGAACTCTATTGCAGATCCTGGTGGCAGTAACAGCATAGCCGGGTGAGAATCTCGGCGACCGCAAGGGCAAGGGTTTCCCGGCAATGGTCATCAGCCGGGAGTTAGCCGGTCCTAAGAGCAGCCTCAACAGAGCTGTCCGTGGGAAACTTGTTAATATTCAAGTGCCTTGA-------AGGGATCGTTTTACCTGCCTTG-TTGCTTCAGGATAGGGCAAGCAGAACCGTCGTTCTGTCCAAGTTTTCGAGCATGGGGAGTGCTGTAATGGCGAGATCCCATGCGAGGGGCGAGTGGCCTGCCGCAAGGCGGGTTTGCTCAAGTCCAGGAGACACTGAAAGCAAGGTCAGGGAGATCTCTTCAAGACCGTACCGAGATCCGACACTGGTGCCCTGGTTTAGTAGACTAAGGTCTGTCGGGCATACCGTAGGCGAGGGAACTCGGCAAAATAGCTCCGTATCTACGGTATAAGGAGTGCCTGCAGCTGGAGCAGGAGCTGCAGGTCGCAGTGACCAGGGGGTCCCGACTGTTTAATAAAAACACAGGTGGTCGCTAGTCCGAAAGGATGAGTATGGCCTCTGTATCCTGGCCAGTGGCGGTACCTAAAACCTGGGTTCAACTGGGCTAAGGGCCGCTAAACGCCGGGAGTAACTCTGACTCTCAAGGTAGCCAAATGCCTTGTCGGGTAAGTTCCGACGTGCATGAATGGAACAACGAGGGCCCCGCTGTCCCCGCCTGCAGCCCGGTGAAGCCACAACGTGGACGAACAGTCCACGAACCTCTGTCGGGGAGAGAAGACCCTGTGGAGCTTTACTGCAGCCTGTTGCTGCGGTATGGTTGCGGATGCAGAGCGTAGCTGGGAGCCTTCGAAGCCTGCCCTCCGGGGCAGGTGGAGGCGCCGTTGTAACACCAGCCATTCGTTACCGTATCGCTAACCC--GTTCTCACGGGGACAACGGCAGGTGGGCAGTTCGGCTGGGGCGGCACCCCCTTGAAAAAGTATCGAGGGGGCCCAAAGATTGGCTCAGGCGGGACAGAACTCCGCCGGTGAGGGCAAAGCCAAAAGCCAGTCTGACTGTATTCCCAATGATACGGAATACAGAGGAGAAATCCGGGCTTAGCGATCCATCGTGTCCCCACTATTGGGGGCCGGTGGTGACAGAAAAGTTACCCTAGGGATAACAGGCTCGTCGCGGGCGAGAGCTCCCATCGACCCCGCGGTTTGGTACCTCGATGTCGGCTCTTCCCATCCTGGTTCTGCAGCAGGAGCCAAGGGTGGGGCTGCTCGCCCATTAAAGGGGAACGTGAGCTGGGTTTAGACCGTCGTGAGACAGGTCGGTCTCTGCCTGACAGGGGCG-CGGTTGTCTGAGGGGAAGTTGCCCCTAGTACGAGAGGAACAGGGCAGCGCAGCCTCTGGTTTATCAGCTGTCAGGGCA-CGCTGAGCAGCTAAGCTGCTTTGGATAAGTCCTGAAAGCATCTAAGGACGAAGCCTTTCCTGAGAAAAGACAGCCTTCCGCAA--GGAGAAGGGCGGCCATAGAAGATGGCGTTGATGGGATGGAGGTGTAATCACCAAGCTTC--GGCGAGGTGTTCAGCCTGCCATTCCCAACAGCCCAAC
Candidatus-Nitrosotenuis-chungbukensis-strain-MY2 ATCCCGTTGATCCTGCGGGACCTGACTGCTATCGGATTGGTACTAAGCCATGCGAGTCG---------TTGTAGCAATACAAGGCAGACTGCTCAGTAACACGTAGTTAACCTAACCTATGGATGGGGATAACCTCGGGAAACTGAGAATAATCCCCGATAGGCCACAATGCCTGGAATGGTTTGTGGCTCAAA--------TGATTTATCGCCGTAGGATGGGACTGCGGCCTATCAGCTAGTTGGTGAGGTAATGGCCCACCAAGGCTATAACAGGTACGGGCTCTGAGAGGAGGGGCCCGGAGATGGGTACTGAGACACGGACCCAGGCCCTATGGGGCGCAGCAGGCGAGAAACCTTTGCAATGTGCGAAAGCACGACAAGGTTAATCCGAGTGTCTTCTGCTAAAGAAGTCTTTTGTTAGTCATAGAACCACTGATGAATAAGGGGTGGGCAAGTCTGGTGTCAGCCGCCGCGGTAAAACCAGCACCTCGAGTGGTCAGGAGGTTTATTGGGCCTAAAGCATCCGTAGCCGGTTGTTTAAGTTTTCGGTTAAATCTATGCGCTTAACGTATAGGCTGCCGAAAATACTGGACAGCTAGGGAGTGGGAGAGGTACACGGTACTCAATAGGAAGGGGTAAAATCCTTTGATCTGTTGATGACCACCTGTGGCGAAGGCGGTGTACCAGAACACGTTCGACGGTGAGGGATGAAAGCTGGGGGAGCAAACCGGATTAGATACCCGGGTAGTCCCAGCTGTAAACGATGCAAACTCGGTGATGCATTGGCTGTG-GCCAATGCAGTGCCGCAGGGAAGCCGTTAAGTTTGCCGCCTGGGAAGTACGTACGCAAGTATGACTTAAAGGAATTGGCGGGGGAGCACCACAAGGGGTGAAGCCTGCGGTTCAATTGGAGTCAACGCCAGAAATCTTCGGAGCGACAGCAGAATGAAGGTCAAGCTGAAGACTTTACCAGACAAGCTGAGAGGTGGTGCATGGCCGTCGCCAGCTCGTGCCGTGAGATGTCCTGTTAAGTCAGGTAACGAGCGAGACCCCTGCTCCTAGTTGCTACCGTTACTCTGGAGTAGCGGAGCGAATTAGTAGGACCGCCGCAGAATGCGGAGGAAGGAAGGGGCCACGGCAGGTCAGTATGCCCCGAAACTCTGGGGCCACACGCGGGCTGCAATGGTATTGACAATGTGTTCCGAATCCGAAAGGAGGAGGCAATCATCAAACAATACCTCAGTTATGATTGAGGGCTGTAACTCGCCCTCATGAATATGGAATCCCTAGTAACTGCGCGTCACTACCGCGCGGTGAATACGTCCCTGCTCCTTGCACACACCGCCCGTCGTTTCATTGAAGTTGGCTTTTAGTGAGGTAGTGTCTTGTTGGCATTATCGAGCTTGAGGTCAGTGACAAGGGAAAAGTCGTAACAAGGTGACCGTAGGGGAACCTGCGGTCGGATCACCTCCTAGACGCCAGTAGGAGGATTGCTAGGCTTGAGAAGAGATGAAGGACGTGGCAAGCTTAAGCCCGGGGTAGGCGCAAGCATCCTATGATCCCGGGATCTCCGAATAGGAATCCTGTATTTTCATACATG---TGCAATCGAACCATGGGAATTGAAGCATCTTAGTACCATGTGGAAAAGAAACCGAGATATCCCAAGTAGCGGCGAGCGAAACGGAAACAGCCCAAACTGAATCTGTTATGGCAACATGGCAGAGTGTGGTGTTCGGT------AACGCAACTGAAGTTTTCTGGAACGTAACGGCATAGAGGGTGATACCCCCGTAAGTGAA--GGTATCGGATCTTATCAGACCAGAGTACTTGTCCTTGGCAGTGGGCAAGGAATTTAGGTGAAAGTAGCATCTAAGGCTAAACATTACTCAAGACCGATAGTGGACTAGTACCGTGAGGGAAAGCTGAAAAGTACCCCGTGAAAAGTGCATGAAACCTACTGGTTACAGGGTGGCATGGAAGATGATTTTTCCAGACTAGAGGTTCTAGCAGGCTGAAGGTTTGGGTTCCAGTCATCAGTGTCATCCGTTCCGTCTCGAAACACGGGCCATGGAGCTTACCGTTATGGCAAGCCTAAACCTTAAGGGTGGAGGCGAAGGGAAACCGAATTTCCGCAGCATCC----GCGAGGGAAAGCGTGTGAAAGTGCGTTGAGTCATAACGGCGGCTAGAAGCCAAGCGATCTATCCCTGAGCAAGCTGAAGGCGAGCGAAAGCTCGTTGGAGGGCTGAAGCAGTTCTAACGTGCAAATTGTTTGTCTGACTTGGGGATAGGGGTCAAAAACCAATCTAGCTTGGCGCTCGCTAGTTCCAACCGAAGCATCTCGCAGGGTGTCCTTTATGGAGATAGCACTTCCTGTAGAGCACTGTTAGGGTGGAGCGGGGAAGAAATTCCTCACCACCTCTACAAACTCCGAAGGGATGTGCATTATAGAAGTAAGGAGACGGGTTTGCGTGACGTAAGGTTCGCAACCGAGAGGGGTTTAACCCAGACCAAAGTTAAGGCCCCCAAATTCGTACTAAGTGTCAAGCGGAAGAGCGTCATTACGCCAAGACAGCAGGGAGGTAAGCTCAGAAGCAGCTATCCTTTAAAAAGTGTGTAACAACTTACCTGCCGAGCGTGGTGGCCTCGAAAATGGACGGGGCTAAAGTACGGTGCCGATACTTTGGATACTCACCTTAGGGTGAGTCATGGTAGGTTGGCGTAGTGATTGGGTCGAAGCAGGGCCGTGAGGTCCTGTGGACCGATTGCTATTGCAGATCATGGCGGCAGTAACAGCATAGTAAGGTGAGAATCCTTACCTTCGCAAGTGCAAGGGTTTCCAGGCAATGGTCATCAGCCTGGAGTTAGTCGGTCCTAAGATTAATCTCAACAGAATTAATCGAGGGAAACTTGTTAATATTCAAGTACCTA---------GGAAAGCGCTATACCTA------TCGCTTCAAGATAGGGCATTTACAACCGTCGTTGTATCTAACTCTCCAGGGTCGGGGAGTGTCGTAATGACGAGAACCGATCCGAGAGAGGAATGGCTTGGCGTTAGCTGAGTTTGCTCGAGTCTTGGGGACATTGAACAACTAGTAGGGAGTGATTCACTATGCCCGTACCGAGAACCGACACAGGTGCACTGGATGAGAAGTCCAAGAAGTATCGGGTATACCGTAGGCGAGGGAACTCGACAAATTAGTCCTGTACCTTAGGTATAAGGGATGCCTGCAATCGAAATTGGGATAGCAGGTTGCAATGACAAGGGGGTTCCGACTGTTTAATAAAAACACAGGTGACTGCTAGTCCGAAAGGATTTGTATAGTCACTGAATCCTGGCCGGTGCTGGTACCTAAAACTTGGGTTCAACCGAGCTAAGGGCCAGTTAACGCCGGGAGTAACTCTGACTCTCAAGGTAGCCAAATGCCTTGTCGGGTAAGTTCCGACGTGCATGAATGGAACAACGAGAGCCCCACTGTCCCCGCCTACAACCCGGTGAAGCCACAAGGTGGACGAACAGTCCATCATCTTCCATCGGGGAGAGAAGACCCCGTGGAGTTTTACTGCAGCTTGTGCTTGCGGTATAGTTGACATTGCATAGAGTATCTGGTAGCCA-TGTTAACCCCCTCCGGGGGGTTAG-GAAGCGTCGTTGTAACACCAGACTTTGTTTGCAGTATCGCTTATCTGGTGAAGACCAGAGACACGTGCAGGTGGGCAGTTCGGCTGGGGCGGCACCCCTTTGAAAAGATATCAAAGGGGCCCAAAGTTCAGCTCAAACGGGTCAGAAATCCGTTGAAGAGGGCAAAGCCAAAAGCTGGACTGACTGGATCTCCAAACGCACGGGATCCAGAGACGAAAGTCGGGCTTAGCGATCCTTCGTGTGCCCACTATTGGGGCCCGGAGGTGACAGAAAAATTACCCCAGGGATAACAGGCTCGTCGCGGGCGAGAGCTCCTATCGACCCCGCGGTTTGGTACCTCGATGTCGGCTTTTCCTATCCTGGTCCTGCAGCAGGGGCCAAGGGTGAGGCTGCTCGCCTATTAAAAGGGAACATGAGCTGGGTTTAGACCGTCGTGAGACAGGTCGGTCTCTGCCTGATGGAAGCG-TGGTTATTTGAGGGGAAGTTGCTCCGAGTACGAGAGGAACAGAGCAGCGTGGCCACTGGTTTACCGGTTGTCAAGGCA-GGCCGGGCAGCTAAGCCATCTGGGCTAAGCGCTGAAAGCATCTAAGCGCGAAACCCTTCCTGAGACAAAATAACCCTTCGT--ATGATGGAGGTCGGCAGCAGAAGACTGCGTTGATAGGATGGAGGTGTAGATCACAAGCTTCGG--CGAGTGG-TGAGCCTGCCATTACTAATAGACCAAA
Candidatus-Nitrosotenuis-cloacae-strain-SAT1 ATCCCGTTGATCCTGCGGGACCTGACTGCTATCGGATTGGTACTAAGCCATGCGAGTCG---------TTGTAGCAATACAAGGCGGACTGCTCAGTAACACGTAGTTAATCTAACCTATGGATGGGCATAACCTCGGGAAACTGAGAATAATACCCAATAGACCACAGTGCCTGGAATGGCCTGTGGTTCAAA--------TGATTTATCGCCGTAGGATGGGACTGCGGCCTATCAGCTAGTTGGTGAGGTAATGGCCCACCAAGGCTATAACAGGTACGGGCTCTGAGAGGAGGGGCCCGGAGATGGGTACTGAGACACGGACCCAGGCCCTATGGGGCGCAGCAGGCGAGAAACCTTTGCAATGTGCGAAAGCACGACAAGGTTAATCCGAGTGTCTCCCGCTAAGGGAGTCTTTTGTCAGTTCTAGAACCACTGGTGAATAAGGGGTGGGCAAGTCTGGTGTCAGCCGCCGCGGTAAAACCAGCACCTCGAGTGGTCAGGAGGTTTATTGGGCCTAAAGCATCCGTAGCCGGTTGCATAAGTTTTCGGTTAAATCTATGCGCTTAACGTATAGGCCGCCGAAAATACTGTGCAGCTAGGGAGTGGGAGAGGTACACGGTACTCGATAGGAAGGGGTAAAATCCTTTGATCTATTGATGACCACCTGTGGCGAAGGCGGTGTACCAGAACACGTTCGACGGTGAGGGATGAAAGCTGGGGGAGCAAACCGGATTAGATACCCGGGTAGTCCCAGCTGTAAACGATGCAGACTCGGTGATGCATTGGCTGTG-GCCAATGCAGTGCCGCAGGGAAGCCGTTAAGTCTGCCGCCTGGGAAGTACGTACGCAAGTATGACTTAAAGGAATTGGCGGGGGAGCACCACAAGGGGTGAAGCCTGCGGTTCAATTGGAGTCAACGCCAGAAATCTTTGGGGCGACAGCAGAATGAAGGTCAAGCTGAAGACTTTACCAGACAAGCTGAGAGGTGGTGCATGGCCGTCGCCAGCTCGTGCCGTGAGATGTCCTGTTAAGTCAGGTAACGAGCGAGACCCCTGCGTCTAGTTGCTACCATTACTCTGGAGTAGTGGAGCGAATTAGACGGACCGCCACAGAATGTGGAGGAAGGAAGGGGCCACGGCAGGTCAGTATGCCCCGAAACCCTAGGGCTACACGCGGGCTGCAATGGTATTGACAATGTGTTCCGAATCCGAAAGGAGGAGGCAATCATTAAACGATACCTCAGTTATGACTGAGGGCTGTAACTCGCCCTCACGAATATGGAATCCCTAGTAACCGCGCGTCACTACCGCGCGGTGAATACGTCCCTGCTCCTTGCACACACCGCCCGTCGTTTCATCGAAGTTGGCCTTTAGTGAGGTAGTGTCTACTTGGCATTATCGAGCTTGAGGTCAGTGACGAGGGAAAAGTCGTAACAAGGTGACCGTAGGGGAACCTGCGGTCGGATCACCTCCTAGACGCCAGTAGGAGGATTGCTAGGCTTGAGAAGAGATGAAGGACGTGGCAAGCTTAAGCCCGGGGTAGGCGCAAGCGTCCTATGATCCCGGGATCTCCGAATAGGAATCCTGTATTTACATACACA---GGTGATCGAACCGTGGGAATTGAAGCATCTTAGTACCATGTGGAAGAGAAATCGAGATATCCCAAGTAGCGGCGAGCGAAACGGAAACAGCCCAAACTGAATCTGCTGTGGTAACATGGCAGAGTGTGGTGTTCGGT------AATGCAGCCGAAGTTTTTTGGAACATTATGGCATAGAGGGTGATACCCCCGTAGGCGAA--AGTATTGGATCTTATCAGACCAGAGTACTTGTCCTTGGCAGTGGGCAAGGAAATTAGGTGAAAGTAGCATCTAAGGCTAAACATTACTCAAGACCGATAGTGAACTAGTACCGTGAGGGAAAGCTGAAAAGTACCCCGTGAAAAGTGCATGAAACCTACTGGTTACAGGGTGGCATAGAAGGTGAT-TTTCCAGGTTGGAGGTCCTAGCAGGCTGAAGATTTGGGTTTCAGTCATCAGTGTCATCCGTTCCGTCTAGAAACACGGGCCAAGGAGCTTACCGTTATGGCGAGCCTAAATCTTAAGGATGGAGGCGAAGGGAAACCGAATTTCCGCAACATT-----GTGAGGGAAAGCGTGTGAAAGTGCGTAGAGTCATAGCGGCGGCTAGAAGCCGAGCGATCTATCCCTGAGCAAGCTGAAGGCGGGCGAAAGCCCGTTGGAGGGCTGAAGCAGTTCTAACGTGCAAATTGTTTGTCTGACTTGGGGATAGGGGTCAAAAACCAATCTAGCTCGGCGCTCGCTAGTTCCAACCGAAGCATCTCGTAGGGTGTCCTTTGTGGAGATGGCGCTTCCTGTAGAGCACTGATAAGGTAGACCGGGGAAGAAATTCCTCACTACCTATTCAAACTCCGAATGGATGCGCATCGTAGAAGCAAGGAGACGGGTTTGCGTGACGTAAGGTTCGCAACCGAGAGGGGTTTAACCCAGACCAAAGTTAAGGTCCCTAAATTTATGCTAAGTGTCAAGCGGAAGAGCGTCATTACGCCAAGACAGCAGGGAGGTAAGCTCAGAAGCAGCTATCCTTTAAAAAGTGTGTAACAACTTACCTGCCGAGCGTGGTGGCCTCGAAAATGGACGGGGCTAAAGCATAGTACCGATACTTTGGATACTTGCCTTAGGGCAAGTCATGGTAGGTTGGCGTGGTGATTGGGTCGAAGCAGGGTCGTAAGGTCCTGTGGACCGATTGCTATTGCAGATCTTGGTAGCAGTAACAGCATAGTAAGGTGAGAATCCTTACCTTCGCAAGTGCAAGGGTTTCCAGGCAATGGTCATCAGCCTGGAGTTAGTCGGTCCTAAGAATAATCTCAACAGAATTATTCGAGGGAAACTGGTTAATATTCCAGTACCCG---------AGTGAGCGTTACATCTA------TCGCTTTAAGATAAGGCAAGTACAACCGTCGTTGTATCTAACTTTCGAGATTTGGGGAGTGTCGTAATGACGAGAACCAATTCGAGTGGGGAATGGCTTGGCGTTAGCTGAGTTTGTCTGAGTCTTGGGGACCGTGAAAAATCTGTAGAGAGCAATCTGTCGTGACCGTACCGAGATCCGACACAGGTGCACTGGATGAGAAGTCCAAGAAGTATCGGGTATACCGTAGGCGAGGGAACTCGACAAATTAGTCCTGTACCTTCGGTATAAGGGATGCCTGCAATCGAAATTGGGATAGCAGGTTGCAATGACAAGGGGGTTCCGACTGTTTAATAAAAACACAGGTGACTGCTAGTCCGAAAGGATGTGTATAGTCACTGAATCCTGGCCGGTGCTGGTACCTAAAACTTGGGTTCAACCGAGCTAAGGGCCAGTTAACGCCGGGAGTAACTCTGACTCTCAAGGTAGCCAAATGCCTTGTCGGGTAAGTTCCGACGTGCATGAATGGAACAACGAGAGCCCCACTGTCCCCGCCTACAACCCGGTGAAGCTACAAGGTGGACGAACAGTCCATCATCTTCCATCGGGGAGAGAAGACCCCGTGGAGTTTTACTGCAGCTTGTGCTTGCGGTATAGTTGACATTGCATAGTGTATCTGGTAGCCA-TGTTAACATCCTCCGGGGTGTTAA-GAAGCGCCGTTGTAACACCAGACCTTGTTTGCAGTATCGCTTATCAGGTGAAGACCTGAGACACGTGCAGGTGGGCAGTTCGGCTGGGGCGGCACCCCTTTGAAAAGATATCAAAGGGGCCCAAAGTTCAGCTCAAACGGGTCAGAAATCCGTTGAAGAGGGCAAAGCCAAAAGCTGGATTGACTGGATCTCCAAACGCACGGGATCCAGAGACGAAAGTCGGGCTTAGCGATCCTTCGTGTGCCCACTATTGGGGCCCGGAGGTGACAGAAAAATTACCCCAGGGATAACAGGCTCGTCGCGGGCGAGAGCTCCTATCGACCCCGCGGTTTGGTACCTCGATGTCGGCTTTTCCTATCCTGGTCCTGCAGCAGGGGCCAAGGGTGAGGCTGCTCGCCTATTAAAAGGGAACATGAGCTGGGTTTAGACCGTCGTGAGACAGGTCGGTCTCTGCCTGATGGAAGTG-TGGCTATTTGAGGGGAAGTTGCTCCGAGTACGAGAGGAACAGAGCAGCGTGGCCACTGGTTTACCGGTTGTCAAGGCA-GGCCGGGCAGCTAAGCCATCTGGGCTAAGCGCTGAAAGCATCTAAGCGCGAAACCCTTCCTGAAACAAAATAGCCTTTCTT--AGGATGAAGGTCGGCAGTAGAAGACTGCATTGATAGGATGGAGGTATAGATCACAAGCTTCGG--CGAGTGG-TGAGCCTGCCATTACTAATAGACCAAC
Candidatus-Nitrosotenuis-uzonensis ATCCCGTTGATCCTGCGGGACCTGACTGCTATCGGATTGGTACTAAGCCATGCGAGTCG---------TTGTAGCAATACAAGGCAGACTGCTCAGTAACACGTAGTTAACCTACCCTATGGACGGGGATAACCTCGGGAAACTGAGAATAATCCCCGATAGACCACGATGCCTGGAATGGTTTGTGGTTGAAA--------TGATTTATCGCCGTAGGATGGGACTGCGGTCTATCAGCTAGTTGGTGAGGTAATGGCCCACCAAGGCTATAACAGATACGGGCTCTGAGAGGAGGAGCCCGGAGATGGGTACTGAGACACGGACCCAGGCCCTATGGGGCGCAGCAGGCGAGAAACCTTTGCAATGTGCGAAAGCACGACAAGGTTAATCCGAGTGTCTCCTGCTAAAGGAGTCTTTTACCAGTCCTAGAAACACTGGTGAATAAGGGGTGGGCAAGTCTGGTGTCAGCCGCCGCGGTAAAACCAGCACCTCGAGTGGTCAGGAGGTTTATTGGGCCTAAAGCATCCGTAGCCGGTTGTCTAAGTCTTCGGTTAAATCTATGCGCTTAACGTATAGGCCGCCGAGGATACTGGACAGCTAGGGAGTGGGAGAGGTACACGGTACTCAATAGGAAGGGGTAAAATCCTTTGATCTATTGATGACCACCTGTGGCGAAGGCGGTGTACCAGAACACGTTCGACGGTGAGGGATGAAAGCTGGGGGAGCAAACCGGATTAGATACCCGGGTAGTCCCAGCTGTAAACGATGCAGACTCGGTGATGCATTGGCTGTG-GCCAATGCAGTGCCGCAGGGAAGCCGTTAAGTCTGCCGCCTGGGAAGTACGTACGCAAGTATGACTTAAAGGAATTGGCGGGGGAGCACCACAAGGGGTGAAGCCTGCGGTTCAATTGGAGTCAACGCCAGAAATCTTCGGAGCGACAGCAGAATGAAGGTCAAGCTGAAGACTTTACCAGACAAGCTGAGAGGTGGTGCATGGCCGTCGCCAGCTCGTGCCGTGAGATGTCCTGTTAAGTCAGGTAACGAGCGAGACCCCTGCTACTAGTTGCTACCGTTACTCTGGAGCAGCGGAGCGAATTAGTAGGACCGCCGCAGAATGCGGAGGAAGGAAGGGGCCACGGCAGGTCAGTATGCCCCGAAACTCTGGGGCCACACGCGGGCTGCAATGGTATTGACAATGTGTTCCGAATCCGAAAGGAGGAGGCAATCATCAAACGATACCTCAGTTATGACTGAGGGCTGTAACTCGCCCTCACGAATATGGAATCCCTAGTAACTGCGCGTCACTACCGCGCGGTGAATACGTCCCTGCTCCTTGCACACACCGCCCGTCGTTTCATTGGAGTTGGCTTTTAGTGAGGTAGTGTCTTGTTGGCATTATCGAGCTTGAGGTCAGTGACAAGGGAAAAGTCGTAACAAGGTGACCGTAGGGGAACCTGCGGTCGGATCACCTCCTAGACGCCAGTAGGAGGATTGCTAGGCTTGAGAAGAGATGAAGGACGTGGCAAGCTTAAGCCCGGGGTAGGCGCAAGCGTCCAATGATCCCGGGATCTCCGAATAGGAATCCTGTA-AGATTTACACA---GGTGGTCGAACCGTGGGAACTGAAGCATCTTAGTACCACGTGGAAGAGAAATCGAGATCTCCCAAGTAGCGGCGAGCGAAAAGGAGAGAGCCCAAACTGAATCTGTTATGGTAACATGGCAGAGTGTGGTGTTCGGT------AACGCAGCCGAAGTTTTCTGGAACGTTACGGCATAGAGGGTGATACCCCCTTAGGCGAA--GGTATTGGATCTTATCAGACCAGAGTACTTGTCCTTGGTAGTGGGCAAGGAATTTAGGTGAAAGTAGCATCTAAGGCTAAACATTCCTCAAGACCGATAGTGGACTAGTACCGTGAGGGAAAGCTGAAAAGTACCCCGTGAAAAGTGCATGAAACCTACTGGTTACAGGGTGGCATGGAAGATGATTTTTCCAGACTGGAGGTCCTAGCAGGCTGAAGGTTTGGGGTTCAGTCATCAGTGTCATCCGTTCCGTCTAGAAACACGGGCCAAGGAGCTTACCGTTATGGCGAGCCTAAACCTGAAAGGTGGAGGCGAAGGGAAACCGAATTTCCGCAGCATCC----GCGAGGGAAAGCGTGTGAAAGTGCGTTAAGTCATAGCGGCGGCTAGAAGCCGAGCGATCTATCCCTGAGCAAGTTGAAGGCGAGCGAAAGCTCGTTGGAGGACTGAAGCAGTTCTAACGTGCAAATTGTTTGTCTGACTTGGGGATAGGGGTCAAAAACCAATCTAGCTCGGCGCTCGCTAGTTCCAACCGAAGCATCCCGTAGGGTGTCCTTTGTGGAGACAGCACTTCCTGTAGAGCACTGATAGGGTGGAGCGGGGAAGAAATTCCTCACCACCTCTTCAAACTCCGAAGGGATGTGCATCGAAGAAGCAGGGAGACGGGTTTGCGTGACGTAAGGTTCGCAACCGAGAGGGGTTTAACCCAGACCAAAGTTAAGGCCCCCAAATTTGTGCTAAGTGTCAAGCGGAAGAGCGTCATTACGCCAAGACAGCAGGGAGGTAAGCTCAGAAGCAGCTATCCTTTAAAAAGTGTGTAACAACTTACCTGCCGAGCGTGGTGGCCTCGAAAATGGACGGGGCTAAAGCACAGTGCCGATACTTTGGATACTTGCCTTAGGGCAAGTCATGGTAGGTTGGCGTAGCTATTGGGTCGAAGCAGGGCCGTGAGGTCCTGTGGACCGATTGCTATTGCAGATCTTGGCGGCAGTAACAGCATAGTAAGGTGAGAATCCTTACCTTCGCAAGTGCAAGGGTTTCCAGGCAATGGTCATCAGCCTGGAGTTAGTCGGTCCTAAGAATAATCTCAACAGAATTATTCGAGGGAAACTTGTTAATATTCAAGTACCTG---------GGAAAGCGTTACACTTA------TCGCTTCAAGATAGGGCAAGTACAACCGTCGTTGTATCTAACTTTCGAGGGTTGGGGAGTGTCGTAATGACGAGAACCAACCCGAGTGAGGAATGGCTTGGCGTTAGCTGAGTTTGTCCGAGTCTTGGGGACAGTGAAAAATTTGTAAGGAGTGATTCACCATGGCCGTACCGAGAACCGACACAGGTGCACTGGATGAGAAGTCCAAGAAGTATCGGGTATACCGTAGGCGAGGGAACTCGACAAATTAGTCCTGTACCTTCGGTATAAGGGATGCCTGCAATCGAAATTGGGATAGCAGGTTGCAATGACAAGGGGGTTCCGACTGTTTAATAAAAACACAGGTGACTGCTAGTCCGAAAGGATGTGTATAGTCACTGAATCCTGGCCGGTGCTGGTACCTAAAACTTGGGTTCAACCGAGCTAAGGGCCAGTTAACGCCGGGAGTAACTCTGACTCTCAAGGTAGCCAAATGCCTTGTCGGGTAAGTTCCGACGTGCATGAATGGAACAACGAGAGCCCCACTGTCCCCGCCTACAACCCGGTGAAGCCACAAGGTGGACGAACAGTCCATCATCTTCCATCGGGGAGAGAAGACCCCGTGGAGTTTTACTGCAGCTTGTGCTTGCGGTATAGTTGACATCGCATAGAGTATCTGGTAGCCA-TGTTAACTTCCTCCGGGAGGTTAG-GAAGCGTCGTTGTAACACCAGACTTTGTTTGCAGTATCGCTTATCAGGTGAAGACCTGAGACACGTGCAGGTGGGCAGTTCGGCTGGGGCGGCACCCCTTTGAAAAGATATCAAAGGGGCCCAAAGTTCAGCTCAAACGGGTCAGAAATCCGTTGAAGAGGGCAAAGCCAAAAGCTGGATTGACTGGATCTCCAAACGCACGGGATCCAGAGACGAAAGTCGGGCTTAGCGATCCTTCGTGTGCCCACTATTGGGGCCCGGAGGTGACAGAAAAATTACCCCAGGGATAACAGGCTCGTCGCGGGCGAGAGCTCCTATCGACCCCGCGGTTTGGTACCTCGATGTCGGCTTTTCCTATCCTGGTCCTGCAGCAGGGGCCAAGGGTGAGGCTGCTCGCCTATTAAAAGGGAACATGAGCTGGGTTTAGACCGTCGTGAGACAGGTCGGTCTCTGCCTGATGGAAGCG-TGGCTGTCTGAGGGGAAGTTGCTCCGAGTACGAGAGGAACAGAGCAGCGTGGCCACTGGTTTACCGGTTGTCAAGGCA-GGCCGGGCAGCTAAGCCATTTGGGCTAAGCGCTGAAAGCATCTAAGCGCGAAACCCTTCCCGAGACAAGACAGCCCTTCTT--ACGATGGAGGTCGGCAGTAGAAGACTGCTTTGATAGGATGGAGGTGTAGATCACAAGCTTCGG--CGAGTGG-TGAGCCTGCCATTACTAAACGACCAAC
Cenarchaeum-symbiosum-A ATCCGGTTGATCCTGCCGGACCTGACTGCTATCGGATTGATACTAAGCCATGCGAGTCA---------TTGTAGCAATACAAGGCAGACGGCTCAGTAACACGTAGTCAATCTAACCTATGGACGGGGATAACCTCGGGAAACTGAGAATAATATCCGATAGGCCACTATGCCTGGAATGGTTTGTGGCCCAAA--------TGATTTATCGCCGTAGGATGGGACTGCGGTCTATCAGCTTGTTGGTGAGGTAATGGCCCACCAAGGCTATAACAGATACGGGCTCTGAGAGGAGAGGCCCGGAGATGGGTACTGAGACACGGACCCAGGCCCTATGGGGCGCAGCAGGCGAGAAAACTTTGCAATGTGCGAAAGCACGACAAGGTTAATCCGAGTGTTTTCTGCTAAAGAAATCTTTTACCGGTCTTAAAACCACCGGCGAATAAGGGGTGGGCAAGTCTGGTGTCAGCCGCCGCGGTAAAACCAGCACCTCAAGTGGTCAGGAGGATTATTGGGCCTAAAGCATCCGTAGCCTGCCGTGTAAGTTTTCGGTTAAATCTATGCGCTCAACGCATAGGCTGCCGGAAATACTGCACGGCTAGGGAGTGGGAGAGGTAGACGGTACTCGGTAGGAAGGGGTAAAATCCTCTGATCTATCGATGACCCCCTGTGGCGAAGGCGGTCTACTAGAACACGTCCGACGGTGAGGGATGAAAGCTGGGGGAGCAAACCGGATTAGATACCCGGGTAGTCCCAGCTGTAAACAATGCAAACTCAGTGATGCATTGGCTAAGAGCCAGTGCAGTGCCGCAGGGAAGCCGTTAAGTTTGCCGCCTGGGAAGTACGTACGCAAGTATGACTTAAAGGAATTGGCGGGGGAGCACCACAAGGGGTGAAGCCTGCGGTTCAATTGGAGTCAACGCCAGAAATCTTCGGAGAGACAGCAGTGTGAAGGTCAAGCTGAAGACTCTACCAGACAAGCTGAGAGGTGGTGCATGGCCGTCGCCAGCTCGTGCCGTGAGATGTCCTGTTAAGTCAGGTAACGAGCGAGATCCTTGCCTCTAGTTGCCACCATTGCTCTGGAGCAGTGGGGCGAATTAGCGGGACCGCCGCAGAATGCGGAGGAAGGAAAGGGCCACGGCAGGTCAGTATGCCCCGAAACTCTGGGGCCACACGCGGGCTGCAATGGTAGTGACAATGGGTTCCATATCCGAAAGGAGGAGGTAATCCCCAAACGCTACCACAGTTATGACTGAGGGCTGCAACTCGCCCTCACGAATCTGGAATCCCTAGTAACCGCGCGTCATTACCGCGCAGTGAATACGTCCCTGCTCCTTGCACACACCGCCCGTCGTTTCATTGAAGTTTGCTTTTAGTGAGGTGACGTCTAATTGGCGTTATCGAACTTGAGGTAAGCGACAAGGGAAAAGTCGTAACAAGGTGACCGTAGGGGAACCTGCGGTCGGATCACCTCCT---CGGCAATAGGAGGATTGCTAGGCTTGAGGAGAGAAGAAGGACGTGGCAAGCTTAAGCTCGGGGTAGGTGCACGCACCCGTTGATCCCGAGATTTCCGAATAGGAATCCTGTATACT-----------GGAGGTCGAACCGTGGGAATTGAAGCATCTTAGTACCACGAGGAAGAGAAATCGAGATTTCCCAAGTAGAGGCGATCGAAAAGGAAAGAGCCCAAACTGAATCTGCCGCGGTAACGCGGCCGAGTGTGGTGTTTTGG------GAAATAGTTGAAGTGTTCTGAAATGTTCCGGCTTAGAGGGTGATACCCCCCTAGACGAA--GGAATGGGGCAGGGCCACACCCGAGTAGTTGTCCTTGGCAGTGGGCAGCGAAGATTGGTGAAAGTAGCATCAAAGGCTAAATATCTCTCAAGACCGATAGTGTACTAGTACCGTGAGGGAAAGCTGAAAAGTACCCCGTGAAAAGTGCATGAAACCTATTGCTTACAGCATGGCATGAAAGACGATTTTTTCGGACCGGAGGTTCCAGCAAGCTGAAAGTCCGGAGCTCTGTCGTCAGTGTCATGCGTTCCGTCTCGAAACACGGGCCAGGGAGCTTGCTGTCATGGCGAGGTTAAGCCTAGAAGGCGTAGCCGAAGGGAAACCGAATTCTCGCAGCATT-----GTGAGGAGAAGCGTGTGAAAGTGCGTTAAGTCATGGCGGTGGCTAGAAGCCAGTCGATCTATTCCTGAGCAAGATGAAGGTGGGCGAAAGCCCACTGGAGGTCTGCAGCAGTTCTGACGTGCAACTCGTTTGTGTGACTTGGGAATAGGGGTCAAAAACCAATCTAGACTGGCGCTTGCTAGTTCCAACCGAAGCGTCTCGCAGGGCGTGCTATGTGGAGATGGTGTTTCCGGTAGAGCACTGATAGGGTGGCGCGGGGAAGAGATTCCTCACCATCCATTCAAACTCCGAACGGATACACATCGCAGAAGCATGGACACGGGTTCGTGTGACGTAAGGTTCACGACCGAGAGGGGTTTAACCCAGACTGGAGTTAAGGTCCCCAAATTTCTGCTAAGTGTCAAGCCAAAGTGCGTGTCATCGCCAAGACAGCAGGGAGGTAAGCTCAGAAGTAGCTATCCTTCAAAAAGTGTGTAACAACTTACCTGCCGAGCGAGGGCGCCACAAAAACGGACGGGGCTAAAGCAGAGTACCGATACTCCAGACGTGCACCGATAGGTGCACCGTGGTAGGTTGGCGTAGTGATTGGGACGAAGCAGGGCGGTGACGTCCTGTGGACCGATTTCTATTGCAGATCCTGGTGGCAGTAACAGCATAGTGCGGTGAGAATCCGCACCACCGTAAGCGCAAGGGTTTCCAGGCAATGGTCGTCAGCCTGGAGTTAGTCGATCCTAAGGACTGCCTCAACAGAGTAGTCCGTGGGAAACCAGTTAATATTCTGGTACCTT---------AGGGAGCGTT-GAACCG------TCGCTTCCGGATAGGGGGAACATGACCGTCGTCGTGTCGAACCGTCGAGGGCCTGGGAGTGTCGTAATGACGAGAACAGGCCCGAGGCGGGAGTGGCTTTGCGTTAGCAGAGTTTTCCCGATTCCAGGAGACCATGAAAGACCTGCGGCTAGCAAACTGCA-AGTTCGTACCCAGATCCGACACAGGTGCGCTGGTTTAGTAAACTAAGGTGCTACGGGTATACCGTAGGCGAGGGAATTCGGCAAATTAGTCCTGTAGCTTAGGTATAAGGGATGCCTGCAGCTGGAATGGCGGCAGCAGGTTGCAGTGACAAGGGGGTTTCGACTGTTTAATAAAAACACAGGCGACTGCTAGCCCGAAAGGGTATGTATAGTCGCTGAATCCTGGCCGGTGCCGGTATCTAAAACTTGGGTTCAACCGAGCTAAGGACCGGTTAACGCCGGGAGTAACTCTGACTCTCAAGGTAGCCAAATGCCTTGTCGGGTAAGTTCCGACGTGCATGAATGGAACAACGAGAGCCCCACTGTCCCCGCCTACAACCCGGTGAAGCCACAAGGTGGACGAACAGTCCATCATCTTCCATCGGGGAGAGAAGACCCCGTGGAGTTTTACTGCAGCTTGTGCTTGTGGTATAGCAGGGAGTGCATAGCGTATCTGGGAGTCATTTCTGGCGTTCTTTGGGACGTCAG-GGGACGCCGATGTAACACCAGACATTTCCTGCAGTGCCACTTACCCGGTGAAGACCGGGGACATGTGCAGGTGGGCAGTTCGGCTGGGGCGGCACCCCTTTGAAAAGATATCAAAGGGGCCCAAAGTTTAGTTCAAGCGGGTCAGAAATCCGCTGAAGAGGGCAAAGCCAAAAACTAGACTGAATGGATTTCCAAACGCACGGAATTCATAGACGAAAGTCTGGCTTAGCGATCCTTCGTGTGCCCACTATTGGGGCCCGGAGGTGACAGAAAAATTACCCCAGGGATAACAGGCTCGTCGCGGGCGAGAGCTCCTATCGACCCCGCGGTTTGGTACCTCGATGTCGGCTTTTCCTATCCTGGTCCTGCAGCAGGGGCCAAGGGTGAGGCTGCTCGCCTATTAAAAGGGAACATGAGCTGGGTTTAGACCGTCGTGAGACAGGTCGGCCTCTGCCTGATGGAAGCG-CGAATATCTGAGGGGAAGTCGCTCTTAGTACGAGAGGAACAGAGAGGCGTGGCCACTGGTCTACCGGTTGTCAGGGCA-GGCCGGGCAGCTAAGCCATCTAGGCTAAGTGCTGAAAGCATCTAAGCACGAATCCTATCCCGAGACAAGATATTCCTTCTT--CGGATGAAGGTTCGCAGAAGAAGACTGCGTTGATAGGAAGGTGGTGTATCCCACAAGCTTCGG--CGAGTGG-TGAGCCAGCCTTTACTAATCGACCAAA
Desulfurococcus-amylolyticus-1221n CTCCGGTTGATCCTGCCGGTCCCGACCGCTATCGGGGTGGGGCTAAGCCATGGGAGTCGTACGCCCCGCCGCTGCGGGGCGTGGCGGACGGCTGAGTAACACGTGGCTAACCTACCCTCGGGAGGGGGATAACACCGGGAAACTGGTGCTAATCCCCCATAGAGGAGGGGGCCTGGAAGGGTCCCTCCTCGAAAAGGTGTGGTGCCGCACCGCCCGAGGATGGGGCTACGGCCCATTAGGTAGTTGGCGGGGTAACGGCCCGCCAAGCCGATAATGGGTAGGGGCCGTGAGAGCGGGAGCCCCCAGATGGGCACTGAGACAAGGGCCCAGGCCCTACGGGGCGCACCAGGCGCGAAACCTCCGCAATGCGGGAAACCGTGACGGGGCCACCCCGAGTGCCCCC---TTACGGGGGCTTTTCCCCGCTGTAGGAAGGCGGGGGAATAAGCGGGGGGCAAGTCTGGTGTCAGCCGCCGCGGTAATACCAGCCCCGCGAGTGGTCGGGACGATTATTGGGCCTAAAGCGCCCGTAGCCGGCTCGACAAGTCTCCTCCTAAATCCTCGGGCTCAACCCGAGGATTGGAGGAGATACTGTCGAGCTAGGGGGTGGGAGAGGCCGAGGGTACTCCCGGGGTAGGGGCGAAATCCTATAATCCCGGGAGGACCACCAGTGGCGAAGGCGCTCGGCTGGAACACGCCCGACGGTGAGGGGCGAAAGCCGGGGGAGCGAACCGGATTAGATACCCGGGTAGTCCCGGCTGTAAACGATGCGGGCTAGGTGTTGGGTGGGCCTAGAGCCCACCCAGTGCCGCAGGGAAGCCGTTAAGCCCGCCGCCTGGGGAGTACGGCCGCAAGGCTGACTCAAAGGAATTGGCGGGGGAGCACCACAAGGGGTGGAGCCTGCGGTTCAATTGGAGTCAACGCCGGGAATCTCGGGGGAGACAGCAGGATGACGGCCAGGTTAAAGGCCTTGCCTGACGCGCTGAGAGGAGGTGCATGGCCGTCGCCAGCTCGTGCTGTGAAGTGTCCGGTTAAGTCCGGAAACGAGTGAGACCCCCACCCCTAGTTGCGACCCGGGGCT-ACGGCTCCGGGGCACACTAGGGGGACTGCCGCCGAAGGCGGAGGAAGGAGGGGGCCACGGCAGGTCAGCATGCCCCGAATCCCCCGGGCTACACGCGGGCTACAATGGCGGGGACAATGGGATCCGACCCCGAAAGGGGGAGGCAATCCCCAAACCCCGCCGTAGTTGGGATCGAGGGCTGCAACTCGCCCTCGTGAACGAGGAATCCCTAGTAACCGCGTGTCAACATCGCGCGGTGAATACGTCCCTGCTCCTTGCACACACCGCCCGTCGCTCCACCCGAGGGGAGGGGGAGTGAGGCCTGGCC----GGGTCGGGTCGAACTCCCCCTCCCTGAGGGGGGAGAAGTCGTAACAAGGTAGCCGTACCGGAAGGTGCGGCTGGATCACCTCCT--ACGCCGCCCGGTGGATGGCTCGGCTCGGGCGCCGAGGAAGGCCGTGGCAAGCTTAAGCCCGGGGTAGGCGCAGGCAGCCGTTGAACCCGGGATCGCCGAATGGGACCTCCCGCCGCGGTGGCACCTACCGGGTGGGAACCCCCCGAACGGAAACATCTTAGTAGGGGGAGGAAAAGAAACCGGGATCCCCTGAGTAGGGGCGACCGAAAGGGGGAGAGCCCAGACCAAATCCCTACGGGATAAGTGGGGAGATGTGGGGTTACTGGGACCCACTGTAGCCGAAGTGACCTGGAAAGGTCCGCCGTAGAGGGTGATAGCCCCGTAGGCTAAGGGGGCCCGTGCCGTGGAG---CAGAGTACCACGGCTTGGTTTTGCCGTGGGAAGTCGGGGGTCACCGACCTCCAAGGCTAAATACGTCCCGAGACCGATAGCGAACAAGTACCGTGAGGGAAAGCTGAAAAGCACCCCGTGAAAAGAGCCTGAAACCGGGCGGCTACAGCACGGCCCTGAAGGAGTGAGCCCGCTGAAGGAAACCGGGGCGACCCGGGAGTACAAGGCGGGTGGACCAGGGTCGTGCCGTCCGTCTTGAAACACGGGCCGGGGAGTCCACGGCAGTGGCGAGCCTAAGGGGGTGCCCCGTAGGCGTAGGGAAACCGAAAGCCCGCAGCCGCCT--GGCGAGGGGCGGGGTCCCAAAGGGCCCGGAGTCACTGCCGTGACCAGAAACCGGGCGATCTAGGCGGGGGCAGGGTGAAGCCGGGGGAAACCCCGGTGGAGGCCCGAAAGGGTTCTGACGTGCAATTCGTTCCCATGACCCCCGTCTAGGGGCAAAAGACCAATCTAGCCCGGTGATAGCTGGTTCCCGCCGAAGTGGGTCTCAGCCCAGCCCCGCCGGAGGTGGGTCACGGGGTAGAGCACGGATCGGGGATGCGGAGGCCGAAAGGCCTCGGTCCCCGGTCCAACTCCGAACCTGTGGCCACCGTAGATGGCGGGAGTGGGGTTCCCC-GGCGTAAGGCTGGGGGCCGCGAGGGGAACAACCCAGACCGGGGTTAAGGCCCCAAAGTGCCGGCTAAGTGCCAATCAAAAGGGCGTCCTACGGCTTAGACAGCGGGGAGGTGGGCCTAACAGCAGCCATCCTTTAAAGAGTGCGTAACAGCTCACCCGCAGAGCCGTAGGGCCCCGAAGATTAGTGGGGCTCAAGCCGGCCGCCGAGACCCCGGGGCACGG--------CGTGATCCGGTAGGCGGGCGCCGGGTCGGGGCAGAAGTCGGGCCGTGAGGTCCGATGGACCCGATCCGGGTGAAGATCCCGGCGGCAGTAACAGCGAAGAGGGGTGGGAATCCCCTCCGCCGGAAGGGCAAGGGTTCCTCGGCAACGGTCGTCGGCCGAGGGTTAGCCGGTCCTAACCCGGGCCGTAACACGGACCCGGGTGGGAAACGGGTTAATATTCCCGTGCCGCAGGGGTAGGCGGCAACGCAAGCCCTGCCTCCGACGCCTCTGGATAGGCGGACTGGAGGCACCGATCCAGCTAACCGGTGAAGGCCCTGGAGTACCGTAATGGTGAGAAGGGGCCGAAGCCGGGAATAGGGCTCCGTTAGGAGCCTTCCGCCGATTCCAGGGGCCCTTGAAAAGGGGGCAGGGAACGATCCCCTGCGACCGTACCGAGAACCGACACAGGTGCCCTGGGTTAGAAGCCCAAGGCGTGTGGGGGCTAACCCAGGCCAGGGAACTCGGCAAATTGGCCCCGTAACTTCGGGAGAAGGGGTGCCTGCGGTCACCCCTGGGACCGCAGGCCGCAGTGCCTAGGGGGGCCTGACTGTTTAATAAAAACATAGGTCCCCGCAAGCCCGAAAGGGTTTGTACGGGGGCTGAATCCTGGCCACTGGCGGTCCGTGAAACCGGGGTCCAACCCGGCGAAGCGCCGCTGAAGGCCGGGAGTAACTCTGACTCTCAAGGTAGCCAAATGCCTTGCCGGGTAAGTTCCGGCGCGCATGAATGGATCAACGAGGTCCCCACTGTCCTGGCCTGGGGCCCCGTGAATACACGGAGCCGGTGCATAGGCCGGCAACCCCCCGCAGGGCGATAAGTCCCCGTGGAGCTTTACCGCAGCCTGGCGCTGGCACCCGGGTTGCGGTGCGTAGCGTAGGTGGGAGCCTGTGAAGCCATGCTTCCGGGCATGGTGGAGGCGTCAATGAAACACCACCCATCGCAACCCGGGTGCCTTACTCGTTG--CCGGGAGGACAACGCCAGGTGGGCGGTTCGGCTGGGGCGGCACGCCCGCGAAAAGATAACACGGGCGCCCAAAGGTCGGCTCAGGCGGGTTAGAGCTCCGCCGTAGAGTGCAAGGGCAAAAGCCGGCCTGACCGGACCCTTGAACACAAGGGGTCCGGCCGGGAAACCGTGGCCTAGCGAACGCTCGTGCCCCCCTCGGTGGGGGCCGGGCATGACAGAAAAGTTACCCCGGGGATAACAGAGTCGTCGCGGGCGAGAGCTCCCATCGACCCCGCGGTTTGCTACATCGATGTCGGCTCTTCCCATCCTGGGGGTGCAGCAGCCTCCAAGGGTGGGGCTGCCCGCCCATTAAAGGGGAACGTGAGCTGGGTTTAGACCGTCGTGAGACAGGTCGGACTCTACCCGCGGGGGGTGCGGGCCGCCTGAGGGGAAGCTACCCTCAGTACGAGAGGAACGGGGTGGCGCGGCCTCTGGTTTACCGGTTGTGCGGGCAACGCCGGGCAGCCACGCCGCAAGGGGTAACCGCTGAAAGCATCTAAGCGGGAACCCCTCCCCGAAAAGAGGCGGCCTGTCGTCAGGCGGCGCGGGCTCCCGTAGAAGACGGGGTTGATGGGGCGGGGGTGTAAGCCCCAAGGGGTTTCCCGAGGGGTTCAGCCCGCCGCTCCCAAGAGCCCGA-
Desulfurococcus-amylolyticus-DSM-16532 CTCCGGTTGATCCTGCCGGTCCCGACCGCTATCGGGGTGGGGCTAAGCCATGGGAGTCGTACGCCCCGCCGCTGCGGGGCGTGGCGGACGGCTGAGTAACACGTGGCTAACCTACCCTCGGGAGGGGGATAACACCGGGAAACTGGTGCTAATCCCCCATAGAGGAGGGGGCCTGGAAGGGTCCCTCCTCGAAAAGGTGTGGTGCCACACCGCCCGAGGATGGGGCTACGGCCCATTAGGTAGTTGGCGGGGTAACGGCCCGCCAAGCCGATAATGGGTAGGGGCCGTGAGAGCGGGAGCCCCCAGATGGGCACTGAGACAAGGGCCCAGGCCCTACGGGGCGCACCAGGCGCGAAACCTCCGCAATGCGGGAAACCGTGACGGGGCCACCCCGAGTGCCCCC---TTACGGGGGCTTTTCCCCGCTGTAGGAAGGCGGGGGAATAAGCGGGGGGCAAGTCTGGTGTCAGCCGCCGCGGTAATACCAGCCCCGCGAGTGGTCGGGACGATTATTGGGCCTAAAGCGCCCGTAGCCGGCTCGGCAAGTCTCCTCCTAAATCCTCGGGCTCAACCCGAGGATTGGAGGAGATACTGCCGAGCTAGGGGGTGGGAGAGGCCGAGGGTACTCCCGGGGTAGGGGCGAAATCCTATAATCCCGGGAGGACCACCAGTGGCGAAGGCGCTCGGCTGGAACACGCCCGACGGTGAGGGGCGAAAGCCGGGGGAGCGAACCGGATTAGATACCCGGGTAGTCCCGGCTGTAAACGATGCGGGCTAGGTGTTGGGTGGGCCTAGAGCCCACCCAGTGCCGCAGGGAAGCCGTTAAGCCCGCCGCCTGGGGAGTACGGCCGCAAGGCTGACTCAAAGGAATTGGCGGGGGAGCACCACAAGGGGTGGAGCCTGCGGTTCAATTGGAGTCAACGCCGGGAATCTCGGGGGAGACAGCAGGATGACGGCCAGGTTAAAGGCCTTGCCTGACGCGCTGAGAGGAGGTGCATGGCCGTCGCCAGCTCGTGCTGTGAAGTGTCCGGTTAAGTCCGGAAACGAGTGAGACCCCCACCCCTAGTTGCGACCCGGGGCT-ACGGCTCCGGGGCACACTAGGGGGACTGCCGCCGAAGGCGGAGGAAGGAGGGGGCCACGGCAGGTCAGCATGCCCCGAATCCCCCGGGCTACACGCGGGCTACAATGGCGGGGACAATGGGATCCGACCCCGAAAGGGGGAGGCAATCCCCAAACCCCGCCGTAGTTGGGATCGAGGGCTGCAACTCGCCCTCGTGAACGAGGAATCCCTAGTAACCGCGTGTCAACATCGCGCGGTGAATACGTCCCTGCTCCTTGCACACACCGCCCGTCGCTCCACCCGAGGGGAGGGGGAGTGAGGCCTGGCC----GGGTCGGGTCGAACTCCCCCTCCCTGAGGGGGGAGAAGTCGTAACAAGGTAGCCGTACCGGAAGGTGCGGCTGGATCACCTCCT--ACGCCGCCCGGTGGATGGCTCGGCTCGGGCGCCGAGGAAGGCCGTGGCAAGCTTAAGCCCGGGGTAGGCGCAGGCAGCCGTTGAACCCGGGATCGCCGAATGGGACCTCCCGCCACGGTGGCACCTACCGGGTGGGAACCCCCCGAACGGAAACATCTTAGTAGGGGGAGGAAAAGAAACCGGGATCCCCTGAGTAGGGGCGACCGAAAGGGGGAGAGCCCAGACCAAATCCCCACGGGATAAGTGGGGAGATGTGGGGTTACTGGAACCCACTGTAGCCGAAGTGGCCTGGAAAGGCCCGCCGTAGAGGGTGATAGCCCCGTAGGCTAAGGGGGCCCGTGCCCTGGAG---CAGAGTACCACGGCTTGGTTTTGCCGTGGGAAGTCGGGGGTCACCGACCTCCAAGGCTAAATACGTCCCGAGACCGATAGCGAACAAGTACCGTGAGGGAAAGCTGAAAAGCACCCCGTGAAAAGAGCCTGAAACCGGGCGGCTACAGCACGGCCCTGAAGGAGTGAGCCCGCTGAAGGAAACCGGGGCGACCCGGGAGTACAAGGCGGGTGGACCAGGGTCGTGCCGTCCGTCTTGAAACACGGGCCGGGGAGTCCACGGCAGTGGCGAGCCTAAGGGGGTGCCCCGTAGGCGTAGGGAAACCGAAAGCCCGCAGCCGCCT--GGCGAGGGGCGGGGTCCCAAAGGGCCCGGAGTCACTGCCGTGACCAGAAACCGGGCGATCTAGGCGGGGGCAGGGTGAAGCCGGGGGAAACCCCGGTGGAGGCCCGAAAGGGTTCTGACGTGCAATTCGTTCCCATGACCCCCGTCTAGGGGCAAAAGACCAATCTAGCCCGGTGATAGCTGGTTCCCGCCGAAGTGGGTCTCAGCCCAGCCCCGCCGGAGGTGGGCCACGGGGTAGAGCACGGATCGGGGATGCGGAGGCCGAAAGGCCTCGGTCCTCGGTCCAACTCCGAACCTGTGGCCACCGTAGATGGCGGGAGTGGGGTTCCCC-GGCGTAAGGCTGGGGGCCGCGAGGGGAACAACCCAGACCGGGGTTAAGGCCCCAAAGTGCCGGCTAAGTGCCAATCGAAAGGGCGTCCTACGGCTTAGACAGCGGGGAGGTGGGCCTAACAGCAGCCATCCTTTAAAGAGTGCGTAACAGCTCACCCGCAGAGCCGTAGGGCCCCGAAGATTAGTGGGGCTCAAGCCGGCCGCCGAGACCCCGGGGCACGG--------CGTGATCCGGTAGGCGGGCGCCGGGTCGGGGCAGAAGTCGGGCCGTGAGGTCCGATGGACCCGATCCGGGTGAAGATCCCGGCGGCAGTAACAGCGAAGAGGGGTGGGAATCCCCTCCGCCGGAAGGGCAAGGGTTCCTCGGCAACGGTCGTCGGCCGAGGGTTAGCCGGTCCTAACCCGGGCCGTAACACGGACCCGGGTGGGAAACGGGTTAATATTCCCGTGCCGCAGGGGTAGGCGGCAACGCAAGCCCTGCCTCCGACGCCTCTGGATAGGCGGACTGGAGGCACCGATCCAGCTAACCGGTGAAGGCCCTGGAGTACCGTAATGGTGAGAAGGGGCCGAAGCCGGGAATGGGGCTCCGTTAGGAGCCTTCCGCCGATTCCAGGGGCCCTTGAAAAGGGGGCAGGGAACGATCCCCTGCGACCGTACCGAGAACCGACACAGGTGCCCTGGGTTAGAAGCCCAAGGCGTGTGGGGGCTAACCCAGGCCAGGGAACTCGGCAAATTGGCCCCGTAACTTCGGGAGAAGGGGTGCCTGCGGTCACCCCTGGGACCGCAGGCCGCAGTGCCTAGGGGGGCCTGACTGTTTAATAAAAACATAGGTCCCCGCAAGCCCGAAAGGGTTTGTACGGGGGCTGAATCCTGGCCACTGGCGGTCCGTGAAACCGGGGTCCAACCCGGCGAAGCGCCGCTGAAGGCCGGGAGTAACTCTGACTCTCAAGGTAGCCAAATGCCTTGCCGGGTAAGTTCCGGCGCGCATGAATGGATCAACGAGGTCCCCACTGTCCTGGCCTGGGGCCCCGTGAATACACGGAGCCGGTGCATAGGCCGGCAACCCCCCGCAGGGCGATAAGTCCCCGTGGAGCTTTACCGCAGCCTGGCGCTGGCACCCGGGTTGCGGTGCGTAGCGTAGGTGGGAGCCTGTGAAGCCATGCTTCCGGGCATGGTGGAGGCGTCAATGAAACACCACCCATCGCAATCCGGGTGCCTTACTCGTTG--CCGGGAGGACAACGCCAGGTGGGCGGTTCGGCTGGGGCGGCACGCCCGCGAAAAGATAACACGGGCGCCCAAAGGTCGGCTCAGGCGGGTTAGAGCTCCGCCGTAGAGTGCAAGGGCAAAAGCCGGCCTGACCGGACCCTTGAACACAAGGGGTCCGGCCGGGAAACCGTGGCCTAGCGAACGCTCGTGCCCCCCTCGGTGGGGGCCGGGCATGACAGAAAAGTTACCCCGGGGATAACAGAGTCGTCGCGGGCGAGAGCTCCCATCGACCCCGCGGTTTGCTACATCGATGTCGGCTCTTCCCATCCTGGGGGTGCAGCAGCCCCCAAGGGTGGGGCTGCCCGCCCATTAAAGGGGAACGTGAGCTGGGTTTAGACCGTCGTGAGACAGGTCGGACTCTACCCGCGGGGGGTGCGGGCCGCCTGAGGGGAAGCTGCCCTCAGTACGAGAGGAACGGGGCGGCGCGGCCTCTGGTTTACCGGTTGTGCGGGCAACGCCGGGCAGCCACGCCGCAAGGGGTAACCGCTGAAAGCATCTAAGCGGGAACCCCTCCCCGAAAAGAGGCGGCCTGCCGTCAGGCGGCGCGGGCTCCCGTAGAAGACGGGGTTGATGGGGCGGGGGTGTAAGCCCCAAGGGGTTTCCCGAGGGGTTCAGCCCGCCGCTCCCAAGAGCCCGA-
Desulfurococcus-amylolyticus-Z-533 CTCCGGTTGATCCTGCCGGTCCCGACCGCTATCGGGGTGGGGCTAAGCCATGGGAGTCGTACGCCCCGCCGCTGCGGGGCGTGGCGGACGGCTGAGTAACACGTGGCTAACCTACCCTCGGGAGGGGGATAACACCGGGAAACTGGTGCTAATCCCCCATAGAGGAGGGGGCCTGGAAGGGTCCCTCCTCGAAAAGGTGTGGTGCCGCACCGCCCGAGGATGGGGCTACGGCCCATTAGGTAGTTGGCGGGGTAACGGCCCGCCAAGCCGATAATGGGTAGGGGCCGTGAGAGCGGGAGCCCCCAGATGGGCACTGAGACAAGGGCCCAGGCCCTACGGGGCGCACCAGGCGCGAAACCTCCGCAATGCGGGAAACCGTGACGGGGCCACCCCGAGTGCCCCC---TTACGGGGGCTTTTCCCCGCTGTAGGAAGGCGGGGGAATAAGCGGGGGGCAAGTCTGGTGTCAGCCGCCGCGGTAATACCAGCCCCGCGAGTGGTCGGGACGATTATTGGGCCTAAAGCGCCCGTAGCCGGCTCGACAAGTCTCCTCCTAAATCCTCGGGCTCAACCCGAGGATTGGAGGAGATACTGTCGAGCTAGGGGGTGGGAGAGGCCGAGGGTACTCCCGGGGTAGGGGCGAAATCCTATAATCCCGGGAGGACCACCAGTGGCGAAGGCGCTCGGCTGGAACACGCCCGACGGTGAGGGGCGAAAGCCGGGGGAGCGAACCGGATTAGATACCCGGGTAGTCCCGGCTGTAAACGATGCGGGCTAGGTGTTGGGTGGGCCTAGAGCCCACCCAGTGCCGCAGGGAAGCCGTTAAGCCCGCCGCCTGGGGAGTACGGCCGCAAGGCTGACTCAAAGGAATTGGCGGGGGAGCACCACAAGGGGTGGAGCCTGCGGTTCAATTGGAGTCAACGCCGGGAATCTCGGGGGAGACAGCAGGATGACGGTCAGGTTAAAGGCCTTGCCTGACGCGCTGAGAGGAGGTGCATGGCCGTCGCCAGCTCGTGCTGTGAAGTGTCCGGTTAAGTCCGGAAACGAGTGAGACCCCCACCCCTAGTTGCGACCCGGGGCT-ACGGCTCCGGGGCACACTAGGGGGACTGCCGCCGAAGGCGGAGGAAGGAGGGGGCCACGGCAGGTCAGCATGCCCCGAATCTCCCGGGCTACACGCGGGCTACAATGGCGGGGACAATGGGATCCGACCCCGAAAGGGGGAGGCAATCCCCAAACCCCGCCGTAGTTGGGATCGAGGGCTGCAACTCGCCCTCGTGAACGAGGAATCCCTAGTAACCGCGTGTCAACATCGCGCGGTGAATACGTCCCTGCTCCTTGCACACACCGCCCGTCGCTCCACCCGAGGGGAGGGGGAGTGAGGCCTGGCC----GGGTCGGGTCGAACTCCCCCTCCCTGAGGGGGGAGAAGTCGTAACAAGGTAGCCGTACCGGAAGGTGCGGCTGGATCACCTCCT--ACGCCGCCCGGTGGATGGCTCGGCTCGGGCGCCGAGGAAGGCCGTGGCAAGCTTAAGCCCGGGGTAGGCGCAGGCAGCCGTTGAACCCGGGATCGCCGAATGGGACCTCCCGCCGCGGTGGCACCTACCGGGTGGGAACCCCCCGAACGGAAACATCTTAGTAGGGGGAGGAAAAGAAACCGGGATCCCCTGAGTAGGGGCGACCGAAAGGGGGAGAGCCCAGACCAAATCCCTACGGGATAAGTGGGGAGATGTGGGGTTACTGGGACCCACTGTAGCCGAAGTGACCTGGAAAGGTCCGCCGTAGAGGGTGATAGCCCCGTAGGCTAAGGGGGCCCGTGCCGTGGAG---CAGAGTACCACGGCTTGGTTTTGCCGTGGGAAGTCGGGGGTCACCGACCTCCAAGGCTAAATACGTCCCGAGACCGATAGCGAACAAGTACCGTGAGGGAAAGCTGAAAAGCACCCCGTGAAAAGAGCCTGAAACCGGGCGGCTACAGCACGGCCCTGAAGGAGTGAGCCCGCCGAAGGAAACCGGGGCGACCCGGGAGTACAAGGCGGGTGGACCAGGGTCGTGCCGTCCGTCTTGAAACACGGGCCGGGGAGTCCACGGCAGTGGCGAGCCTAAGGGGGTGCCCCGTAGGCGTAGGGAAACCGAAAGCCCGCAGCCGCCT--GGCGAGGGGCGGGGTCCCAAAGGGCCCGGAGTCACTGCCGTGACCAGAAACCGGGCGATCTAGGCGGGGGCAGGGTGAAGCCGGGGGAAACCCCGGTGGAGGCCCGAAAGGGTTCTGACGTGCAATTCGTTCCCATGACCCCCGTCTAGGGGCAAAAGACCAATCTAGCCCGGTGATAGCTGGTTCCCGCCGAAGTGGGTCTCAGCCCAGCCCCGCCGGAGGTGGGCCACGGGGTAGAGCACGGATCGGGGATGCGGAGGCCGAAAGGCCTCGGTCCCCGGTCCAACTCCGAACCTGTGGCCACCGTAGATGGCGGGAGTGGGGTTCCCC-GGCGTAAGGCTGGGGGCCGCGAGGGGAACAACCCAGACCGGGGTTAAGGCCCCAAAGTGCCGGCTAAGTGCCAATCAAAAGGGCGTCCTACGGCTTAGACAGCGGGGAGGTGGGCCTAACAGCAGCCATCCTTTAAAGAGTGCGTAACAGCTCACCCGCAGAGCCGTAGGGCCCCGAAGATTGGTGGGGCTCAAGCCGGCCGCCGAGACCCCGGGGCACGG--------CGTGATCCGGTAGGCGGGCGCCGGGTCGGGGCAGAAGTCGGGCCGTGAGGTCCGATGGACCCGATCCGGGTGAAGATCCCGGCGGCAGTAACAGCGAAGAGGGGTGGGAATCCCCTCCGCCGGAAGGGCAAGGGTTCCTCGGCAACGGTCGTCGGCCGAGGGTTAGCCGGTCCTAACCCGGGCCGTAACACGGACCCGGGTGGGAAACGGGTTAATATTCCCGTGCCGCAGGGGTAGGCGGCAACGCAAGCCCTGCCTCTGACGCCTCTGGATAGGCGGACTGGAGGCACCGATCCAGCTAACCGGTGAAGGCCCTGGAGTACCGTAATGGTGAGAAGGGGCCGAAGCCGGGAATGGGGCTCCGTTAGGAGCCTTCCGCCGATTCCAGGGGCCCTTGAAAAGGGGGCAGGGAACGATCCCCTGCGACCGTACCGAGAACCGACACAGGTGCCCTGGGTTAGAAGCCCAAGGCGTGTGGGGGCTAACCCAGGCCAGGGAACTCGGCAAATTGGCCCCGTAACTTCGGGAGAAGGGGTGCCTGCGGTCACCCCTGGGACCGCAGGCCGCAGTGCCTAGGGGGGCCTGACTGTTTAATAAAAACATAGGTCCCCGCAAGCCCGAAAGGGTTTGTACGGGGGCTGAATCCTGGCCACTGGCGGTCCGTGAAACCGGGGTCCAACCCGGCGAAGCGCCGCTGAAGGCCGGGAGTAACTCTGACTCTCAAGGTAGCCAAATGCCTTGCCGGGTAAGTTCCGGCGCGCATGAATGGATCAACGAGGTCCCCACTGTCCTGGCCTGGGGCCCCGTGAATACACGGAGCCGGTGCATAGGCCGGCAACCCCCCGCAGGGCGATAAGTCCCCGTGGAGCTTTACCGCAGCCTGGCGCTGGCACCCGGGTTGCGGTGCGTAGCGTAGGTGGGAGCCTGTGAAGCCATGCTTCCGGGCATGGTGGAGGCGTCAATGAAACACCACCCATCGCAACCCGGGTGCCTTACTCGTTG--CCGGGAGGACAACGCCAGGTGGGCGGTTCGGCTGGGGCGGCACGCCCGCGAAAAGATAACACGGGCGCCCAAAGGTCGGCTCAGGCGGGTTAGAGCTCCGCCGTAGAGTGCAAGGGCAAAAGCCGGCCTGACCGGACCCTTGAACACAAGGGGTCCGGCCGGGAAACCGTGGCCTAGCGAACGCTCGTGCCCCCCTCGGTGGGGGCCGGGCATGACAGAAAAGTTACCCCGGGGATAACAGAGTCGTCGCGGGCGAGAGCTCCCATCGACCCCGCGGTTTGCTACATCGATGTCGGCTCTTCCCATCCTGGGGGTGCAGCAGCCTCCAAGGGTGGGGCTGCCCGCCCATTAAAGGGGAACGTGAGCTGGGTTTAGACCGTCGTGAGACAGGTCGGACTCTACCCGCGGGGGGTGCGGGCCGCCTGAGGGGAAGCTACCCTCAGTACGAGAGGAACGGGGTGGCGCGGCCTCTGGTTTACCGGTTGTGCGGGCAACGCCGGGCAGCCACGCCGCAAGGGGTAACCGCTGAAAGCATCTAAGCGGGAACCCCTCCCCGAAAAGAGGCGGCCTGTCGTCAGGCGGCGCGGGCTCCCGTAGAAGACGGGGTTGATGGGGCGGGGGTGTAAGCCCCAAGGGGTTTCCCGAGGGGTTCAGCCCGCCGCTCCCAAGAGCCCGA-
Desulfurococcus-mucosus-DSM-2161 -------------------------------------------------------------------------------------------------------------------------------------------------------------------------------------------------------------------------------------------------------------AACGGCCCGCCAAGCCGATAATGGGTAGGGGCCGTGAGAGCGGGAGCCCCCAGATGGGCACTGAGACAAGGGCCCAGGCCCTACGGGGCGCACCAGGCGCGAAACCTCCGCAATGCGGGAAACCGTGACGGGGCCACCCCGAGTGCCCCC---TTACGGGGGCTTTTCCCCGCTGTAGGAAGGCGGGGGAATAAGCGGGGGGCAAGTCTGGTGTCAGCCGCCGCGGTAATACCAGCCCCGCGAGTGGTCGGGACGATTATTGGGCCTAAAGCGCCCGTAGCCGGCCCGGCAAGTCCCCTCCTAAATTCCCGGGCTCAACCCGGGGACTGGAGGGGATACTGCCGGGCTAGGGGGTGGGAGAGGCCGAGGGTACTCCCGGGGTAGGGGCGAAATCCTATAATCCCGGGAGGACCACCAGTGGCGAAGGCGCTCGGCTGGAACACGCCCGACGGTGAGGGGCGAAAGCCGGGGGAGCGAACCGGATTAGATACCCGGGTAGTCCCGGCTGTAAACGATGCGGGCTAGGTGTTGGGTGGGCTTAGAGCCCACCCAGTGCCGCAGGGAAGCCGTTAAGCCCGCCGCCTGGGGAGTACGGCCGCAAGGCTGACTCAAAGGAATTGGCGGGGGAGCACCACAAGGGGTGGAGCCTGCGGTTCAATTGGAGTCAACGCCGGGAATCTCGGGGGAGACAGCAGGATGACGGCCAGGTTAAAGGCCTTGCCTGACGCGCTGAGAGGAGGTGCATGGCCGTCGCCAGCTCGTGCTGTGAAGTGTCCGGTTAAGTCCGGAAACGAGCGAGACCCCCACCCCTAGTTGCTACCCGGGGCT-ACGGCTCCGGGGCACACTAGGGGGACTGCCGCCGAAGGCGGAGGAAGGAGGGGGCCACGGCAGGTCAGCATGCCCCGAACCCCCCGGGCTACACGCGGGCTACAATGGCGGGGACAGCGGGATCCGACCCCGAAAGGGGGAGGCAATCCCCAAACCCCGCCGTGGTTGGGATCGAGGGCTGCAACTCGCCCTCGTGAACGAGGAATCCCTAGTAACCGCGCGTCAACATCGCGCGGTGAATACGTCCCTGCTCCTTGCACACACCGCCCGTCGCTCCACCCGAGGGGAGGGGGAGTGAGGCCCGGCC----GGGTCGGGTCGAACTCCCCCTCCCTGAGGGGGGAGAAGTCGTAACAAGGTAGCCGTACCGGAAGGTGCGGCTGGATCACCTCCT-------------------------------------------------------------------------------------------------------------------------------------------------------------------------------------------------------------------------------------------------------------------------------------------------------------------------------------------------------------------------------------------------------------------------------------------------------AAGTACCGTGAGGGAAAGCTGAAAAGCACCCCGTGAAAAGAGCCTGAAACCGGGCGGCTACAGCACGGCCCTCAAGGAGTGAGCCCGCTAAAGGAAACCGGGGTGACCCGGGAGTACGAGGCGGGCTGACCAGGGTCGTGCCGTCCGTCTTGAAACACGGGCCGGGGAGTCCACGGCAGTGGCGAGCCTAAGGGGGTGCCCCGGAGGCGTAGGGAAACCGAAGGCCCGCAACCGCCG--GGCGAGGGGCGGGGTCCCAAAGGGCCCGGAGTCACTGCCGTGACCAGAAACCGGGCGATCTAGGCGGGGGCAGGGCGAAGCCGGGGGAAACCCCGGTGGAGGCCCGAAAGGGTTCTGACGTGCAATTCGTTCCCATGACCCCCGTCTAGGGGCAAAAGACCAATCTAGCCCGGTGATAGCTGGTTCCCGCCGAAGTGGGTCTCAGCCCAGCCCCGCCGGAGGTGGGCCACGGGGTAGAGCACGGATCGGGGATGCGGAGGCCGAAAGGCCTCGGTCCCCGGTCCAACTCCGAACCTGTGGCCACCGTAGATGGCGGGAGTGGGGTTCCCC-GGCGTAAGGTTGGGGGCCGCGAGGGGAACAACCCAGACCGGGGTTAAGGCCCCAAAGTGCCGGCTAAGTGCTAACCAAAAGGGCGTCCCGCGGCTTAGACAGCGGGGAGGTGGGCCTAACAGCAGCCATCCTTTAAAGAGTGCGTAACAGCTCACCCGCCGAGCCGCGGGGCCCCGAAGATTGGTGGGGCTCAAGCCGGCCGCCGAGACCCCGGGGCACGG--------CGTGATCCGGTAGGCGGGCGCCGGGTCGGGGCAGAAGCCGGGCCGTGAGGTCCGGTGGACCCGATCCGGGTGAAGATCCCGGCGGCAGTAACAGCGAAGAGGGGTGTGAATCCCCTCCGCCGGAAGGGCAAGGGTTCCTCGGCAACGGTCGTCGGCCGAGGGTTAGCCGGTCCTAACCCGGGCCGTAACACGGACCCGGGTGGGAAACGGGTTAATATTCCCGTGCCACGGGGGTAGGCGGCAACGCAAGCCCCGCCTCTGACGCCTCTGGATAGGCGGACTGGGGG--------------------------------------------------------------------------------------------------------------------------------------------------------------------------------------------------------------------------------------------------------------------------------------------------------------------------------------------------------------------------------------------------------------------------------------------------------------------------------------------------------------------------------------------------------------------------------------------------------------------------------------------------------------------------------------------------------------------------------------------------------------------------------------------------------------------------------------------------------------------------------------------------------------------------------------------------------------------------------------------------------------------------------------------------------------------------------------------------------------------------------------------------------------------------------------------------------------------------------------------------------------------------------------------------------------------------------------------------------------------------------------------------------------------------------------------------
Desulfurococcus-mucosus-DSM-2162 CTCCGGTTGATCCTGCCGGTCCCGACCGCTATCGGGGTGGGGCTAAGCCATGGGAGTCGCACGCTCCGCCGCTGCGGGGCGTGGCGGACGGCTGAGTAACACGTGGCTAACCTACCCTCGGGAGGGGGATAACACCGGGAAACTGGTGCTAATCCCCCATAGGGGAGGAGGCCTGGAAGGGTTCCTCCCCGAAAGGGTGTGGTGCTACACCGCCCGAGGATGGGGCTACGGCCCATTAGGTTGTTGGCGGGGTAACGGCCCGCCAAGCCGATAATGGGTAGGGGCCGTGAGAGCGGGAGCCCCCAGATGGGCACTGAGACAAGGGCCCAGGCCCTACGGGGCGCACCAGGCGCGAAACCTCCGCAATGCGGGAAACCGTGACGGGGCCACCCCGAGTGCCCCC---TTACGGGGGCTTTTCCCCGCTGTAGGAAGGCGGGGGAATAAGCGGGGGGCAAGTCTGGTGTCAGCCGCCGCGGTAATACCAGCCCCGCGAGTGGTCGGGACGATTATTGGGCCTAAAGCGCCCGTAGCCGGCCCGGCAAGTCCCCTCCTAAATTCCCGGGCTCAACCCGGGGACTGGAGGGGATACTGCCGGGCTAGGGGGTGGGAGAGGCCGAGGGTACTCCCGGGGTAGGGGCGAAATCCTATAATCCCGGGAGGACCACCAGTGGCGAAGGCGCTCGGCTGGAACACGCCCGACGGTGAGGGGCGAAAGCCGGGGGAGCGAACCGGATTAGATACCCGGGTAGTCCCGGCTGTAAACGATGCGGGCTAGGTGTTGGGTGGGCTTAGAGCCCACCCAGTGCCGCAGGGAAGCCGTTAAGCCCGCCGCCTGGGGAGTACGGCCGCAAGGCTGACTCAAAGGAATTGGCGGGGGAGCACCACAAGGGGTGGAGCCTGCGGTTCAATTGGAGTCAACGCCGGGAATCTCGGGGGAGACAGCAGGATGACGGCCAGGTTAAAGGCCTTGCCTGACGCGCTGAGAGGAGGTGCATGGCCGTCGCCAGCTCGTGCTGTGAAGTGTCCGGTTAAGTCCGGAAACGAGCGAGACCCCCACCCCTAGTTGCTACCCGGGGCT-ACGGCTCCGGGGCACACTAGGGGGACTGCCGCCGAAGGCGGAGGAAGGAGGGGGCCACGGCAGGTCAGCATGCCCCGAACCCCCCGGGCTACACGCGGGCTACAATGGCGGGGACAGCGGGATCCGACCCCGAAAGGGGGAGGCAATCCCCAAACCCCGCCGTGGTTGGGATCGAGGGCTGCAACTCGCCCTCGTGAACGAGGAATCCCTAGTAACCGCGCGTCAACATCGCGCGGTGAATACGTCCCTGCTCCTTGCACACACCGCCCGTCGCTCCACCCGAGGGGAGGGGGAGTGAGGCCCGGCC----GGGTCGGGTCGAACTCCCCCTCCCTGAGGGGGGAGAAGTCGTAACAAGGTAGCCGTACCGGAAGGTGCGGCTGGATCACCTCCTCGACGCCGCCCGGTGGATGGCTCGGCTCGGGCGCCGAGGAAGGCCGTGGCAAGCTTAAGCCCGGGGTAGGCGCAGGCAGCCGTTGAACCCGGGATCGCCGAATGGGACTTCCCGCCACGGTGGCGCCTACCGGGCGGGAACCCCCCGAACGGAAACATCTTAGTAGGGGGAGGAGAAGAAACCGGGATCCCCTGAGTAGGGGCGACCGAAAGGGGGACAGCCCAAACCAAATCTCCACGGGACGAGTGGAGAGATGTGGGGTTACAGGTACCCATCGTAGCCGAAGTGGCCTGGAAAGGCCCGCCGTAGAGGGTGACAGCCCCGTAGGCTAAGGGGGCCTGCGCCGTGGAG---CAGAGTACCACGGCTTGGTTTTGCCGTGGGAAGTCGGGGGTCACCGACCTCCAAGGCTAAATACGTCCCGAGACCGATAGCGCACAAGTACCGTGAGGGAAAGCTGAAAAGCACCCCGTGAAAAGAGCCTGAAACCGGGCGGCTACAGCACGGCCCTCAAGGAGTGAGCCCGCTAAAGGAAACCGGGGTGACCCGGGAGTACGAGGCGGGCTGACCAGGGTCGTGCCGTCCGTCTTGAAACACGGGCCGGGGAGTCCACGGCAGTGGCGAGCCTAAGGGGGTGCCCCGGAGGCGTAGGGAAACCGAAGGCCCGCAACCGCCG--GGCGAGGGGCGGGGTCCCAAAGGGCCCGGAGTCACTGCCGTGACCAGAAACCGGGCGATCTAGGCGGGGGCAGGGCGAAGCCGGGGGAAACCCCGGTGGAGGCCCGAAAGGGTTCTGACGTGCAATTCGTTCCCATGACCCCCGTCTAGGGGCAAAAGACCAATCTAGCCCGGTGATAGCTGGTTCCCGCCGAAGTGGGTCTCAGCCCAGCCCCGCCGGAGGTGGGCCACGGGGTAGAGCACGGATCGGGGATGCGGAGGCCGAAAGGCCTCGGTCCCCGGTCCAACTCCGAACCTGTGGCCACCGTAGATGGCGGGAGTGGGGTTCCCC-GGCGTAAGGTTGGGGGCCGCGAGGGGAACAACCCAGACCGGGGTTAAGGCCCCAAAGTGCCGGCTAAGTGCTAACCAAAAGGGCGTCCCGCGGCTTAGACAGCGGGGAGGTGGGCCTAACAGCAGCCATCCTTTAAAGAGTGCGTAACAGCTCACCCGCCGAGCCGCGGGGCCCCGAAGATTGGTGGGGCTCAAGCCGGCCGCCGAGACCCCGGGGCACGG--------CGTGATCCGGTAGGCGGGCGCCGGGTCGGGGCAGAAGCCGGGCCGTGAGGTCCGGTGGACCCGATCCGGGTGAAGATCCCGGCGGCAGTAACAGCGAAGAGGGGTGTGAATCCCCTCCGCCGGAAGGGCAAGGGTTCCTCGGCAACGGTCGTCGGCCGAGGGTTAGCCGGTCCTAACCCGGGCCGTAACACGGACCCGGGTGGGAAACGGGTTAATATTCCCGTGCCACGGGGGTAGGCGGCAACGCAAGCCCCGCCTCTGACGCCTCTGGATAGGCGGACTGGGGGCACCGACCCAGCTAACCGGTGAAGGTCCCGGAGTACCGTCATGGTGAGAAGGGGCCGAAGCCGGGAATGGGGCTCCCTTGGGAGCCTTCCGCCGATTCCAGGGGCCCTTGAAAAGGGGGCGGGGAACGATCCCCCGTGACCGTACCGAGAACCGACACAGGTGCCCTGGGTTAGAAGCCCAAGGCGTGTGGGGGCTAACCCAGGCCAGGGAACTCGGCAAATTGGCCCCGTAACTTCGGGAGAAGGGGTGCCTGCGGTCACCCCTGGGACCGCAGGCCGCAGTGCCTAGGGGGGCCTGACTGTTTAATAAAAACATAGGTCCCCGCAAGCCCGAAAGGGTTTGTACGGGGGCTGAATCCTGGCCACTGGCGGTCCGTGAAACCGGGGTCCAACCCGGCGAAGCGCCGCTGAAGGCCGGGAGTAACTCTGACTCTCAAGGTAGCCAAATGCCTTGCCGGGTAAGTTCCGGCGCGCATGAATGGATCAACGAGGTCCCCACTGTCCTGGCCTGGGGCCCCGTGAAGACACGGAGCCGGTGCATAGGCCGGCAACCCCCCGCAGGGCGATAAGTCCCCGTGGAGCTTCACCGCAGCCTGGCGCTGGCATCCGGGTCGCGGCGCGTAGCGTAGGTGGGAGCCTGTGATGCCGTGCCTTCGGGCACGGTGGAGGCGGCAATGAAACACCACCCACCGTGACCTGGATGCCTTACTCGTAG--CCGGGAGGACAACGCCAGGTGGGCGGTTCGGCTGGGGCGGCACGCCCGCGAAAAGATAACACGGGCGCCCAAAGGTCGGCTCAGGCGGGTCAGAGCTCCGCCGTAGAGTGCAAGGGCAAAAGCCGGCCTGACCGGACCCTTGAACACAAGGGGTCCGGCCGGGAAACCGCGGCCTAGCGAACGCTCGTGCCCCCCTCGGTGGGGGCCGGGCATGACAGAAAAGTTACCCCGGGGATAACAGAGTCGTCGCGGGCGAGAGCTCCCATCGACCCCGCGGTTTGCTACATCGATGTCGGCTCTTCCCATCCTGGGGGTGCAGCAGCCCCCAAGGGTGGGGCTGCCCGCCCATTAAAGGGGAACGTGAGCTGGGTTTAGACCGTCGTGAGACAGGTCGGACTCTACCCGCGGGGGGTGCGGGCCGCCTGAGGGGAAGCTGCCCTCAGTACGAGAGGAACGGGGCGGCGCGGCCTCTGGTTTACCGGTTGTGCGGGCAACGCCGGGCAGCCACGCCGCAAGGGGTAACCGCTGAAAGCATCTAAGCGGGAACCCCTCCCCGAAAAGAGGCGGCCTGCCGTCAGGCGGCGCGGGCTCCCGTAGAAGACGGGGTTGATGGGGCGGGGGTGTAAGCCCCAAGGGGTTACCCGAGGGGTTCAGCCCGCCGCTCCCAAGAGCCCGA-
Geoarchaeota-archaeon-OSPB-1 -CCCGGTTGATCCTGCCGGACCTGACTGCTATCGGGGTGGG---TAGCCATGCGAGTCTGCGTC---CGGGCAACGTGACGCGGCGCACGGCTCAGTAAAACATGCTCAAACTGCCCTACAGACCGGGATAACCTCTGGAAACGGAGGATAATCCCGGATAGGTAAGAACTCTTGGAATAGGTTCTTACCGAAAGGGTGCGGCATCGCACCGCTGTAGGATGTGAGCATGGCCTATCAGGTTGATGGTGAGGTAACGGCTCACCATGCCTAAGACGGGTACGGGCCGTGATAGCGGGAGCCCGGAGATGGGTTCTGAGACAAGAACCCAGGCCCTACGGGGCGCAGCAGGCGCGAAACTTCTGCAATGCGCGAAAGCGCGACAGAGTCACCCCGAGTGCCATCCGCTGAGGATGGCTTTTGCCCTGTGTAAAAAGCAGGGCGAATAAGCGGGGGGCAAGTCTGGTGTCAGCCGCCGCGGTAATACCAGCCCCGCGAGTGGTCAGGACGATTATTAAGCCTAAAGCGTCCGTAGCCGGCCTTGTAAGTTCTCCCTTAAATGGTATGGCTCAACCATACCGTTGGGGAGAATACTGCAAGGCTAGGGGGCGGGAGAGGCGGGTGGTACTTGAGGGGTAGTGGCAAAATACGATAATCCCTCAAGGACCACCAGTGGCGGAGGCGACCCGCTAGAACGCGCCCGACGGTGAGGGACGAAAGCTGGGGGAGCAAAAGGGATTAGAGACCCCTGTAGTCCCAGCTGTAAACTATGCGGGCTAAATGTTGGGTGAGGTTAGTCCTCACCCAGTGTTGCAGGGAAGCCGTTAAGCCCGCCGCTTGGGGAGTACGGCCGCAAGGCTGACTTAAAGGAATTGGCGGGGGAGCACCACAAGGGGTGGAGGCTGCGGTTCAATTGGAGTCAACGCCGGAAACCTTAGAGGCGACAGCAGGATGAAGGTCAGGCTAAAGACCTTACTAGACGAGCTGAGAGGAGGTGCATGGCCGTCGCCGGCTCGTGCCGTGAGGTGTCCGGTTAAGTCCGGAAACGAGCGAGACCCCCGCGCCTATTTGCGACGGTAACTATATTAGTTACCGGCACAATAGGCGGACTGCCGGCGAAGCCGGAGGAAGGTGGGGGCTACGGCAGGTCAGTATGCCCCGAAACCTCTGGGCTACACGCGGCCTGCAATGGGTGGGACAATGGGTACCGAACCCGAAAGGGGGAGGCAATCCCGAAACCCACCCTCAGTCGGAATCGTGGGTTGCAACTCACCCACGTGAACGCGGAATCCCTAGTAATCGCGCGTCACTATCGCGCGGTGAATACGTCCCTGTTCCTTGCACACACCGCCCGCCGCTCCACCCAAGCCGAACCTGAATGAGGGGCAGGC-------------CAAATTCAGGTTCGGCAAGGGGGGAGAAGGCGTAACAAGGTTGCCGTAGGGGAACCTGCGGCAGGATCACCTC--CGAAGCTCCTTGGTGGATGGCTTGGCTAAGGAGCCGAAGAAGGGCGCGGCAAGCATATGCCACGGGTAGGCGCAAGCAGCCGTTGATCCGTGGATCCCTGAATGAGTATCTCGGCCTTAAAGGTCGC---AGGGCGGGAATCCCCCGAACGGAAACATCTTAGTAGGGGGAAGAGGAGAAACCGGGATGCCCTTAGTAGCGGCGAGCGAAAGGGGCAGAGTTCAAATCGAACCCTTACCAGATAAGTAGGGGGATGTAAGGTTGTGGATAGTCTAGTTAGCCGAAGTGGGCTGGAATGCCCTCCCATAGAGGGTGACAGGCCCGTAGGCAATGACGGGCTAAATGAGAATGCTCCAGAGTACCACACCTTGGTTTTGGTGTGGGAAGCTGGGGGGCATCAACCTCCAAAACTAAATACTCCCTTAGACCGATAGCGCACCAGTACCGTGAGGGAAAGCTGAAAAGAACCCCGTGAAAAGAGCCTGAAACCAAGGAGCTACAATATGGTCCGAAAGGAATGA-----------------------ATGTGAGAGCATAGGGGTGAAAGACCGGGATCATATCTTACGTCTAGAAACACGGGCCAGGGAGTTCAGGGTTGTGGCAAGCCTAAGGGGTCACCCCGGAGGCGAAGGGAAACCGAGTCCTCGCAGTAGATGCAAGCGAGGAGGAGGGTTTTAAAGAGCCTA-AGTCACAACCCTGACCCGAAACCGAGCGATCTAGGCCTGGGCAAGGCGAAGCTGGGCGAAAGCCCAGTGGAGGCCTGAAGGGGTGCTGACGTGCAAATCGCTCCCCTGACCTGGGCCTAGGGGCAATAGACCAATCAAGCTCGGTGATAGCTGGTTCCCCCCGAAGCTGGTCCCAGCCAGGCCCTCCTGGAGA--------GGTGTAGAGCACCGATCGTT-----AAGGGCCGAAAGGTCCTGACCGACGGTCGAACTCCGAAGCCTTAATGATCGAAGAAGGGAGGAGACGGGTTTCGC-GGGATAAGCCTGCGAGCCGAAAGGGGGACAACCCAACCTAGAGTTAAGGTCCCTAAATGCCGGCTAAGTGTCAAGACAAAGGGCGTCATCGTCCTGAGACAGCCGGGAGGTAGGCTTAGAAGCAGTTAACCTCTAAGGAGTGCGTAACAGCTCACCGGCCGAGGACGGTGGCTCCGAAAATTGACGGGACTTAAGCCGGCTACCGAGACTCTAGGACGTACCTTGAAGTTACGATTCGGTAGGGGGGCATCATGATCGGGCAGAAGCCGGGCTGTGAAGTCCGGTGGACCGATCATGAAAGCGAATCCTGGTAGTAGTAACAGCGAAGCTGGGTGAGAATCCCAGCCGCCGGAAGGGCCAGGGTTCCTCGGCAATGGTCATCAGCCGAGGGTTAGCCGCTCCTAAGGGTGGCCTTAACTGGTTCACCCGAGGGAAAACGGTTAATATTCCGTTGCTAAGGGCTTACGTGGCAACACTAGCCATGTTCCAGACGGGTAGGGATAGGCCATGTAGGGCTGTCGCCCTACTTAACTTGCGAACCGCAAGGAGTGTCGTAATGACGAGAATTGCGGGAAGCAAGGAATAGCCCTCC-TTGTGAGGGTATGGCTGATTCCCTGCCCCCGTGAAAATGGAACATGGAAGGATAGCCCTTAAGCGTACCTAGATCCGACACAGGTGCCCTGGCTTAGAAGGCCAAGGCGTCTCCGGGT-ACTCCAGGCCAAGGAACTAGGCAAATTGGCCCCGTACCTTCGGTAGAAGGGGTGCCTGGAATCTTGCTAGGGATTCTAGGTCGCAGTGACAAGGAGGTCCCGACTGTTTAATAAAAACATAGGTCCCCGCGAGCCCGAAAGGGTGAGTACGGGGGCTGAATCCTGGCCACTGGCGGTACGCGAACCCCGGGTTCAACCGGGCTAAGCGCCGCTGAAGGCCGGGAGTAACTCTGACTCTCAAGGTAGCCAAATGCCTTGTCGGGTAAGTTCCGACGTGCATGAATGGATCAACGAGGGCCTCACTGTCTCGGCCTGGAGCCGGGTGAACCTGCA-ACCTAGTGCACAGTCTAGGGACCCCCGATGGGGCGAGAAGACCCCGTGGAGCTTTACTGCAGCCTCAAGCTGTGATATCTTTCCTGCTGCGTAGAGTAGACGGGAGCCCATGAGTATGTTCTCTGGGACAT-ATGGAGGCGAAAGTGAAACACCGTCCAGCGGGAAGGATATCACTAACCT----GGTTTCAGGGACAACTTGAGGTGGGCAGTTCGGCTGGGGCGGCACGCCCCCGACAAAGAATCGGGGACGTCCAAAGGTCAGCTCAGGCAGGTCAGAAACCTGCCGTGGAGGACAAGGCCAAATGCTGGCCTGATTGGTTTCCTAACTGCACGGAAACCAAGGGCGAAAGCCTGGCCTAGCGAACGCTTATGTCCCCTTTGATGGGGGCTAGGCATGACGGAAAAGCTACCCCGGGAGTAACCGGCTCGTCGCGGGCGAGAGCTCACATCGACCCCGCGGTTTGGTACCCAGACGTCGTCTCTTCCCATCCTGGGGACGCAGCTGTCCCCAAGGGTAGGGCTGCCCGCCCGTTAAAGGGAACCGTGAGATGGGTTTAGACCGTCGTGAGACAGGTCGGTCTCTACCTATCGGGGGCGTAGGCTATTTGAGGCGAAGGTGTTCCCAGTACGAGAGGAACGGAACACCGCCGCCTCTGGTGAACCAGCTGTTAGGGCA-AGCTGGGTAGCCACGCGGTAAGGGCTAAAGGCTGAAAGCATCTAAGCCTGAAGCCCTCGCCGAGACTAAATAGCCACTCCCTTAGGGATAAGGACTCCAGCAAAACACTGGGTTGATAGGGCGGAGGTGTAAGCACCAAGGCCGAAGCCGAGGTGTTTAGCCTACCGCTACTAATCGTCCGAA
Geoarchaeota-NAG1-GT1-r03 -CCCGGTTGATCCTGCCGGACCTGACTGCTATCGGGGTGGG---TAGCCATGCGAGTCTGCGTC---CGGGCAACGTGACGCGGCGCACGGCTCAGTAAAACATGCTCAAACTGCCCTACAGACCGGGATAACCTCTGGAAACGGAGGATAATCCCGGATAGGTAAGAACTCTTGGAATAGGTTCTTACCGAAAGGGTGCGGCATCGCACCGCTGTAGGATGTGAGCATGGCCTATCAGGTTGATGGTGAGGTAACGGCTCACCATGCCTAAGACGGGTACGGGCCGTGATAGCGGGAGCCCGGAGATGGGTTCTGAGACAAGAACCCAGGCCCTACGGGGCGCAGCAGGCGCGAAACTTCTGCAATGCGCGAAAGCGCGACAGAGTCACCCCGAGTGCCATCCGCTGAGGATGGCTTTTGCCCTGTGTAAAAAGCAGGGCGAATAAGCGGGGGGCAAGTCTGGTGTCAGCCGCCGCGGTAATACCAGCCCCGCGAGTGGTCAGGACGATTATTAAGCCTAAAGCGTCCGTAGCCGGCCTTGTAAGTTCTCCCTTAAATGGTATGGCTCAACCATACCGTTGGGGAGAATACTGCAAGGCTAGGGGGCGGGAGAGGCGGGTGGTACTTGAGGGGTAGTGGCAAAATACGATAATCCCTCAAGGACCACCAGTGGCGGAGGCGACCCGCTAGAACGCGCCCGACGGTGAGGGACGAAAGCTGGGGGAGCAAAAGGGATTAGAGACCCCTGTAGTCCCAGCTGTAAACTATGCGGGCTAAATGTTGGGTGAGGTTAGTCCTCACCCAGTGTTGCAGGGAAGCCGTTAAGCCCGCCGCTTGGGGAGTACGGCCGCAAGGCTGACTTAAAGGAATTGGCGGGGGAGCACCACAAGGGGTGGAGGCTGCGGTTCAATTGGAGTCAACGCCGGAAACCTTAGAGGCGACAGCAGGATGAAGGTCAGGCTAAAGACCTTACTAGACGAGCTGAGAGGAGGTGCATGGCCGTCGCCGGCTCGTGCCGTGAGGTGTCCGGTTAAGTCCGGAAACGAGCGAGACCCCCGCGCCTATTTGCGACGGTAACTATATTAGTTACCGGCACAATAGGCGGACTGCCGGCGAAGCCGGAGGAAGGTGGGGGCTACGGCAGGTCAGTATGCCCCGAAACCTCTGGGCTACACGCGGCCTGCAATGGGTGGGACAATGGGTACCGAACCCGAAAGGGGGAGGCAATCCCGAAACCCACCCTCAGTCGGAATCGTGGGTTGCAACTCACCCACGTGAACGCGGAATCCCTAGTAATCGCGCGTCACTATCGCGCGGTGAATACGTCCCTGTTCCTTGCACACACCGCCCGCCGCTCCACCCAAGCCGAACCTGAATGAGGGGCAGGC-------------CAAATTCAGGTTCGGCAAGGGGGGAGAAGGCGTAACAAGGTTGCCGTAGGGGAACCTGCGGCAGGATCACCTC--CGAAGCTCCTTGGTGGATGGCTTGGCTAAGGAGCCGAAGAAGGGCGCGGCAAGCATATGCCACGGGTAGGCGCAAGCAGCCGTTGATCCGTGGATCCCTGAATGAGTATCTCGGCCTTAAAGGTCGC---AGGGCGGGAATCCCCCGAACGGAAACATCTTAGTAGGGGGAAGAGGAGAAACCGGGATGCCCTTAGTAGCGGCGAGCGAAAGGGGCAGAGTTCAAATCGAACCCTTACCAGATAAGTAGGGGGATGTAAGGTTGTGGATAGTCTAGTTAGCCGAAGTGGGCTGGAATGCCCTCCCATAGAGGGTGACAGGCCCGTAGGCAATGACGGGCTAAATGAGAATGCTCCAGAGTACCACACCTTGGTTTTGGTGTGGGAAGCTGGGGGGCATCAACCTCCAAAACTAAATACTCCCTTAGACCGATAGCGCACCAGTACCGTGAGGGAAAGCTGAAAAGAACCCCGTGAAAAGAGCCTGAAACCAAGGAGCTACAATATGGTCCGAAAGGAATGA-----------------------ATGTGAGAGCATAGGGGTGAAAGACCGGGATCATATCTTACGTCTAGAAACACGGGCCAGGGAGTTCAGGGTTGTGGCAAGCCTAAGGGGTCACCCCGGAGGCGAAGGGAAACCGAGTCCTCGCAGTAGATGCAAGCGAGGAGGAGGGTTTTAAAGAGCCTA-AGTCACAACCCTGACCCGAAACCGAGCGATCTAGGCCTGGGCAAGGCGAAGCTGGGCGAAAGCCCAGTGGAGGCCTGAAGGGGTGCTGACGTGCAAATCGCTCCCCTGACCTGGGCCTAGGGGCAATAGACCAATCAAGCTCGGTGATAGCTGGTTCCCCCCGAAGCTGGTCCCAGCCAGGCCCTCCTGGAGA--------GGTGTAGAGCACCGATCGTT-----AAGGGCCGAAAGGTCCTGACCGACGGTCGAACTCCGAAGCCTTAATGATCGAAGAAGGGAGGAGACGGGTTTCGC-GGGATAAGCCTGCGAGCCGAAAGGGGGACAACCCAACCTAGAGTTAAGGTCCCTAAATGCCGGCTAAGTGTCAAGACAAAGGGCGTCATCGTCCTGAGACAGCCGGGAGGTAGGCTTAGAAGCAGTTAACCTCTAAGGAGTGCGTAACAGCTCACCGGCCGAGGACGGTGGCTCCGAAAATTGACGGGACTTAAGCCGGCTACCGAGACTCTAGGACGTACCTTGAAGTTACGATTCGGTAGGGGGGCATCATGATCGGGCAGAAGCCGGGCTGTGAAGTCCGGTGGACCGATCATGAAAGCGAATCCTGGTAGTAGTAACAGCGAAGCTGGGTGAGAATCCCAGCCGCCGGAAGGGCCAGGGTTCCTCGGCAATGGTCATCAGCCGAGGGTTAGCCGCTCCTAAGGGTGGCCTTAACTGGTTCACCCGAGGGAAAACGGTTAATATTCCGTTGCTAAGGGCTTACGTGGCAACACTAGCCATGTTCCAGACGGGTAGGGATAGGCCATGTAGGGCTGTCGCCCTACTTAACTTGCGAACCGCAAGGAGTGTCGTAATGACGAGAATTGCGGGAAGCAAGGAATAGCCCTCC-TTGTGAGGGTATGGCTGATTCCCTGCCCCCGTGAAAATGGAACATGGAAGGATAGCCCTTAAGCGTACCTAGATCCGACACAGGTGCCCTGGCTTAGAAGGCCAAGGCGTCTCCGGGT-ACTCCAGGCCAAGGAACTAGGCAAATTGGCCCCGTACCTTCGGTAGAAGGGGTGCCTGGAATCTTGCTAGGGATTCTAGGTCGCAGTGACAAGGAGGTCCCGACTGTTTAATAAAAACATAGGTCCCCGCGAGCCCGAAAGGGTGAGTACGGGGGCTGAATCCTGGCCACTGGCGGTACGCGAACCCCGGGTTCAACCGGGCTAAGCGCCGCTGAAGGCCGGGAGTAACTCTGACTCTCAAGGTAGCCAAATGCCTTGTCGGGTAAGTTCCGACGTGCATGAATGGATCAACGAGGGCCTCACTGTCTCGGCCTGGAGCCGGGTGAACCTGCA-ACCTAGTGCACAGTCTAGGGACCCCCGATGGGGCGAGAAGACCCCGTGGAGCTTTACTGCAGCCTCAAGCTGTGATATCTTTCCTGCTGCGTAGAGTAGACGGGAGCCCATGAGTATGTTCTCTGGGACAT-ATGGAGGCGAAAGTGAAACACCGTCCAGCGGGAAGGATATCACTAACCT----GGTTTCAGGGACAACTTGAGGTGGGCAGTTCGGCTGGGGCGGCACGCCCCCGACAAAGAATCGGGGACGTCCAAAGGTCAGCTCAGGCAGGTCAGAAACCTGCCGTGGAGGACAAGGCCAAATGCTGGCCTGATTGGTTTCCTAACTGCACGGAAACCAAGGGCGAAAGCCTGGCCTAGCGAACGCTTATGTCCCCTTTGATGGGGGCTAGGCATGACGGAAAAGCTACCCCGGGAGTAACCGGCTCGTCGCGGGCGAGAGCTCACATCGACCCCGCGGTTTGGTACCCAGACGTCGTCTCTTCCCATCCTGGGGACGCAGCTGTCCCCAAGGGTAGGGCTGCCCGCCCGTTAAAGGGAACCGTGAGATGGGTTTAGACCGTCGTGAGACAGGTCGGTCTCTACCTATCGGGGGCGTAGGCTATTTGAGGCGAAGGTGTTCCCAGTACGAGAGGAACGGAACACCGCCGCCTCTGGTGAACCAGCTGTTAGGGCA-AGCTGGGTAGCCACGCGGTAAGGGCTAAAGGCTGAAAGCATCTAAGCCTGAAGCCCTCGCCGAGACTAAATAGCCACTCCCTTAGGGATAAGGACTCCAGCAAAACACTGGGTTGATAGGGCGGAGGTGTAAGCACCAAGGCCGAAGCCGAGGTGTTTAGCCTACCGCTACTAATCGTCCGAA
h03b1                CTCCGGTTGATCCTACCGGACCCGACTGCTATCGGATCGAGACTAAGCCATGCAAGTCGTACGCCTCGACTGTGGGAGGCGTGGCGGACGGCTCAGTAACACGTAGTCAAACTACCCTAGAGACGTGGACAACCCCGGGAAACTGGGATTAATCCACGATAGATCAAAGCTTCTGGAATGGGCTATGGTCCAAAGGGAGAGGGCCTCATCCGCTCTAGGATGTGACTGCGGCCGATCAGGTAGTTGGTGAGGCAACGGCTCACCAAGCCTATAACCGGTACGGGCTTTGAGAGAAGGAGCCCGGAGATGGACACTGAGACAAGGGTCCAGGTCCTACGGGGCGCAGCAGGCGCGAAACCTTCGCAATACGCGAAAGCGTGACGAGGTTAATCCGAGTGCCATCCGCTGAGGGTGGCTTTTCCCAAGTCTAAAACGCTTGGGGAATAAGGGGAGGGTAAGTCTGGTGTCAGCCGCCGCGGTAATACCAGCTCCCCGAGTGGTCGGGACGTTTATTGGGCCTAAAGTATCCGTAGCCGGTCTTGTAGGTCTTCTGTTAAATCCAACGGCCCAACCGTTGGGCCGCAGAAGATACCGTAAGACTAGGAGGCGGGAGAGGCGGACGGTACTCCATGGGTAGGGGCAAAATCCTTTGATCCATGGAAGACCACCAGTGGCGAAGGCGGTCTGCCAGAACGCGCTCGACGGTGAGGGATGAAAGCTGGGGGAGCGAACCGGATTAGATACCCGGGTAGTCCCAGC----------------------------------------------------------------------------------------------------------------------------------------------------------------------------------------------------------------------------------------------------------------------------------------------------------------------------------------------------------------------------------------------------------------------------------------------------------------------------------------------------------------------------------------------------------------------------------------------------------------------------------------------------------------------------------------------------------------------------------------------------------------------------------------------------------------------------------------------------------------------------------------------------------------------------------------------------------------------------------------------------------------------------------------------------------------------------------------------------------------------------------------------------------------------------------------------------------------------------------------------------------------------------------------------------------------------------------------------------------------------------------------------------------------------------------------------------------------------------------------------------------------------------------------------------------------------------------------------------------------------------------------------------------------------------------------------------------------------------------------------------------------------------------------------------------------------------------------------------------------------------------------------------------------------------------------------------------------------------------------------------------------------------------------------------------------------------------------------------------------------------------------------------------------------------------------------------------------------------------------------------------------------------------------------------------------------------------------------------------------------------------------------------------------------------------------------------------------------------------------------------------------------------------------------------------------------------------------------------------------------------------------------------AA--------------------------------------------------------------------------CCTGGGTACAACTGGGCTAAGGGCCGCTTAACGCCGGGAGTAACTCAGACTCTCAAGGTAGCCAAATGCCTTGACGGGTAAGTTCCGACGTGCATGAATTGATCAACGAGGGCCCCGCTGTCCCCGTCCGCGACCCGGTGAACCCACAACGTGGACGAACAGTCCACGATCTTCCATCGGGAAAAGAAGTCCCTGTGGAGCTTTACTGCAGCTTGTTGCTGCGATCCGGTTGTGGTTGCAGAGAGTAGCTGGGAGCTTATGAAGGCACTTCTCCGGAAGTGTTGGAGGTGAAAGTGTAACACCAGCCTTCCACGACTGTATCGCTAACCCGGTAACG----GGGACACCGGCAGGTGGGCAGTTCGGCTGGGGCGGCACCCCCTTGAAAAGATATCGAGGGGGCCCAAAGATCGGCTCAGGTGGGTTAGAACTCCACCGTAGAGGGCAAGGCCAAAAGCCGGTCTGACTGAATCTTTAAACGTAAGGGATTCAGAGGCGAAAGCCGGGCCTAGCGAACCTTCATGTCCTCACCTTTGGAGGCTGAAGATGACAGAAAAGTTACCCCAGGGATAACAGGCTCGTCGCGGGCGAGAGCTCCTATCGACCCCGCGGTTTGGTACCTCGATGTCGGCTCTTCCCATCCTGGCCCTGCAGCAGGGGCCAAGGGTGGGGCTGCTCGCCCATTAAAGGGGAACGTGAGCTGGGTTTAGACCGTCGTGAGACAGGTCGGTCTCTATCTGATGGGGGCGGAGGTCATCTGAGGGGAAGTTGTCCTTAGTACGAGAGGAACGGGGCAACGCGGCCTCTGGTGTACCGGTTGTAAGGGCAAAGCCGGGCAGCTAAGCCGTTGAGGATAAGAGCTGAAAGCATCTAAGCTCGAAGCCTCTCCCGAGAAAAGATGGCCCTTCGAGCTCGAACGAGAGCTGCAATAGAAGATTGCGTTGATGGGGTGGTGGTGTAAGCTGGAAGGATTTC--CGACCAGTTCAGCCAGCCACTCCCAATCGCTCAAG
Haloarcula-argentinensis-DSM-12282 -------------------------------------------------------------------------------------------------------------------------------------------------------------------------------------------------------------------------------------------------------------------------------------------------------------------------------------------------------------------------------------------------------------------------------------------------------------AAGGACTGGGCAAGACCGGTGCCAGCCGCCGCGGTAATACCGGCAGTCCAAGTGATGGCCGATATTATTGGGCCTAAAGCGTCCGTAGCCGGCCGGACAAGTCCGTTGGGAAATCGACGCGCTCAACGCGTCGGCGTCCAGCGAAACTGTCCGGCTTGGGGCCGGAAGACCTGAGGGGTACGTCCGGGGTAGGAGTGAAATCCTGTAATCCTGGACGGACCACCAATGGGGAAACCACCTCAGGAAGACGGACCCGACGGTGAGGGACGAAAGCTAGGGTCTCGAACCGGATTAGATACCCGGGTAGTCCTAGCTGTAAACGATGCTCGCTAGGTGTGCCGTAGGCTATGAGCCTGCGCTGCGCCCTAGGGAAGCCGAGAAGCGAGCCGCCTGGGAAGTACGTCTGCAAGGATGACTTAAAGGAATTGGCGGGGGAGCACCACAACCGGAGGAGCCTGCGGTTTAATTGGACTCAACGCCGGACATCTC---------------------------------NCTTTACTCGAGCTACTGAGAGGAGGTGCATGGCCGCCGTCAGCTCGTACCGTGAGGCGTCCTGTTAAGTCAGGCAACGAGCGAGACCCGCACTTCTAGTTGCCAGCAATACCCTGAGGTAGTTGGGTACACTAGGAGGACTGCCGCTGAAAGCGGAGGAAGGAACGGGCAACGGTAGGTCAGTATGCCCCGAATGGACCGGGCAACACGCGGGCTACAATGGCTCTGACAGTGGGATGCAACGCCGAGAGGCGGAGCTAATCTCCAAACGGAGTCGTAGTTCGGATTGCGGGCTGAAACCCGCCCGCATGAAGCTGGATTCGGTAGTAATCGCGTGTCAGAAGCGCGCGGTGAATACGT-----------------------------------CNAGTGGGGTCCGGATGAGGC------GTCATGCGACGGTCGAATCTGGGCTCCGCAAGGGGGCTTAAGTCGTAACAAGGTAGCCGTAGAGGAATCTGTGGCTGGATCACCTCCT--------------------------------------------------------------------------------------------------------------------------------------------------------------------------------------------------------------------------------------------------------------------------------------------------------------------------------------------------------------GTGCCAGAGTAGCGGGGGTTGGATATCCCTCGCGAATAACGCAGGCATCGACTGCGAAGGCTAAACACAACCTGAGACCGATAGTGAACAAGTAGTGTGAACGAACGCTGCAAAGTACCCTCGAAATAGAGCATGAAATCAGTTGGCGATCACAGGGCATACAAGG-----TCCCATGACGAATGACCGAGACGAGTCTCCAGTAAGACTCACGGAAGCCGATGTTCTGTCGTACGTTTTGAAAAACGAGCCAGGGAGTGTGTCTGTATGGCAAGTCTAACCGGAG---GGGGAGGCACAGGGAAACCGAATGGCCGCAGGGCTT-TGCCCGAGGGCCGCCGTGTTCAAGCGCGGGGAGCCA-NCGGACGACCCGAATCCGGACGATCTACGCATGGACAAGATGAAGCGTGCCGAAAGGCACGTGGAAGTCTGTAGAGTTGGTGTCCTACAATACCCTCTCGTGATCTATGTGTAGGGGTGAAAGGCCCATCGAGTCCGGCAACAGCTGGTTCCAATCGAAACATGTCGAAGCATGACCTCCGCCGAGGTAGTCTGTGGGGTAGAGCACCGATTGGTGTGTCAGGAGTCGG-----------CACCTGTCAAACTCCAAACCTACAGACGCTGTTGACGCGGGGATTCCGGTGC---CGGGGTAAGCCTGTGTACCAGGAGGGGAACAACCCAGAGATAGGTTAAGGTCCCCAAGTGTGGATTAAGTGTAATCCTGAAGGTGGTCTCGAGCCCTAGACAGCCGGGAGGTGAGCTTAGAAGCAGCTACCCTCTAAGAAAAGCGTAACAGCTTACCGGCCGAGGTTTGAGGCGCCCAAAATGATCGGGACTCAAATCCACCACCGAGACCTGTCCGTACCACTTATACTGGTAATCGAGTAGATTGGCGCTCTAATTGGATGGAAG------------------------------------------------------------------------------------------------------------------------------------------------------------------------------------------------------------------------------------------------------------------------------------------------------------------------------------------------------------------------------------------------------------------------------------------------------------------------------------------------------------------------------------------------------------------------------------------------------------------------------------------------------------------------------------------------------------------------------------------------------------------------------------------------------------------------------------------------------------------------------------------------------------------------------------------------------------------------------------------------------------------------------------------------------------------------------------------------------------------------------------------------------------------------------------------------------------------------------------------------------------------------------------------------------------------------------------------------------------------------------------------------------------------------------------------------------------------------------------------------------------------------------------------------------------------------------------------------------------------------------------------------------------------------------------------------------------
Haloarcula-californiae-ATCC-33799 TTCCGGTTGATCCTGCCGGAGGCCATTGCTATCGGAGTCCGATTTAGCCATGCTAGTTGCACGAGTTCT----------CGTAGCATATAGCTCAGTAACACGTGGCCAAACTACCCTACAGACCGCGATAACCTCGGGAAACTGAGGCCAATAGCGGATATCACTCTCATGCTGGAGT--------GCAGAGAGTTAGAAACGTTCCGGCGCTGTAGGATGTGGCTGCGGCCGATTAGGTAGATGGTGGGGTAACGGCCCACCATGCCGATAATCGGTACAGGTTGTGAGAGCAAGAGCCTGGAGACGGTATCTGAGACAAGATACCGGGCCCTACGGGGCGCAGCAGGCGCGAAACCTTTACACTGCACGACAGTGCGATAGGGGGACTCCGAGTGCCCTC-----------GCTTTTCTGTACCGTAAGGTGGTTCAGGAACAAGGACTGGGCAAGACCGGTGCCAGCCGCCGCGGTAATACCGGCAGTCCGAGTGATGGCCGATATTATTGGGCCTAAAGCGTCCGTAGCTTGCTGTGTAAGTCCATTGGGAAATCGACCAGCTCAACTGGTCGGCGTCCGGTGAAACTACACAGCTTGGGGCCGAGAGACTCAACGGGTACGTCCGGGGTAGGAGTGAAATCCTGTAATCCTGGACGGACCACCAATGGGGAAACCACGTTGAGAGACCGGACCCGACAGTGAGGGACGAAAGCCAGGGTCTCGAACCGGATTAGATACCCGGGTAGTCCTGGCTGTAAACAATGCTCGCTAGGTATGTCACGCGCCATGAGCACGTGATGTGCCGTAGTGAAGACG--A------------------------------------------------------------------------------------------------------------------------------------------------------------------------------------------------------------------------------------------------------------------------------------------------------------------------------------------------------------------------------------------------------------------------------------------------------------------------------------------------------------------------------------------------------------------------------------------------------------------------------------------------------------------------------------------------------------------------------------------------------------------------------------------------------------------------------------------------------------------------------------------------------------------------------------------------------------------------------------------------------------------------------------------GTGCCAGAGTAGCGGGGGTTGGATATCCCTCGCGAATAACGCAGGCATCGACTGCGAAGGCTAAACACAACCTGAGACCGATAGTGAACAAGTAGTGTGAACGAACGCTGCAAAGTACCCTCGAAATAGAGCATGAAATCAGTTGGCGATCACAGGGCATACAAGG-----TCCCTTGACGAATGACCGAGACGAGTCTCCAGTAAGACTCACGGAAGCCGATGTTCTGTCGTACGTTTTGAAAAACGAGCCAGGGAGTGTGTCTGTATGGCAAGTCTAACCGGAG---GGGGAGGCACAGGGAAACCGAATGGCCGCAGGGCTT-TGCCCGAGGGCCGCCGTCTTCAAGGGCGGGGAGCCATGTGGACGACCCGAATCCGGACGATCTACGCATGGACAAGATGAAGCGTGCCGAAAGGCACGTGGAAGTCTGTAGAGTTGGTGTCCTACAATACCCTCTCGTGATCTATGTGTAGGGGTGAAAGGCCCATCGAGTCCGGCAACAGCTGGTTCCAATCGAAACATGTCGAAGCATGACCTCCGCCGAGGTAGTCTGTGAGGTAGAGCACCGATTGGTGTGTCAGGAGTCGG-----------CACCTGTCAAACTCCAAACTTACAGACGCCGTTGACGCGGGGATTCCGGTGC---CGGGGTAAGCCTGTGTACCAGGAGGGGAACAACCCAGAGATAGGTTAAGGTCCCCAAGTGTGGATTAAGTGTAATCCTGAAGGTGGTCTCGAGCCCTAGACAGCCGGGAGGTGAGCTTAGAAGCAGCTACCCTCTAAGAAAAGCGTAACAGCTTACCGGCCGAGGTTTGAGGCGCCCAAAATGATCGGGACTCAAATCCACCACCGAGACCTGTCCGTACCACTCATACTGGTAATCGAGTAGATTGGCGCTCTAATTGGATGGAAGCGGGGGCGAGAGCTCCTGTGGACCGATTAGTGACGAAAATCCTGGCCATAGTAGCAGCATAGTCGGGTGAGAACCCCGACGGCCTAATGGATAAGGGTTCCTCAGCACTGCTGATCAGCTGAGGGTTAGCCGGTCCTAAGTCTCACCGCAACTCGACTGAGACTGGGAAACGGGTTAATATTCCCGTGCCACTGCAGTGAA-----------------------ACGCCCTGGGGTCGATCACGCCGGGCATTCGCCCGGTCGAACCGTCCAACTCCGTGGAA-GCCGTAATGGCA-GAAGCGGACGAAGGCGGTATAG--------GAAACGTGATTCAACC-------GGGGCCCATGAAAAGAC-------------GCATAGTGTCCGTACCGAGAACCGACACAGGTGCCATGGCGGCGAAAGCCAAGGCCTGTCGGGAGCAACCAACGTTAGGGAATTCGGCAAGTTAGTCCCGTACCTTCGGAAGAAGGGATGCCTGCTCCG-------ACGGAGCAGGTCGCAGTGACTCGGAAGCTCGGACTGTCTAGTAACAACATAGGTGACCGCAAATCCGCAAGGACTCGTACGGTCACTGAATCCTGCCCAGTGCAGGTATCTGAACACCTCGTACAAGAGGACGAAGGACCTGTCAACGGCGGGGGTAACTATGACCCTCAAGGTAGCGTAGTACCTTGCCGCATCAGTAGCGGCTTGCATGAATGGATTAACCAGAGCTTCACTGTCCCAACGTTGGGCCCGGTGAATGTACA-TTCCAGTGCGGAGTCTGGAGACACCCAGGGGGAAGCGAAGACCCTATGGAGCTTTACTGCAGGCTGTCGCTGAGACGTGGTCGCCGATGTGCAGCATAGGTAGGAG--------------------------------------------------------------------------------------------------------------------------------------------------------------------------------------------------------------------------------------------------------------------------------------------------------------------------------------------------------------------------------------------------------------------------------------------------------------------------------------------------------------------------------------------------------------------------------------------------------------------------------------------------------------------------------------------------------------------------------------------------------------------------------------
Haloarcula-hispanica-ATCC-33960 TTCCGGTTGATCCTGCCGGAGGCCATTGCTATCGGAGTCCGATTTAGCCATGCTAGTTGCACGAGTTCT----------CGTAGCATATAGCTCAGTAACACGTGGCCAAACTACCCTACAGACCGCGATAACCTCGGGAAACTGAGGCCAATAGCGGATATAACTCTCAGGCTGGAGT--------GCCGAGAGTTAGAAACGTTCCGGCGCTGTAGGATGTGGCTGCGGCCGATTAGGTAGATGGTGGGGTAACGGCCCACCATGCCGATAATCGGTACAGGTTGTGAGAGCAAGAGCCTGGAGACGGTATCTGAGACAAGATACCGGGCCCTACGGGGCGCAGCAGGCGCGAAACCTTTACACTGCACGACAGTGCGATAGGGGGACTCCGAGTGCCCTC-----------GCTTTTCTGTACCGTAAGGTGGTACAGGAACAAGGACTGGGCAAGACCGGTGCCAGCCGCCGCGGTAATACCGGCAGTCCAAGTGATGGCCGATATTATTGGGCCTAAAGCGTCCGTAGCTTGCTGTGTAAGTCCATTGGGAAATCGACCAGCTCAACTGGTCGGCGTCCGGTGAAACTACACAGCTTGGGGCCGAGAGACTCAACGGGTACGTCCGGGGTAGGAGTGAAATCCTGTAATCCTGGACGGACCACCAATGGGGAAACCACGTTGAGAGACCGGACCCGACAGTGAGGGACGAAAGCCAGGGTCTCGAACCGGATTAGATACCCGGGTAGTCCTGGCTGTAAACAATGCTCGCTAGGTATGTCACGCGCCATGAGCACGTGATGTGCCGTAGTGAAGACGATAAGCGAGCCGCCTGGGAAGTACGTCCGCAAGGATGACTTAAAGGAATTGGCGGGGGAGCACCACAACCGGAGGAGCCTGCGGTTTAATTGGACTCAACGCCGGAAATCTCGGTCCCGACAGTATAATGACAGTCAGGTTGACGACTTTACTCGAGCTACTGAGAGGAGGTGCATGGCCGCCGTCAGCTCGTACCGTGAGGCGTCCTGTTAAGTCAGGCAACGAGCGAGACCCACACTTCTAGTTGCCAGCAACACCCTGTGGTGGTTGGGTACACTAGGAGGACTGCCGCTGAAAGCGGAGGAAGGAATGGGCAACGGTAGGTCAGTATGCCCCGAATGGACCGGGCAACACGCGGGCTACAATGGCTCTGACAGTGGGATGCGACGCCGAGAGGCGAAGCTAATCTCCAAACGTAGTCGTAGTTCGGATTGCGGGCTGAAACCCGCCCGCATGAAGCTGGATTCGGTAGTAATCGCGTGTCAGAAGCGCGCGGTGAATACGTCCCTGCTCCTTGCACACACCGCCCGTCAAAGCACCCGAGTGGGGTCCGGATGAGGC------GTCATGCGACGGTCGAATCTGGGCTCCGCAAGGGGGCTTAAGTCGTAACAAGGTAGCCGTAGAGGAATCTGCGGCTGGATCACCTCCTCTATGCCAGCTGGTGGATTGCTCGGCTCAGGCGCTGATGAAGGACGTGCCAAGCTTAAGCTGTGGGGAGCCGCACGGAGGCGAAGAACCACAGATTTCCGAATGAGAA-TCTCTCT-----AACAATGCGCAATGAGGAACCCCGAGAACTGAAACATCTCAGTATCGGGAGGAAAAGAAAACGTGATGTCGTTAGTAACCGCGAGTGAACGCGATACAGCCCAAACCGAAGCCCTCACGGGCAA---------TGTGGTGT-CCGGG-------------CGAAGTCTCTTGGAATAGAGCGTGATACAGGGTGACAACCCCGTACTGAAG--------ACGCTGTGCGGTGCCAGAGTAGCGGGGGTTGGATATCCCTCGCGAATAACGCAGGCATCGACTGCGAAGGCTAAACACAACCTGAGACCGATAGTGAACAAGTAGTGTGAACGAACGCTGCAAAGTACCCTCGAAATAGAGCATGAAATCAGTTGGCGATCACAGGGCATACAAGG-----TCCTGTAACGAATGACCGACGCGAGCGTCCAGTAAGACTTACGGAAGCCGATGTTCTGTCGTACGTTTTGAAAAACGAGCCAGGGAGTGTGTCTGTATGGCAAGTCTAACCGGAG---GGGGAGGCACAGGGAAACCGAATGGCCGCAGGGCTT-TGCCCGAGGGCCGCCGTGTTCAAGCGCGGGGAGCCATGTGGACGACCCGAATCCGGACGATCTACGCATGGACAAGATGAAGCGTGCCGAAAGGCACGTGGAAGTCTGTAGAGTTGGTGTCCTACAATACCCTCTCGTGATCTATGTGTAGGGGTGAAAGGCCCATCGAGTCCGGCAACAGCTGGTTCCAATCGAAACATGTCGAAGCATGACCTCCGCCGAGGTAGTCTGTGGGGTAGAGCACCGATTGGTGTGTCAGGAGTCGG-----------CACCTGTCAAACTCCAAACCTACAGACGCTGTTGACGCGGGGATTCCGGTGC---CGGGGTAAGCCTGTGTACCAGGAGGGGAACAACCCAGAGATAGGTTAAGGTCCCCAAGTGTGGATTAAGTGTAATCCTGAAGGTGGTCTCGAGCCCTAGACAGCCGGGAGGTGAGCTTAGAAGCAGCTACCCTCTAAGAAAAGCGTAACAGCTTACCGGCCGAGGTTTGAGGCGCCCAAAATGATCGGGACTCAAATCCACCACCGAGACCTGTCCGTACCACTCATACTGGTAATCGAGTAGATTGGCGCTCTAATTGGATGGAAGCGGGGGCGAGAGCTCCTGTGGACCGATTAGTGACGAAAATCCTGGCCATAGTAGCAGCATAGTCGGGTGAGAACCCCGACGGCCTAATGGATAAGGGTTCCTCAGCACTGCTGATCAGCTGAGGGTTAGCCGGTCCTAAGTCATACCGCAACTCGACTATGACTGGGAAACAGGTTAATATTCCTGTGCCACTGCAGTGAA-----------------------ACGCCCTGGGGTCGATCACGCCGGGCATTCGCCCGGTCGAACCGTCCAACTCCGTGGAA-GCCGTAATGGCACGAAGCGGACGAAGGCGGTATAG--------GAAACGTGATTCAACC-------GGGGCCCATGAAAAGAC-------------GCATAGTGTCCGTACCGAGAACCGACACAGGTGCCATGGCGGCGAAAGCCAAGGCCTGTCGGGAGCAACCAACGTTAGGGAATTCGGCAAGTTAGTCCCGTACCTTCGGAAGAAGGGATGCCTGCTCCG-------ACGGAGCAGGTCGCAGTGACTCGGAAGCTCGGACTGTCTAGTAACAACATAGGTGACCGCAAATCCGCAAGGACTCGTACGGTCACTGAATCCTGCCCAGTGCAGGTATCTGAACACCTCGTACAAGAGGACGAAGGACCTGTCAACGGCGGGGGTAACTATGACCCTCAAGGTAGCGTAGTACCTTGCCGCATCAGTAGCGGCTTGCATGAATGGATTAACCAGAGCTTCACTGTCCCAACGTTGGGCCCGGTGAATGTACA-TTCCAGTGCGGAGTCTGGAGACACCCAGGGGGAAGCGAAGACCCTATGGAGCTTTACTGCAGGCTGTCGCTGAGACGTGGTCGCCGATGTGCAGCATAGGTAGGAGACGTTAGGTACCCGCGCTAGCGGGCCACCGAGTCAACAGTGAAATACTACCCGTCGGTGACTGCGACTCTCACTC------GGAGGAGGACACCGATAGCCGGGCAGTTTGACTGGGGCGGTACGCGCTCGAAAAGATATCGAGCGCGCCCTATGGCTATCTCAGCCGGGACAGAGACCCGGCGAAGAGTGCAAGAGCAAAAGATAGCTTGACAGTGTTCTTCCCAACGAGGAACGCTGACGCGAAAGCGTGGTCTAGCGAACCAATTAG-CCTGCTTGATGCGGGCAATTGATGACAGAAAAGCTACCCTAGGGATAACAGAGTCGTCACTCGCAAGAGCACATATCGACCGAGTGGCTTGCTACCTCGATGTCGGTTCCCTCCATCCTGCCCGTGCAGAAGCGGGCAAGGGTGAGGTTGTTCGCCTATTAAAGGAGGTCGTGAGCTGGGTTTAGACCGTCGTGAGACAGGTCGGCTGCTATCTACTGGGTGTGTTTGGTGTCTGACGGGAACGACCGTATAGTACGAGAGGAACTACGGTTGGTGGCCACTGGTGTACCGGTTGTGAGAGCAGTGCCGGGTAGCCACGCCACACGGGGTAAGAGCTGAACGCATCTAAGCTCGAAACCCACTTGGAAAAGAGACACC------------GTTGAGGTCCCGCGTAGAAGACGCGGTCGATAGACTCGGGGTGTGCGCGTCGAGGT----AACGAGACGTTAAGCCCACGAGCACTAACAGACCAAA
Haloarcula-hispanica-N601 TTCCGGTTGATCCTGCCGGAGGCCATTGCTATCGGAGTCCGATTTAGCCATGCTAGTTGCACGAGTTCT----------CGTAGCATATAGCTCAGTAACACGTGGCCAAACTACCCTACAGACCGCGATAACCTCGGGAAACTGAGGCCAATAGCGGATATAACTCTCAGGCTGGAGT--------GCCGAGAGTTAGAAACGTTCCGGCGCTGTAGGATGTGGCTGCGGCCGATTAGGTAGATGGTGGGGTAACGGCCCACCATGCCGATAATCGGTACAGGTTGTGAGAGCAAGAGCCTGGAGACGGTATCTGAGACAAGATACCGGGCCCTACGGGGCGCAGCAGGCGCGAAACCTTTACACTGCACGACAGTGCGATAGGGGGACTCCGAGTGCCCTC-----------GCTTTTCTGTACCGTAAGGTGGTACAGGAACAAGGACTGGGCAAGACCGGTGCCAGCCGCCGCGGTAATACCGGCAGTCCAAGTGATGGCCGATATTATTGGGCCTAAAGCGTCCGTAGCTTGCTGTGTAAGTCCATTGGGAAATCGACCAGCTCAACTGGTCGGCGTCCGGTGAAACTACACAGCTTGGGGCCGAGAGACTCAACGGGTACGTCCGGGGTAGGAGTGAAATCCTGTAATCCTGGACGGACCACCAATGGGGAAACCACGTTGAGAGACCGGACCCGACAGTGAGGGACGAAAGCCAGGGTCTCGAACCGGATTAGATACCCGGGTAGTCCTGGCTGTAAACAATGCTCGCTAGGTATGTCACGCGCCATGAGCACGTGATGTGCCGTAGTGAAGACGATAAGCGAGCCGCCTGGGAAGTACGTCCGCAAGGATGACTTAAAGGAATTGGCGGGGGAGCACCACAACCGGAGGAGCCTGCGGTTTAATTGGACTCAACGCCGGAAATCTCGGTCCCGACAGTATAATGACAGTCAGGTTGACGACTTTACTCGAGCTACTGAGAGGAGGTGCATGGCCGCCGTCAGCTCGTACCGTGAGGCGTCCTGTTAAGTCAGGCAACGAGCGAGACCCACACTTCTAGTTGCCAGCAACACCCTGTGGTGGTTGGGTACACTAGGAGGACTGCCGCTGAAAGCGGAGGAAGGAATGGGCAACGGTAGGTCAGTATGCCCCGAATGGACCGGGCAACACGCGGGCTACAATGGCTCTGACAGTGGGATGCGACGCCGAGAGGCGAAGCTAATCTCCAAACGTAGTCGTAGTTCGGATTGCGGGCTGAAACCCGCCCGCATGAAGCTGGATTCGGTAGTAATCGCGTGTCAGAAGCGCGCGGTGAATACGTCCCTGCTCCTTGCACACACCGCCCGTCAAAGCACCCGAGTGGGGTCCGGATGAGGC------GTCATGCGACGGTCGAATCTGGGCTCCGCAAGGGGGCTTAAGTCGTAACAAGGTAGCCGTAGAGGAATCTGCGGCTGGATCACCTCCTCTATGCCAGCTGGTGGATTGCTCGGCTCAGGCGCTGATGAAGGACGTGCCAAGCTTAAGCTGTGGGGAGCCGCACGGAGGCGAAGAACCACAGATTTCCGAATGAGAA-TCTCTCT-----AACAATGCGCAATGAGGAACCCCGAGAACTGAAACATCTCAGTATCGGGAGGAAAAGAAAACGTGATGTCGTTAGTAACCGCGAGTGAACGCGATACAGCCCAAACCGAAGCCCTCACGGGCAA---------TGTGGTGT-CCGGG-------------CGAAGTCTCTTGGAATAGAGCGTGATACAGGGTGACAACCCCGTACTGAAG--------ACGCTGTGCGGTGCCAGAGTAGCGGGGGTTGGATATCCCTCGCGAATAACGCAGGCATCGACTGCGAAGGCTAAACACAACCTGAGACCGATAGTGAACAAGTAGTGTGAACGAACGCTGCAAAGTACCCTCGAAATAGAGCATGAAATCAGTTGGCGATCACAGGGCATACAAGG-----TCCTGTAACGAATGACCGACGCGAGCGTCCAGTAAGACTTACGGAAGCCGATGTTCTGTCGTACGTTTTGAAAAACGAGCCAGGGAGTGTGTCTGTATGGCAAGTCTAACCGGAG---GGGGAGGCACAGGGAAACCGAATGGCCGCAGGGCTT-TGCCCGAGGGCCGCCGTGTTCAAGCGCGGGGAGCCATGTGGACGACCCGAATCCGGACGATCTACGCATGGACAAGATGAAGCGTGCCGAAAGGCACGTGGAAGTCTGTAGAGTTGGTGTCCTACAATACCCTCTCGTGATCTATGTGTAGGGGTGAAAGGCCCATCGAGTCCGGCAACAGCTGGTTCCAATCGAAACATGTCGAAGCATGACCTCCGCCGAGGTAGTCTGTGGGGTAGAGCACCGATTGGTGTGTCAGGAGTCGG-----------CACCTGTCAAACTCCAAACCTACAGACGCTGTTGACGCGGGGATTCCGGTGC---CGGGGTAAGCCTGTGTACCAGGAGGGGAACAACCCAGAGATAGGTTAAGGTCCCCAAGTGTGGATTAAGTGTAATCCTGAAGGTGGTCTCGAGCCCTAGACAGCCGGGAGGTGAGCTTAGAAGCAGCTACCCTCTAAGAAAAGCGTAACAGCTTACCGGCCGAGGTTTGAGGCGCCCAAAATGATCGGGACTCAAATCCACCACCGAGACCTGTCCGTACCACTCATACTGGTAATCGAGTAGATTGGCGCTCTAATTGGATGGAAGCGGGGGCGAGAGCTCCTGTGGACCGATTAGTGACGAAAATCCTGGCCATAGTAGCAGCATAGTCGGGTGAGAACCCCGACGGCCTAATGGATAAGGGTTCCTCAGCACTGCTGATCAGCTGAGGGTTAGCCGGTCCTAAGTCATACCGCAACTCGACTATGACTGGGAAACAGGTTAATATTCCTGTGCCACTGCAGTGAA-----------------------ACGCCCTGGGGTCGATCACGCCGGGCATTCGCCCGGTCGAACCGTCCAACTCCGTGGAA-GCCGTAATGGCACGAAGCGGACGAAGGCGGTATAG--------GAAACGTGATTCAACC-------GGGGCCCATGAAAAGAC-------------GCATAGTGTCCGTACCGAGAACCGACACAGGTGCCATGGCGGCGAAAGCCAAGGCCTGTCGGGAGCAACCAACGTTAGGGAATTCGGCAAGTTAGTCCCGTACCTTCGGAAGAAGGGATGCCTGCTCCG-------ACGGAGCAGGTCGCAGTGACTCGGAAGCTCGGACTGTCTAGTAACAACATAGGTGACCGCAAATCCGCAAGGACTCGTACGGTCACTGAATCCTGCCCAGTGCAGGTATCTGAACACCTCGTACAAGAGGACGAAGGACCTGTCAACGGCGGGGGTAACTATGACCCTCAAGGTAGCGTAGTACCTTGCCGCATCAGTAGCGGCTTGCATGAATGGATTAACCAGAGCTTCACTGTCCCAACGTTGGGCCCGGTGAATGTACA-TTCCAGTGCGGAGTCTGGAGACACCCAGGGGGAAGCGAAGACCCTATGGAGCTTTACTGCAGGCTGTCGCTGAGACGTGGTCGCCGATGTGCAGCATAGGTAGGAGACGTTAGGTACCCGCGCTAGCGGGCCACCGAGTCAACAGTGAAATACTACCCGTCGGTGACTGCGACTCTCACTC------GGAGGAGGACACCGATAGCCGGGCAGTTTGACTGGGGCGGTACGCGCTCGAAAAGATATCGAGCGCGCCCTATGGCTATCTCAGCCGGGACAGAGACCCGGCGAAGAGTGCAAGAGCAAAAGATAGCTTGACAGTGTTCTTCCCAACGAGGAACGCTGACGCGAAAGCGTGGTCTAGCGAACCAATTAG-CCTGCTTGATGCGGGCAATTGATGACAGAAAAGCTACCCTAGGGATAACAGAGTCGTCACTCGCAAGAGCACATATCGACCGAGTGGCTTGCTACCTCGATGTCGGTTCCCTCCATCCTGCCCGTGCAGAAGCGGGCAAGGGTGAGGTTGTTCGCCTATTAAAGGAGGTCGTGAGCTGGGTTTAGACCGTCGTGAGACAGGTCGGCTGCTATCTACTGGGTGTGTTTGGTGTCTGACGGGAACGACCGTATAGTACGAGAGGAACTACGGTTGGTGGCCACTGGTGTACCGGTTGTGAGAGCAGTGCCGGGTAGCCACGCCACACGGGGTAAGAGCTGAACGCATCTAAGCTCGAAACCCACTTGGAAAAGAGACACC------------GTTGAGGTCCCGCGTAGAAGACGCGGTCGATAGACTCGGGGTGTGCGCGTCGAGGT----AACGAGACGTTAAGCCCACGAGCACTAACAGACCAAA
Haloarcula-japonica  ---------------------------------------------------------------------------------------------------------------------------------------------------------------------------------------------------------------------------------------------------------------------------------------------------------------------------------------------------------------------------------------------------------------------------------------------------------------------------------------------------------------------------------------------------------------------------------------------------------------------------------------------------------------------------------------------------------------------------------------------------------------------------------------------------------------------------------------------------------------------------------------GATGACTTAAAGGAATTGGCGGGGGAGCACCACAACCGGAGGAGCCTGCGGTTTAATTGGACTCAACGCCGGAAATCTCGGTCCCGACAGTATAATGACAGTCAGGTTGACGACTTTACTCGAGCTACTGAGAGGAGGTGCATGGCCGCCGTCAGCTCGTACCGTGAGGCGTCCTGTTAAGTCAGGCAACGAGCGAGACCCACACTTCTAGTTGCCAGCAACACCCCGTGGTGGTTGGGTACACTAGGAGGACTGCCATTGAAAATGGAGGAAGGAATGGGCAACGGTAGGTCAGTATGCCCCGAATGGACCGGGCAACACGCGGGCTACAATGGCTATGACAGTGGGATGCAACGCCGAGAGGCGACGCTAATCTCCAAACGTAGTCGTAGTTCGGATTGCGGGCTGAAACCCGCCCGCATGAAGCTGGATTCGGTAGTAATCGCGTGTCAGAAGCGCGCGGTGAATACGTCCCTGCTCCTTGCACACACCGCCCGTCAAAGCACCCGAGTGGGGTCCGGATGAGGC------ATCATGCGATGGTCGAATCTGGGCTCCGCAAGGGGGCTTAAGTCGTAACAAGGTAGCCGTAGAGGAATCTGCGGCTGGATCACCTCCT----------------------------------------------------------------------------------------------------------------------------------------------------------------------------------------------------------------------------------------------------------------------------------------------------------------------------------------------------------------------------------------------------------------------------------------------------------------------------------------------------------------------------------------------------------------------------------------------------------------------------------------------------------------------------------------------------------------------------------------------------------------------------------------------------------------------------------------------------------------------------------------------------------------------------------------------------------------------------------------------------------------AGACGCTGTTGACGCGGGGATTCCGGTGC---CGGGGTAAGCCTGTGTACCAGGAGGGGAACAACCCAGAGATAGGTTAAGGTCCCCAAGTGTGGATTAAGTGTAATCCTGAAGGTGGTCTCGAGCCCTAGACAGCCGGGAGGTGAGCTTAGAAGCAGCTACCCTCTAAGAAAAGCGTAACAGCTTACCGGCCGAGGTTTGAGGCGCCCAAAATGATCGGGACTCAAATCCACCACCGAGACCTGTCCGTGCCCGTTACA-GGGCAATCGAGTAGATTGGCGCTCTAATTGGATGGAAGCGGGGGCGAGAGCTCCTGTGGACCGATTAGTGACGAAAATCCTGGCCATAGTAGCAGCATAGTCGGGTGAGAACCCCGACGGCCTAATGGATAAGGGTTCCTCAGCACTGCTGATCAGCTGAGGGTTAGCCGGTCCTAAGTCATACCGCAACTCGACTATGACTGGGAAACGGGTTAATATTCCCGTGCCACTGCAGTGAA-----------------------ACGCCCTGGGGTCGATCACGCCGGGCATTCGCCCGGTCGAACCGTCCAACTCCGTGGAA-GCCGTAATGGCAGGAAGCGGACGAAGGCGGTATAG--------GAAACGTGATTCAACC-------GGGGCCCATGAAAAGAC-------------GCATAGTGTCCGTACCGAGAACCGACACAGGTGCCATGGCGGCGAAAGCCAAGGCCTGTCGGGAGCAACCAACGTTAGGGAATTCGGCAAGTTAGTCCCGTACCTTCGGAAGAAGGGATGCCTGCTCCG-------ACGGAGCAGGTCGCAGTGACTCGGAAGCTCGGACTGTCTAGTAACAACATAGGTGACCGCAAATCCGCAAGGACTCGTACGGTCACTGAATCCTGCCCAGTGCAGGTATCTGAACACCTCGTACAAGAGGACGAAGGACCTGTCAACGGCGGGGGTAACTATGACCCTCAAGGTAGCGTAGTACCTTGCCGCATCAGTAGCGGCTTGCATGAATGGATTAACCAGAGCTTCACTGTCCCAACGTTGGGCCCGGTGAATGTACA-TTCCAGTGCGGAGTCTGGAGACACCCAGGGGGAAGCGAAGACCCTATGGAGCTTTACTGCAGGCTGTCGCTGAGACGTGGTCGCCGATGTGCAGCATAGGTAGGAGACATTAGGTACCCGCGCTAGCGGGCCACCGAGTCAACAGTGAAATACTACCCGTCGGTGACTGCGACTCTCACTC------GGAGGAGGACACCGATAGCCGGGCAGTTTGACTGGGGCGGTACGCGCTCGAAAAGATATCGAGCGCGCCCTATGGCTATCTCAGCCGGGACAGAGACCCGGCGAAGAGTGCAAGAGCAAAAGATAGCTTGACAGTGTTCTTCCCAACGAGGAACGCTGACGCGAAAGCGTGGTCTAGCGAACCAATTAG-CCTGCTTGATGCGGGCAATTGATGACAGAAAAGCTACCCTAGGGATAACAGAGTCGTCACTCGCAAGAGCACATATCGACCGAGTGGCTTGCTACCTCGATGTCGGTTCCCTCCATCCTGCCCGTGCAGAAGCGGGCAAGGGTGAGGTTGTTCGCCTATTAAAGGAGGTCGTGAGCTGGGTTTAGACCGTCGTGAGACAGGTCGGCTGCTATCTACTGGGTGTGTATGGTGTCTGACAAGAACGACCGTATAGTACGAGAGGAACTACGGTTGGTGGCCACTGGTGTACCGGTTGTGAGAGCAGTGCCGGGTAGCCACGCCACACGGGGTAAGAGCTGAACGCATCTAAGCTCGAAACCCACTTGGAAAAGAGACACC------------GCTGAGGTCCCGCGTACAAGACGCGGTCGATAGACTCGGGGTGTGCGCGTCGAGGT----AACGAGACGTTAAGCCCACGAGCACTAACAGACCAAA
Halomicrobium-mukohataei--JP60 TTCCGGTTGATCCTGCCGGAGGCCATTGCTATCGGAGTCCGATTTAGCCATGCTAGTCGCACGGGCTCC----------CGTGGCGTATAGCTCAGTAACACGTGGCCAAACTACCCTATAGACCATGATAACCTCGGGAAACTGAGGCTAATCGTGGATATCGCATTCACGCTTGAAT--------GCCGAATGCGAGAAACGTTCCGGCGCTATAGGATGTGGCTGCGGCCGATTAGGTAGACGGTGGGGTAACGGCCCACCGTGCCAGTAATCGGTACGGGTGGTGACAGCCAGAACCCGGAGACGGTATCTGAGACAAGATACCGGGCCCTACGGGGCGCAGCAGGCGCGAAACCTTTACACTGCACGACAGTGCGATAGGGGGACTCCGAGTGCCCTC-----------GCTTTTCTCGACCGTAAGGTGGTCGACGAATAAGGACTGGGCAAGACCGGTGCCAGCCGCCGCGGTAATACCGGCAGTCCGAGTGATGGCCGCTGTTATTGGGCCTAAAGCGTCCGTAGCTTGCCGTGAAAGTCTATCGGGAAATCGACGCGCTCAACGCGTCGGCTTCCGGTGAAACTGCACGGCTTGGGGCCGGAAGACTCAGCGGGTACGTCTGGGGTAGGAGTGAAATCCTGTAATCCTGGACGGACCACCAATGGCGAAAGCACGCTGAGAAGCCGGACCCGACAGTGAGGGACGAAAGCCAGGGTCTCGAACCGGATTAGATACCCGGGTAGTCCTGGCCGTAAACGATGCTCGTTAGGTCTGCCGTGCACTACGAGTGCACGGTGAGCCGAAGTGAAGACGATAAACGAGCCGCCTGGGAAGTACGTCCGCAAGGATGACTTAAAGGAATTGGCGGGGGAGCACCACAACCGGAGGAGCCTGCGGTTTAATTGGACTCAACGCCGGACATCTCAGTCCCGACAGTATAACGACGGTCAGCTTGACGAGCTTACCCGAGTTACTGAGAGGAGGTGCATGGCCGCCGTCAGCTCGTACCGTGAGGCATCCTGTTAAGTCAGGTAACGAGCGAGACCCGCATCCGTAGTTGCCAGCGATACCCCGAGGTAGTCGGGTACACTACGGAGACCGCCGACGAAGTCGGAGGAAGGAACGGGCAACGGTAGGTCAGTATGCCCCGAATGGACTGGGCAACACGCGGGCTACAATGGTCGAGACAATGGGTCGCGATACCGAGAGGTAGAGCTAATCTCCAAACTCGGTCGTAGTTCGGATTGTGGGCTGAAACTCGCCCACATGAAGCTGGATTCGGTAGTAATCGCGTGTCAGAAGCGCGCGGTGAATACGTCCCTGCTCCTTGCACACACCGCCCGTCAAAGCACCCGAGTGAGGTCCGGATGAGGC------ATCATGCGATGGTCAAATCTGGGCTTCGCAAGGGGGCTTAAGTCGTAACAAGGTAGCCGTAGAGGAATCTGCGGCTGGATCACCTCCTCTGTGCCGCCTGGTGGATAGCTCGGCTCGGAAGCCGATGACGGACGTGCCAAGCTAAAGCCATGGGGAGCCGCACGGAGGCGAAGAACCATGGATCTCCGAATGGGAATCTCTTT-------ACAATGCGCAATGGGGAACCTCGAGAATTGAAACATCTTAGTATCGAGAGGAACAGAAAGCGCGATGTCGTTACTAACCGCGAGTGAACGCGACACAGCCCAAACCGAAGCCCTCACGGGCAA---------TGTGGTGT-ACGGA-------------CGAAGTCTTCTGGAACGAAGCGTGATACAGGGTGACAACCCCGTAGTGAAG--------ACGTCGTGTGGCTCCAGAGTAGCGGGGGTTGGAAATCCCTCGTCAAGACGGCAGGCATCGACTGCCAAGGCTAAATACTCTCCGAGACCGATAGTGAACAAGTAGCGTGAGCGAACGCTGAAAAGCACCCTTGCAATAGGGCTTGAAATCAGGTGGCGATCACGGGGCTTACAAGG-----TCCTGTAACAAACGAGAGCGGCGAGCCGTCAGTAGGACTTACGGAAGCCGAAGTTCCGTCGTGCGTTTTGAAAAACGAGCCAGAGAGTGTGCCTGTTTGGCGAGTCTAACCCGAT---GGGAAGGCATAGGGAAACCGAATGGCCGCAGCATT-----GCGAGGGCCGCCGTCTTCAAGGGCGGGGAGTCAAACGGGCGACCCGAAACCGGGTGATCTACGCGTGGGCAGGGTGAAGCGTGCCGAAAGGCACGTGGAGGCCCGTAGGGATGGTGTCCTACAATACCCTCCCGTGACCTACGTGTAGGGGTGAAAGGCCCATCGAACCCGGAAACAGCTGGTTCCAACCAAAACATGTCGAAGCATGACGTCCGCCGAGGTAGTTCGTGGGGTAGAGCACCGATTGAGGTGCTAGAAGTGAA-----------CTTCTGTCAAACTCCGAACCTACGAACGCCGTCGACGCGGGCAGTCCGGTAT---CGGGGTAAGCCTGTGTACCGTAAGGGAGACAACCCAGCGCCGGGTTAAGGTCCCAAAGTGTGGATTAAGTGTGATC--GAAAGTGGTCTCAAGCCCTAGACAGCCGGGAGGTGAGCTTAGAAGCAGCTACCCTCTAAGAATAGCGTAACAGCTTACCGGCCGAGGTTTGAGGCGCTGAAAATGATCGGGACTCAAATCCACCACCGAGACCTGGCCGCTCCCGTGAAA-GGGAGATCGAGTAGGTTGGCGCTCCGATTGGATGGAAGCAGGGGTGAGAACTCCTGTGGACCGATCGGTGACGACAATTCTGGCCATAGTAGCAGCATAGTCGGGTGAGAATTCCGACGGCCGAACGAGCAAGGGTTCCTCAGCACTGTTCGTCAACTGAGGGTTAGCCGGTCCTAAGTCCCCCCGTAATTCGAAGGGGACTGGGAAGCTGGTTAATATTCCAGCGCTCGTGCAGTGAA-----------------------ACGCCTCGGGGTCGACCGAGCCGGGCCTTCGCCCGGTCGAACCGTCCAAATCCGTGGAA-GCCGTAATGGCAGGAAGCGGACGAAGGCGGGATAG--------GAAAATCGGTTCAACC-------GGGGCCCGTGAAAAGG--------------GCATACGATCCGTACCGAGATCCGACACAGGTGTCGTGGCGGCGAAAGCCAAGGCCTGTCGGGAACAACCGACGTTAGGGAATTCGGCAAGTTAGTCCCGTACCTTCGGAATAAGGGATGCCTGCTCCT-------CAGGAGCAGGTCGCAGTGACTCGGACGCTCCGACTGTCTAGTAACAACATAGGTGACCGCAAATCCGCAAGGACTCGTACGGTCACTGAATCCTGCCCAGTGCGGGTATCTGAACACCTAGTACAATAGGACGAAGGACCCGTCAACGGCGGGGGTAACTATGACCCTCAAGGTAGCGTAGTACCTTGCCGCTTCAGTAGCGGCTTGCATGAATGGATTAACGAGAGCGTCACTGTCCCAACGTTGGGCCCGGTGAATGTACG-TTCCAGTGCGGAGTCTGGAGACCCCCAAGGGGAAGCGAAGACCCTATGGAGCTTTACTGCAGGCTGTTGCTGGGACATGGTCGCTACTGTGCAGGGTAGGTAGGAGCCGTTAGGTACCCGCGCTAGCGGGCCACCGAGGCACTCATGAAACACTACCCGGTAGTGACTGTGACCCTCACTC------GGCGGAGGACACCAATAGCCGGGCAGTTTGACTGGGGCGGTACGCGCTCGAAAGAATATCGAGCGCGCCCTAAGGCCATCTCAGCCGTGACAGAGACGCGGCGAAGAGCGCAAGAGCAAAAGATGGCTTGACAGTGTCACTACCAACACGGGACGCTGACGCGAAAGCGTGGTCTAGCGAACGGATGCG-CCTGCTTGATGCGGGCCATCTACGACAGAAAAGCTACCCTAGGGATAACAGAGTCGTCACCGGCAAGAGCACATATCGACCCGGTGGCTTGCTACCTCGATGTCGGTTCCCTCCATCCTGCCCGTGCAGCAGCGGGCAAGGGTGAGGTTGTTCGCCTATTAAAGGAGGTCGTGAGCTGGGTTTAGACCGTCGTGAGACAGGTCGGCTGCTATCTATTGGGGGTGTACGGAATCTGACGGGAACGATCGTATAGTACGAGAGGAACTCCGATTGGTGACCACTGGTGTACCGGTTGTGAAGGCAGTGCCGGGCAGCCACGTCATACGGGGTAAGAGCTGAATGCATCTAAGCTCGAAACCCACCTGGAAAAGAGATTCC------------ACCGAGGTCACTCGTAGAAGACGAGATAGATAGACTCGGGGTGTACGCGTCGAGGC----AACGAGACGTTGAGCCCGCGAGCACTAATCGACCGA-
Halomicrobium-mukohataei-pws1 -----------------------------------------------------------------------------------------------------------------------------------------------------------------------------------------------AATGCGAGAAACGTTCCGGCGCTATAGGATGTGGCTGCGGCCGATTAGGTAGACGGTGGGGTAACGGCCCACCGTGCCAGTAATCGGTACGGGTGGTGACAGCCAGAACCCGGAGACGGTATCTGAGACAAGATACCGGGCCCTACGGGGCGCAGCAGGCGCGAAACCTTTACACTGCACGACAGTGCGATAGGGGGACTCCGAGTGCCCTC-----------GCTTTTCTCGACCGTAAGGTGGTCGACGAATAAGGACTGGGCAAGACCGGTGCCAGCCGCCGCGGTAATACCGGCAGTCCGAGTGATGGCCGCTGTTATTGGGCCTAAAGCGTCCGTAGCTTGCCGTGAAAGTCTATCGGGAAATCGACGTGCTCAACGCGTCGGCTTCCGGTGAAACTGCACGGCTTGGGGCCGGAAGACTCAGCGGGTACGTCCGGGGTAGGAGTGAAATCCTGTAATCCTGGACGGACCACCAATGGCGAAAGCACGCTGAGAAGCCGGACCCGACAGTGAGGGACGAAAGCCAGGGTCTCGAACCGGATTAGATACCCGGGTAGTCCTGGCCGTAAACGATGCTCGTTAGGTCTGCCGTGCACTACGAGTGCACGGTGAGCCGAAGTGAAGACGATAAACGAGCCGCCTGGGAAGTACGTCCGCAAGGATGACTTAAAGGAATTGGCGGGGGAGCACCACAACCGGAGGAGCCTGCGGTTTAATTGGACTCAACGCCGGACATCTCAGTCCCGACAGCATAACGACGGTCAGCTTGACGAGCTTACCCGAGTTGCTGAGAGGAGGTGCATGGCCGCCGTCAGCTCGTACCGTGAGGCATCCTGTTAAGTCAGGTAACGAGCGAGACCCGCATCCGTAGTTGCCAGCGATACCTCGAGGTAGTCGGGTACACTACGGAGACCGCCGACGAAGTCGGAGGAAGGAACGGGCAACGGTAGGTCAGTATGCCCCGAATGGACTGGGCAACACGCGGGCTACAATGGTCGAGACAATGGGTCGCGATACCGAGAGGTAGAGCTAATCTCCAAACTCGGTCGTAGTTCGGATTGTGGGCTGAAACTCGCCCACATGAAGCTGGATTCGGTAGTAATCGCGTGTCAGAAGCGCGCGGTGAATACGTCCCTGCTCCTTGCACACACCGCCCGTCAAAGCACCCGAGTGAGGTCCGGATGAGGC------ATCATGCGATGGTCAAATCTGGGCTTCGCAAGGGGGCTTAAGTCGTAACAAGGTAGCCGTAGAGGAATCTGCGGCTGGATCACCTCCTCTGTGCCGCCTGGTGGATAGCTCGGCTCGGAAGCCGATGACGGACGTGCCAAGCTAAAGCCATGGGAAGCCGCACGGAGGCAAAGAACCATGGATCTCCGAATGGGAATCCCTTCA------ACAATGCGCAATGGGGAACCTCGAGAATTGAAACATCTTAGTATCGAGAGGAACAGAAAGCGCGATGTCGTTACTAACCGCGAGTGAACGCGACACAGCCCAAACCGAAGCCTTCACGGGCAA---------TGTGGTGT-ACGGA-------------CGAAGTCTTCTGGAACGAAGCGTGATACAGGGTGACAACCCCGTAGTGAAG--------ACGTCGTGCGGCTCCAGAGTAGCGGGGGTTGGAAATCCCTCGTCAAGATGGCAGGCATCGACTGCCAAGGCTAAATACTCTCCGAGACCGATAGTGAACAAGTAGCGTGAGCGAACGCTGAAAAGCACCCTTGCAATAGGGCTTGAAATCAGGTGGCGATCACGGGGCTTGAAAGG-----TCCTGTAACAAACGAAAGCGGCGAGCCGTGTGTAGGACTTACGGAAGCCGAAGTTCCGTCGTGCGTTTTGAAAAACGAGCCAGAGAGTGTGCCTGTTTGGCGAGTCTAACTCGAT---AGGAAGGCATAGGGAAACCGAATGGCCGCAGCATT-----GCGAGGGCCGCCGTCTTCAAGGGCGGGGAGTCAAACGGGCGACCCGAAACCGGGTGATCTACGCGTGGGCAGGGTGAAGCGTGCCGAAAGGCACGTGGAGGCCCGTAGGGATGGTGTCCTACAATACCCTCCCGTGACCTACGTGTAGGGGTGAAAGGCCCATCGAACCCGGAAACAGCTGGTTCCAACCAAAACATGTCGAAGCATGACGTCCGCCGAGGTAGTTCGTGGGGTAGAGCACCGATTGAGGTGCTAGAAGTGAA-----------CTTCTGTCAAACTCCGAACCTACGAACGCCGTCGACGTGGGCAGTCCGGTAT---CGGGGTAAGCCTGTGTACCGTAAGGGAGACAACCCAGCGCCGGGTTAAGGTCCCAAAGTGTGGATTAAGTGTGATC--GAAAGTGGTCTCAAGCCCTAGACAGCCGGGAGGTGAGCTTAGAAGCAGCTACCCTCTAAGAATAGCGTAACAGCTTACCGGCCGAGGTTTGAGGCGCTGAAAATGATCGGGACTCAAATCCACCACCGAGACCTGGCCGCTCCCGTGAAA-GGGAGATCGAGTAGGTTGGCGCTCCGATTGGATGGAAGCAGGGGTGAAAACTCCTGTGGACCGATCGGTGACGACAATTCTGGCCATAGTAGCAGCATAGTCGGGTGAGAATTCCGACGGCCGAACGAGCAAGGGTTCCTCAGCACTGTTCGTCAACTGAGGGTTAGCCGGTCCTAAGTCCCCCCGTAATTCGAAGGGGACTGGGAAGCTGGTTAATATTCCAGCGCTCATGCAGTGAA-----------------------ACGCCTCGGGGTCGACCAAGCCGGGCCTTCGCCCGGTCGAACCGTCCAAATCCGTGGAA-GCCGTAATGGCAGGAAGCGGACGAAGGCGGGAGAG--------GAAAATTGGTTCAACC-------GGGGCCCGTGAAAAGG--------------GCATATGATCCGTACCGAGATCCGACACAGGTGTCGTGGCGGCGAAAGCCAAGGCCTGTCGGGAACAACCGACGTTAGGGAATTCGGCAAGTTAGTCCCGTACCTTCGGAATAAGGGATGCCTGCTCCT-------CAGGAGCAGGTCGCAGTGACTCGGACGCTCCGACTGTCTAGTAACAACATAGGTGACCGCAAATCCGCAAGGACTCGTACGGTCACTGAATCCTGCCCAGTGCGGGTATCTGAACACCTAGTACAATAGGACGAAGGACCCGTCAACGGCGGGGGTAACTATGACCCTCAAGGTAGCGTAGTACCTTGCCGCTTCAGTAGCGGCTTGCATGAATGGATTAACGAGAGCGTCACTGTCCCAACGTTGGGCCCGGTGAATGTACG-TTCCAGTGCGGAGTCTGGAGACCCCCAAGGGGAAGCGAAGACCCTATGGAGCTTTACTGCAGGCTGTTGCTGGGACATGGTCGCTACTGTGCAGAGTAGGTAGGAGCCACTAGGTACCCGCGCTAGCGGGCCACCGAGGCAGACATGAAACACTACCCGGTAGTGACTGTGACCCTCACTC------GGCGGAGGACACCAATAGCCGGGCAGTTTGACTGGGGCGGTACGCGCTCGAAAGAATATCGAGCGCGCCCTAAGGCTATCTCAGCCGTGACAGAGACGCGGCGAAGAGCGCAAGAGCAAAAGATAGCTTGACAGTGTCACTACCAACACGGGACGCTGACGCGAAAGCGTGGTCTAGCGAACGGATGCG-CCTGCTTGATGCGGGCCATCTACGACAGAAAAGCTACCCTAGGGATAACAGAGTCGTCACCGGCAAGAGCACATATCGACCCGGTGGCTTGCTACCTCGATGTCGGTTCCCTCCATCCTGCCCGTGCAGCAGCGGGCAAGGGTGAGGTTGTTCGCCTATTAAAGGAGGTCGTGAGCTGGGTTTAGACCGTCGTGAGACAGGTCGGCTGCTATCTATTGGGGGTGTAAGGTATCTGACGGGAACGATCGTATAGTACGAGAGGAACTCCGATTGGTGGCCACTGGTGTACCGGTTGTGAGGGCAGTGCCGGGCAGCCACGCCACACGGGGTAAGAGCTGAATGCATCTAAGCTCGAAACCCACCTGGAAAAGAGATACC------------GCAGAGGTCACTCGTAGAAGACGAGATAGATAGACTCGGGGTGTACGCGTCGAGGC----AACGAGACGTTGAGCCCGCGAGCACTAATCGACCGA-
Halomicrobium-sp.-LC1Hm TTCCGGTTGATCCTGCCGGAGGCCATTGCTATCGGAGTCCGATTTAGCCATGCTAGTCGCACGGGCTCC----------CGTGGCGTATAGCTCAGTAACACGTGGCCAAACTACCCTATAGACCATGATAACCTCGGGAAACTGAGGCTAATCGTGGATATCGCATTCACGCTTGAAT--------GCCGAATGCGAGAAACGTTCCGGCGCTATAGGATGTGGCTGCGGCCGATTAGGTAGACGGTGGGGTAACGGCCCACCGTGCCAGTAATCGGTACGGGTGGTGACAGCCAGAACCCGGAGACGGTATCTGAGACAAGATACCGGGCCCTACGGGGCGCAGCAGGCGCGAAACCTTTACACTGCACGACAGTGCGATAGGGGGACTCCGAGTGCCCTC-----------GCTTTTCTCGACCGTAAGGTGGTCGACGAATAAGGACTGGGCAAGACCGGTGCCAGCCGCCGCGGTAATACCGGCAGTCCGAGTGATGGCCGCTGTTATTGGGCCTAAAGCGTCCGTAGCTTGCCGTGAAAGTCTATCGGGAAATCGACGCGCTCAACGCGTCGGCTTCCGGTGAAACTGCACGGCTTGGGGCCGGAAGACTCAGCGGGTACGTCCGGGGTAGGAGTGAAATCCTGTAATCCTGGACGGACCACCAATGGCGAAAGCACGCTGAGAAGCCGGACCCGACAGTGAGGGACGAAAGCCAGGGTCTCGAACCGGATTAGATACCCGGGTAGTCCTGGCCGTAAACGATGCTCGTTAGGTCTGCCGTGCACTACGAGTGCACGGTGAGCCGAAGTGAAGACGATAAACGAGCCGCCTGGGAAGTACGTCCGCAAGGATGACTTAAAGGAATTGGCGGGGGAGCACCACAACCGGAGGAGCCTGCGGTTTAATTGGACTCAACGCCGGACATCTCAGTCCCGACAGCATAACGACGGTCAGCTTGACGAGCTTACCCGAGTTGCTGAGAGGAGGTGCATGGCCGCCGTCAGCTCGTACCGTGAGGCATCCTGTTAAGTCAGGTAACGAGCGAGACCCGCATCCGTAGTTGCCAGCGATACCCTGTGGTAGTCGGGTACACTACGGAGACCGCCGACGAAGTCGGAGGAAGGAACGGGCAACGGTAGGTCAGTATGCCCCGAATGGACTGGGCAACACGCGGGCTACAATGGTCGAGACAATGGGTTGCGATACCGAGAGGTAGAGCTAATCTCCAAACTCGGTCGTAGTTCGGATTGTGGGCTGAAACTCGCCCACATGAAGCTGGATTCGGTAGTAATCGCGTGTCAGAAGCGCGCGGTGAATACGTCCCTGCTCCTTGCACACACCGCCCGTCAAAGCACCCGAGTGAGGTCCGGATGAGGC------ATCATGCGATGGTCAAATCTGGGCTTCGCAAGGGGGCTTAAGTCGTAACAAGGTAGCCGTAGAGGAATCTGCGGCTGGATCACCTCCTCTGTGCCGCCTGGTGGATAGCTCGGCTCGGAAGCCGATGACGGACGTGCCAAGCTAAAGCCATGGGGAGCCGCACGGAGGCGAAGAACCATGGATCTCCGAATGGGAATCCCTCTA------ACAATGCGCAATGGGGAACCTCGAGAATTGAAACATCTTAGTATCGAGAGGAACAGAAAGCGCGATGTCGTTACTAACCGCGAGTGAACGCGACACAGCCCAAACCGAAGCCCTCACGGGCAA---------TGTGGTGT-ACGGA-------------CGAAGTCTTCTGGAACGAAGCGTGATACAGGGTGACAACCCCGTAGTGAAG--------ACGTCGTGCGGCTCCAGAGTAGCGGGGGTTGGAAATCCCTCGTCAAGATGGCAGGCATCGACTGCCAAGGCTAAATACTCTCCGAGACCGATAGTGAACAAGTAGCGTGAGCGAACGCTGAAAAGCACCCTTGCAATAGGGCTTGAAATCAGGTGGCGATCACGGGGCTTGAAAGG-----TCCTGTAACAAACGAAAGCGGCGAGCCGTGTGTAGGACTTACGGAAGCCGAAGTTCCGTCGTGCGTTTTGAAAAACGAGCCAGAGAGTGTGCCTGTTTGGCGAGTCTAACTCGAT---AGGAAGGCAGAGGGAAACCGAATGGCCGCAGCATT-----GCGAGGGCCGCCGTCTTCAAGGGCGGGGAGTCAAACGGGCGACCCGAAACCGGGTGATCTACGCGTGGGCAGGGTGAAGCGTGCCGAAAGGCACGTGGAGGCCCGTAGGGATGGTGTCCTACAATACCCTCCCGTGACCTACGTGTAGGGGTGAAAGGCCCATCGAACCCGGAAACAGCTGGTTCCAACCAAAACATGTCGAAGCATGACGTCCACCGAGGTAGTTCGTGGGGTAGAGCACCGATTGAGGTGCTAGAAGTGAA-----------CTTCTGTCAAACTCCGAACCTACGAACGCCGTCGACGTGGGCAGTCCGGTAT---CGGGGTAAGCCTGTGTACCGTAAGGGAGACAACCCAGCGCCGGGTTAAGGTCCCAAAGTGTGGATTAAGTGTGATC--GAAAGTGGTCTCAAGCCCTAGACAGCCGGGAGGTGAGCTTAGAAGCAGCTACCCTCTAAGAATAGCGTAACAGCTTACCGGCCGAGGTTTGAGGCGCTGAAAATGATCGGGACTCAAATCCACCACCGAGACCTGGCCGCTCCCGTGAAA-GGGAGATCGAGTAGGTTGGCGCTCCGATTGGATGGAAGCAGGGGTGAGAACTCCTGTGGACCGATCGGTGACGACAATTCTGGCCATAGTAGCAGCATAGTCGGGTGAGAATTCCGACGGCCGAACGAGCAAGGGTTCCTCAGCACTGTTCGTCAACTGAGGGTTAGCCGGTCCTAAGTCCCCCCGTAATTCGAAGGGGACTGGGAAGCTGGTTAATATTCCAGCGCTCGTGCAGTGAA-----------------------ACGCCTCGGGGTCGACCAAGCCGGGCCTTCGCCCGGTCGAACCGTCCAAATCCGTGGAA-GCCGTAATGGCAGGAAGCGGACGAAGGCGGGAGAG--------GAAAATTGGTTCAACC-------GGGGCCCGTGAAAAGG--------------GCATACGAACCGTACCGAGATCCGACACAGGTGTCGTGGCGGCGAAAGCCAAGGCCTGTCGGGAACAACCGACGTTAGGGAATTCGGCAAGTTAGTCCCGTACCTTCGGAATAAGGGATGCCTGCTCCT-------CAGGAGCAGGTCGCAGTGACTCGGACGCTCCGACTGTCTAGTAACAACATAGGTGACCGCAAATCCGCAAGGACTCGTACGGTCACTGAATCCTGCCCAGTGCGGGTATCTGAACACCTAGTACAATAGGACGAAGGACCCGTCAACGGCGGGGGTAACTATGACCCTCAAGGTAGCGTAGTACCTTGCCGCTTCAGTAGCGGCTTGCATGAATGGATTAACGAGAGCGTCACTGTCCCAACGTTGGGCCCGGTGAATGTACG-TTCCAGTGCGGAGTCTGGAGACCCCCAAGGGGAAGCGAAGACCCTATGGAGCTTTACTGCAGGCTGTTGCTGGGACATGGTCGCTACTGTGCAGAGTAGGTAGGAGCCGTTAGGTACCCGCGCTAGCGGGCCACCGAGGCAGACATGAAACACTACCCGGTAGTGACTGTGACCCTCACTC------GGCGGAGGACACCAATAGCCGGGCAGTTTGACTGGGGCGGTACGCGCTCGAAAGAATATCGAGCGCGCCCTAAGGCTATCTCAGCCGTGACAGAGACGCGGCGAAGAGCGCAAGAGCAAAAGATAGCTTGACAGTGTCACTACCAACACGGGACGCTGACGCGAAAGCGTGGTCTAGCGAACGGATGCG-CCTGCTTGATGCGGGCCATCTACGACAGAAAAGCTACCCTAGGGATAACAGAGTCGTCACCGGCAAGAGCACATATCGACCCGGTGGCTTGCTACCTCGATGTCGGTTCCCTCCATCCTGCCCGTGCAGCAGCGGGCAAGGGTGAGGTTGTTCGCCTATTAAAGGAGGTCGTGAGCTGGGTTTAGACCGTCGTGAGACAGGTCGGCTGCTATCTATTGGGGGTGTAAGGTATCTGACGGGAACGATCGTATAGTACGAGAGGAACTCCGATTGGTGGCCACTGGTGTACCGGTTGTGAGGGCAGTGCCGGGCAGCCACGCCACACGGGGTAAGAGCTGAATGCATCTAAGCTCGAAACCCACCTGGAAAAGAGATACC------------GCAGAGGTCACTCGTAGAAGACGAGATAGATAGACTCGGGGTGTACGCGTCGAGGC----AACGAGACGTTGAGCCCGCGAGCACTAATCGACCGA-
Halorhabdus-sp.-CBA1104 TTCCGGTTGATCCTGCCGGAGGCCATTGCTATCGGAGTCCGATTTAGCCATGCTAGTCGCACGGGTTCC----------CGTGGCGGATAGCTCAGTAACACGTGGCCAAACTACCCTGTGGACGGGAATAACCTCGGGAAACTGAGGCTAATACCCGATACGACTCGCACGCTGGAGT--------GCGGCGAGTCGGAAACGTCCTGGCGCCACAGGATGTGGCTGCGGCCGATTAGGTAGACGGTGGGGTAACGGCCCACCGTGCCAATAATCGGTACGGGTCATGAGAGTGAGAGCCCGGAGACGGTATCTGAGACAAGATACCGGGCCCTACGGGGCGCAGCAGGCGCGAAACCTTTACACTGCACGACAGTGCGATAGGGGGACTCCGAGTGTCCTC-----------GCTTTTCTGTACCCTAAGGTGGTACAAGAATAAGGGCTGGGCAAGACCGGTGCCAGCCGCCGCGGTAATACCGGCAGCCCGAGTGATGGCCGCTGTTATTGGGCCTAAAGCGTCCGTAGCCGGCCAGACAAGTCTGTTGGGAAATCGACGCGCTCAACGCGTCGGCGTCCGGCGAAACTGTTTGGCTTGGGGCCAGAAGACTCGAGGGGTACGTCCGGGGTAGGAGTGAAATCCCGTAATCCTGGACGGACCACCGGTGGCGAAAGCGCCTCGAGAAGATGGACCCGACGGTCAGGGACGAAAGCTAGGGTCTCGAACCGGATTAGATACCCGGGTAGTCCTAGCTGTAAACGATGCTCGCTAGGTGTGCCGCAGGCTACGAGCCTGCGCTGTGCCGTAGGGAAGCCGCGAAGCGAGCCGCCTGGGAAGTACGTCTGCAAGGATGACTTAAAGGAATTGGCGGGGGAGCACTACAACCGGAGGAGCCTGCGGTTTAATTGGACTCAACGCCGGACATCTCGGCACCGACAGCATAATGACGGTCAAGTTGATGACTTTACCCGAGCTGCTGAGAGGAGGTGCATGGCCGCCGTCAGCTCGTACCGTGAGGCGTCCTGTTAAGTCAGGCAACGAGCGAGACCCGCACTCCTAGTTGCCAGCAGCATCTTGCGATGGCTGGGTACACTAGGAGGACTGCCGCTGAAAGCGGAGGAAGGAACGGGCAACGGTAGGTCAGTATGCCCCGAATGTGCCGGGCGACACGCGGGCTACAATGGCCGAGACAGTGGGATGCCAGTCCGAGAGGACGCGCTAATCCCTAAACTCGGTCGTAGTTCGGATTGAGGGCTGAAACTCGCCCTCATGAAGCTGGATTCGGTAGTAATCGCGTGTCAGAAGCGCGCGGTGAATCCGTCCCTGCTCCTTGCACACACCGCCCGTCAAATCACCCGAGTGGGGTCCGGATGAGGC------GTCATGCGACGGTCAAATCTGGGCTCCGCAAGGGGGATTAAGTCGTAACAAGGTAGCCGTAGGGGAATCTGCGGCTGGATCACCTCCTCTATGTCAGCTGGTGGATGGCTCGGCTCGGGCGCCGACGAAGGGCGTGCCAAGCTTAAGCTCAGGGGAGCCGCACGGAGGTGTAGAACCTGAGATTCCCGAATGGGAACTCCTCAC-----CGCAATGCGCAATGGGGAACGCCGAGAACTGAAACATCTCAGTATCGGCAGGAAGAGAAAACGTGATGTCGTCAGTAACCGCGAGTGAACGCGACACAGTCCAAACCGAAGGCCTTACGGCCAA---------TGTGGTGT-GTGGA-------------TGAAGTCTCTTGGAACAGAGCGCGATACAGGGTGACAGCCCCGTAACGAGG--------ACGACGTGCGCTTCCCGAGTAGCGGGGGTTGGAAATCCCTCGTGAATTTGGCAGGCATCTACTGTCAAGACTAAATACGTCCCGAGACCGATAGTGAACAAGTAGCGTGAGCGAACGCTGAAAAGTACCCTCGAAATAGGGCCTAAAATCAGTTGACGATGACTGGGCACGAAAGG-----TCCCTCGACGAACGACCTATCCGAGGATACAGTAGGACTCGAGGAAGCCGCTGTTCAGTCGTACGTTTTGAAAAACGAACCAGGGAGTGTGCTTGTATGGCGAGTCTAACCCGAT---GGGAAGGCATAGGGAAACCGAATGGCCGCAGTGCTT-TGCACGAGGGTCGCCGTCTTCAAGGGCGGGGAGTCATACGGGCGACCCGAATCCGGACGATCTACGCATGGACAAGGTGAAGCGTGGCGAAAGCTACGTGGAAGCCTGTAGAGTTGGTGTCCTACAATACCCTCTCGTGATCTATGTGTAGGGGTGAAAGGCCCATCGAGTCCGGCAACAGCTGGTTCCAACCGAAACATGTCGAAGCATGACCTTCGCTGAGGTAGTCCGTGGGGTAGAGCACCGATTGCCGTGTCAGGAGTCGG-----------CGGCTGTCAAACTCCGAACCTACGGACGCCATTGATGCGAGGAGTCCGGTAT---CGGGGTAAGCCTGTGTACCGTGAGGGAGACAACCCAGAGCTGGGTTAAGGTCCCCAAGTGTGGACTAAGTGCGATC--GAAGGTGGTCTCAAGCCCTAGACAGCCGGGAGGTGAGCTTAGAAGCAGCTACCCTCCAAGAAAAGCGTAACAGCTTACCGGCCGAGGTTTGAGGCGCCCAAAATGATCGGGGCTCAAGTCCACCACCGATACCTGGCCACACCTGTTAGA-GGGTGGTTGTGTAGGTTGGCGTTCTGCGCGGGTGGAAGCACGGGTGAGAACTCGTGTGGACCGCGTAGAAACGAAAATCCTGGTCTTAGTAGCAGCAAAGTCGGGTTAGAATCCTGACGGCCTGAAGAGCAAGGGTTCCTCGGCACTGTTCGTCAGCCGAGGGTTAGCCGATCCTAAGATCCGTCGCAACTCGAGCGGATCAGGGAAACTGGTTAATATTCCAGTGCCACTACATTCAA-----------------------ACGCCTCGGGGTAGACCATGCCGGGCATTCGCCCGGTCGAATCGTCAAAGCTCGTGGAA-GCCGTAATGGCACGAAGCGGGCGAAGGCGAGATAG--------GTAATTTGGTTCAACC-------GGGGCCCTTGAAAAGA--------------GTACGGTGCTCGTACCCAGCACCGACACAGGTGCTCTGGCGGAGAAAGCCAAGGCCTGTCGGGATCAATCGACGTTAGGGAATTCGGCAATTTAGCCCCGTAAGTTCGCGATAAGGGGTACCTGCTCAG-------AATGAGCAGGTCGCAGTGACTTGGAGGCTCGGACTGTCTAGTAACAACATAGGTGACCGCAAATCCGCAAGGACTCGTACGGTCACTGAATCCTGCCCAGTGCGGGTATCTGAACACCTAGTACAATAGGACGAAGGACCCGTCAACGGCGGGGGTAACTATGACCCTCAAGGTAGCGTAGTACCTTGCCGCTTCAGTAGCGGCTTGCATGAATGGATTAACCAGAGCCTCGCTGTCCCAACGTTGAGCCCGGTGAAAGTACA-TTCCAGTGCGGAGTCTGGAGACCCCCAAGGGGAAGCGAAGACCCTATGGAGCTTTACTGCAGGCTGTCGCTGAGACATGGTCGCTAATGTGCAGCATAGGTAGGAGACGTTAGGTACGTGCGCCAGCACGCCACCGAGTCAGCATTGAAATACTACCCGTTAGTGACTGTGACTCTCACTC------GGAGGAGGACACCGATAGCCGGGCAGTTTGACTGGGGCGGTACGCGCTCGAAAGAATATCGAGCGCGCCCTAAGGCCATCTCATCCGGGTCAGAGATCCGGAGAAGAGCGCAAGAGCAAAAGATGGCTTGACAGTGTTCTTCCCAACGAGGAACGCTGACGTGAAAGCGTGGTCTAGCGAACTCATTTG-CCCGCTTGATGCGGGCAATGAATGACAGAAAAGCTACCCTAGGGATAACAGAGTCGTCACTCGCAAGAGCACATATCGACCGAGTGGCTTGCTACCTCGATGTCGGTTCCCTCCATCCTGCCCGTGCAGAAGCGGGCAAGGGTGAGGTTGTTCGCCTATTAAAGGAGGTCGTGAGCTGGGTTTAGACCGTCGTGAGACAGGTCGGCTGCTATCTATTGGGGGTGTTTGGTACCTGACGGGAACGTCCGTATAGTACGAGAGGAACTACGGATGGTGGCCACTGGTGTACCGGTTGTGAGAGCATTGCCGGGCAGCCACGCCACACGGGGTAACGGCTGAACGCATCTAAGCCGGAAACCCACCTGGAAAAGAGGTACC------------GCTGAGGTCACTCGTAGAAGACGAGTTCGATAGACTCGGGGTGTACGCACCGAGGT----GACGAGGTGTTTAGCCCGCGAGAACTAACTGACCGAA
Halorhabdus-sp.-CUG00001 TTCCGGTTGATCCTGCCGGAGGCCATTGCTATCGGAGTCCGATTTAGCCATGCTAGTCGCACGGGTTCC----------CGTGGCGGATAGCTCAGTAACACGTGGCCAAACTACCCTGTGGACGGGAATAACCTCGGGAAACTGAGGCTAATACCCGATACGACTCGCACGCTGGAGT--------GCGGCGAGTCGGAAACGTCCTGGCGCCACAGGATGTGGCTGCGGCCGATTAGGTAGACGGTGGGGTAACGGCCCACCGTGCCAATAATCGGTACGGGTCATGAGAGTGAGAGCCCGGAGACGGTATCTGAGACAAGATACCGGGCCCTACGGGGCGCAGCAGGCGCGAAACCTTTACACTGCACGACAGTGCGATAGGGGGACTCCGAGTGTCCTC-----------GCTTTTCTGTACCCTAAGGTGGTACAAGAATAAGGGCTGGGCAAGACCGGTGCCAGCCGCCGCGGTAATACCGGCAGCCCGAGTGATGGCCGCTGTTATTGGGCCTAAAGCGTCCGTAGCCGGCCAGACAAGTCTGTTGGGAAATCGACGCGCTCAACGCGTCGGCGTCCGGCGAAACTGTTTGGCTTGGGGCCAGAAGACTCGAGGGGTACGTCCGGGGTAGGAGTGAAATCCCGTAATCCTGGACGGACCACCGGTGGCGAAAGCGCCTCGAGAAGATGGACCCGACGGTCAGGGACGAAAGCTAGGGTCTCGAACCGGATTAGATACCCGGGTAGTCCTAGCTGTAAACGATGCTCGCTAGGTGTGCCGCAGGCTACGAGCCTGCGCTGTGCCGTAGGGAAGCCGCGAAGCGAGCCGCCTGGGAAGTACGTCTGCAAGGATGACTTAAAGGAATTGGCGGGGGAGCACTACAACCGGAGGAGCCTGCGGTTTAATTGGACTCAACGCCGGACATCTCGGCACCGACAGCATAATGACGGTCAAGTTGATGACTTTACCCGAGCTGCTGAGAGGAGGTGCATGGCCGCCGTCAGCTCGTACCGTGAGGCGTCCTGTTAAGTCAGGCAACGAGCGAGACCCGCACTCCTAGTTGCCAGCAGCATCTTGCGATGGCTGGGTACACTAGGAGGACTGCCGCTGAAAGCGGAGGAAGGAACGGGCAACGGTAGGTCAGTATGCCCCGAATGTGCCGGGCGACACGCGGGCTACAATGGCCGAGACAGTGGGATGCCAGTCCGAGAGGACGCGCTAATCCCTAAACTCGGTCGTAGTTCGGATTGAGGGCTGAAACTCGCCCTCATGAAGCTGGATTCGGTAGTAATCGCGTGTCAGAAGCGCGCGGTGAATCCGTCCCTGCTCCTTGCACACACCGCCCGTCAAATCACCCGAGTGGGGTCCGGATGAGGC------GTCATGCGACGGTCAAATCTGGGCTCCGCAAGGGGGATTAAGTCGTAACAAGGTAGCCGTAGGGGAATCTGCGGCTGGATCACCTCCTCTATGTCAGCTGGTGGATGGCTCGGCTCGGGCGCCGACGAAGGGCGTGCCAAGCTTAAGCTCAGGGGAGCCGCACGGAGGTGTAGAACCTGAGATTCCCGAATGGGAACTCCTCAC-----CGCAATGCGCAATGGGGAACGCCGAGAACTGAAACATCTCAGTATCGGCAGGAAGAGAAAACGTGATGTCGTCAGTAACCGCGAGTGAACGCGACACAGTCCAAACCGAAGGCCTTACGGCCAA---------TGTGGTGT-GTGGA-------------TGAAGTCTCTTGGAACAGAGCGCGATACAGGGTGACAGCCCCGTAACGAGG--------ACGACGTGCGCTTCCCGAGTAGCGGGGGTTGGAAATCCCTCGTGAATTTGGCAGGCATCTACTGTCAAGACTAAATACGTCCCGAGACCGATAGTGAACAAGTAGCGTGAGCGAACGCTGAAAAGTACCCTCGAAATAGGGCCTAAAATCAGTTGACGATGACTGGGCACGAAAGG-----TCCCTCGACGAACGACCTATCCGAGGATACAGTAGGACTCGAGGAAGCCGCTGTTCAGTCGTACGTTTTGAAAAACGAACCAGGGAGTGTGCTTGTATGGCGAGTCTAACCCGAT---GGGAAGGCATAGGGAAACCGAATGGCCGCAGTGCTT-TGCACGAGGGCCGCCGTCTTCAAGGGCGGGGAGTCATACGGGCGACCCGAATCCGGACGATCTACGCATGGACAAGGTGAAGCGTGGCGAAAGCTACGTGGAAGCCTGTAGAGTTGGTGTCCTACAATACCCTCTCGTGATCTATGTGTAGGGGTGAAAGGCCCATCGAGTCCGGCAACAGCTGGTTCCAACCGAAACATGTCGAAGCATGACCTTCGCTGAGGTAGTCCGTGGGGTAGAGCACCGATTGCCGTGTCAGGAGTCGG-----------CGGCTGTCAAACTCCGAACCTACGGACGCCATTGATGCGAGGAGTCCGGTAT---CGGGGTAAGCCTGTGTACCGTGAGGGAGACAACCCAGAGCTGGGTTAAGGTCCCCAAGTGTGGACTAAGTGCGATC--GAAGGTGGTCTCAAGCCCTAGACAGCCGGGAGGTGAGCTTAGAAGCAGCTACCCTCCAAGAAAAGCGTAACAGCTTACCGGCCGAGGTTTGAGGCGCCCAAAATGATCGGGGCTCAAGTCCACCACCGATACCTGGCCACACCTGTTAGA-GGGTGGTTGTGTAGGTTGGCGTTCTGCGCGGGTGGAAGCACGGGTGAGAACTCGTGTGGACCGCGTAGAAACGAAAATCCTGGTCTTAGTAGCAGCAAAGTCGGGTTAGAATCCTGACGGCCTGAAGAGCAAGGGTTCCTCGGCACTGTTCGTCAGCCGAGGGTTAGCCGATCCTAAGATCCGTCGCAACTCGAGCGGATCAGGGAAACTGGTTAATATTCCAGTGCCACTACATTCAA-----------------------ACGCCTCGGGGTAGACCATGCCGGGCATTCGCCCGGTCGAATCGTCAAAGCTCGTGGAA-GCCGTAATGGCACGAAGCGGGCGAAGGCGAGATAG--------GTAATTTGGTTCAACC-------GGGGCCCTTGAAAAGA--------------GTACGGTGCTCGTACCCAGCACCGACACAGGTGCTCTGGCGGAGAAAGCCAAGGCCTGTCGGGATCAATCGACGTTAGGGAATTCGGCAATTTAGCCCCGTAAGTTCGCGATAAGGGGTACCTGCTCAG-------AATGAGCAGGTCGCAGTGACTTGGAGGCTCGGACTGTCTAGTAACAACATAGGTGACCGCAAATCCGCAAGGACTCGTACGGTCACTGAATCCTGCCCAGTGCGGGTATCTGAACACCTAGTACAATAGGACGAAGGACCCGTCAACGGCGGGGGTAACTATGACCCTCAAGGTAGCGTAGTACCTTGCCGCTTCAGTAGCGGCTTGCATGAATGGATTAACCAGAGCCTCGCTGTCCCAACGTTGAGCCCGGTGAAAGTACA-TTCCAGTGCGGAGTCTGGAGACCCCCAAGGGGAAGCGAAGACCCTATGGAGCTTTACTGCAGGCTGTCGCTGAGACATGGTCGCTAATGTGCAGCATAGGTAGGAGACGTTAGGTACGTGCGCCAGCACGCCACCGAGTCAGCATTGAAATACTACCCGTTAGTGACTGTGACTCTCACTC------GGAGGAGGACACCGATAGCCGGGCAGTTTGACTGGGGCGGTACGCGCTCGAAAGAATATCGAGCGCGCCCTAAGGCCATCTCATCCGGGTCAGAGATCCGGAGAAGAGCGCAAGAGCAAAAGATGGCTTGACAGTGTTCTTCCCAACGAGGAACGCTGACGTGAAAGCGTGGTCTAGCGAACTCATTTG-CCCGCTTGATGCGGGCAATGAATGACAGAAAAGCTACCCTAGGGATAACAGAGTCGTCACTCGCAAGAGCACATATCGACCGAGTGGCTTGCTACCTCGATGTCGGTTCCCTCCATCCTGCCCGTGCAGAAGCGGGCAAGGGTGAGGTTGTTCGCCTATTAAAGGAGGTCGTGAGCTGGGTTTAGACCGTCGTGAGACAGGTCGGCTGCTATCTATTGGGGGTGTTTGGTACCTGACGGGAACGTCCGTATAGTACGAGAGGAACTACGGATGGTGGCCACTGGTGTACCGGTTGTGAGAGCATTGCCGGGCAGCCACGCCACACGGGGTAACGGCTGAACGCATCTAAGCCGGAAACCCACCTGGAAAAGAGGTACC------------GCTGAGGTCACTCGTAGAAGACGAGTTCGATAGACTCGGGGTGTACGCACCGAGGT----AACGAGGTGTTTAGCCCGCGAGAACTAACTGACCGAA
Halorhabdus-sp.-FL145 TTCCGGTTGATCCTGCCGGAGGCCATTGCTATCGGAGTCCGATTTAGCCATGCTAGTCGCACGGGTTCC----------CGTGGCGGATAGCTCAGTAACACGTGGCCAAACTACCCTGTGGACGGGAATAACCTCGGGAAACTGAGGCTAATACCCGATACAGCTCGCATGCTGGAGT--------GCGGCGAGCTGGAAACGTTCCGGCGCCACAGGATGTGGCTGCGGCCGATTAGGTAGACGGTGGGGTAACGGCCCACCGTGCCAATAATCGGTACGGGTCATGAGAGTGAGAGCCCGGAGACGGTATCTGAGACAAGATACCGGGCCCTACGGGGCGCAGCAGGCGCGAAACCTTTACACTGCACGACAGTGCGATAGGGGGACTCCGAGTGTCCTC-----------GCTTTTCTGTACCCTAAGGTGGTACAAGAATAAGGGCTGGGCAAGACCGGTGCCAGCCGCCGCGGTAATACCGGCAGCCCGAGTGATGGCCGCTGTTATTGGGCCTAAAGCGTCCGTAGCCGGCCAGACAAGTCTGTTGGGAAATCGACGCGCTCAACGCGTCGGCGTCCGGCGAAACTGTCTGGCTTGGGGCCGGAAGACTCGAGGGGTACGTCCGGGGTAGGAGTGAAATCCTGTAATCCTGGACGGACCACCGGTGGCGAAAGCGCCTCGAGAAGACGGACCCGACGGTGAGGGACGAAAGCCAGGGTCTCGAACCGGATTAGATACCCGGGTAGTCCTGGCTGTAAACGATGCTCGCTAGGTGTGCCGCAGGCTACGGGCCTGCGCTGTGCCGTAGGGAAGCCGCGAAGCGAGCCGCCTGGGAAGTACGTCTGCAAGGATGACTTAAAGGAATTGGCGGGGGAGCACTACAACCGGAGGAGCCTGCGGTTTAATTGGACTCAACGCCGGACATCTCGGCACCGACAGCATGATGACGGTCAAGTTGATGACTTTACCCGAGCTGCTGAGAGGAGGTGCATGGCCGCCGTCAGCTCGTACCGTGAGGCGTCCTGTTAAGTCAGGCAACGAGCGAGACCCGCACTCCTAGTTGCCAGCAGCATCTTGCGATGGCTGGGTACACTAGGAGGACTGCCGCTGAAAGCGGAGGAAGGAACGGGCAACGGTAGGTCAGTATGCCCCGAATGTGCCGGGCGACACGCGGGCTACAATGGCCGGGACAGTGGGATGCCAGTCCGAGAGGACGCGCTAATCCCTAAACCCGGTCGTAGTTCGGATTGAGGGCTGAAACTCGCCCTCATGAAGCTGGATTCGGTAGTAATCGCGTGTCAGAAGCGCGCGGTGAATCCGTCCCTGCTCCTTGCACACACCGCCCGTCAAATCACCCGAGTGGGGTCCGGATGAGGC------GTCATGCGACGGTCAAATCTGGGCTCCGCAAGGGGGATTAAGTCGTAACAAGGTAGCCGTAGGGGAATCTGCGGCTGGATCACCTCCTCTATGTCAGCTGGTGGATGGCTCGGCTCGGGCGCCGACGAAGGGCGTGCCAAGCTTAAGCTCAGGGGAGCCGCACGGAGGTGTAGAACCTGAGATTCCCGAATGGGAACTCCTCAC-----CGCAATGCGCAATGGGGAACGCCGAGAACTGAAACATCTCAGTATCGGCAGGAAGAGAAAACGTGATGTCGTCAGTAACCGCGAGTGAACGCGACACAGTCCAAACCGAAGGCCTTACGGCCAA---------TGTGGTGT-GTGGA-------------TGAAGTCTCCTGGAATGGAGCGCGATACAGGGTGACAGCCCCGTAACGAGG--------ACGACGTGCGCTTCCCGAGTAGCGGGGGTTGGAAATCCCTCGTGAATTTGGCAGGCATCTACTGTCAAGACTAAATACGTCCCGAGACCGATAGTGAACAAGTAGCGTGAGCGAACGCTGAAAAGTACCCTCGAAATAGGGCCTGAAATCAGTTGACGATGACTGGGCACAAAAGG-----TCTCTCGATAAACGACCTATCCGAGGATACAGTAGGACTCGAAGAAGCCGGTGTTCAGTCGTACGTTTTGAAAAACGAACCAGGGAGTGTGCTTGTATGGCGAGCCTAACCCGAT---GGGAAGGCATAGGGAAACCGAATGGCCGCAGTGCTT-TGCACGAGGGCCGCCGTCTTCAAGGGCGGGGAGTCATACGGGCGACCCGAATCCGGACGATCTACGCATGGACAAGGTGAAGCGTGGCGAAAGCTACGTGGAAGCCTGTAGAGTTGGTGTCCTACAATACCCTCTCGTGATCTATGTGTAGGGGTGAAAGGCCCATCGAGTCCGGCAACAGCTGGTTCCAACCGAAACATGTCGAAGCATGACCTTCGCTGAGGTAGTCCGTGGGGTAGAGCACTGATTGCCGTGTCAGGAGTCGG-----------CGGCTGTCAAACTCCGAACCTACGGACGCCATTGACGCGAGGAGTCCGGTAT---CGGGGTAAGCCTGTGTACCGTGAGGGAGACAACCCAGAGCTGGGTTAAGGTCCCCAAGTGTGGACTAAGTGCGATC--GAAGGTGGTCTCAAGCCCTAGACAGCCGGGAGGTGAGCTTAGAAGCAGCTACCCTCCAAGAAAAGCGTAACAGCTTACCGGCCGAGGTTTGAGGCGCCCAAAATGATCGGGGCTCAAGTCCACCACCGATACCTAGCCACACCTGTTACA-GGGTGGTTGTGTAGGTTGGCGTTCTGCGCGGGTGGAAGCACGGGTGAGAACTCGTGTGGACCGCGTAGAAACGAAAATCCTGGTCTTAGTAGCAGCAAAGTCGGGTTAGAATCCTGACGGCCTGAAGAGCAAGGGTTCCTCGGCACTGTTCGTCAGCCGAGGGTTAGTCGATCCTAAGATCCGTCGCAACTCGAGCGGATCAGGGAAACTGGTTAATATTCCAGTACCACTACGTTCAA-----------------------ACGCCTCGGGGTAGACCATGCCGGGCATTCGCCCGGTCGAATCGTCAAAGCTCGTGGAA-GCCGTAATGGCACGAAGCGGGCGAAGGCGAGATAG--------GCAATTTGGTTCAACC-------GGGGCCCATGAAAAGA--------------GTACGGTGCTCGTACCCAGCACCGACACAGGTGCTCTGGCGGAGAAAGCCAAGGCCTGTCGGGATCAATCGACGTTAGGGAATTCGGCAATTTAGCCCCGTAAGTTCGCGATAAGGGGTACCTGCTCGG-------AACGAGCAGGTCGCAGTGACTTGGAGGCTCGGACTGTCTAGTAACAACATAGGTGACCGCAAATCCGCAAGGACTCGTACGGTCACTGAATCCTGCCCAGTGCGGGTATCTGAACACCTAGTACAATAGGACGAAGGACCCGTCAACGGCGGGGGTAACTATGACCCTCAAGGTAGCGTAGTACCTTGCCGCTTCAGTAGCGGCTTGCATGAATGGATTAACCAGAGCCTCGCTGTCCCAACGTTGAGCCCGGTGAAAGTACA-TTCCAGTGCGGAGTCTGGAGACCCCCAAGGGGAAGCGAAGACCCTATGGAGCTTTACTGCAGGCTGTCGCTGAGACATGGTCGCTAATGTGCAGCATAGGTAGGAGACGTTAGGTACGTGCGCCAGCACGCCACCGAGTCAGCATTGAAATACTACCCGTTAGTGACTGTGACTCTCACTC------GGAGGAGGACACCGATAGCCGGGCAGTTTGACTGGGGCGGTACGCGCTCGAAAGAATATCGAGCGCGCCCTAAGGCCATCTCATCCGGGTCAGAGATCCGGAGAAGAGCGCAAGAGCAAAAGATGGCTTGACAGTGTTCTTCCCAACGAGGAACGCTGACGTGAAAGCGTGGTCTAGCGAACTCATTTG-CCCGCTTGATGCGGGCAATGAATGACAGAAAAGCTACCCTAGGGATAACAGAGTCGTCACTCGCAAGAGCACATATCGACCGAGTGGCTTGCTACCTCGATGTCGGTTCCCTCCATCCTGCCCGTGCAGAAGCGGGCAAGGGTGAGGTTGTTCGCCTATTAAAGGAGGTCGTGAGCTGGGTTTAGACCGTCGTGAGACAGGTCGGCTGCTATCTATTGGGGGTGCTTGGTACCTGACAGGAACGTCCGTATAGTACGAGAGGAACTACGGATGGTGGCCACTGGTGTACCGGTTGTGAGAGCATTGCCGGGCAGCCACGCCACACGGGGTAACGGCTGAACGCATCTAAGCCGGAAACCCACCTGAAAAAGAGGTACC------------GCTGAGGTCACTCGTAGAAGACGAGTTCGATAGACTCGGGGTGTACGCACCGAGGT----AACGAGGTGTTTAGCCCGCGAGAACTAACTGACCGAA
Halorhabdus-sp.-H27  TTCCGGTTGATCCTGCCGGAGGCCATTGCTATCGGAGTCCGATTTAGCCATGCTAGTCGCACGGGTTCC----------CGTGGCATATAGCTCAGTAACACGTGGCCAAACTACCCTGTGGACAGAGATACCCTCGGGAAACTGAGGTTAATCTCTGATACGGTTCGCATGCTGGAGT--------GCAGCGAACTGGAAACGTTCCGGCGCCACAGGATGTGGCTGCGGCCGATTAGGTAGACGGTGGGGTAACGGCCCACCGTGCCAATAATCGGTACGGGTCATGAGAGTGAGAGCCCGGAGACGGTATCTGAGACAAGATGCCGGGCCCTACGGGGCGCAGCAGGCGCGAAACCTTTACACTGCACGACAGTGCGATAGGGGGACTCCGAGTGTCCTC-----------GCTTTTCTGTACCGTAAGGTGGTACAAGAATAAGGGCTGGGCAAGACCGGTGCCAGCCGCCGCGGTAATACCGGCAGCCCGAGTGATGGCCGCTATTATTGGGCCTAAAGCGTCCGTAGCCGGCCAGACAAGTCCGTTGGGAAATCGGCGCGCTCAACGCGTCGGCGTCCGGCGAAACTGTCTGGCTTGGGGCCGGAAGACCTGAGGGGTACGTCCGGGGTAGGAGTGAAATCCCGTAATCTCGGACGGACCGCCGGTGGCGAAAGCGCCTCAGGAAGACGGACCCGACGGTGAGGGACGAAAGCCAGGGTCTCGAACCGGATTAGATACCCGGGTAGTCCTGGCCGTAAACGATGCTCGCTAGGTGTGCCGCAGGCTACGAGCCTGCGCTGTGCCGTAGGGAAGCCGCGAAGCGAGCCGCCTGGGAAGTACGTCTGCAAGGATGACTTAAAGGAATTGGCGGGGGAGCACTACAACCGGAGGAGCCTGCGGTTTAATTGGACTCAACGCCGGACATCTCAGCACCGACAGTACAGTGACGGTCAGTCTGATGAGCTTACCTGAGCTACTGAGAGGAGGTGCATGGCCGCCGTCAGCTCGTACCGTGAGGCGTCCTGTTAAGTCAGGCAACGAGCGAGACCCGCACTCCTAGTTGCCAGCAGCATCTCGCGATGGCTGGGTACACTAGGAGGACTGCCGCTGAAAGCGGAGGAAGGAACGGGCAACGGTAGGTCAGTATGCCCCGAATGTGCTGGGCGACACGCGGGCTACAATGGCCGGGACAGTGGGACGCCAGTCCGAGAGGACGCGCTAATCCCGAAACCCGGTCGTAGTTCGGATTGAGGGCTGAAACTCGCCCTCATGAAGCTGGATTCGGTAGTAATCGCGTGTCAGAAGCGCGCGGTGAATCCGTCCCTGCTCCTTGCACACACCGCCCGTCAAATCACCCGAGTGGGGTCCGGATGAGGC------GTCATGCGACGGTCGAATCTGGGCTCCGCAAGGGGGATTAAGTCGTAACAAGGTAGCCGTAGGGGAATCTGCGGCTGGATCACCTCCTCTATGTCAGCTGGTGGATGGCTCGGCTCGGGCGCCGACGAAGGGCGTGCCAAGCTTAAGCTCGGGGGAGCCGCACGGAGGCGTAGAACCCGAGATTCCCGAATGGGAACTCCTCAT-----CGCAATGCGCAATGGGGAACGCCGAGAACTGAAACATCTCAGTATCGGCAGGAAGAGAAAACGTGATGTCGTTAGTAACCGCGAGTGAACGCGACACAGTCCAAACCGAAGCCCTCACGGGCAA---------TGTGGTGT-GTGGA-------------TGAAGTCTCCTGGAACGGAGCGCGATACAGGGTGACAGCCCCGTAACGAGG--------ACGACGTGCGCTTCCCGAGTATCGGGGGTTGGAAATCCCTCGTGAATTTGGCAGGCATCTACTGCTAAGACTAAATACGTCCCGAGACCGATAGCGAACAAGTAGCGTGAGCGAACGCTGAAAAGTACCCTCGAAATAGGGCCTGAAATCAGTTGACGATGACTGGGCACAAAAGG-----TCTCTCGATAAACGACCTATCCGAGGATACAGTAGGAATCGAAGAAGCCGGTGTTCAGTCGTACGTTTTGAAAAACGAACCAGGGAGTGTGCTTGTATGGCGAGTCTAACCCGAT---GGGAAGGCATAGGGAAACCGAATGGCCGCAGTGCTT-TGCACGAGGGCCGCCGTCTTCAAGGGCGGGGAGTCATACGGGCGACCCGAATCCGGACGATCTACGCATGGACAAGGTGAAGCGTGGCGAAAGCTACGTGGAAGCCTGTAGAGTTGGTGTCCTACAATACCCTCTCGTGATCTATGTGTAGGGGTGAAAGGCCCATCGAGTCCGGCAACAGCTGGTTCCAACCGAAACATGTCGAAGCATGACCTTCGCCGAGGTAGTCCGTGGGGTAGAGCACCGATTGCCGTGTCAGGAGTCGG-----------CGGCTGTCAAACTCCGAACCTACGGACGCTGTCGACGCGAGGAGTCCGGTAT---CGGGGTAAGCCTGTGTACCGTGAGGGAGACAACCCAGAGCTGGGTTAAGGTCCCCAAGTGTGGACTAAGTGCGATC--GAAGGTGGTCTCAAGCCCTAGACAGCCGGGAGGTGAGCTTAGAAGCAGCTACCCTCCAAGAAAAGCGTAACAGCTTACCGGCCGAGGTTTGAGGCGCCCAAAATGATCGGGGCTCAAGTCCACCACCGATACCTAGCCACACCCGTCACA-GGGTGGCTGTGTAGGTTGGCGTTCTGCGCGGGTGGAAGCACGGGTGAGAACTCGTGTGGACCGCGTAGAAACGAAAATCCTGGTCTTAGTAGCAGCAAAGTCGGGTTAGAATCCTGACGGCCGAAAGAGCAAGGGTTCCTCGGCACTGTTCGTCAGCCGAGGGTTAGCCGATCCTAAGATCCGTCGCAACTCGAGCGGATCCGGGAAACTGGTTAATATTCCAGTGCCACTACATTCAA-----------------------ACGCCTCGGGGTAGACCGAGCCGGGCACTCGCCCGGTCGAATCGTCAAAGCTCGTGGAA-GCCGTAATGGCACGAAGCGGGCGAAGGCGAGATAG--------GAAATTTGGTTCAACC-------GGGGCCCATGAAAAGA--------------GTACGGTGCTCGTACCCAGCACCGACACAGGTGCTCTGGCGGAGAAAGCCAAGGCCTGTCGGGATCAATCGACGTTAGGGAATTCGGCAATTTAGCCCCGTAAGTTCGCGATAAGGGGTACCTGCTCGG-------AACGAGCAGGTCGCAGTGACTTGGAGGCTCGGACTGTCTAGTAACAACATAGGTGACCGCAAATCCGCAAGGACTCGTACGGTCACTGAATCCTGCCCAGTGCGGGTATCTGAACACCTAGTACAATAGGACGAAGGACCCGTCAACGGCGGGGGTAACTATGACCCTCAAGGTAGCGTAGTACCTTGCCGCTTCAGTAGCGGCTTGCATGAATGGATTAACCAGAGCCTCGCTGTCCCAACGTTGAGCCCGGTGAAAGTACA-TTCCAGTGCGGAGTCTGGAGACCCCCAAGGGGAAGCGAAGACCCTATGGAGCTTTACTGCAGGCTGTCGCTGAGACATGGTCGCTAATGTGCAGCATAGGTAGGAGACATTAGGTACGTGCGCCAGCACGCCACCGAGTCAACATTGAAATACTACCCGTTAGTGACTGTGACTCTCACTC------GGAGGAGGACACCGATAGCCGGGCAGTTTGACTGGGGCGGTACGCGCTCGAAAGAATATCGAGCGCGCCCTAAGGCCATCTCATCCGGGTCAGAGATCCGGAGAAGAGCGCAAGAGCAAAAGATGGCTTGACAGTGTTCTTCCCAACGAGGAACGCTGACGTGAAAGCGTGGTCTAGCGAACTCATTTG-CCCGCTTGATGCGGGCAATGAATGACAGAAAAGCTACCCTAGGGATAACAGAGTCGTCACTCGCAAGAGCACATATCGACCGAGTGGCTTGCTACCTCGATGTCGGTTCCCTCCATCCTGCCCGTGCAGAAGCGGGCAAGGGTGAGGTTGTTCGCCTATTAAAGGAGGTCGTGAGCTGGGTTTAGACCGTCGTGAGACAGGTCGGCTGCTATCTATTGGGGGTGTTTGGTACCTGACGGGAACGACCGTATAGTACGAGAGGAACTACGGTTGGTGGCCACTGGTGTACCGGTTGTGAGAGCATTGCCGGGCAGCCACGCCACACGGGGTAACGGCTGAACGCATCTAAGCCGGAAACCCACCCGGAAAAGAGGTACC------------GCTGAGGTTGCTCGTAGAAGACGAGTTCGATAGACTCGGGGTGTACGCACCGAGGT----AACGAGGTGTTTAGCCCGCGAGAACTAACTGACCGAA
Halorhabdus-tiamatea-SARL4B TTCCGGTTGATCCTGCCGGAGGCCATTGCTATCGGAGTCCGATTTAGCCATGCTAGTCGCACGGGTTCC----------CGTGGCATATAGCTCAGTAACACGTGGCCAAACTACCCTGTGGACGGAGATAACCTCGGGAAACTGAGGCTAATATCCGATACGACTCGCCAGCTGGAGT--------GCGGCGAGTCGGAAACGTTGCGGCGCCACAGGATGTGGCTGCGGCCGATTAGGTAGACGGTGGGGTAACGGCCCACCGTGCCCATAATCGGTACAGGTCATGAGAGTGAGAGCCTGGAGACGGTATCTGAGACAAGATGCCGGGCCCTACGGGGCGCAGCAGGCGCGAAACCTTTACACTGCACGACAGTGCGATAGGGGGACTCCGAGTGTCCTC-----------GCTTTTCTGTACCGTAAGGTGGTACAGGAATAAGGGCTGGGCAAGACCGGTGCCAGCCGCCGCGGTAATACCGGCAGCCCGAGTGATGGCCGCTATTATTGGGCCTAAAGCGTCCGTAGCCGGCCAGACAAGTCCGTTGGGAAATCCACGCGCTTAACGCGTGGACGTCCGGCGAAACTGTCTGGCTTGGGGCCGGAAGATCTGAGGGGTACGTCCGGGGTAGGAGTGAAATCCCGTAATCCTGGACGGACCGCCGGTGGCGAAAGCGCCTCAGAAAGACGGACCCGACGGTGAGGGACGAAAGCTAGGGTCTCGAACCGGATTAGATACCCGGGTAGTCCTAGCTGTAAACGATGCTCGCTAGGTGTGCCGCAGGCTACGAGCCTGCGCTGTGCCGTAGGGAAGCCGTGAAGCGAGCCGCCTGGGAAGTACGTCTGCAAGGATGACTTAAAGGAATTGGCGGGGGAGCACTACAACCGGAGGAGCCTGCGGTTTAATTGGACTCAACGCCGGACATCTCAGCACCGACAATGCAGTGAAAGTCAGGTTGATGACCTTACTGGAGCCATTGAGAGGAGGTGCATGGCCGCCGTCAGCTCGTACCGTGAGGCGTCCTGTTAAGTCAGGCAACGAGCGAGACCCGCACTCTTAGTTGCCAGCAGCATCTTGCGATGGCTGGGTACACTAGGAGGACTGCCGCTGAAAGCGGAGGAAGGAACGGGCAACGGTAGGTCAGTATGCCCCGAATGTGCTGGGCTACACGCGGGCTACAATGGCCGGGACAGTGGGACGCCAGTCCGAGAGGACGCGCTAATCCCGAAACCCGGTCGTAGTTCGGATTGAGGGCTGAAACCCGCCCTCATGAAGCTGGATTCGGTAGTAATCGCGTGTCAGAAGCGCGCGGTGAATCCGTCCCTGCTCCTTGCACACACCGCCCGTCAAAGCACCCGAGTGGGGTCCGGATGAGGC------GTCATGCGACGGTCGAATCTGGGCTCCGCAAGGGGGCTTAAGTCGTAACAAGGTAGCCGTAGGGGAATCTGCGGCTGGATCACCTCCTCTGTACCAGCTGGTGGATGGCTCGGCTCGGGCGCCGACGAAGGGCGTGCCAAGCTTAAGCTCAGGGGAGCCGCACGGAGGCGAAGAACCTGAGATACCCGAATGGGAACTCCTCAC-----CGCAATGCGCAATGGGGAACGCCGGGAACTGAAACATCTCAGTACCGGCAGGAAGAGAAAACGTGATGTCGTTAGTAACCGCGAGTGAACGCGATACAGTCCAAACCGAAGGCCTTACGGCCAA---------TGTGGTGT-TCGGA-------------TGAAGTCTCCTGGAACGGAGCGCGATACAGGGTGACAGCCCCGTAACGAAG--------ACGACGTGCGCTTCCCGAGTATCGGGGGTTGGAAATCCCTCGTGAATTTGGCAGGCATCTACTGCTAAGACTAAATACGTCCCGAGACCGATAGTGAACAAGTAGCGTGAGCGAACGCTGAAAAGTACCCTCGAAATAGGGCCTCAAATCAGTTGGTGATAACTGGGCATAGAAGG-----TCCCTCGATAAACGACCTATCCGAGGATACAGTAGGACTCGAGGAAGCCGGTGTTCAGTCGTACGTTTTGAAAAACGAGCCAGGGAGTGTGCTTGTGTGGCGAGTCTAACCCGAT---GGGAAGGCACAGGGAAACCGAATGGCCGCAGTGCTT-TGCACGAGGGCCGCCGTCTTCAAGGGCGGGGAGTCACACGGGCGACCCGAATCCGGACGATCTACGCGTGGGCAAGATGAAGCGTGGCGAAAGCTACGTGGAAGTCTGTAGGGTTGGTGTTTTACAATACCCTCCCGTGATCTACGTGTAGGGGTGAAAGGCCCATCGAGTCCGGCAACAGCTGGTTCCAACCGAAACATGTCGAAGCATGACCTCCGCTGAGGTAGTCCGTGGGGTAGAGCACCGATTGCCGTGTCAGGAGTCGG-----------CGGCTGTCAAACTCCGAACCTACGGACGCCGTCGACGCGGGGAGTCCGGTAT---CGGGGTAAGCCTGTGTACCATGAGGGAGACAACCCAGAGCTGGGTTAAGGTCCCCAAGTGTGGATTAAGTGCGATC--GAAGGTGGTCTCAAGCCCTAGACAGCCGGGAGGTGAGCTTAGAAGCAGCAATCCTCCAAGAAAAGCGTAACAGCTTACCGGCCGAGGTTTGAGGCGCCCAAAATGATCGGGGCTCAAATCCACCACCGAGACCTGGCCACACCTGTCAAA-AGGTGGTTGTGTAGGTTGGCGTTCTGCGCGGGTGGAAGCACGGGTGAGAACTCGTGTGGACCGCGTAGAAACGAAAATCCTGGCCGTAGTAGCAGCAAAGTCGGGTTAGAATCCTGACGGCCTGAAGAGCAAGGGTTCCTCGGCACTGTTCGACAGCCGAGGGTTAGTCGATCCTAAGATCCGTCGCAACTCGAGCGGATCAGGGAAACTGGTTAATATTCCAGTACCACTACACTCAA-----------------------ACGCCTTGGGGTAGACCGAGCCGGGCACTCGCCCGGTCGAATCGTCAAAACTCGTGGAA-GCCGTAATGGCACGAAGCGGGCGAAGGCGAGATAG--------GCAATTTGGTTCAACC-------GGGGCCCATGAAAAGA--------------GTACGGTGCTCGTACCCAGCACCGACACAGGTGCTCTGGCGGAGAAAGCCAAGGCCTGTCGGGATCAATCGACGTTAGGGAATTCGGCAATTTAGCCCCGTAAGTTCGCGATAAGGGGTACCTGCTCGG-------AACGAGCAGGTCGCAGTGACTTGGAGGCTCGGACTGTCTAGTAACAACACAGGTGACCGCAAATCCGCAAGGACTCGTACGGTCACTGAATCCTGCCCAGTGCGGGTATCTGAACACCTAGTACAATAGGACGAAGGACCCGTCAACGGCGGGGGTAACTATGACCCTCAAGGTAGCGTAGTACCTTGCCGCTTCAGTAGCGGCTTGCATGAATGGATTAACCAGAGCCTCGCTGTCCCAACGTTGAGCCCGGTGAACGTACT-TTCCAGTGCGGAGTCTGGAGACCCCCAAGGGGAAGCGAAGACCCTATGGAGCTTTACTGCAGGCTGTCGCTGGGACATGGTCGCTAATGTGCAGAATAGGTAGGAGACGGTAGGTACGTGCGCCAGCACGCCACCGAGTCAGCATTGAAATACTACCCGTTAGTGACTGTGACCCTCACTC------GGAGGAGGACACCGATAGCCAGGCAGTTTGACTGGGGCGGTACGCGCTCGAAAGAATATCGAGCGCGCCCTAAGGCCATCTCATCCGGGTCAGAGATCCGGAGAAGAGCGCAAGAGCAAAAGATGGCTTGACAGTGTTCTTCCCAACGAGGAACGCTGACGTGAAAGCGTGGTCTAGCGAACTCATTTG-CCCGCTTGATGCGGGCAATGAATGACAGAAAAGCTACCCTAGGGATAACAGAGTCGTCACTCGCAAGAGCACATATCGACCGAGTGGCTTGCTACCTCGATGTCGGTTCCCTCCATCCTGCCCGTGCAGAAGCGGGCAAGGGTGAGGTTGTTCGCCTATTAAAGGAGGTCGTGAGCTGGGTTTAGACCGTCGTGAGACAGGTCGGCTGCTATCTATTGGGGGTGTTTGGTACCTGACGGGAACGACCGTATAGTACGAGAGGAACTACGGTTGGTGGCCACTGGTGTACCGGTTGTGAGAGCATTGCCGGGCAGCCACGCCACACGGGGTAACGGCTGAACGCATCTAAGCCGGAAACCCACCTGGAAAAGAGGTACC------------GCTGAGGTCACTCGTAGAAGACGAGTTCGATAGACTCGGGGTGTACGCACCGAGGT----AACGAGGTGTTTAGCCCGCGAGAACTAACTGACCGAA
Halorientalis-sp.-IM1011 TTCCGGTTGATCCTGCCGGAGGCCATTGCTATCGGAGTCCGATTTAGCCATGCTAGTCGCACGAGTTCT----------CGTGGCAGATAGCTCAGTAACACGTGGCCAAACTGCCCTATGGATGGAGACAACCTCGGGAAACTGAGGCTAATCTCCAATACAGCTCCCATGTTGGAGT--------GCAGAGAGCTGGAAACGCTACGGCGCCATAGGATGTGGCTGCGGCCGATTAGGTAGACGGTGGGGTAACGGCCCACCGTGCCGATAATCGGTACGGGTTGTGAGAGCAAGAGCCCGGAGACGGAATCTGAGACAAGATTCCGGGCCCTACGGGGCGCAGCAGGCGCGAAACCTTTACACTGCACGACAGTGCGATAAGGGGACTCCGAGTGTCCTC-----------GCTTTTCTGTACCGTAAGGTGGTACAGGAACAAGTGCTGGGCAAGACCGGTGCCAGCCGCCGCGGTAATACCGGCAGCACGAGTGATGGCCGCTCTTATTGGGCCTAAAGCGTCCGTAGCCGGCCGAGCAAGTTCGTTGGGAAATCTGCCCGCTTAACGGGCAGGCGTCCGGCAAAACTGTTCGGCTTGGGGCCGGGAGATCCAAGGGGTACGTCCGGGGTAGGAGTGAAATCCCGTAATCCTGGACGGACCACCGATGGCGAAAGCACCTTGGAAAAACGGACCCGACGGTGAGGGACGAAAGCTAGGGTCTCGAACCGGATTAGATACCCGGGTAGTCCTAGCCGTAAACGATGCTCGCTAGGTGTGGCGCAGGCTACGAGCCTGCGCTGTGCCGTAGGGAAGCCGTGAAGCGAGCCGCCTGGGAAGTACGTCTGCAAGGATGACTTAAAGGAATTGGCGGGGGAGCACTACAACCGGAGGAGCCTGCGGTTTAATTGGACTCAACGCCGGACATCTCAGCACCGACAGTGCAGTGAAGATCAGGTTGATGACCTTATCGGAGCCACTGAGAGGAGGTGCATGGCCGCCGTCAGCTCGTACCGTGAGGCGTCCTGTTAAGTCAGGCAACGAGCGAGACCCGCATCCCTAGTTGCCAGCAGCAACCTGCGTTGGCTGGGTACACTAGGGAGACTGCCGCTGAAAGCGGAGGAAGGAACGGGCAACGGTAGGTCAGTATGCCCCGAATGTGCTGGGCAACACGCGGGCTACAATGGCCGGGACAGTGGGACGCGACCCCGAGAGGGAGAGCTAATCTCTAAACCCGGTCGTAGTTCGGATTGCGGGCTGAAACCCGCCCGCATGAAGCTGGATTCGGTAGTAGTCGCGTGTCAGAAGCGCGCGGCGAATACGTCCCTGCTCCTTGCACACACCGCCCGTCAAAGCACCCGAGTGAGGTCCGGATGAGGC------ACCATGCGGTGGTCGAATCTGGGCTTCGCAAGGGGGCTTAAGTCGTAACAAGGTAGGCCTAGGGGAATCTGGGCCTGGATCACCTCCTCTATGCCAGCTGGTGGATAGCTCGGCTCAGGTGCCGACGAAGGACGTGCCAAGCTTAAGCTCCAGGGACCCGCACGGAGGGGAAGAACTGGAGATCTCCGAATAGGAATCCTCACT------GCAATGCGCAATGGGGAACGCCGGGAATTGAAACATCTCAGTACCGGCAGGAAGAGAAAACGTGATGTCGTTAGTAACCGCGAGTGAACGCGACCTAGCCCAAACCGAAGCCTT--CGGGCAA---------TGTGGTGT-TAGGG-------------CGAAGTCTCCTGGAACGGAGCGTGAAACAGGGTGACAACCCCGTAGTGAAG--------ACGGTGTGCGTTTCCAGAGTATCGGGGGTTGGAAATCCCTCGTGAACACGGCAGGCATCGACTGCCAAGGCTAAATACTACCTGAGACCGATAGTGAAAAAGTAGCGTGAGCGAACGCTGCAAAGCACCCTTGCAATAGGGCTTGAAATCAGTTGGCGATGACGGGGCTCGAAAGG-----TCCTGTGGCAAACGACCGAGGAGATCCTCCAGTAGGACCCACGGAAGCCGGTGTTCCGTCGTACGTTTTGAAAAACGAGCCAGGGAGTGTACTTGTTTGGCGAGTCTAACCCGTT---GGGAAGGCACAGGGAAACCGAATGGCCGCAGTGCTT-TGCACGAGGGCCGCCGTGTTCAAGCGCGGGGAGTCAAACGGGTGACCCGAAACCGGGTGATCTACGCGTGGGCAAGATGAAGCGTGCCGAAAGGCACGTGGAAGTCTGTAGGGATGGTGTCCTACAATACCCTCCCGTGACCTACGTGTAGGGGTGAAAGGCCCATCGAACCCGGAAACAGCTGGTTCCGACCGAAACATGTCGAAGCATGACCTCCGCCGAGGTAGTCCGTGGGGTAGAGCACCGATTGTGGTGTCAGGAGTCGG-----------CCACTGTCAAACTCCAAACCTACGGACGCTGTCGACGCGGGGAGTCCGGTAT---CGGGGTAAGCCTGTGTACCGTGAGGGAGACAACCCAGAGCTGGGTTAAGGTCCCAAAGTGTGGATTAAGTGCGATC--GAAGGTGGTCTCAAGCCCTAAACAGCCGGGAGGTGAGCTTAGAAGCAGCTACCCTCTAAGAAAAGCGTAACAGCTTACCGGCCGAGGTTTGAGGCGCCCAAAATGATCGGGGCTCAAATCCACCACCGAGACCTGGCCGCGCCCTTTACC-GGGCGACCGCGTAGGTCGGCGCTCTGATTGGGTGGAAGCAGGGGTGAGAACTCCTGTGGACCGATCAGTGACGAAAATCCTGGCCATAGTAGCAGCATAGTCGGGTAAGAATCCCGACGGCCTTACGAGCAAGGGTTCCTCGGCACTGTTCGTCAACCGAGGGTTAGCCGGTCCTAAGTCCGTTCGTAACTCGCGACGGACAGGGAAACTGGTTAATATTCCAGTGCTTCTGCAGTGAA-----------------------ACGCCTCGGGGTCGACCAGACCGGGCCTTCGCCCGGTGGAACCGTCCAAATCCGTGGAA-GCCGTAATGGCACGAAGCGGACGAAGGCGGGATAC--------GCAAGCTGGTTCAACC-------GGGGCCCGTGAAAAGG--------------GCAGAGAATCCGTACCGAGATCCGACACAGGTGTCGTGGCGGCGAAAGCCAAGGCCTGTCGGGGACAACCGACGTTAGGGAATTCGGCAAGTTAGTCCCGTAAGTTCGCGATAAGGGATGCCTGCCCCG-------AAGGGGCAGGTCTCAGTGACTCGGGCGCTCCGACTGTCTAGTAACAACATAGGTGACCGCAAATCCGCAAGGACTCGTACGGTCACTGAATCCTGCCCAGTGCGGGTATCTGAACACCTAGTACAATAGGACGAAGGACCCGTCAACGGCGGGGGTAACTATGACCCTCAAGGTAGCGTAGTACCTTGCCGCTTCAGTAGCGGCTTGCATGAATGGATTAACGAGAGCGCCACTGTCCCAACGTTGGGCCCGGTGAATGTACG-TTCCAGTGCGGAGTCTGGAGACCCCCAAGGGGAAGCGAAGACCCTATGGAGCTTTACTGCAGGCTGTTGCTGGGACATGGTCGCTAATGTGCAGAGTAGGTAGGAGCCGTTAGGTACCCGCGCTAGCGGGCCACCCAGGCACACATGAAACACTACCCGTTAGTGACTGTGACCCTCACTC------GGAGGAGGACACCAATAGCCGGGCAGTTTGACTGGGGCGGTACGCGCTTGAAAGAATATCGAGCGCGCCCTAAGGCCATCTCAGCCGTGTCGGAGACGCGGCGAAGAGCGCAAGAGCATAAGATGGCTTGACAGTGTCCTGCCCAACGAGGGACGCTGACGCGAAAGCGTGGTCTAGCGAACCAATGCG-CCCGCCCGATGCGGGCCATTGATGACAGAAAAGCTACCCTAGGGATAACAGAGTCGTCACTCGCAAGAGCACATATCGACCGAGTGGCTTGCTACCTCGATGTCGGTTCCCTCCATCCTGCCCGTGCAGCAGCGGGCAAGGGTGAGGTTGTTCGCCTATTAAAGGAGGTCGTGAGCTGGGTTTAGACCGTCGTGAGACAGGTCGGCTGCTATCTATTGGGGGTGTCTGGTATCTGACGGGAACGTCCGTATAGTACGAGAGGAACTACGGATGGTCGCCACTGGTGTACCGGTTGTGAGGGCAGTGCCGGGCAGCCACGCGACACGGGGTAAGAGCTGAACGCATCTAAGCTCGAAACCCACCTGGAAAAGAGATACC------------GCCGAGATCACTCGTAGAAGACGAGATCGATAGACTCGGGGTGTACGCGCCGAGGT----GACGAGGCGTTTAGCCCGCGAGCACTAACTGATCGAA
Halosimplex-sp.-TH32 TTCCGGTTGATCCTGCCGGAGGCCATTGCTATCGGAGTCCGATTTAGCCATGCTAGTCGCGCGGGTTCC----------CGCGGCAGATAGCTCAGTAACACGTGGCCAAACTACCCTCTGGACGGAGATAACCTCGGGAAACTGAGGCTAATATCCGATACAGCTCGTACCCTGGAGT--------GGCGCGAGCTGGAAACGTTCCGGCGCCAGAGGATGTGGCTGCGGCCGATTAGGTAGACGGTGGGGTAACGGCCCACCGTGCCGATAATCGGTACGGGTTGTGAGAGCAAGAGCCCGGAGACGGAATCTGAGACAAGATTCCGGGCCCTACGGGGCGCAGCAGGCGCGAAACCTTTACACTGCACGACAGTGCGATAGGGGGACTCCGAGTGTCCTC-----------GCTTTTCTGTACCGTAAGGTGGTACAGGAACAAGTGCTGGGCAAGACCGGTGCCAGCCGCCGCGGTAATACCGGCAGCACGAGTGATGGCCGATCTTATTGGGCCTAAAGCGTCCGTAGCCGGCCGTGCAAGTCCGTTGGGAAATCCACGCGCTCAACGCGTGGGCGTCCAGCGAAACTGTTCGGCTTGGGGCCGGAGGACTCGAGGGGTACGTCCGGGGTAGGAGTGAAATCCCGTAATCCTGGACGGACCACCGGTGGCGAAAGCGCCTCGAGAAGACGGACCCGACGGTGAGGGACGAAAGCTTGGGTCTCGAACCGGATTAGATACCCGGGTAGTCCAAGCTGTAAACGATGCTCGCTAGGTGTGCCGCAGGCTACGAGCCTGCGCTGTGCCGTAGGGAAGCCGAGAAGCGAGCCGCCTGGGAAGTACGTCTGCAAGGATGACTTAAAGGAATTGGCGGGGGAGCACTACAACCGGAGGAGCCTGCGGTTTAATTGGACTCAACGCCGGACATCTCAGCACCGACAGTGCAGTGAAGGTCAGGTTGATGACCTTACTGGAGCCACTGAGAGGAGGTGCATGGCCGCCGTCAGCTCGTACCGTGAGGCGTCCTGTTAAGTCAGGCAACGAGCGAGACCCGCACTCCTAGTTGCCAGCAACACCATGCGGTGGTTGGGTACACTAGGAGGACTGCCGCTGAAAGCGGAGGAAGGAACGGGCAACGGTAGGTCAGTATGCCCCGAATGTGCTGGGCAACACGCGGGCTACAATGGCCGGGACAGTGGGACGCCAGTCCGAGAGGACGCGCTAATCCCTAAACCCGGTCGTAGTTCGGATTGAGGGCTGAAACTCGCCCTCATGAAGCTGGATTCGGTAGTAATCGCGTGTCAGAAGCGCGCGGTGAATACGTCCCTGCTCCTTGCACACACCGCCCGTCAAATCACCCGAGTGGGGTCCGGATGAGGC------CGGATACCCGAGTCGAATCTGGGCTCCGCAAGGGGGATTAAGTCGTAACAAGGTAGCCGTAGGGGAATCTGCGGCTGGATCACCTCCT------------------------------------------------------------------------------------------------------------------------------------------------------------------------------------------------------------------------------------------------------------------------------------------------------------------------------------------------------------------------------------------------------------------------------------------------------------------------------------------------------------------------------------------------------------------------------------------------------------------------------------------------------------------------------------------------------------------------------------------------------------------------------------------------------------------------------------------------------------------------------------------------------------------------------------------------------------------------------------------------------------------------------------------------------------------------------------------------------------------------------------------------------------------------------------------------------------------------------------------------------------------------------------------------------------------------------------------------------------------------------------------------------------------------------------------------------------------------------------------------------------------------------------------------------------------------------------------------------------------------------------------------------------------------------------------------------------------------------------------------------------------------------------------------GTTAGGGAATTCGGCAATCTAGTCCCGTACCTTCGGAAGAAGGGATGCCTGCCGCG-------AAGCGGCAGGTCGCAGTGACTCGGGGGCTCGGACTGTCTAGTAACAACATAGGTGACCGCAAATCCGCAAGGACTCGTACGGTCACTGAATCCTGCCCAGTGCGGGTATCTGAACACCTGGTACAACAGGACGAAGGACCCGTTAACGGCGGGGGTAACTATGACCCTCAAGGTAGCGTAGTACCTTGTCGCTTCAGTAGCGACTCGCATGAATGGATCAACCAGAGCCCCGCTGTCCCAACGCTGGGCCCGGTGAATGTACG-TTCCAGTGCGGAGTCTGGAGACCCCCAAGGGGAAGCGAAGACCCTATAGAGCTTTACTGCAGGCTGTCGCTGGGACGTGGTCGCTACTGTGCAGTGTAGGTAGGAGCCGTTAGGTACCCGCGCTAGCGGGCCACCCAGGCATCCATGAAACACTACCCGGTAGTGACTGCGACCCTCACTC------GGCGGAGGACACCGGTAGCCGGGCAGTTTGACTGGGGCGGTACGCGCTTGAAAAGATATCGAGCGCGCCCCAAGTCCATCTCAGCCGTGTCGGAAACGCGGCGAAGAGTGCAAAAGCAAAAGATGGACTGACAGTGTTCTTCCTAACGAGGAACGCTGACGTGAAAGCGTGGTTTAGCGAACCAATTCG-CCCGCTCGATGCGGGCCATTGCTGACAGAAAAGCTACCTTAGGGATAACAGAGTCGTCACTCGCAAGAGTACATATCGACCGAGTGGCTTGCTACCTCGATGTCGGTTCCCTCCATCCTGCCCGTGCAGAAGCGGGCAAGGGTGAGGTTGTTCGCCTATTAAAGGAGGTCGTGAGCTGGGTTTAGACCGTCGCGAGACAGGTCGGCTGCTATCTATTGGGGGTGTCTGGTATCTGACGGGAACGTCCGTATAGTACGAGAGGAACTACGGATGGTGGCCACTGGTGTACCGGTTGTGAGAGCACTGCCGGGCAGCCACGCCACACGGGGTAACGGCTGAACGCATCTAAGCCGGAAACCCACCTGGAAAAGAGATACC------------GCCGAGGTCACTCGTAGAAGACGAGTTCGATAGACTCGGGGTGTACGCATCGAGGC----AACGAGATGTTCAGCCCGCGAGCACTAACCGACCGAA
Halosimplex-sp.-YPL4 TTCCGGTTGATCCTGCCGGAGGCCATTGCTATCGGAGTTCGACTTAGCCATGCTAGTCGCACGGGTTCC----------CGTGGCAGATAGCTCAGTAACACGTGGCCAAACTGCCCTACAGATCGGAATAACCTCGGGAAACTGAGGCTAATGCCGAATAGGGCTCTCAGGCTGGAGT--------GCCGAGAGCTCGAAACGTTACGGCGCTGTAGGATGTGGCTGCGGCCGATTAGGTAGACGGTGGGGTAACGGCCCACCGTGCCGATAATCGGTACAGGTTGTGAGAGCAAGAGCCTGGAGACGGAATCTGAGACAAGATTCCGGGCCCTACGGGGCGCAGCAGGCGCGAAACCTTTACACTGCACGACAGTGCGATAGGGGAACTCCGAGTGCCCTC-----------GCTTTTCTACACCTTAAGGTGGTGTAGGAACAAGTGCTGGGCAAGACCGGTGCCAGCCGCCGCGGTAATACCGGCAGCACGAGTGATGGCCGATTTTATTGGGCCTAAAGCGTCCGTAGCTGGCCGAACAAGTCTGTCGGGAAATCCAGTGGCTCAACCACTGGGCTGCCGGCGAAACTGTTCGGCTTGGGACCGGAAGATCCGAGGGGTACGTTCGGGGTAGGAGTGAAATCCTGTAATCCTGAACGGACCACCGATGGCGAAAGCACCTCGGAAGCACGGATCCGACAGTGAGGGACGAAAGCTAGGGTCTCGAACCGGATTAGATACCCGGGTAGTCCTAGCTGTAAACGATGCTCGCTCGGTTTGACGCAGGCTACGAGCCTGTGTTGCGCCACAGTGAAGACGT-AAGCGAGCCGCCTGGGAAGTACGTCCGCAAGGATGACTTAAAGGAATTGGCGGGGGAGCACTACAACCGGAGGAGCCTGCGGTTTAATTGGACTCAACGCCGGACATCTCAGCACCGACAATGCAGTGAAGATCAGGTTGATGACCTTATTGGAGCCATTGAGAGGAGGTGCATGGCCGCCGTCAGCTCGTACCGTGAGGCATCCTGTTAAGTCAGGCAACGAGCGAGACCCGTATCCCTAATTGCCAGCAGCACCCTGAGGTGGCTGGGTACATTACGGAGACTGCCACGGAACGTGGAGGAAGGAGCGGGCAACGGTAGGTCAGCATGCCCCGAATGTGCTGGGCAACACGCGGGCTACAATGGCCTGGACAGTGGGTTGCAACACCGAGAGGTGGCGCTAATCCCTAAACCGGGTCGTAGTTCGGATTGAGGGCTGAAACTCGCCCTCATGAAGCTGGATTCGGTAGTAATCGCGTGTCAGAAGCGCGCGGTGAATACGTCCCTGCTCCTTGCACACACCGCCCGTCAAATCACCCGAGTGGGGTCCGGATGAGGC------CGGATACCCGAGTCGAATCTGGGCTCCGCAAGGGGGATTAAGTCGTAACAAGGTAGCCGTAGAGGAATCTGCGGCTGGATCACCTCCTCTATGCCACTCGGTGAATGGCTCGGCTCGAGTGCCGACGAAGGACGTGCCAAGCTTAAGCCTGAGGGAGCTGCATGGAAGCGAAGAACTCAGGATGTCCGAATGGGAATCCCCTCC------GCAATGCGCAATGGGGAACGCCGGGAATTGAAACATCTTAGTACCGGTCGGAAAAGAAATCGAGATATCGTCAGTAACCGCGAGTGAACGCGATACAGCCCAAACTGAAGGCCTCACGGCCGA---------TGTGGTGTATTGGG-------------TGAAGTCTCCTGGAACGGAGCGCGATACAGGGTGAAAGCCCCGTAACGAGA--------ACGACGTGAGCTTCCGGAGTATCGGGGGTTGGAAATCCCTCGTGAATATAGCAGGCATCTACTGCTAAGGCTAAATACTCCTCGAGACCGATAGCGAACAAGTAGCGCGAGCGAACGCTGAAAAGTACCCTCGAAACAGGGCCTGAAATCGAGTGGCGATGACGGGGCATACAAGG-----CCCGTTCGAGAACGACAGAGGCGAGCCTCCAGTAGGACCGAAGGGAGCCGATGTTCCGTCGTACGTTTTGAAAAACGAACCAGGGAGTGTGTCTGTTTGGCGAGTCTAACCGGTT---GGGGAGGCATAGGGAAACCGAATGGCCGCAGTGCTT-TGCACCAGGGCCGCCGTGTTCAAGCGCGGGGAGTCAAACTGACGACCCGAAACCGGACGATCTACGCGTGAGCAAGATGAAGCGTACCGAAAGGCACGTGGAAGTCTGTAGAGTTGGTGTTTTACAACACCCTCTCGTGATTTACGTGTAGGGGTGAAAGGCCCATCGAGTTCGGCAACAGCTGGTTCCGACCGAAAAATGTCGAAGCATTACCCTCGCCGAGGTAGTTCGTGGGGTAGAGAACTGATTGGTGTGACAGAGGTCGG-----------CGCCTGTCAAACTCCGAACCTACGAACGCTGTGGACGCGAGGAGTTCGGTGC---CGGGGTAAGCCTGTGTACCGTGAGGGAGACAACCCAGAGTTAGGTTAAGGTCCCCAAGTGTGGACTAAGTGCGATC--GAAGGTGGTCTCAAGCCCTAGACAGCCGGGAGGTGAGCTTAGAAGCAGCTACCCTCCAAGAAAAGCGTAACAGCTTACCGGCCGAGGTTTGAGGCGCCCAAAATGATCGGGGCTCAAGTCCACCACCGATACCTGACCGCAGATTTCAAC-TTCTGACCGTGTAGGTCGGCGTTCTGATTGGGTGGAAGCACGGCCGAGAGTTCGTGTGGACCGATTAGAAACGAAAATCCTGGTCATAGTAGTAGCAAAGTCGGGTGCGAATCCTGACGGCCAAAAGAGCTAGGGTTCCTCAGCACTGTTCGTCAGCTGAGGGTTAGCCGGTCCTAAGTCTCACCGCAATTCGAATGAGACTGGGAAGCAGGTTAATATTCCTGCGCCGCTTCACTGAA-----------------------ACGCCTTGGGTTCATCTGAGCCGGGCCTTCGCCCGGTCGACCTGTCCAACTCCGTGGAA-GCCGTAATGGCACGAAGCGGACGAAGGCAGTATAG--------GCAAGTCAGACTACCC-------GGGGCCCGTGAAAAGAC-------------GAACAGTGTCCGTACCGAGAACCGACACAGGTGTCATGGCGGAGAAAGCCACGGCCTGTCGGGATCAATCGACGTTAGGGAATTCGGCAATTTAGTCCCGTACCTTCGGAAGAAGGGATGCCTGCCTCG-------GAGAGGCAGGTCGCAGTGACTCGGGGGCTCCGACTGTCTAGTAACAACACAGGTGACCGCAAATCCGCAAGGACTCGTACGGTCACTGAATCCTGCCCAGTGCGGGTATCTGAACACTCAGTACAATGAGACGAAGGACCCGTTAACGGCGGGGGTAACTATGACCCTCAAGGTAGCGTAGTACCTTGTCGCTTCAGTAGCGACTCGCATGAATGGATCAACGAGAGCCCCGCTGTCCCAACGTTGAGCCCGGTGAATGTACG-TTCCAGTGCGGAGTCTGGAGACCCCCAAGGGGAAGCGAAGACCCTATAGAGCTTTACTGCAGGCTGTCGCTGGGACGTGGTCGCTACTGTGCAGAGTAGGTAGGAGCCGTTAGGTACCCGCGCTAGCGGGCCACCGAGGCATTCATGAAACACTACCCGGTAGTGACTGCGACCCTCACTC------GGCGGAGGACACCGATAGCCGGGCAGTTTGACTGGGGCGGTACGCGCTTGAAAAGATATCGAGCGCGCCCCAAGTCCATCTCAGCCGTGTCGGAAACGCGGCGAAGAGTGCAAAAGCAAAAGATGGACTGACAGTGATCTTCCCAACGAGGATCGCTGACGTGAAAGCGTGGTTTAGCGAACCAATTTG-CCCGCTCGATGCGGGCCATTGCTGACAGAAAAGCTACCTTAGGGATAACAGAGTCGTCACTCGCAAGAGTACATATCGACCGAGTGGCTTGCTACCTCGATGTCGGTTCCCTCCATCCTGCCCGTGCAGAAGCGGGCAAGGGTGAGGTTGTTCGCCTATTAAAGGAGGTCGTGAGCTGGGTTTAGACCGTCGCGAGACAGGTCGGCTGCTATCTATTGGGGGTGTCTGGTATCTGACGGGAACGTCCGTATAGTACGAGAGGAACTACGGATGGACGCCACTGGTGTACCGGTCGTGAGGGCGCTGCCGGGCAGCTACGCGTCACGGGGTAACGGCTGAACGCATCTAAGCCGGAAACCCACCTGGAAAAGAGATACC------------GCCGAGGTCTCTCGTAGAAGACGAGTTCGATAGACTCGGGGTGTACGCACCGAGGC----AACGAGGTGTTTAGCCCGCGAGAACTAACAGACCGAA
Ignicoccus-hospitalis-KIN4-I CTCCGGTTGATCCTGCCGGACCCGACCGCTATCGGGGTAAGGCTAAGCCATGGGAGTCGAACGCCCG--CCGCCGCGGGCGTGGCGGACGGCTGAGTAACACGTGGCTAACCTACCCTCGGGAGGGGGATAACACCGGGAAACTGGTGCTAATCCCCCATAGGGGCGGAGGCCTGGAAGGGTTCCGCCCCGAAAGGGGCTCGCCCGAGTCCGCCCGAGGATGGGGCCGCGCCCCATCAGGTAGTTGGCGGGGTAATGGCCCGCCAAGCCGAAGACGGGTAGGGGCCGTGGGAGCGGGAGCCCCCAGATGGGCACTGAGACAAGGGCCCAGGCCCTACGGGGCGCACCAGGCGCGAAAACTCCGCAATGCGGGCAACCGTGACGGGGTTACCCCGAGTGCCCCC--TCTCCGGGGGCTTTTCCCCGCTGTAAACAGGCGGGGGAATAAGCGGGGGGCAAGTCTGGTGTCAGCCGCCGCGGTAATACCAGCCCCGCGAGTGGTCGGGACGATTATTGGGCCTAAAGCGCCCGTAGCCGGCCTGGTGGCCCCCCTCCTAAAGCCCCGGGCTCAACCCGGGGACTGGAGGGGGTAGCGCCAGGCTAGGGGGCGGGAGAGGCCGAGGGTACTCCCGGGGTAGGGGCGAAATCCGATAATCCCGGGAGGACCGCCAGTGGCGAAGGCGCTCGGCTGGAACGCGCCCGACGGTGAGGGGCGAAAGCCGGGGGAGCAAACCGGATTAGATACCCGGGTAGTCCCGGCTGTAAACGATGCGGGCTAGGTGTTGGGCGGGCTTCGAGCCCGCCCAGTGCCGCAGGGAAGCCGTTAAGCCCGCCGCCTGGGGAGTACGGCCGCAAGGCTGACTTAAAGGAATTGGCGGGGGAGCACCACAAGGGGTGGAGCCTGCGGCTTAATTGGAGTCAACGCCGGGAACCTTGGGGGCGACAGCAGGATGAAGGTCAGGCTGAAGACCTTACCTGACGCGCTGAGAGGAGGTGCATGGCCGTCGCCAGCTCGTGCCGTGAGGTGTCCGGTTAAGTCCGGCAACGAGCGAGACCCCCGTCCCCAGTTGCTACCCGGGGCT-CCGGCCCCGGGGCACACTGGGGAGACTGCCGCCGAAGGCGGAGGAAGGAGGGGGCTATGGCAGGTCAGCATGCCCCGAAACCCCCGGGCTGCACGCGGGCTACAATGGCGGGGACAGCGGGTTGCGACCCCGAAAGGGGGAGCCAATCCCGAAACCCCGCCGAGGTTGGGATCGAGGGCTGCAACTCGCCCTCGTGAACGCGGAATCCCTAGTAACCGCGCGTTAGCATCGCGCGGTGAACACGTCCCTGCTCCTTGCACACACCGCCCGTCGCTCCACCCGAGGGGG-----------------------------------------------------------------------------------------------------------GTAAGCCGCCCGGTGGATGGCTCGGCTCGGGCGCCGACGAAGGGCGTGGCAAGCTTAAGCCCGGGGGAGGCGCACGCAGCCGTCGAACCCGGGATCCCCGAATGGGACTTCCTGCCGGGCCGGCGCGGAACCCGCGGGAACCCCCCGAACGGAAACATCTTAGTAGGGGGAGGAAGAGAAACCGGGATCCCCCGAGTAGGGGCGACCGAAAGGGGGGTAGCCCAAACCAATTCCCCACGGGATAAGTGGGGAGATGAGGGGTGGATG-GACCCTCGGTACCCGAACTCCGGTGGAAGTCGGGGCCGTAGAGGGTGACAGCCCCGTAGGGGAAGGGGGGCCCTGCCGCGGGG---ATGAGTACCACGGCTTGGTATTGCCGTGGGAAGCTGGGTGGCACCAGCATCCAAGGCTAAACACGTCCCGAGACCGATAGCGAACAGGTACCGTGAGGGAAAGCTGAAAAGCACCCCGTGAAAAGAGCCTGAAACCGGGCGGTCACAGTGCGGCCCGCAAGGGATGAAGCCCCGGAAGGAAACCCGGGCGACCGGGGAGTACGTCGGGTGCAGACCGGGGTCGCACCTTTCGTCTTGAAACACGGGCCGGGGAGTGCACGGCCGTGGCGAGGCTAAGGGGTTCCCCCGTAACCGCAGGGAAACCGAGAGCCCGCAGGGGCTC-----GAGGGGCGGGGTCCGCAAGGGCCCGGAGTCACGGTCGTGACCCGAAACCGGGCGATCTAGGCGGGGGCAGGGTGAAGCCGGGCGAAAGCCCGGTGGAGGCCCGCAAGGGTTCTGACGTGCAATTCGTTCCCCTGACCTCCGCCTAGGGGTGAAAGGCCAATCTAGCTCGGTGATAGCTGGTTCCCGCCGAAGTGGGTCTAAGCCCAGCGTCCCCGGAGGCGGGCCACGGGGTAGAGCACTGATGGGAGGTGCGGGGGGCGTGGCCCCCCGGCCTCCCGTCAAACTCCGAACCCGTGGCCGCCGTAGAAGGGGGCAGTGGGGCGCCCC-GGGGTAAGCCCGGGGGCCGAGAGGGGAACAACCCAGACCGGGGTTAAGGCCCCCAAGTGCCGGCTAAGTGCCAACCGAAAGGGCGTCTCGGGCCTCAGACAGCGGGGAGGTGGGCCTAACAGCAGCCACCCTCTAAGGAGTGCGTAACAGCTCACCCGCCGAGGCCCGAGGCCCCGAAGATTGGTGGGGCTTAAGCCGGCCGCCGAGACCCCGGGCCCCCC--------GGGGGTGCGGTAGGCGGGCGTCGGGGCGGCCCAGAAGGCGGGCCGTGAGGTCCGCTGGAGCCGCTCCGAGTGCCGATCCCGGCGGTAGTAACAGCGAAGAGGGGTGAGAATCCCCTCCGCCGGAAGGGCAAGGGTTCCCCGGCAACTGTCATAGGCCGGGGGTGAGTCGGTCCTAACCCGCCTCCCAACTGGAGCGCGGGAGGGAAGCCGGTTAATATTCCGGCACCGCGGGGGTAGGCGGCAACGCAAGCCCCACCTCCGACGCCTCGGGGTAGGCGGACCGGGGCTGTCGCCCCGGCTAACCGCCGAAGGCCCTGGAGGGCCGTAACGGCGAGAAGGGGCCGAAGGCGGGAAGGGGCCCCCGTATGGGGGCTTCCGCCGATCCCTGGGGCCCATGAAAAGGGGGTGGGGAACGATCCCCCGCGCCCGTACCGAGAACCGACGCAGGTGCCCTGGGTGAGAAGCCCAAGGCGGCTGGGGGTTAACCCGGGCCAGGGAACTCGGCAAATTGGCCCCGTAACTTCGGGAGAAGGGGTGCCTGCGGTCACCCCTGGGACCGCAGGTTGCAGTGCCTAGGGGGGCCTGACTGTTTAATAAAAACATAGGTCCCCGCAAGCCCGAAAGGGTGTGTACGGGGGCCGAATCCTGGCCACTGGCGGTCCGTGAAACCGGGGTTCAACCCGGCGAAGCGCCGCTGAAGGCCGGGAGTAACTCTGACTCTCAAGGTAGCCAAATGCCTTGCCGGGTAAGTTCCGGCGCGCATGAATGGATCAACGAGGTCCCCACTGTCCCGGCCCGGGGCCCCGTGAACCCCCTGAGCCGGTGCACAGTCCGGCAACCCCCCGTAGGGAGAGAAGACCCCGTGGAGCTTTACTGCAGCCCGGCGTTGCCCCCCGGGTGGGGGTGCGTAGCGTAGGTGGGAGCCGGTGAACCGGCCCCTCCGGGGGTCGGGGAGGCGCCCATGAAACACCACCCACCCTCACCCGGGGGGCTTACCCGGGAAGCCCGGGGGACAGCGCCGGGTGGGCAGTTTGGCTGGGGCGGCACGCCCGCGAGAGGGTAACACGGGCGCCCTAAGGTCGGCTCAGGCGGGTCAGAAACCCGCCGTAGAGTGCAAGGGCAAAAGCCGGCCTGACCGGACCCCTAAAGGCAGGGGGTCCGGCCGGGAAACCGCGGCCTAGCGAACGCTCGTGTCCCCCCTGGTGGGGGCCGGGCATGACAGAAAAGTTACCCCGGGGATAACAGAGTCGTCGCGGGCGAGAGCCCACATCGACCCCGCGGTTTGCTACCTCGATGTCGGCTTTTCCCATCCTGGGGGTGCAGCAGCCCCCAAGGGTGGGGCTGCCCGCCCATTAAAGGGGAACGTGAGCTGGGTTTAGACCGTCGTGAGACAGGTCGGACTCTACCCACGGGGGGTGTCGGCCGCCTGAGGGGAAGGTGCCCTCAGTACGAGAGGAACGGGGCGCCCCGGCCTCTGGTGTACCGGTTGTCAGGGCAGAGCCGGGCAGCTACGCCGGAAGGGGTAACCGCTGAAAGCATCTAAGCGGGAACCCCACCCCGAAAAGAGGCGGCCATT-----------GAGGGCTCCCGTAGAAGACGGGGTTGATGGGGCGGGGGTGTAAGCCCCGAGGGGTTTCCCGAGGGG-CGAGCCCGCCGCTCCCAATCGCCCGA-
Ignisphaera-aggregans-DSM-17230 TACCGGTTGATCCTGCCGGACCCGACCGCTATCGGGGTGGGGCTAAGCCATGGAAGTCGTACGCCCACCAAGTGGTGGGCGTGGCGGACGGCTGAGTAACACGTGGCTAACCTACCCTCGGGACGGGGATAGCCCCGGGAAACTGGGGCTAATCCCCGATAGGTGGAGGGGCCTGGAATGGTCCTCCACCGAAAGGGTCAGAGGTCTGACCGCCCGAGGATGGGGCTGCGGCCCATCAGGTTGTTGGCGGGGTAACGGCCCGCCAAGCCGATAACGGGTAGGGGCCGTGAGAGCGGGAGCCCCCAGATGGGCACTGAGACAAGGGCCCAGGCCCTACGGGGTGCACCAGGCGCGAAACCTCCGCAATGCGGGAAACCGTGACGGGGTCACCCCGAGTGCCCC----GAAGAGGGGCTTTTCCCCGCTGTAAGTAGGCGGGGGAATAAGCGGGGGGCAAGTCTGGTGTCAGCCGCCGCGGTAATACCAGCCCCGCGAGTGGTCGGGACGTTTACTGGGCCTAAAGCGCCCGTAGCCGGCCCAGTAAGTCCCCACATAAATCCTCGGGCTCAACCCGAGGGCTTGTGGGGATACTGCTGGGCTAGGGGGCGGGAGAGGCCGAGGGTACTCCCGGGGTAGGGGCGAAATCCGATAATCCCGGGAGGACCACCAGTGGCGAAGGCGCTCGGCTGGAACGCGCCCGACGGTGAGGGGCGAAAGCCGGGGGAGCGAACCGGATTAGATACCCGGGTAGTCCCGGCTGTAAACGATGCGGGCTAGGTGTTGGACGGGCTTTGAGCCCGTCCAGTGCCGCAGGGAAGCCGTTAAGCCCGCCGCCTGGGGAGTACGGCCGCAAGGCTGACTTAAAGGAATTGGCGGGGGAGCACCACAAGGGGTGGAGCCTGCGGCTTAATTGGAGTCAACGCCGGGAATCTTGGGGGCGACAGCAGGATGACGGCCAGGCTAACGACCTTGCCCGACACGCTGAGAGGAGGTGCATGGCCGTCGCCAGCTCGTGCCGTGAGGCGTCCGGTTAAGTCCGGCAACGAGCGAGATCCCCGCCCCCAGTTGCTACCCCGACCT-CCGGGTCGGGGGCACACTGGGGGGACTGCCGCCGAAGGCGGAGGAAGGAGGGGGCCACGGCAGGTCAGCATGCCCCGAATCCCCCGGGCTGCACGCGGGCTACAATGGCGGGGACAGCGGGTACCGACCCCGAAAGGGGGAGGTAATCCCGAAACCCCGCCGTAGTTGGGATCGAGGGTTGCAACTCACCCTCGTGAACGTGGAATCCCTAGTAACCGCGCGTCAACATCGCGCGGTGAATACGTCCCTGCTCCTTGCACACACCGCCCGTCGCTCCACCCGAGCGGGGGAGAGGTGAGGCCTGCTCGGGTGGGGTGGGTCGAACCTCTCCTCCGCAAGGGGGGAGAAGTCGTAACAAGGTAGCCGTACCGGAAGGTGCGGCTGGATCACCTCCT--ACGCCGCCCGGTGGATGGCTCGGCTCAGGCGCCGAGGAAGGGCGCGGCAAGCGTATGCCCGGGGAAGGCGCAGGCAGCCGTTGAACCCGGGATCCCCGAATGGGAATTCCTGCTACGGTAGCATCTACCGGAGGGGAACCCCCCGAACGGAAACATCTTAGTAGGGGGAGGAAGAGAAACCGGGAACCCCTGAGTAGGGGCGACCGAAAGGGGGAAAGCTCAAACCAAATCTCCACGGGATAAGTGGAGAGATGTGGTGTTGAGGCGACCCACGGTAGCCGAAGTGGGCTGGAAAGCCCCGCCGTAGAGGGTGATAGCCCCGTAGGCTAAGGGGGACGAGATAGGTTGC---CGGAGTACCACGGCTTGGTTTTGCCGTGGGAAGCTGGGAGGCACCGACTTCCAAAGCTAAATACGTCCTGAGACCGATAGCGAACAAGTACCGTGAGGGAAAGCTGAAAAGTACCCCGTGAAAAGAGCCTGAAACCGGGCGGCTAATGTGCGGCCTGAAAGGGATGAGCTTCCCGAAGGAAACCCGGGTGACCGGGGAGTACGAGGGGG-TAGACCGAGGTCGCACCGTCCGTCTTGAAACACGGGCCGGGGAGTTCACAGCCGTGGCGAGGCTAAGGGGTTACCCCGAAGCCGTAGGGAAACCGAAAGCCCGCAACCGGTTCCGGTGAGGGGCGGGGTCTGAAAGGGCCTGGAGTCACGGCTGTGACCAGAAACCGGGCGATCTAGGCGGGGGCAGGGTGAAGCCGGGGGTTTCCCCGGTGGAGGCCCGAAGGGGTGCTGACGTGCAATTCGCTCCCATGACCTCCGCCTAGGGGCGAAAGACCAATCTAGCCCGGTGATAGCTGGTTCCCCCCGAAGTGTGTCTCAGCACAGCCCCACCGGAGGGTGCCTACGGGGTAGAGCACGGATTGGAGGTGGCTGGCGGGATGACCGCCAGTCTCCAGTCCAACTCCGAACCCGTAGGCCCCGTAGATGGTGGGAGTGGGGCACCC--GGGGTAAGCCTGGGTGCCGAGAGGGGAACAACCCAGACCGGGGTTAAGGCCCCTAAGTGCCGGCTAAGTGCCAAT-TAAAGGGCGTCCCGAGCCTTAGACAGCGGGGAGGTGGGCCTAACAGCAGCCATCCTCTAAGGAGTGCGTAACAGCTCACCCGCCGAGGCTCGGGGCCCCGAAAATTGGTGGGGCTTAAGCCGGCCGCCGAGACCCCGGGGCACCA--------GGTGATCCGGTAGGGGGGCGCCGAGGTGGGGCAGAAGCCGGGCCGTGAGGTCCGGTGGACCCGCCTCGGGTGCGGATCCCGGCGGTAGTAACAGCAAAGAGGGGTGAAAACCCCCTCCGCCGGAAGGGCCAGGGTTCCTCGGCAACGTTTGTCGGCCGAGGGTTAGCCGGCCCTAAGGCGGGCCGTAACTCGGTTCCGCCAGGGAAAGGGGTTAATATTCCCCTGCCGCGGGGGTAGGCGGCAACGCAAGCCGCGCCCCCGACGCCTCGGGGTAGGCCGACTGGGGCTGCCGCCCCAGCTAACCGCCGAAGGCCGGGGAGTGCCGTAAAGGCGAGAACCGGCCGAAGGAGGGAATGGCCGCCCGTTAGGGCGGTTCGGCCGAGCCCTGGGGCCCATGAAAAGGGGGCGCGGAACGATCCCCCGCGCCCGTACCGAGAACCGACACAGGTGCCCTGGGTGAGGAGCCCAAGGCGTGCGGGGGCTAACCCGGGCTAGGGAACTCGGCAAATTGGCCCCGTAACTTCGGGAGAAGGGGTGCCTGCGGATACCCTGGGATCCGCAGGTCGCAGTGACTAGGGGGTCCTGACTGTTTAATAAAAACATAGGTCCCCGCTAGCCCGAAAGGGTGAGTACGGGGGCCGAATCCTGGCCACTGGCGGTCCGTGAAACCGGGGTACAACCCGGCGAAGCGCCGCTGAAGGCCGGGGGTAACTCTGACCCTCAAGGTAGCCAAATGCCTTGCCGGGTAAGTTCCGGCGCGCATGAAGGGATCAACGAGGGCCCCACTGTCCCAGCCCGGGACCCCGTGAACCCACGGAGCCGGTGCACAGGCCGGCATCCCCCCGTAGGGAGAGAAGACCTCGTGGAGCTTTACTGCAGCCCGGTGTATGCTCCCGGCCCTTGCTACATAGCGTAGGCGGGACCCTGTGATGATAGGCCTCCGGGTCTATCGGAGGGGACAATGAAACACCGCCTAGCAAGGGCCGGGAGCATTACCCGGGAATCCCGGGGGACAGCACCGGGTGGGCAGTTCGGCTGGGGCGGCACGCCCGCGAAAAGATAACACGGGCGCCCAAAGGTCGGCTCAGGCGGGTCAGAACTCCGCCGTAGAGTGCAAGGGCAAAAGCCGGCCTGACCGGACCCTTGACAGTAAGGGGTCCGGCCGGGAAACCGCGGCCTAGCGAACGCTCGTGCCCCCCTCGGTGGGGGCCGGGCATGACAGAAAAGTTACCCCGAGGATAACAGGGTCGTCGCGGGCGAGAGCCCACATCGACCCCGCGGTTTGCTACATCGACGTCGGCTCTTCCCATCCTGGGGGTGCAGCAGCCCCCAAGGGTGGGGCTGCCCGCCCATTAAAGGGGAACGTGAGCTGGGTTTAGACCGTCGTGAGACAGGTCGGACTCTACCCACGGGGGGTGCGGGCCGCCTGAGGGGAAGGCGACCTCAGTACGAGAGGAACGGGTCGCCGCGGCCTCTGGTGTAGCGGCCGTCTGGGCGATGCCGCGTAGCTACGCCGTGGGGGGTAACCGCTGAAAGCATCTAAGCGGGAACCCCTCCCCGAAAAGAGGCGGCCGTTC----CGGGAGGAGGGCTCCCGTAGAAGACGGGGTTGATGGGGCGGGGGTGTAAGCCCCAAGGGTCTTCCCGAGGGGTTCAGCCCACCGCTCCCAATCGCCCGAC
Ignisphaera-sp-ILS-400 CTCCGCTTGATCCTGGCGGACCCGACCGCTATCGGGGTGGGGCTAAGCCATGGGAGTCGTACGCCCC---AGAAAGGGGCGTGGCGGACGGCTGAGTAACACGTGGCTAACCTACCCTCGGGACGGGGATAGTCCCGGGAAACTGGGACTAATCCCCGATAGGTGGAGAGGCCTGGAATGGTTCTCCACCTAAAGGCCCACAGGTGTGGGCGCCCGAGGATGGGGCTGCGGCCCATCAGGTAGTTGGCGGGGTAACGGCCCGCCAAGCCTATAACGGGTAGGGGCCGTGAGAGCGGGAGCCCCCAGATGGGCCCTGAGACAAGGGCCCAGGCCCTATGGGGCGCACCAGGCGCGAAACCTCCGCAATGCGGGAAACCGTGACGGGGTCACCCCGAGTGCCCC----GAAGAGGGGCTTTTCCCCGCTGTAAGAAGGCGGGGGAATAAGCGGGGGGCAAGTCTGGTGTCAGCCGCCGCGGTAATACCAGCCCCGCGAGTGGTCGGGACGATTATTGGGCCTAAAGCGGCCGTAGCCGGCCCGGTAAGTCCCCGCTGAAATCCTCGGGCTCAACCCGAGGGCGGGCGGGGATACTGCCGGGCTAGAGGGCGGGAGAGGCCGGGGGTAGTCCCGGGGTAGGGGCGAAATCCGATAATCCCGGGAGGACCACCAGTGGCGAAGGCGCCCGGCTGGAACGCGCCTGACGGTGAGGGCCGAAAGCCGGGGGAGCGAACCGGATTAGATACCCGGGTAGTCCCGGCTGTAAACGATGCGGGCTAGGTGTTGGGCGGACTTAGAGTCCGCCCAGTGCCGCAGGGAAGCCGTTAAGCCCGCCGCCTGGGGAGTACGGCCGCAAGGCTGACTTAAAGGAATTGGCGGGGGAGCACCACAAGGGGTGGAGCCTGCGGCTTAATTGGAGTCAACGCCGGGAATCTCGGGGGCGACAGCAGGATGATGGCCAGGCTAACGACCTTGCCTGACGCGCTGAGAGGAGGTGCATGGCCGTCGCCAGCTCGTGCCGTGAGGCGTCCGGTTAAGTCCGGCAACGAGCGAGACCCCCGCCCCCAGTTGCTACCACCCCCT-CCGGGGGGTGGGCACTCTGGGGGGACTGCCGCCGAAGGCGGAGGAAGGAGGGGGCCACGGCAGGTCAGCATGCCCCGAAACCCCCGGGCTGCACGCGGGCTACAATGGCGGGGACAGCGGGTTCCGACCCCGAAAGGGGAAGGTAATCCCGAAACCCCGCCGTGGTTGGGATCGAGGGCTGAAACTCGCCCTCGTGAACGCGGAATCCCTAGTAACCGCGCGTCAACATCGCGCGGTGAATACGTCCCTGCTCCTTGCACACACCGCCCGTCGCTTCACCCGAGCGGGGGCTGGGTGAGGCCTGCTCAGGGAGGGTGGGTCGAACCCAGCCTCTGCGAGGGGGGAGAAGTCGTAACAAGGTAGCCGTACCGGAAGGTGCGGCTGGATCACCTCC-TGACGCCGCGCGGTGGATGACTCGGCTCGGGCGCCGAAGAAGGGCGCGGCAAGCGTATGCCCGGGGGAGGCGCAGGCAGCCGTCGAACCCGGGATCCCCGAATGGGAACTCCCGCCACGGTGGCATCCCCTGGAGGGGAACCCCCCGAACGGAAACATCTTAGTAGGGGGAGGAAGAGAAATCGAGATCCCCTGAGTAGGGGCGACCGAAAGGGGGATAGCCCAAACCAAACCTGCCGGCGATGACGGTGGGGATGTGGGGTTACGG-GACACCAGGTAGCCGAAGTGGGCTGGAAAGCCCCGCCGTAGAGGGTGATAGCCCCGTAGGCGAAGTGGGCCTGCGCCGCGGGC---CAGAGTACCACGGCTTGGTTTTGCCGTGGGAAGTTGGGGGGCTCCGACCTCCAAGGCTAAATACGTCCCGAGACCGATAGCGAACAAGTACCGTGAGGGAAAGTTGAAAAGCACCCTGTGAAAAGAGCCTGAAACCGCGCGGCTACTGCACGGCCCGAAAGGAATGACTCCTCCGAAGGAAACCCGGGCGACCGGGGAGTACGAGGAGGGGTAACCGGGGTCGTGCCTTCCGTCTTGAAACACGGGCCGGGGAGTTCACGGCTGTGGCGAGGCTAAGGGGGTACCCCGAAGCCGTAGGGAAACCGAATGCCCGCAGCGGGCTCCCGCGAGGGGCGGGGTCTGCAAGGGCCTGGAGTCACAGCCGTGACCAGAAACCGGGCGATCTAGGCGGGGGCAGGGTGAAGCCGGGGGAAACCCCGGTGGAGGCCCGAAGGGGTTCTGACGTGCAATTCGTTCCTCTGACCCCCGTCTAGGGGCAAAAGACCAATCTAGCCCGGTGATAGCTGGTTCCCGCCGAAGTGCGTCCCAGCGCAGCCCCGCCGGAGGCTGGCCACGGGGTAGAGCACGGATTGGAGCGGTATGGAGGGA-AACCTCCAGCCTCCAGTCCAACTCCGAACCCGTGGTCGCCGTAGATGGCGGGAGTGGGGCTTCCC-GGGGTAAGCCTGGGAGCCGAGAGGGGAAAAACCCAGACCGGGGTTAAGGCCCCTAAGTGCCGGCTAAGTGCCAAC-CAAAGGGCGTCCCAGGCCGTAGACAGCGGGGAGGTGGGCCTAACAGCAGCCAGCCTCTAAGGAGTGCGTAACAGCTCACCCGCCGAGGCCTGGGGCCCCGAAGATTGGTGGGGCTTAAGCCGGCCGCCGAGACCCCGGGGCTCCC--------GGAGATCCGGTAGGCGGGCGCTGTGGTGGGGCAGAAGCCGGGTCGTGAGATCCGGTGGACCCGCCACAGTTGCGGATCCCGGCGGTAGTAACAGCAAAGAGGGGTGAGAATCCCCTCCGCCGGAAGGGCCAGGGTTCCTCGGCAACGATCATCAGCCGAGGGTTAGCCGGTCCTAAGGCCACCCGTAACTCGGTGTGGCCAGGGAAAGGGGTTAATATTCCCCTGCCGCGGGGGTAGGCGGTAACGCAGGCCCCAGCCCTGACGCCTCGGGGTAGGCCGACCGGGGCAGCCGCCCCGGCTAACCGCTGAAGGCCGTGGAGTGCCGTAATGGCGAGAAGCGGCCGAAGGCGGGAATGGGCTCCCGTATGGGGGCTTCGGCTGAGCCCTGGGGCCCGTGAAAAGGGGCTGGGGAACGATCCCCCGCGACCGTACCGAGAACCGACACAGGTGCCCTGGGTGAGGAGCCCAAGGCGGGTGGGGGCTAACCCGGGCTAGGGAACTCGGCAAATTGGCCCCGTAACTTCGGGAGAAGGGGTGCCTGCGACCCAGCCTGGGGCCGCAGGTCGCAGTGACCAGGGGGTCCTGACTGTTTAATAAAAACATAGCTCCCCGCAAGCCCGAAAGGGTTTGCACGGGGGGTGAATCCTGGCCACTGGCGGTTCGTGAAACCAGGGTCCAACCTGGCGAAGCGCCGCTGAAGGCCGGGGGTAACTCTGACCCTCAAGGTAGCCAAATGCCTTGCCGGGTAAGTTCCGGCGCGCATGAATGGATCAACGAGGGCCCCACTGTCCCAGCCCGGGACCCCGTGAACCCACGGAGCCAGTGCACAGGCTGGCATCCCCCCGTAGGGAGAGAAGACCTTGTGGAGCTTTACCGCAGCCTGGCGTTGGCCTCTGGGCCTTGGTGCGTAGCGTAGGCGGGAGGCAATGTGGCGCTCCTCTCGGGGAGCGTCGAGCCGCCAATGAAACACCGCCCACTAGGGCCTGGGGGCCTAACCCGAA----CCGGGGGACAGCGTCAGGTGGGCGGTTCGGCTGGGGCGGCACACCCGCGAAAAGATAACACGGGTGCCCAAAGGCCGGCTCAGGCGGGTCAGAACTCCGCCGTAGAGCGCAAGGGCAAAAGCCGGCCTGACCAGGCCCTTGAACACAAGGGGCCTGGCCGGGAAACCGCGGCCTAGCGAACGCTCGTG-CCCCCTCGGAGGGGGCCGGGCATGACAGAAAAGTTACCCCAAGGATAACAGGGTCGTCGCGGGCGAGAGTTCATATCGACCCCGCGGTTTGCTACATCGATGTCGGCTCTTCCCATCCTGGGGGTGCACAAGCCCCCAAGGGTGGGGCTGCCCGCCCATTAAAGGGGAACGTGAGCTGGGTTTAGACCGTCGTGAGACAGGTCGGACTCTACCCACGGGGGGTGCGGGCCGCCTGAGGGGAAGGTGACCCAAGTACGAAAGGAACGGGTCGCCGCGGCCTCTAGTCTACCGGTTGTCAGGGCAATGCCGGGCAGCCACGCCGTAAGGGATAACCGCTGAAAGCATCTAAGCGGGAAGCCCACCCCGAAAAGAGGCGGCCGTTCC--A--GGACGAGGGCTCCCGTAGAAGACGGGGTTGATGGGGCGGGGGTGTAAGCCCCGAGGGTTT--CCGAGGGG-TGAGCCTGCCGCTCCCAATCGCCCGAG
Korarchaeota-WYZ-LMO9 -ACCGGTTGATCCTGCCGGAGGGAACCCCTATCGGGTTCAGACTAAGCCATGCGAGTCGGCTGG---GCACTTGCCCCTGGCGGCGCACGGCTCAGTAATACGCGGTCAACCTACCCTGGGGACCGGGATAACCTCGGGAAACTGAGGCTAATCCCGGATAGGTGTGGGGTGCTGAAATGCCCTCACGCCAAAAGTGGAAAT-CCGCTGAGGCCCCAGGATGGGACCGCGGCCTATCAGGTAGTAGGTGGGGTAACGGCCCACCTAGCCTACGACGGGTACGGGCCCTGAGAGGGGGAGCCCGGAGATGGGCACTGAGACAAGGGTCTAGGCCCTAAGGGGTGCAGCAGGCGCGAAGATTCCGCAATGCCCGAAAGGGCGACGGAGTGAACCCGAGTGCCACCCGCTGAGGGTGGCTGTTCCCCTGTGTAAAAAGCAGGGGGAGAAAGGGGAGGGCAAGGCTGGTGGCAGCCGCCGCGGTAAAACCAGCTCCCCGAGGGGTTCCCACGCATACTGGGCCTAAAGCGTCCGTAGCCGGCCCTGCAAGTCTGCAGTTAAATCCGCCTG-TAGACAGGCGGGCTGCTGCAGATACTGCAGGGCTAGGGAGCGGGAGGAGCCGGGGGTATTCCCGGGGGAGCGGTAAAATGCGTAGATCCCGGGAGGACCACCAGTGGCGAAGGCGCCCGGCTTGAACGCGTCCGACGGTGAGGGACGAAAGCTGGGGGAGCAAACCGGATTAGATACCCGGGTAGTCCCAGCCGTAAACGATGCCGGCTAGGTGCTGGCCAAGGTTCGGCCTTGGCCAGTGTCGAAGCGAAGGCATTAAGCCGGCCGCCTGAGGAGTACGGCCGCAAGGCTGACTTGAAGGAATTGACGGGGGGGCACCACAAGGGGTGAAGCCTGCGGCTTAATTGGACTCAACGCCGGGAATCTTGGGGGCGACAGCAGGATGAAGGTCAGGCTGAAGACCTTACCAGACGCGCTGAGGGGTGGTGCATGGCCGTCGCCAGCTCGTGCCGTGAGGTGTCCTGTTAAGTCAGGCAACGAGCGAGACCCCCGCCCCTAGTTGCCAGCGGCCTCCTGGAGGGACCGGGCAAACTAGGGGGACCGCCTCCGGAGGAGGAGGAAGGTGGGGGCTACGGCAGGTCAGTATGCCCCTAATCCCCCGGGCCGCACGCGGGCTGCAATGGGCGGGACAGCGGGATGCGACCCCGAGAGGGGGAGCTAATCCCCAAACCCGCTCGTAGTTGGGATCGAGGGCTGCAACTCGCCCTCGTGAACCCGGAATCCCTAGTAACCGCGGTTCTCCATACCGCGGTGAATACGTCCCTGCCCCTTGTACACACCGCCCGTCAACTCACCCGAGTGGAGCTGGGGCAAGGTCCCAGCAAAGAGCTGGGATCGAGCCTTGGCTCCGCGAGGGGGGGTAAGTCGTAACAAGGTAGCCGTAGGGGAACCTGCGGCTGGATCACCTCC-CTACGCCGCCTGGTGGATGGCTCGGCTCGGGCGCCGAGGAAGGGGGTGGCAAGCTTAAGCCCCGGGGAGCCGCATGCGGGCTTAGATCCGGGGATCCCCGAATGGCAATGCCGCCCTTATGGGCGCT--AGGAGCGGGAACCCCCCGAACTGAAGCATCTCAGTAGGGGGAGGAAGAGAAATCGAGATGCCCTGAGTACCGGCGAGGGAAAGGGGCAGAGCCCAAACCGAACGTCCCCTTGTAAAAGGGGACGGTGTGGTGTTGTGGGACCACGGGGAAGCCGAAGTGAGCTGGAACGCTCCGCCATAGAGGGTGAGAGCCCCGTAGGCGTACTGTGGTGGAGGTTGGCTGTCCCTGAGTACCGCGGGTTGGAATACCCGTGGGAAC-TGGGGGTCACCGACCTCCAAGGCTAAACACGTCCCGAGACCGATAGCGCACTAGTACCGTGAGGGAAAGCTGAAAAGCACCGTGTGAAAAGAGCCTGAAACCAGGCGGTCATACGGCAGCCCTAAAAGGATGAATGCCCCGAAGGAAAATGCCGCAAGGCATGAGTACGAGGGGCT-GGACTGGGGTTGCCCCGTACGTCTTGAAACACGCGCCGGGGAGTTCACTGGCGTGGCGAGCCTAAGGGC-TGGCCCGGAGGCGGAGCGAAAGCGATGCCCCGCAGCTTC-------AGGGGGCTGCCTCTGAAAGGGGGCTTAGTCACGCCAGTGACCAGAAGCCGGGCGATCTACTCCTGGGCAGGGCGAAGCCGGGCCCAAGCCCGGTGGAGGCCCGAAGGGATGGTGAGGTGCAAATCCCTCCCGTGACCTGGGAGTAGGGGCAAAAGACCAATCTAGCCCGGCAATAGCTGGTTCCCACCGAAGCCTCCCGCAGGAGGATCTCCGTGGAGGGAGAGGGCGCGGTAGGGCAACGATTGGGCGGCAAGGGGATCTAGGTCCCCACCGCCCTTTCGAACCCCGAATGCGCCCTCCCCGTAGAAGCGGGGAGCCGGGCGG---AGGGGGAAGCTCTGTCGCCGAGAGGGGAACAACCCAGACTGGGGTTAAGGCCCCCAAGTCCCGGTTAAGTGCCGAACCGAAGGGAGTCTCCCTCCTAAGACAGCGGGGAGGTAGGCTCAGAAGCAGCCATCCTTTAAAGAGTGCGTAACAGCTCCCCCGCCGAGGAGGGAGGCCCCGAAAATGAGTGGGGCTGAAACCGGGCGCCGATACCCCAGTGGCGCATCCGGATGATGCGCTAGGTAGGTGGGCGCGCACACTGGGCAGAAGTCGGGGCGTGAGCTCCGATGGACCGGTGTGCGTCGCGGATCCCGGCGGTAGTAGCAGCAAAGCGGGGTGAGAATCCCCGCGGCCGAAAGCGCCAGGGTTCGCCGGCAATGTTCGTCAGCCGGCGGTAAGCCGATCCTAAGGCACCTCCCAACTGGACGGTGCCAGGGAAGCCGGTTAATATTCCGGCGCCACCGGGATAGGCGGCAACGCAAGCCCCTCTCCTGACGCCTCGGGCTAGGCAGAGAGGGGGCC--GACCCTCCCAAGCACTGAAGGCCGTGGAGTACCGTAAAGGTGAGAAGCGGCTGAAGGTGTGATGGGGAGCCCTTTTGGGCTCTTCTGCTGATGCCTGGGGCCCATGAAAAGGGAGAGGGGAACGATTCCCGGTGATCGTACCGAGAACCGACACTGGTGCGCTGGCTGAGAAGGCCAAGGCCTGTCGGCCCTAACGCGGGAGAGGGAACTCGGCAAACTGGCCCCGTAACTTCGGAAGAAGGGGTGCCTGCGTCTTCGGGGGGATTCGCAGGTCGCAGTGACAAGGGGTGCCCGACTGTTTAACAAAAACATAGTTCCCCGCAAGCCCGAAAGGGTTTGTACGGGGGATGAGGCCTGGCCAATGCCGGTACCTGAACCCCGGGTTCAACCGGGAGAAGGGCCGGTGAAAGCCGGGAGTAACTCTGACTCTCAAGGTAGCCATATGCCTTGCCGAATAAAAATCGGCGTGCATGAATGGCTTAACGAGGTGCCCGCTGTCCCCTCCCGCATGCCGGTGAACCCGCA-TCCCGGTGTACAGACCGGGACGCCCCAGTGGGGAGAGAAGACCCTGTGGAGCTTCACTGCAGCCTGGCCTTGGGATATATCTGCGGATGCAGAGCGTAGGTGGGAGCGATGTGACAGCCCTCGAGGGGGCT-GTTGAAGCGGCCCTGGAACACCACCCTTCCGCGGGTGTATCCCTAAC------CCGAAAGGGGACAGGGCTAGGTGGGCAGTTTGGCTGGGGTGGTACGCCCCTGCAAAGATATCAGGGGCGCCCAAAGGCAGGCTCAGGTGGGACAGAAACCCACCGTAGAGGGCAAGGCCAAAAGCCTGCCTGACTGGATCCCTAAACGCGTGGGATCCAGAGGTGAAAGCCGGGCCTAGCGAACACTCGAG-CCCTCTCGGTGAGGGCCGGGTACGACAGAAAAGTTACCCCAGGGGTAACGGAGCCGTGGCGGGTGAGAGTCCCCATCGGCCCCGCCGCTTGCTTCCCCGACGTCGACACTGCCCATCCTGGGGGTGCAGCAGCCCCCAAGGGTAGGGATGCTCGCCCATTAAAGGGGAACGTGAGTTGGGTTCAGAACGTCGCGAGCCAGTTCGGTTTCTACCTGCTGGGGCTGCAGGCCGCCTGAGGGGAAGGGACCCTAAGTACGAAAGGAACGGGGTGCCGGGGCCTCTGGTGTACCGGTCGTCAGGGCGTCGCCGGGTAGCCACGCCCCAACCGGTAAGGGCTGAAAGCATCTAAGCCCGAAACGGGCCCCGAAAATAGGCGGCCGTCCCGGTAAGGGTAAGGGCGCGGGTAGAAGACCCGTTTGATGGGGTGGGGGTGTAAGGCGGGAGCTT---GCGGACCGCCTCAGCTCACCACTCCCAA---------
Marine-archaeal-group-1-JGI-GoM_375m_188_E10 ATCCGGTTGATCCTGCCGGACCTGACTGCTATCGGATTGATACTAAGCCATGCGAGTCT---------TTGTAGTAATACAAGGCATACGGCTCAGTAACGCGTAGTCAACCTACCCTATGGACAAGAATAATCTCGGGAAACTGAGCATAATTCTTGATAGATCATAATGCCTGGAATGGTTTATGGTTAAAA--------TGATTCGTCGCCATAGGATGGGACTGCGGCCTATCAGCTTGTTGGTGAGGTAATGGCCCACCAAGGCGATTACAGGTACGGGCTCTGAGAGGAGAAGCCCGGAGATGGGTACTGAGACAAGGACCCAGGCCCTATGGGGCGCAGCAGGCGAGAAAACTTTGCAATGTGCGAAAGCACGACAAGGTTAGTCCGAGTGATTTCTGCTAAAGAGATCTTTTGCCAGTTATAAAACCACTAGTGAATAAGGGGTGGGCAAGTCTGGTGTCAGCCGCCGCGGTAAAACCAGCACCTCAAGTGGTCAGGATGATTATTGGGCCTAAAGCATCCGTAGCCTGCTCTGTAAGTTTTCGGTTAAATCTATACGCTCAACGTATGGGCTGCCGAAAATACTGTAGAGATAGGGAGTGGGAGAGGTAGACGGTACTCGGTAGGAAGGGGTAAAATCCTTTGATCTATCGATGACCACCTGTGGCGAAGGCGGTCTACCAGAACACGTTCGACGGTGAGGGATGAAAGCTGGGGGAGCAAACCGGATTAGATACCCGGGTAGTCCCAGCTGTAAACGATGCAGACTCGATGATGCATTGGCTATA-GCCAGTGCAGTGTCGCAGGGAAGCCGTTAAGTCTGCCGCCTGGGAAGTACGTACGCAAGTATGACTTAAAGGAATTGGCGGGGGAGCACCACAAGGGGTGAAGCCTGCGGTTCAATTGGAGTCAACGCCAGAAATCTTCGGAGAGACAGCAGAATGAAGGTCAAGCTGAAGACTTTACCAGACAAGCTGAGAGGTGGTGCATGGCCGTCGCCAGCTCGTGCCGTGAGATGTCCTGTTAAGTCAGGTAACGAGCGAGATCCCTGCCACTAGTTGCTATCATTATTCTGGAATAGTGGGGCGAATTAGTGGGACTGCCGTTGAAAACGGAGGAAGGAAGGGGCTACGGCAGGTCAGTATGCCCCGAAACTCTGGGGCCACACGCGGGCTGCAATGGTAGCGACAATGAGTTCCAAACTCGAAAGAGAGTGGCAATCCCTAAACGCTACCACAGTTATGACTGAGGGCTGTAACTCGCCCTCACGAATATGGAATCCCTAGTAACCGCGTGTCATTACCGCGCGGTGAATACGTCCCTGCTCCTTGCACACACCGCCCGTCGTTTCATCGAAGTTTGCTTTTAGCGAGGTGATGTTTAATTGGCATTATCGAACTTGAGGTAAGCGACGAGGGAAAAGTCGTAACAAGGTGACCGTAGGGGAACCTGCGGTCGGATCACCTCCTAGACGCCAGTAAGTGGATTGCTAGGCTTGAGGAGAGATGAAGGACGTGGCAAGCTTAAGCCCGGGGTAGGCGCACGCGACCTTTGATCCCGGGATGTCCGAATGAGAATCTTGTTTTTT-AAACACT---GGAGATCGAACCGTCGGAATTGAAGCATCTTAGTACGACGAGGAAAAGAAATCGAGATTTCCCAAGTAGTGGCGAACGAAACGGAAATAGCCCAAACTGAATCTGTTATGGTAACATAACAGAGTGTGGTGTTTTGGT-----AATACAGCTGAAGTGTTCTGGAACGTACCGGCGAAGTGGGTGATACCCCCGTAAGCGAA--AGTATAGGATCTTATCAGACCCGAGTAGCTGTCCTTGGCAGTGGGCAGTGAATATAGGTGAAAGTAGTATCTGAGGCTAAATATTTCTCAAGACCGATAGTGAACTAGTACCGTGAGGGAAAGCTGAAAAGTACCCCCTGAAAAGCGCATGAAACTTACTGGTTACAGCATGGCATGAAAGGTGATTTTTCCATACTGGAGGTTCTAGCAAGCTAAAGGTTTGGAGGTCAATCATCAGTGTCATGCGTTCCGTCTCGAAACACGGGCCAGGGAGCTTATTGTCATGGCAAGTCTAAGCCCTTAAGGTGAAGACGAAGGGAAACCGAGTTCTCGCAACTTTT----GTGAGGAGAAGCGTGTGAAAGTGCGTTGAGTCATGGCGGTGGCTAGAAGCCAGTCGATCTATTCCTGAACAAGCTGAAGGCGGGCGAAAGCCCGTTGGAGGGCTGTAGCAGTTCTGACGTGCAAATCGTTTGTGTGATTTGGGAATAGGGGACAAGAACCAATCTAGACTGGCGATCGCTAGTTCCAACCGAAGCGTCTCGCAGGGCGTCCTTTGTGGAGATAGCATTTCCTGTAGAGCACTGATCTTTTGGTATGGGGGAGAAATCCCTCGCCATCATTTCAAACTCCAAATGGATATGCATCGTAGAAGCAAGGAGACGGGTTCGTGTGACGTAAGGTTCACGACCGAAAGGGGTTTAACCCAGACTAAAGTTAAGGTCCCAAAATTTTTGCTAAGTGTCAAGCTAAAGGGCGTGTTCACGCCAAGACAGCAGGGAGGTAAGCTCAGAAGCAGCTATCCTTTAAAAAGTGTGTAACAACTTACCTGCCGAGTGTGGGCGCCCCGAAAACGGACGGGGCTAAAGCAAAGTACCGATACTTTAGATACTTGTTAATTTACAAGTCATGGTAGGTTGGCGTAGTGATTGGATCGAAGCAGGGCAGTGATGTCCTGTGGACCGATTTCTATTGCAGATCCTGGTGGCAGTAACAGCATAGTAGAGTGAGAACCTCTACCACCGCAAGCGCAAGGGTTTCCAGGCAATGGTTATCAGCCTGGAGTTAGTCGATCCTAAGAATTACCTCAACAGAGTGATTCGTGGGAAACTGGTTAATATTCCAGTACCTT----------TTACACGTTACATCTA------TTGCTTCTAGATAGGGGATGTAGAACCATCGTTTTATCTAACTGTCGAGATTCGGGGAGTGTCGTAATGACGAGAACCGATTCGAGGCAGGAATGGCTTTGCGTTAGCAGAGTTTTCTCAACTCTAGGGGACCATGAAAGATTTGTAGAAAGTGTGAGCAA-TGTTCGTACCGAGAACCGACACAGGTGCGCTGGCTTAGAAAGCTAAGGTGCTACGGGTATACCGTAGGCGAGGGAATTCGGCAAATTAGTCCTGTAGCTTCGGTATAAGGGATACCTGCTGTTGGAATTGGGACAGCAGGTTGCAATGACTAGGGGGTTTCGACTGTTTAATAAAAACACAGGCGACTGCTAGTCCGAAAGGATTTGTATAGTCGCTGAATCCTGGCCGGTGCAGGTACCTAAAACTTGGGTTCAACCGAGCTAAGGGCCTGTTAACGCCGGGAGTAACTCTGACTCTCAAGGTAGCCAAATGCCTTGTCGGGTAAGTTCCGACGCGCATGAATGGAACAACGAGAGCCCCACTGTCCCCGCCTACAACCCGGTGAAGCCACAAGGTGGACGAACAGTCCATCATCTTCCATCGGGGAGAGAAGACCCCGTGGAGTTTTACTGCAGCTTGTACTTGCAGTATAGTACGTATTACATAGTGTATCTGGTAGCCA-TGCTGAATTTCTTTGGGAATTCAGTGAAGCGCCAATGTAACACCAGATTATTCTTGCAGTACTTCTTATCTGATGCAAATCAGAAACAGGTGCAGGTAGGCAGTTCGGCTGGGGCGGCACCCCTTTGAAAAGATATCAAAGGGGCCCAAAGTTTAGTTCAAACGGGTCAGAAATCCGTTCAAGAGGGCAAAGCCAAAAACTAGACTGACAGGATTTCCAAACGCACGGAATTCTGAGACGAAAGTCTGGCTTAGCGATCCTTCGTGTGCCCACTATTGGGGCCCGGAGGTGACAGAAAAATTACCCCAGGGATAACAGGCTCGTCGCGGGCGAGAGCTCCTATCGACCCCGCGGTTTGGTACCTCGATGTCGGCTTTTCCTATCCTGGTCCTGCAGCAGGGGCCAAGGGTGAGGCTGCTCGCCTATTAAAAGGGAACATGAGCTGGGTTTAGACCGTCGTGAGACAGGTCGGTCTCTGCCTGATGGAAGCG-CGGCTGTCTGAGGGGAAGTTGCTCTCAGTACGAGAGGAACAGAGCAACGTGGCCACTGGTCTACCGGTTGTTAAGGCA-GGCCGGGCAGCTAAGCCGTTTGGATTAAGTGCTGAAAGCATCTAAGCACGAAACCCATCCCGAGACAAGACAGCCTTTCGT--AAGATGAAGGTTCGCAGAAGAAGACTGCGTTGATAGGATGGATGTGTAGATCACAAGCTTCGG--CGAGTGA-TGAGCATGCCATTACTAATAGACCAAC
Marine-Group-I-crenarchaeon-SCGC-AB-629-I23 ATCCGGTTGATCCTGCCGGACCTGACTGCTATCGGATTGATACTAAGCCATGCGAGTCT---------TTGCAGTAATGCAAGGCATACGGCTCAGTAACACGTAGTCAACTTACCCTATGGACGAGGATAATCTCGGGAAACTGAGCATAATACTCGATAGATCATAATGCCTGGAATGGTTTATGGTTGAAA--------TGATTCGTCGCCATAGGATGGGACTGCGGCCTATCAGCTTGTTGGTGAGGTAATGGCCCACCAAGGCGATTACAGGTACGGGCTCTGAGAGGAGAAGCCCGGAGATGGGTACTGAGACAAGGACCCAGGCCCTATGGGGCGCAGCAGGCGAGAAAACTTTGCAATGTGCGAAAGCACGACAAGGTTAATCCGAGTGATTTCTGCTAAAGAAATCTTTTGCAAGTCATAAAACCACTAGTGAATAAGGGGTGGGCAAGTCTGGTGTCAGCCGCCGCGGTAAAACCAGCACCTCAAGTGGTCAGGAGGATTATTGGGCCTAAAGCATCCGTAGCCGGCTCTGTAAGTTTTCGGTTAAATCCATGTGCTCAACGCATGGGCTGCCGAAAATACTGCATAGCTAGGGAGTGGGAGAGGTAGACGGTACTCGGTAGGAAGGGGTAAAATCCTTTGATCTATCGATGACCACCTGTGGCGAAGGCGGTCTACCAGAACACGTTCGACGGTGAGGGATGAAAGCTGGGGGAGCAAACCGGATTAGATACCCGGGTAGTCCCAGCTGTAAACGATGCAGACTCGATGATGCATTGGCTATA-GCCAGTGCAGTGTCGCAGGGAAGCCGTTAAGTCTGCCGCCTGGGAAGTACGTACGCAAGTATGACTTAAAGGAATTGGCGGGGGAGCACCACAAGGGGTGAAGCCTGCGGTTCAATTGGAGTCAACGCCAGAAATCTTCGGAGAGACAGCAGAATGAAGGTCAAGCTGAAGACTTTACCAGACAAGCTGAGAGGTGGTGCATGGCCGTCGCCAGCTCGTGCCGTGAGATGTCCTGTTAAGTCAGGTAACGAGCGAGATCCTCGCCACTAGTTGCTATCATTATTCTGGAATAGTGGGGCGAATTAGTGGGACTGCCGTTGAAAACGGAGGAAGGAGGGGGCTACGGCAGGTCAGTATGCCCCGAAACTCTGGGGCCACACGCGGGCTGCAATGGTAGCGACAATGAGCTCCAAACTCGAAAGAGAGTGGCAATCTCTAAACGCTACCACAGTTATGACTGAGGGCTGTAACTCGCCCTCACGAATATGGAATCCCTAGTAACCGCGTGTCATTACCGCGCGGTGAATACGTCCCTGCTCCTTGCACACACCGCCCGTCGTTTCATCGAAGTTTGCTTTTAGCGAGGTGATGTTTAATTGACATTATCGAACTTGAGGTAAGTGACGAGGGAAAAGTCGTAACAAGGTGACCGTAGGGGAACCTGCGGTCGGATCACCTCCTAGACGCCAGTAAGTGGATTGCTAGGCTTGAGAAGAGATGAAGGACGTGGCAAGCTTAAGCCCGGGGTAGGCGCACGCGACCTTTGATCCCGGGATGTCCGAATGAGAATCTTGTTTTTT-AAACACT---GGAGATCGAACCGTCGGAATTGAAGCATCTTAGTACGACGAGGAAAAGAAATCGAGATTTCCCAAGTAGTGGCGAACGAAACGGAAATAGCCCAAACTGAATCTGTTATGGTAACATAACAGAGTGTGGTGTTTTGGT-----AATACAGCTGAAGTGTTCTGGAACGTACCGGCGAAGTGGGTGATACCCCCGTAAGCGAA--AGTATAGGATCTTATCAAACCCGAGTAACTGTCCTTGGCAGTGGGCAGTGAATATAGGTGAAAGTAGTATCTTAGGCTAAATATCTCTCAAGACCGATAGTGTACTAGTACCGTGAGGGAAAGCTGAAAAGTACCCCCTGAAAAGTGCATGAAACTTATTGGTTACAGCATGGCATGAAAGGTGATTTTTTCATACTGGAGGTTCTAGCAAACTAAAGGTTTGAAGGCCAATCATCAGTGTCATGCGTTCCGTCTCGAAACACGGGCCAGGGAGCTTATTGTCATGGCAAGTCTAAGCCATTAAGGTGAAGACGAAGGGAAACCGAGTTCTCGCAACTTTT----GTGAGGAGAAGCGTGTGAAAGTGCGTTGAGTCATGGCGGTGGCTAGAAGCCAGTCGATCTATTCCTGAGCAAGCTGAAGGCGGGCGAAAGCCCGCTGGAAGGCTGTAGCAGTTCTGACGTGCAAATCGTTTGTGTGACTTGGGAATAGGGGATATGATCCAATCTAGACTGGCGATCGCTAGTTCCAACCGAAGCGTCTCGCAGGGCGTCCTCTGTGGAGATAGCATTTCCTGTAGAGCACTGATCTTTTGGTATGGGGGAGAAATCCCTCGCCATCATTTCAAACTCCGAATGGATATGCATCGTAGAAGCAGGGAGACGGGTTCGTGTGACGTAAGGTTCACGACCGAAAGGGGTTTAACCCAGACTAAAGTTAAGGTCCCTAAATTTTTGCTAAGTGTCAAGCCAAAGGGCGTGTTCGCGCCAAGACAGCAGGGAGGTAAGCTCAGAAGCAGCTATCCTTTAAAAAGTGTGTAACAACTTACCTGCCGAGCGTGAGCGCCCCGAAAACGGACGGGGCTAAAGCAAAGTACCGATACTTTAGATACTTGTACATTTACAAGTCATGGTAGGTTGGCGTAGTGATTGGGTCGAAGCAGGGCAGTGATGTCCTGTGGACCGATTTCTATTGCAGATCCTGGTGGCAGTAACAGCATAGTAGAGTGAGAAACTCTACCACCGCAAGCGCAAGGGTTTCCAGGCAATGGTTATCAGCCTGGAGTTAGTCGATCCTAAGAATTACCTCAACAGAGTAATTCGTGGGAAACTGGTTAATATTCCAGTACCTT---------AAAACACGTTACATCTA------TTATTTCTAGATAGGGGATGTAGAACTGTCGTTTTATCTAACTGTTGAGATTCGGGGAGTGTCGTAATGACGAGAACTGATTCGAGGCAGGAATGGCTCTGCGTTAGCAGAGTTTTCCCAACTCCAGGAGACCATGAAAGATCTATAGAAAGTGTTAGCAA--GTTCGTACCGAGAACCGACACAGGTGCGCTGGCTTAGAAAGCTAAGGTGCTACGGGTATACCGTAGGCGAGGGAATTCGGCAAATTAGTCCTGTAGCTTAGGTATAAGGGATACCTGCTGTTGGAATTGGGATAGCAGGTTGCAATGACTAGGGGGTTCCGACTGTTTAATAAAAACACAGGCGACTGCTAGTCCGAAAGGATTTGTATAGTCGCTGAATCCTGGCCGGTGCAGGTACCTAAAACTTGGGTTCAACCGAGCTAAGGGCCTGTTAACGCCGGGAGTAACTCTGACTCTCAAGGTAGCCAAATGCCTTGTCGGGTAAGTTCCGACGCGCATGAATGGAACAACGAGAGCCCCACTGTCCCCGCCTACAACCCGGTGAAGCCACAAGGTGGACGAACAGTCCATCATCTTCCATCGGGGAGAGAAGACCCCGTGGAGTTTTACTGCAGCTTGTGCTTGTAGTATAGTACGAATTACATAGTGTATCTGGTAGCCA-TGCTGAATTTCTTTGGGAATTCAGTGAAGCGACGATGTAACACCAGATTATTCTTGCAGTACTTCTTATCTGATGCAAATCAGAAACAGGTGCAGGTAGGCAGTTCGGCTGGGGCGGCACCCCTTTGAAAAGATATCAAAGGGGCCCAAAGTTTAGTTCAAACGGGTCAGAAATCCGTTGAAGAGGGCAAAGCCAAAAACTAGACTGACAGGATTTCCAAACGCACGGAATTCTGAGACGAAAGTCTGGCTTAGCGATCCTTCGTGTGCCCACTATTGGGGCCCGGAGGTGACAGAAAAATTACCCCAGGGATAACAGGCTCGTCGCGGGCGAGAGCTCCTATCGACCCCGCGGTTTGGTACCTCGATGTCGGCTTTTCCTATCCTGGTCCTGCAGCAGGGGCCAAGGGTGAGGCTGCTCGCCTATTAAAAGGGAACATGAGCTGGGTTTAGACCGTCGTGAGACAGGTCGGTCTCTGCCTGATGGAAGCG-CGGCTGTCTGAGGGGAAGTTGCTCTCAGTACGAGAGGAACAGAGCAACGTGGCCACTGGTCTACCGGTTGTTAAGGCA-GGCCGGGCAGCTAAGCCGTTTGGATTAAGTGCTGAAAGCATCTAAGCACGAAACCCATCCCGAGACAAGACAGCCTTTCGT--AAGATGAAGGTTCGCAGAAGAAGACTGCGTTGATAGGATGGATGTGTAGATCACAAGCTTCGG--CGAGTGA-TGAGCATGCCATTACTAATAGACCAAC
Marine-Group-I-thaumarchaeote-SCGC-AAA799-D11 ATCCGGTTGATCCTGCCGGACCTGACTGCTATCGGATTGATACTAAGCCATGCGAGTCA---------TTGTAGTAATACAAGGCAGACGGCTCAGTAACGCGTAGTCAACCTACCCTATGGACGGGAATAACCTCGGGAAACTGAGTATAATGCCCGATAGAACACTATTCCTGGAATGGTTTGTGTTCCAAA--------TGATTTATCGCCGTAGGATGGGACTGCGGCCTATCAGTTTGTTGGTGAGGTAATGGCCCACCAAGACTATTACAGGTACGGGCTCTGAGAGGAGTAGCCCGGAGATGGGTACTGAGACACGGACCCAGGCCCTATGGGGCGCAGCAGGCGAGAAAACTTTGCAATGTGCGAAAGCACGACAAGGTTAATCCGAGTGGTTTGTGCTAAACGAACCTTTTGACAGTCCTAGAAACACTGTTGAATAAGGGGTGGGCAAGTCTGGTGTCAGCCGCCGCGGTAAAACCAGCACCTCAAGTGGTCAGGATGATTATTGGGCCTAAAGCATCCGTAGCCGGCTCTGTAAGTTTTCGGTTAAATCTGTACGCTCAACGTACAGGCTGCCGGGAATACTGCAGAGCTAGGGAGTGGGAGAGGTAGACGGTACTCGGTAGGAAGGGGTAAAATCCTTTGATCTATTGATGACCACCTGTGGCGAAGGCGGTCTACCAGAACACGTCCGACGGTGAGGGATGAAAGCTGGGGGAGCAAACCGGATTAGATACCCGGGTAGTCCCAGCTGTAAACTATGCAAACTCAGTGATGCATTGGCTGTG-GCCAATGCAGTGCTGCAGGGAAGCCGTTAAGTTTGCCGCCTGGGAAGTACGTACGCAAGTATGACTTAAAGGAATTGGCGGGGGAGCACCACAAGGGGTGAAGCCTGCGGTTCAATTGGAGTCAACGCCAGAAATCTTCGGAGAGACAGCAGAATGAAGGTCAAGCTGAAGACTTTACCAGACAAGCTGAGAGGTGGTGCATGGCCGTCGCCAGCTCGTGCCGTGAGATGTCCTGTTAAGTCAGGTAACGAGCGAGATCCCTGCCTCTAGTTGCCACCATTACTCTGGAGTAGTGGGGCGAATTAGCGGGACCGCCGTAGAATACGGAGGAAGGAAGGGGCCACGGCAGGTCAGTATGCCCCGAAACTCTGGGGCCACACGCGGGCTGCAATGGTAACGACAATGGGTTTCGAATCCGAAAGGATGAGGTAATCCTCAAACGTTACCACAGTTATGACTGAGGGCTGCAACTCGCCCTCACGAATATGGAATCCCTAGTAACTGCGTGTCATTATCGCGCGGTGAATACGTCCCTGCTCCTTGCACACACCGCCCGTCGTTTCATTGAAGTGAGCTTTTAGCGAGGTGACGTCTGATTGGCGTTATCGAACTTGAGGTTCGTGACAAGGGAAAAGTCGTAACAAGGTGACCGTAGGGGAACCTGCGGTCGGATCACCTCCT------TAATAGGTGGATTGCTAGGCTTGAGGAGAGATGAAGGACGTGGCAAGCTTAAGCTCGGGGTAGGCGCACGCATCCTATGATCCCGAGATGTCCGAATGAGAATCTTGCACTTTTGTGCATT---GGAAGTCGAACCGTGGGAATTGAAGCATCTTAGTACCACGTGGAAAAGAAATCGAGATTTCCCAAGTAGAGGCGATCGAAAAGGAAATAGCCCAAACTGAATCCTTCG------------GGAGTGTGGTGTTTTGG------AACACAGCTGAAATGTTCTGAAAAGTACTGACATAGAGGGTGATATCCCCGTAAGCGAA--GGGA-AGAGTCCTATTCTACCCGAGTAGTTGTCCTTGGTAGTGGGCAATGAATACAGGTGAAAGTAGCATCTGAGGCTAAATATCTCTCAAGACCGATAGTGGACTAGTACCGTGAGGGAAAGCTGAAAAGTACCCCGCGAAAAGTGCATGAAACCTATTACTTACAGCATGGCATGGAAGGTGATTTTTTCATTTTGGAGATTCTAGCAAGTTGAAGATTTGATGTTCAGTCATCAGTGTCATGCGTTCCGTCTCGAAACACGGGCCAGGGAGCTAACTGTCATGGCAAGCTTAAATCTGTAAGATGTAGGCGAAGGGAAACCGAGTTCTCGCAGCATT-----GTGAGGAGAAGCGTGTGAAAGTGCGTAGAGTCATGGCGGCGGCTAGAAGCCAGTCGATCTATTCCTGGGCTAGATGAAGGCGGGCGAAAGCCCGCTGGAGGTCTTAAGACGTTCTGACGTGCAAATCGTTGTTGTGACCTGGGAATAGGGGTCAAAAACCAATCTAGACTGGCGCTCGCTAGTTCCAACCGAAGCGTCTCGCAGGGCGTGCTCTGTGGAGATAGTGTTTCCGGTAGAGCACTGATAGAGCGGCGCGGGGGAGAAATCCCTCACCGCTCATTCAAACTCCGAACGGATATACATCGTAGAAGCAGGGACACGGGTTCATGTGGCGTAAGGCTCATGACCGAAAGGGGTTTAACCCAGACTGAAGTTAAGGTCCCCAAATTTTTGCTAAGTGTCAAGCTAAAGAGCGTGTTCTCGCCAAGACAGCAGGGAGGTAAGCTCAGAAGCAGCTATCCTTTAAAAAGTGTGTAACAACTTACCTGCCGAGGGGGGATGCCTCAAAAACGGACGGGGCTAAAGCAAAGTACCGATACTTTAGATAAACATCAATGGATGTTTCGTGGTAGGTTGGCGTAGTGATTGGGTCGAAGCAGGGCGGTAACGTCCTGTGGACCGGTTTCTATTGCAGATCCTGGCGGCAGTAACAGCATAGTATGGTGAGAATCCATACCACCGTAAGCGCAAGGGTTTCCAGGCAATGGTTATCAGCCTGGAGGTAGTCGATCCTAAGATGTACCTCAACAGAGTACACCGTGGGAAACTAGTTAATATTCTAGTACCTT---------ATGGAGCGTTTGAGCTA------TCGCTTCCGGATAGGGATTGTACAATCGTCGTTGTATCTAACTATCGAGAATTGGGGAGTGTCGTAATGACGAGAACTAGTTCGAGGTAGGAATGGCTCCGCGTTAGCGGAGTTTTCTCAACTCCAGGAGACCATGAAAGACTTGTAGTTAGCAAAGTGCA-AGATCGTACCCAGAACCGACACAGGTGCGCTGGCTTAGTAAGCTAAGGTGCTACGGGTATACCGTAGGCGAGGGAATTCGGCAAATTAGTCCTGGAGCTTAGGTAGAAGGGATGCCTGCGATCGGAATGGGGACCGCAGGTTGCAATGACAAGGGGGTTTCGACTGTTTAATAAAAACACAGGCGACTGCTAGTCCGAAAGGATTTGTATAGTCGCTGAATCCTGGCCGGTGCCGGTACCTAAAACTTGGGTTCAACCGAGCTAAGGGCCGGTTAACGCCGGGAGTAACTCTGACTCTCAAGGTAGCCAAATGCCTTGTCGGGTAAGTTCCGACGCGCATGAATGGAACAACGAGAGCCCCACTGTCCCCGCCTACAACCCGGTGAAGCCACAAGGTGGACGAACAGTCCATCGCCTTCCATCGGGGAGAGAAGACCCCGTGGAGTTTTACTGCAGCTTGTGCTTGTGGTATAGTAAGAATTGCACAGGGTATCTGGGAGCCA-TGTTAACACTCTCCGGGGTGTTGA-GAAGCAACGATGTAACACCAGACTCTTTTTGCAGTACCACTTATCCAGTGAAGACCGGAGACACGTGCAGGTGGGCAGTTCGGCTGGGGCGGCACCCCTTTGAAAAGATATCAAAGGGGCCCAAAGTTGAGTTCAAACGGGGCAGAAATCCGTTGAAGAGGGCAAAGCCAAAAACTCGACTGAATGGATTTCCAAACGCACGGAATTCATAGACGAAAGTCTGGCTTAGCGATCCTTCGTGTGCCCACTATTGGGGCCCGGAGGTGACAGAAAAATTACCCCAGGGATAACAGGCTCGTCGCGGGCGAGAGCTCCTATCGACCCCGCGGTTTGGTACCTCGATGTCGGCTTTTCCTATCCTGGTCCTGCAGCAGGGGCCAAGGGTGAGGCTGCTCGCCTATTAAAAGGGAACATGAGCTGGGTTTAGACCGTCGTGAGACAGGTCGGTCTCTGCCTGATGGAAGCG-TGAATAACTGAGGGGAAGTTGCTCCGAGTACGAGAGGAACAGAGCAGCGTGGCCACTGGTTTACCGGTTGTCAAGGCA-GGCCGGGCAGCTAAGCCGTTTAGGCTAAGTGCTGAAAGCATCTAAGCACGAATCCTATCCCGAGACAAGTTATTCTTTCGT--AAGATGAAGGTCGGCAGCAGAAGACTGCGTTGATAGGAAGGTGGTGTAGATCACAAGCTTCGG--CGAGTGG-TGAGCCAGCCTTTACTAATAGACCAAC
Marine-Group-I-thaumarchaeote-SCGC-AAA799-E16 ----------------------------------------------------------------------------------------------------------------------------------------------------------------------------------------------------------------------------------------------------------------------------------------------------------------------------------------------------------------------------------------------------------------------------------TTGCT----------------------------------------------------------------------------------------------------------------------------------------------------------------------------------------------------------------------------------------------TGACCACCTGTGGCGAAGGCGGTCTACCAGAACACGTCCGACGGTGAGGGATGAAAGCTGGGGGAGCAAACCGGATTAGATACCCGGGTAGTCCCAGCTGTAAACTATGCAAACTCAGTGATGCATTGGCTGTG-GCCAATGCAGTGCTGCAGGGAAGCCGTTAAGTTTGCCGCCTGGGAAGTACGTACGCAAGTATGACTTAAAGGAATTGGCGGGGGAGCACCACAAGGGGTGAAGCCTGCGGTTCAATTGGAGTCAACGCCAGAAATCTTCGGAGAGACAGCAGAATGAAGGTCAAGCTGAAGACTTTACCAGACAAGCTGAGAGGTGGTGCATGGCCGTCGCCAGCTCGTGCCGTGAGATGTCCTGTTAAGTCAGGTAACGAGCGAGATCCCTGCCTCTAGTTGCCACCATTACTCTGGAGTAGTGGGGCGAATTAGCGGGACCGCCGTAGAATACGGAGGAAGGAAGGGGCCACGGCAGGTCAGTATGCCCCGAAAC--------------------------------------------------------------------------------------------------------------------------------------------------------------------------------------------------------------------------------------------------------------------------------------------------------------------------------TAATAGGTGGATTGCTAGGCTTGAGGAGAGATGAAGGACGTGGCAAGCTTAAGCTCGGGGTAGGCGCACGCATCCTATGATCCCGAGATGTCCGAATGAGAATCTTGCACTTTTGTGCATT---GGAAGTCGAACCGTGGGAATTGAAGCATCTTAGTACCACGTGGAAAAGAAATCGAGATTTCCCAAGTAGAGGCGATCGAAAAGGAAATAGCCCAAACTGAATCCTTCG------------GGAGTGTGGTGTTTTGG------AACACAGCTGAAATGTTCTGAAAAGTACTGACATAGAGGGTGATATCCCCGTAAGCGAA--GGGA-AGAGTCCTATTCTACCCGAGTAGTTGTCCTTGGTAGTGGGCAATGAATACAGGTGAAAGTAGCATCTGAGGCTAAATATCTCTCAAGACCGATAGTGGACTAGTACCGTGAGGGAAAGCTGAAAAGTACCCCGCGAAAAGTGCATGAAACCTATTACTTACAGCATGGCATGGAAGGTGATTTTTTCATTTTGGAGATTCTAGCAAGTTGAAGATTTGATGTTCAGTCATCAGTGTCATGCGTTCCGTCTCGAAACACGGGCCAGGGAGCTAACTGTCATGGCAAGCTTAAATCTGTAAGATGTAGGCGAAGGGAAACCGAGTTCTCGCAGCATT-----GTGAGGAGAAGCGTGTGAAAGTGCGTAGAGTCATGGCGGCGGCTAGAAGCCAGTCGATCTATTCCTGGGCTAGATGAAGGCGGGCGAAAGCCCGCTGGAGGTCTTAAGACGTTCTGACGTGCAAATCGTTGTTGTGACCTGGGAATAGGGGTCAAAAACCAATCTAGACTGGCGCTCGCTAGTTCCAACCGAAGCGTCTCGCAGGGCGTGCTCTGTGGAGATAGTGTTTCCGGTAGAGCACTGATAGAGCGGCGCGGGGGAGAAATCCCTCACCGCTCATTCAAACTCCGAACGGATATACATCGTAGAAGCAGGGACACGGGTTCATGTGGCGTAAGGCTCATGACCGAAAGGGGTTTAACCCAGACTGAAGTTAAGGTCCCCAAATTTTTGCTAAGTGTCAAGCTAAAGAGCGTGTTCTCGCCAAGACAGCAGGGAGGTAAGCTCAGAAGCAGCTATCCTTTAAAAAGTGTGTAACAACTTACCTGCCGAGGGGGGATGCCTCAAAAACGGACGGGGCTAAAGCAAAGTACCGATACTTTAGATAAACATCAATGGATGTTTCGTGGTAGGTTGGCGTAGTGATTGGGTCGAAGCAGGGCGGTAACGTCCTGTGGACCGGTTTCTATTGCAGATCCTGGCGGCAGTAACAGCATAGTATGGTGAGAATCCATACCACCGTAAGCGCAAGGGTTTCCAGGCAATGGTTATCAGCCTGGAGGTAGTCGATCCTAAGATGTACCTCAACAGAGTACACCGTGGGAAACTAGTTAATATTCTAGTACCTT---------ATGGAGCGTTTGAGCTA------TCGCTTCCGGATAGGGATTGTACAATCGTCGTTGTATCTAACTATCGAGAATTGGGGAGTGTCGTAATGACGAGAACTAGTTCGAGGTAGGAATGGCTCCGCGTTAGCGGAGTTTTCTCAACTCCAGGAGACCATGAAAGACTTGTAGTTAGCAAAGTGCA-AGATCGTACCCAGAACCGACACAGGTGCGCTGGCTTAGTAAGCTAAGGTGCTACGGGTATACCGTAGGCGAGGGAATTCGGCAAATTAGTCCTGGAGCTTAGGTAGAAGGGATGCCTGCGATCGGAATGGGGACCGCAGGTTGCAATGACAAGGGGGTTTCGACTGTTTAATAAAAACACAGGCGACTGCTAGTCCGAAAGGATTTGTATAGTCGCTGAATCCTGGCCGGTGCCGGTACCTAAAACTTGGGTTCAACCGAGCTAAGGGCCGGTTAACGCCGGGAGTAACTCTGACTCTCAAGGTAGCCAAATGCCTTGTCGGGTAAGTTCCGACGCGCATGAATGGAACAACGAGAGCCCCACTGTCCCCGCCTACAACCCGGTGAAGCCACAAGGTGGACGAACAGTCCATCGCCTTCCATCGGGGAGAGAAGACCCCGTGGAGTTTTACTGCAGCTTGTGCTTGTGGTATAGTAAGAATTGCACAGGGTATCTGGGAGCCA-TGTTAACACTCTCCGGGGTGTTGA-GAAGCAACGATGTAACACCAGACTCTTTTTGCAGTACCACTTATCCAGTGAAGACCGGAGACACGTGCAGGTGGGCAGTTCGGCTGGGGCGGCACCCCTTTGAAAAGATATCAAAGGGGCCCAAAGTTGAGTTCAAACGGGGCAGAAATCCGTTGAAGAGGGCAAAGCCAAAAACTCGACTGAATGGATTTCCAAACGCACGGAATTCATAGACGAAAGTCTGGCTTAGCGATCCTTCGTGTGCCCACTATTGGGGCCCGGAGGTGACAGAAAAATTACCCCAGGGATAACAGGCTCGTCGCGGGCGAGAGCTCCTATCGACCCCGCGGTTTGGTACCTCGATGTCGGCTTTTCCTATCCTGGTCCTGCAGCAGGGGCCAAGGGTGAGGCTGCTCGCCTATTAAAAGGGAACATGAGCTGGGTTTAGACCGTCGTGAGACAGGTCGGTCTCTGCCTGATGGAAGCG-TGAATAACTGAGGGGAAGTTGCTCCGAGTACGAGAGGAACAGAGCAGCGTGGCCACTGGTTTACCGGTTGTCAAGGCA-GGCCGGGCAGCTAAGCCGTTTAGGCTAAGTGCTGAAAGCATCTAAGCACGAATCCTATCCCGAGACAAGTTATTCTTTCGT--AAGATGAAGGTCGGCAGCAGAAGACTGCGTTGATAGGAAGGTGGTGTAGATCACAAGCTTCGG--CGAGTGG-TGAGCCAGCCTTTACTAATAGACCAAC
Metallosphaera-yellowstonensis-MK1 ATCCGGTTGATCCTGCCGGACCCGACCGCTATCGGGGTGGGGCTAAGCCATGGGAGTCGTACGCTCCCGGGCAAGGGAGCGTGGCGGACGGCTGAGTAACACGTGGCTAACCTACCCTGAGGAGGGAGATAACCCCGGGAAACTGGGGATAATCTCCCATAGGCGAGGAGTCCTGGAACGGTTCCTCGCTGAAAGGCTCATGCTCATGAGCGCCTCAGGATGGGGCTGCGGCCCATCAGGTAGTTGGGGGGGTAAGGGCCCCCCAAGCCTATAACGGGTAGGGGCCGTGAGAGCGGGAGCCCCCAGTTGGGCACTGAGACAAGGGCCCAGGCCCTACGGGGCGCACCAGGCGCGAAACGTCCCCAATGCGCGGAAGCGTGAGGGCGCCACCCCGAGTGCTCCC---GTAAGGGAGCTTTTCCCCGCTCTACAAAGGCGGGGGAATAAGCGGGGGGCAAGTCTGGTGTCAGCCGCCGCGGTAATACCAGCCCCGCGAGTGGTCGGGACTCTTACTGGGCCTAAAGCGCCCGTAGCCGGCCCGACAAGTCACTCCTTAAAGACCCCGGCTCAACCGGGGGAATGGGGGTGATACTGTCGGGCTAGGGGGCGGGAGAGGCCAGCGGTACTCCCGGAGTAGGGGCGAAATCCTCAGATCTCGGGAGGACCACCAGTGGCGAAAGCGGCTGGCTAGAACGCGCCCGACGGTGAGGGGCGAAAGCCGGGGCAGCAAAAGGGATTAGATACCCCTGTAGTCCCGGCTGTAAACAATGCAGGCTAGGTGTCACATGGGCTTAGAGCCCATGTGGTGCCGCAGGGAAGCCGTTAAGCCTGCCGCCTGGGGAGTACGGTCGCAAGACTGACTTAAAGGAATTGGCGGGGGAGCACCACAAGGGGTGGAACCTGCGGCTCAATTGGAGTCAACGCCTGGAATCTTAGGGGAGACCGCAGGATGACGGCCAGGCTAACGACCTTGCCTGACTCGCGGAGAGGAGGTGCATGGCCGTCGCCAGCTCGTGTTGTGAAATGTCCTGTTAAGTCAGGCAACGAGCGAGACCCCCACCACTAGTTGGTATCCTGGTCT-CCGGGCCGGGACCACACTAGTGGGACTGCCGGCGAAGCCGGAGGAGGGAGGGGGCCACGGCAGGTCAGCATGCCCCGAAACCCCTGGGCCGCACGCGGGTTACAATGGCAGGGACAGCGGGATCCGACCCCGAAAGGGGAAGGTAATCCCTAAACCCTGCCGCAGTTGGGATCGAGGGCTGAAACTCGCCCTCGTGAACGAGGAATCCCTAGTAACCGCAGATCAACAATCTGCGGTGAATACGTCCCTGCTCCTTGCACACACCGCCCGTCGCTCCACCCGAGTAGGAGAGGGGTGAGGCCCCTTG--GGGTGGGGGGTCGAGCTTCTCTCCTGCAAGGGGGGAGAAGTCGTAACAAGGTAGCCGTAGGGGAACCTGCGGCTGGATCACCTCA-CCAAGCCAGCCGGTGGATGGCTCGGCTCGGGCGCTGACGAAGGGCGCGGCAAGTGAATGCCCGGGGTAGGCACACGCTGCCTTTGAACCCGGGATCCCCGAATGGGACCTCCTGCCCC-CCGACTCGTCGGGTGTGGGAACTCCCCGAACGGAAACATCTTAGTAGGGGAAGGAGGAGAAATCGAGATCCCCTGAGTAGGGGCGACCGAAAGGGGGATAGCCCAAACCAAACCCGCCGGCGGCAACGGTGGGAATGTGGTGTTATTGGTGGCCTACCTAGCCGAACTCTCCTGGAATGGAGGGCCATAGAGGGTGACAGCCCCGTAGGCTAAGGTGGGAGGTGACTGGAGG---CAGAGTACCATCCCCTGGTTCGGGGGTGGGAAGTTGGGGGCCACGTGCCTCCAAGGCTAAATACGTCCCGAGACCGATAGCGAACAAGTACCGTGAGGGAAAGCTGCAAAGCACCCCGTGAAAAGAGCCTGAAACCGGCTGGTCATAGCAAGGCTCGAAAGGAGTGAGTCTCCCGAAGGAAAGAGGCGCGAGCCTCAAGTACGAGGGAGATGGACCGGGGTCTTGCCTTTCGTCCTGAAACACGGGCCGGGGAGTTCACGTCAGTGGCGAGCCTAAGGGGGTACCCCGAAGGCATAGGGAAACCGAGTGCCCGCAACCCGGGCGGGTGAGGGGCAGGGTCTGCCAGGGCCTAAAGTCACTGGCGTGGCTAGAAACCGGGCGATCTAGGCCGGGGCAGGCCGAAGCCGGGGGAAACCTCGGTGGAGGGCCGAAGGGGTTCTGACGTGCAATTCGTTCCCCTGACCCCGGTCTAGGGGCGAAAGACCAATCTAGCTCGGTGATAGCTAGTTCCCCCCGAAATGCGTCCTAGCGCAGCCTCCCTGGAGGTTGCCTACGGGGTAGAGTACTGATTGGG-----TCGGAGCGAAAGCTCCGGGCTTCTAGTCAAACTCCGAACTCGTAGGCGCCGAAGAAGGGGAGAGTGGGCCACTC--GGCGTAAGGTTGGGTGGCGAAAGGGAAACAGCCCAGACTTGGGTTAAGGCCCCAAAATGCCGGCTAAGTGCCAGT-TGAAGGGCGTCTCTAGCCTTAGACAGCGGGAAGGTGGGCCCAGCAGCAGCCATCCTCTAAGGAGTGCGTAACAGCTCACCCGCCGAGGCTAGAGGCCCCGAAGATTGGTGGGGCTTAAGCCGGCTGCCGAGACCCAAGCGTGGAG---------CTCCATGGGTAGGGGGGCGCTGTGGTGGGGTAGAAGGTGGGTCGTGAGATCCACTGGACCCGCCACAGGTGCAGATCCCGGCGGCAGTAACAGCGAGGAGGGGTAAGACTCCCCTCCGCCGGAAGGGCTAGGGTTTCCCGGCAATGGTCGTCAGCCGGGAGTGAGCCGGTCCTAAGGCGAGGCCTAATAGGTACTCGCCAGGGAAGTGGGTTAATATTCCCACGCCCTAGGGGTAGGCGGTAACGCAAGCTGGACTCCTGACGGATCTGGGTAGGGTGAGTGGGGCCACCGCCCCATCCAAACGCTTAAGTCCCTGGAGTGCCGTAATGGTGAGAAGGGGACGAAGGCGTGATGGGGTTCCC-TTTGGGGACTTCACCCAATCCCAGGTTCCCTTGAAAAGGGAGTCCAGAACGATCCCCTAGGACCGTACCGAGAACCGACACTGGTGCCCTGGGTGAGAAGCCCAAGGCGTCTGGGGGTTAACTCAGGCTAGGGAACTCGGCAAAATAGCCCCGTACCTTCGGTAGAAGGGGTGCCTACTGGGAAACCGGCCTCAGTAGGTCGCAGTGACAAGAGGGACCTGACTGTTTAATAAAAACATAGGTCCCCGCTAGCCCGAAAGGGTGTGAACGGGGGCTAAATCCTGGCCACTGGTGGTTGGTGAAAGCCGGGTCCAACCGGCCGAAGCCCCACTGAAGGCCGGGGGTAACTCTGACCCTCAAGGTAGCCAAATGCCTTGCCGGGTAAGTTCCGGCGCGCATGAATGGATCAACGTGGTCCCTACTGTCCCAGCCTGGGGCCCCGTGAACGCCCAGAGTGGGTTCACAGTCCCGCAACTCCCCACACCGAGAGAAGACCCCGTGGAGCTTCACCGCAGCCTGGCGCTGCTCCTCGGGCGCCTATGCGTAGAGTAGGTGGGAGGGGTCGAACCCATCCTTTCGGGGATGGGGGACCCGAAGGTGAAACACCACCCATGGGTGCTCGAGGAGCTTACCTCCGTAGGGGTGGGGACAGCGTCAGGTGGGCGGTTCGGCTGGGGCGGCACTCCCGCGAAAAGATAACACGGGAGCCCAAAGGTCGGCTCAGGCGGTACAGAACGCCGCCGTGGAGTGCAAGGGCAAAAGCCGGCTTGACGAGACCCTCCAAAGTACGGGGTCTCGACGCGAAAGCGCGGCCTAGCGAACGCTCGTGTCCCCCCACGTGGGGGCCGGGCATGACAGAAAAGTTACCCCGGGGATAACAGGGTCGTCGCGGGCGAGAGCTCCCATCGACCCCGCGGTTTGCTACATCGATGTCGGCTCTTCCCACCCTGGGGGTGCAGCTGCCCCCAAGGGTAGGGCTGCCCGCCCGTTAAAGGGGAACGTGAGCTGGGTTTAGACCGTCGCGAGACAGGTCGGACTCTAAGGGTGGGGAGTGTGGGCTGCCTGAGGGGAAGGTACCCCAAGTACGAGAGGAACAGGGTACCGGGGCCTCTAGTTTACCGGTTGTTAGGGCAGTGCCGGGCAGCCACGCCCTGTGGGGTAACCGCTGAAAGCATCTAAGCGGGAACCCCTCCCCGAAAAGAGGCAGCCATGCGGGGCCGCGAGAGCCCACCCCTAGAAGAGGGGATTGATGGGGGCGGGGTGTAAGTCCCGAGGGCGAATCCGAGGGATTTAGCCCGCGCCTCCCAATCGGGCAAG
Methanodesulfokores-washburnensis-strain-MDKW -ACCGGTTGATCCTGCCGGAGGGAACCCCTATCGGGTTCAGACTAAGCCATGCGAGTCGGCTGG---GCACTTGCCCCTGGCGGCGCACGGCTCAGTAATACGCGGTCAACCTACCCTGGGGACCGGGATAACCTCGGGAAACTGAGGCTAATCCCGGATAGGTGTGGGGTGCTGAAATGCCCTCACGCCAAAAGTGGAAAT-CCGCTGAGGCCCCAGGATGGGACCGCGGCCTATCAGGTAGTAGGTGGGGTAACGGCCCACCTAGCCTACGACGGGTACGGGCCCTGAGAGGGGGAGCCCGGAGATGGGCACTGAGACAAGGGTCTAGGCCCTAAGGGGTGCAGCAGGCGCGAAGATTCCGCAATGCCCGAAAGGGCGACGGAGTGAACCCGAGTGCCACCCGCTGAGGGTGGCTGTTCCCCTGTGTAAAAAGCAGGGGGAGAAAGGGGAGGGCAAGGCTGGTGGCAGCCGCCGCGGTAAAACCAGCTCCCCGAGGGGTTCCCACGCATACTGGGCCTAAAGCGTCCGTAGCCGGCCCTGCAAGTCTGCAGTTAAATCCGCCTG-TAGACAGGCGGGCTGCTGCAGATACTGCAGGGCTAGGGAGCGGGAGGAGCCGGGGGTATTCCCGGGGGAGCGGTAAAATGCGTAGATCCCGGGAGGACCACCAGTGGCGAAGGCGCCCGGCTTGAACGCGTCCGACGGTGAGGGACGAAAGCTGGGGGAGCAAACCGGATTAGATACCCGGGTAGTCCCAGCCGTAAACGATGCCGGCTAGGTGCTGGCCAAGGTTCGGCCTTGGCCAGTGTCGAAGCGAAGGCATTAAGCCGGCCGCCTGAGGAGTACGGCCGCAAGGCTGACTTGAAGGAATTGACGGGGGGGCACCACAAGGGGTGAAGCCTGCGGCTTAATTGGACTCAACGCCGGGAATCTTGGGGGCGACAGCAGGATGAAGGTCAGGCTGAAGACCTTACCAGACGCGCTGAGGGGTGGTGCATGGCCGTCGCCAGCTCGTGCCGTGAGGTGTCCTGTTAAGTCAGGCAACGAGCGAGACCCCCGCCCCTAGTTGCCAGCGGCCTCCTGGAGGGACCGGGCAAACTAGGGGGACCGCCTCCGGAGGAGGAGGAAGGTGGGGGCTACGGCAGGTCAGTATGCCCCTAATCCCCCGGGCCGCACGCGGGCTGCAATGGGCGGGACAGCGGGATGCGACCCCGAGAGGGGGAGCTAATCCCCAAACCCGCTCGTAGTTGGGATCGAGGGCTGCAACTCGCCCTCGTGAACCCGGAATCCCTAGTAACCGCGGTTCTCCATACCGCGGTGAATACGTCCCTGCCCCTTGTACACACCGCCCGTCAACTCACCCGAGTGGAGCTGGGGCAAGGTCCCAGCAAAGAGCTGGGATCGAGCCTTGGCTCCGCGAGGGGGGGTAAGTCGTAACAAGGTAGCCGTAGGGGAACCTGCGGCTGGATCACCTCC-CTACGCCGCCTGGTGGATGGCTCGGCTCGGGCGCCGAGGAAGGGGGTGGCAAGCTTAAGCCCCGGGGAGCCGCATGCGGGCTTAGATCCGGGGATCCCCGAATGGCAATGCCGCCCTTATGGGCGCT--AGGAGCGGGAACCCCCCGAACTGAAGCATCTCAGTAGGGGGAGGAAGAGAAATCGAGATGCCCTGAGTACCGGCGAGGGAAAGGGGCAGAGCCCAAACCGAACGTCCCCTTGTAAAAGGGGACGGTGTGGTGTTGTGGGACCACGGGGAAGCCGAAGTGAGCTGGAACGCTCCGCCATAGAGGGTGAGAGCCCCGTAGGCGTACTGTGGTGGAGGTTGGCTGTCCCTGAGTACCGCGGGTTGGAATACCCGTGGGAAC-TGGGGGTCACCGACCTCCAAGGCTAAACACGTCCCGAGACCGATAGCGCACTAGTACCGTGAGGGAAAGCTGAAAAGCACCGTGTGAAAAGAGCCTGAAACCAGGCGGTCATACGGCAGCCCTAAAAGGATGAATGCCCCGAAGGAAAATGCCGCAAGGCATGAGTACGAGGGGCT-GGACTGGGGTTGCCCCGTACGTCTTGAAACACGCGCCGGGGAGTTCACTGGCGTGGCGAGCCTAAGGGC-TGGCCCGGAGGCGGAGCGAAAGCGATGCCCCGCAGCTTC-------AGGGGGCTGCCTCTGAAAGGGGGCTTAGTCACGCCAGTGACCAGAAGCCGGGCGATCTACTCCTGGGCAGGGCGAAGCCGGGCCCAAGCCCGGTGGAGGCCCGAAGGGATGGTGAGGTGCAAATCCCTCCCGTGACCTGGGAGTAGGGGCAAAAGACCAATCTAGCCCGGCAATAGCTGGTTCCCACCGAAGCCTCCCGCAGGAGGATCTCCGTGGAGGGAGAGGGCGCGGTAGGGCAACGATTGGGCGGCAAGGGGATCTAGGTCCCCACCGCCCTTTCGAACCCCGAATGCGCCCTCCCCGTAGAAGCGGGGAGCCGGGCGG---AGGGGGAAGCTCTGTCGCCGAGAGGGGAACAACCCAGACTGGGGTTAAGGCCCCCAAGTCCCGGTTAAGTGCCGAACCGAAGGGAGTCTCCCTCCTAAGACAGCGGGGAGGTAGGCTCAGAAGCAGCCATCCTTTAAAGAGTGCGTAACAGCTCACCCGCCGAGGAGGGAGGCCCCGAAAATGAGTGGGGCTGAAACCGGGCGCCGATACCCCAGTGGCGCATCCGGATGATGCGCTAGGTAGGTGGGCGCGCACACTGGGCAGAAGTCGGGGCGTGAGCTCCGATGGACCGGTGTGCGTCGCGGATCCCGGCGGTAGTAGCAGCAAAGCGGGGTGAGAATCCCCGCGGCCGAAAGCGCCAGGGTTCGCCGGCAATGTTCGTCAGCCGGCGGTAAGCCGATCCTAAGGCACCTCCCAACTGGACGGTGCCAGGGAAGCCGGTTAATATTCCGGCGCCACCGGGATAGGCGGCAACGCAAGCCCCTCTCCTGACGCCTCGGGCTAGGCAGAGAGGGGGCC--GACCCTCCCAAGCACTGAAGGCCGTGGAGTACCGTAAAGGTGAGAAGCGGCTGAAGGTGTGATGGGGAGCCCTTTTGGGCTCTTCTGCTGATGCCTGGGGCCCATGAAAAGGGAGAGGGGAACGATTCCCGGTGATCGTACCGAGAACCGACACTGGTGCGCTGGCTGAGAAGGCCAAGGCCTGTCGGCCCTAACGCGGGAGAGGGAACTCGGCAAACTGGCCCCGTAACTTCGGAAGAAGGGGTGCCTGCGTCTTCGGGGGGATTCGCAGGTCGCAGTGACAAGGGGTGCCCGACTGTTTAACAAAAACATAGTTCCCCGCAAGCCCGAAAGGGTTTGTACGGGGGATGAGGCCTGGCCAATGCCGGTACCTGAACCCCGGGTTCAACCGGGAGAAGGGCCGGTGAAAGCCGGGAGTAACTCTGACTCTCAAGGTAGCCATATGCCTTGCCGAATAAAAATCGGCGTGCATGAATGGCTTAACGAGGTGCCCGCTGTCCCCTCCCGCATGCCGGTGAACCCGCA-TCCCGGTGTACAGACCGGGACGCCCCAGTGGGGAGAGAAGACCCTGTGGAGCTTCACTGCAGCCTGGCCTTGGGATATATCTGCGGATGCAGAGCGTAGGTGGGAGCGATGTGACAGCCCTCGAGGGGGCT-GTTGAAGCGGCCCTGGAACACCACCCTTCCGCGGGTGTATCCCTAAC------CCGAAAGGGGACAGGGCTAGGTGGGCAGTTTGGCTGGGGTGGTACGCCCCTGCAAAGATATCAGGGGCGCCCAAAGGCAGGCTCAGGTGGGACAGAAACCCACCGTAGAGGGCAAGGCCAAAAGCCTGCCTGACTGGATCCCTAAACGCGTGGGATCCAGAGGTGAAAGCCGGGCCTAGCGAACACTCGAG-CCCTCTCGGTGAGGGCCGGGTACGACAGAAAAGTTACCCCAGGGGTAACGGAGCCGTGGCGGGTGAGAGTCCCCATCGGCCCCGCCGCTTGCTTCCCCGACGTCGACACTGCCCATCCTGGGGGTGCAGCAGCCCCCAAGGGTAGGGATGCTCGCCCATTAAAGGGGAACGTGAGTTGGGTTCAGAACGTCGCGAGCCAGTTCGGTTTCTACCTGCTGGGGCTGCAGGCCGCCTGAGGGGAAGGGACCCTAAGTACGAAAGGAACGGGGTGCCGGGGCCTCTGGTGTACCGGTCGTCAGGGCGTCGCCGGGTAGCCACGCCCCAACCGGTAAGGGCTGAAAGCATCTAAGCCCGAAACGGGCCCCGAAAATAGGCGGCCGTCCCGGTAAGGGTAAGGGCGCGGGTAGAAGACCCGTTTGATGGGGTGGGGGTGTAAGGCGGGAGCTT---GCGGACCGCCTCAGCCCACCACTCCCAA---------
Methanosuratus-petracarbonis-V4 ---------------------------------------------------------------------------------------------------------------------------------------------------------------------------------------------------------------------------------------------------------------------------------------------------------------------------------------------------------------------------------------------------------------------------------------------------------------------------------------------------------------------------------------------------------------------------------------------------------------------------------------------------------------------------------------------------------------------------------------------------------------------------------------------------------------------------------------------------------------------------------------------------------GCGGGGGAGCACCACAAGGGGTGAAGCCTGCGGTTTAATTGGAGTCAACGCCGGGAATCTTGGGAGCGACAGCAAGATGAAGGCCAAGCTGACGACTTTGCTAGATGGGCTGAGAGGAGGTGCATGGCCGTCGCCAGTTCGTGCCGTGAGGTGTCCGGTTAAGTCCGGCAACGAACGAGACCCCCATCCTCTGTTGCCAGCCTGCTTCTCGGAGGTAGGCGCACACGGAGGAGACTGCCAGTGAAACTGGAGGAGGGAGGGGGCTACGGCAGGTCAGCATGCCCCGAATCTCCCGGGCCACACGCGGGCTGCAATGGTGAGGACAGCGGGTTCCGACCCCGAAAGGGGAAGGTAATCCCTAAACCTCGCCGTAGTTGGGATTGAGGGCTGTAACCCGCCCTCATGAACATGGAATCCCTAGTAACCGCATGTCACCATCGTGCGGTGAATACGTCCCTGCTCCTTGCACACACCGCCCGTCGCTCCACCCGAGTCAAGCTTGGGCGAGGCCCAGACCTGTTGTTTGGGTCGAACCCATGTTTGGCAAGGGGGGAGAAGTCGTAACAAGGTGGCCGCAGGGGAACCTGCGGCCGGATCACCTCCTCGACGCCAACTGGTGGATGGCTAGGCTCTGGCGCTGAAGAAGGGCGCGGCAAGCATATGCTCCGGGTAGGCGCATGCAGCCTTCGATCCGGAGATCCCCTAATGGGACATCCTATCGGGCCGATGTT---GGAACGGGAACTCCCTGAACGAAAACATTCTAGTAAGGGAAGGAGGAGATACCGGTATTCCCTCAGTAGGGGCGACCGAAAGGGGAACAGCCCAAACCGAACCCTT-AGCGA-AAGAAAGGGGATGTGGGGTTATGGGTACCCAGCGAAGCCGAAGTAGTCTGAAAAGGCTCACCGTAGAGGGTGATAGTCCCGTAAGCGTA--TGGGTTGAATTGGGGAGTCCCGGAGTACTACGTCTTGATCCTGACGTGGGAATTTGGGAGTCACCGACTTCCAAGGCTAAATACGTCCAGAGTCCGATAGGGCACTAGTACCGTGAGGGAAAGCTGAAAAGAACCCCGTGAAAAGAGTCTGAAACCAGTTGGCTACTGCATGGTATGAAAGGAAAGACCTCTCTGAAGGAACCTCCGG--AAGGAGTAGTACGAAGAGAGGGGACCAGTATCATGCCTTCCGTTTCGGAGCACGGCCCAGGGAGTTCATTGAGGTGGCGAGCTTAAGAGGGTACCTCGAAGGCTAAGGGAAACCGATAGCCCGCAACCATAGATGGCCAGGGGCAAGGTCTGATAGGGCCTGTAGTCACCTCGATAACCCGATACCGAGCGATCTAGGCCTGAGCAGGATGAAGTCGGGCGAAAGCTCGATGGAGGTCCGCAGGGGTTCTGACGTGCAATTCGTTCCTCTGACTTGGGCCTAGGGGCAAAAGACCAATCAAGCTCGGTGGTAGCTGGTTCCTCCCGAAGTGGGTCCCAGCCCAGCCTGCCTGGAGGTTGCGAGTGGGGTAGAGCACCAATCAGGGAGTCATAAACCGAAAGGTTTAGCTTCCTCTTTGAACTCCGAACCTGCTCGCTCCGTAGAAGGGCGGAGACGGTTTCCGT-GGGAAAAGCTCACGGGACGAGAGGGGAACACCCCAGACTGAGGTTAAGGCCCCAAAATGCTGGCTGAGTGTTAACTCAAAAGGCGTCTTTGATCGAAGACAGCTGGGAGGTAGGCTTAGAAGCAGTTACCCTTTAAAGAGTGCGTAACAGCTCACCAGCCGAGATCAAAGGCCCTGAAGATTTTC-GGGGCTAAGTCAGCTGCCGATACCTCAGAGCGTTCATTGTTAATGAACGTTGGTAGGGAGGCGTTGCGGTCGGGCAGAAGCTGGTTCGAGAGGACCAGTGGACCGATCGCAAGTGCGAATCCTGGGGGAAGTAACAGCGTAGAAAGGTGAAAATCCTTTCCGCCGTAAGGGCCAGGTTTCCTCGGCAACGGTCGTCGACCGAGGGTCAGTCGGTCCTAAGGCAGCACATAACCTGTAGCTGTCTGGGAAACTGGTTAATATTCCAGTACCTTGGGGATACG-----------AGCCTGATTCCTGCGCTTCGAGATATGCCGAGCGGGGCTGCCGCCCTGTCTAACTTCCGAAGCCTGGGGAGAACCGTAATGGTGAGAACCGGGCGAAGGAGGGAATGGCCGGCCGTTAGGCTGGTTCGGCAGATTCTTGGAGCCCATGAAAAGGGAATTAGGAAGGATTCTCCAAGCCCGTACCGAGAACCGACACAGGTGCCCTAGATGAGTAGTCTCAGGCGTGTCGGGAACACCCTAGGTCAGGGAACTCGGCAAATTAGCCCCGTACCTTCGGTATAAGGGGTGCCTGGGTCCATGCTTGGGGGTCTAGGTCGCAGTGACAAGGGGGAAGCGACTGTTTAATAAAAACATAGATCCCCGCAAGCCCGTAAGGGTGTGAACGGGGGTTGAATCCTGGCCACTAGCGGTCCGTGAAAACCGGGTACAACCGGGCGAAGCGCCGCTGAAGGCCGGGAGTAACTCTGACTCTCAAGGTAGCCAAATGCCTTGCCGGGTAAGTTCCGGCGTGCATGAATGGACCAACGACTTCCCCGCTGTCCCGACCTGGGGCCCGGTGAACCTACC-TCTTGGTGAAAAGGCCAAGGACTTCCAACGTGAGGAGAAGACCCCGTGGAGCTTTACTGCAGCCTGTTGCTGGGATAGGGTCATGATTGCAGAGCGTAGGTGGGAGCCGTTACCCAGCCTCTCAGGGGGCTGGGGGAGGCGCCAATGTAACACCACCCATTCATGGCTATATCTCTGACCAACGCAAGTCCTGGGACAACGGCAGGTGGGCAGTTCGGCTGGGGCGGCACGCCCTTGAAAATGTATCAAGGG------------------------------------------------------------------------------------------------------------------------------------------------------------------------------------------------------------------------------------------------------------------------------------------------------------------------------------------------------------------------------------------------------------------------------------------------------------------------------------------------------------------------------------------------------------------------------------------------------------------------------------
Methanosuratus-subterraneum-Ch88 TCCCGGTTGATCCTGCCGGACCCGACTGCTATTGGGGTGAGGCTAAGCCATGCGAGTTAGCTCTCCTGCCACGATGGAGGGCGGCGTACGGCTCAGTAACATGTGGTCAATCTACCCTCAGGACGGAGATAACCTCGGGAAACTGAGGCTAATATCCGATAGATAATGGATCCTGGAATGGTTCATTATTCAAACGGCACATCAGTGTGCCGCCTGAGGATGAGACTGCACCCTATCAGGTAGTTGGTGGGGTAACGGCCCACCAAGCCTATAACGGGTACGGGCCCTGAGAGGGGGAGCCCGGAGATGGGCACTGAGACAAGGGCCCAGGCCCTACGGGGCGCAGCAGGCGCGAAACCTCTGCAATGCGCGAAAGCGCGACAGGGCCACCCCGAGTGCTAGCCGCTGAGGTTAGCTTTTCCTTAGTGTAGTAAGCTAAGGGAATAAGCGGGGGGCAAGCCTGGTGTCAGCCGCCGCGGTAATACCAGCTCCGCGAGTGGTCGGGACGATTATTGGGCCTAAAGCGTCCGTAGCCGGCCTATCAAGTCTCTGGTTAAACCTCAAGGCTCAACCTTGAGATTGCTGGAGATACTGTTAGGCTAGGGGGCGGGAGAGGTTGAGGGTACTTCGCGGGTAGGGGCGAAATCCTATAATCCGCGAAGGACCACCAGTGGCGAAGGCGCTCAACTGGAACGCGCCCGACGGTGAGGGACGAAAGCCAGGGGAGCAAAGGGGATTAGATACCCCCGTAGTCCTGGCTGTAAACGATGCGGGCTAGGTGTTGGGTTGGCTTCGTGCCAACCCGGTGCCGCAGTGAAGACGATAAGCCCGCCGCCTGGGAAGTACGGCTGCAAGGCTGACTTAAAGGAATTGGCGGGGGAGCACCACAAGGGGTGAAGCCTGCGGTTTAATTGGAGTCAACGCCGGGAATCTTGGGAGCGACAGCAAGATGAAGGCCAAGCTGACGACTTTGCTAGATGGGCTGAGAGGAGGTGCATGGCCGTCGCCAGTTCGTGCCGTGAGGTGTCCGGTTAAGTCCGGCAACGAACGAGACCCCCATCCTCTGTTGCTAGCCTGCTTCTCGGAGGTAGGCGCACACGGAGGAGACTGCCAGTGAAACTGGAGGAGGGAGGGGGCTACGGCAGGTCAGCATGCCCCGAATCTCCCGGGCCACACGCGGGCTGCAATGGTGAGGACAGCGGGTTCCGACCCCGAAAGGGGAAGGTAATCCCTAAACCTCGCCGTAGTTGGGATTGAGGGCTGTAACCCGCCCTCATGAACATGGAATCCCTAGTAACCGCATGTCACCATCGTGCGGTGAATACGTCCCTGCTCCTTGCACACACCGCCCGTCGCTCCACCCGAGTCAAGCTTGGGCGAGGCCCAGACCTGTTGTTTGGGTCGAACCCATGTTTGGCAAGGGGGGAGAAGTCGTAACAAGGTGGCCGCAGGGGAACCTGCGGCCGGATCACCTCCTCGACGCCAACTGGTGGATGGCTAGGCTCTGGCGCTGAAGAAGGGCGCGGCAAGCATATGCTCCGGGTAGGCGCATGCAGCCTTCGATCCGGAGATCCCCTAATGGGACATCCTATCGGGCCGATGTT---GGAACGGGAACTCCCTGAACGAAAACATTCTAGTAAGGGAAGGAAGAGATACCGGTATTCCCTTAGTAGGGGCGACCGAAAGGGGAACAGCCCAAACCGAACCCTT-AGCGA-AAGAAAGGGGATGTGGGGTTATGGGTACCCAGCGAAGCTGAAGTAGTCTGAAAAGGCTCACCGTAGAGGGTGATAGTCCCGTAAGCGTA--TGGGTTGAATTGGGGAGTCCCAGAGTACTACGTCTTGATCCTGACGTGGGAATTTGGGAGTCACCGACTTCCAAGGCTAAATACGTCCAGAGTCCGATAGGGCACTAGTACCGTGAGGGAAAGCTGAAAAGAACCCCGTGAAAAGAGTCTGAAACCAGTTGGCTACTGCATGGTATGAAAGGAAAGACCTCTCTGAAGGAACCTCCGG--AAGGAGTAGTACGAAGAGAGGGGACCAGTATCATGCCTTCCGTTTCGGAGCACGGCCCAGGGAGTTCATTGAGGTGGCGAGCTTAAGAGGGTACCTCGAAGGCGAAGGGAAACCGATAGCCCGCAACCATAGATGGCCAGGGGCAAGGTCTGATAGGGCCTGTAGTCACCTCGATAACCCGATACCGAGCGATCTAGGCCTGAGCAGGATGAAGTCGGGCGAAAGCTCGATGGAGGTCCGCAGGGGTTCTGACGTGCAATTCGTTCCTCTGACTTGGGCCTAGGGGCAAAAGACCAATCAAGCTCGGTGGTAGCTGGTTCCTCCCGAAGTGGGTCCCAGCCCAGCCTGCCTGGAGGTTGCGAGTGGGGTAGAGCACCAATCAGGAAGTCATAAACCGAAAGGTTTAGCTTCCTCTTTGAACTCCGAACCTGCTCGCTCCGTAGAAGGGCGGAGACGGTTTCCGT-GGGAAAAGCTCACGGGACGAGAGGGGAACACCCCTGACTGAGGTTAAGGCCCCAAAATGCTGGCTGAGTGTTAACTCAAAAGGCGTCTTTGATCGAAGACAGCTGGGAGGTAGGCTTAGAAGCAGTTACCCTTTAAAGAGTGCGTAACAGCTCACCAGCCGAGATCAAAGGCCCTGAAGATTTTC-GGGGCTAAGTCAGCTGCCGATACCTCAGAGCGTTCATTGTTAATGAACGTTGGTAGGGAGGCGTTGCGGTCGGGCAGAAGCTGGTTCGAGAGGACCAGTGGACCGATCGCAAGTGCGAATCCTGGGGGAAGTAACAGCGTAGAAAGGTGAAAATCCTTTCCGCCGTAAGGGCCAGGTTTCCTCGGCAACGGTCGTCGACCGAGGGTCAGTCGGTCCTAAGGCAGCACATAACCTGTAGCTGTCTGGGAAACTGGTTAATATTCCAGTACCTTGGGGATACG-----------AGCCTGATTCCTGCGCTTCGAGATATGCCGAGCAGGGCTGCCGCCCTGTCTAACTTCCGAAGCCTGGGGAGTACCGTAATGGTGAGAACCGGGTGAAGGAGGGAATGGCCGGCCGTTAGGCTGGTTTGGCAGATTCTTGGAGCCCATGAAAAGGGAATTAGGAAGGATTCCCCAAGACCGTACCGAGAACCGACACAGGTGCCCTAGATGAGTAGTCTCAGGCGTGTCGGGAACACCCTAGGTCAGGGAACTCGGCAAATTAGCCCCGTACCTTCGGTATAAGGGGTGCCTGGGTCCATGCTTGGGGGTCTAGGTCGCAGTGACAAGGGGGAAGCGACTGTTTAATAAAAACATAGATCCCCGCAAGCCCGTAAGGGTGTGAACGGGGGTTGAATCCTGGCCACTAGCGGTCCGTGAAAACCGGGTACAACCGGGCGAAGCGCCGCTGAAGGCCGGGAGTAACTCTGACTCTCAAGGTAGCCAAATGCCTTGCCGGGTAAGTTCCGGCGTGCATGAATGGACCAACGACTTCCCCGCTGTCCCGACCTGGGGCCCGGTGAACCTACC-TCTTGGTGAAAAGGCCAAGGACTTCCAACGTGAGGAGAAGACCCCGTGGAGCTTTACTGCAGCCTGTTGCTGGGGTAGGGTCATGATTGCAGAGCGTAGGTGGGAGCCGTTACCCAGCCTCTCAGGGGGCTGGGGGAGGCGCCAATGTAACACCACCCACTCATGGCTATATCTCTGACCAACGCAAGTCCTGGGACAACGGCAGGTGGGCAGTTCGGCTGGGGCGGCACGCCCTTGAAAATGTATCAAGGGCGCCCAAAAGTCAGCTCAGTCGGGTCAGAACTCCGACGTAGAGGGCAAGGCCAAAAGCTGGCTTGATTGGATCCTGAAACGCGAGGGATCCAAGGGCGAAAGCCTGGCCTAGCGACCGCTCGTGCCCCCCTCGGTGGGGGCCGGGCATGACAGAAAAGTTACCCCGGGGATAACAGAGCCGTCGCGGGCGAGAGCTCCCATCGACCCCGCGGTTTGCTACCCAGATGTCGGCTCTTCCCATCCTGGGAGTGCAGCAGCTCCCAAGGGTGGGGCTGCCCGCCCATTAAAGGGGAACGTGAGTTGGGTTTAGACCGTCGTGAGACAGGTCGGACTCTCTCTGTTGGAAGCGTTGGTCGCTTGAGGGGAAGATGCGGCTAGTACGAGAGGAACGCTGTGTCGCTGCCTCTAGTTTACCGGTTGTTAGGGCACTGCCGGGCAGCCACGCAGTAAGGGATAACCGCTGAAAGCATCTAAGTGGGAAACCCGCCCCGAGACTAAGCGACCATTCCGCTGCGGACGAAGGCTCCTGTAGAACACAGGGTTGATGGAACGGGGGTGTAAGCGCCAAGGCTTCGGCCGAGGCGTTCAGCCCGCCGTCACCAATCGCCTGAG
Nezhaarchaeota-GMQP-bin_37 CTCCGGTTGATCCTGCCGGACCCGACCGCTATCGGGGTGGGGCTAAGCCATGCGAGTCGTGCGCCCCGCCATGGTGGGGCGCGGCGCACGGCTCAGTAACACGTGGCCAACCTACCCTCGGGACGGGGATAACCCCGGGAAACTGGGGCTAATACCCGATAGGCGATGGCTCCTGGAATGGGCCATCGCCTAAAGGGACCTGCTCAGGTCCGCCCGAGGATGGGGCTGCGGCCCATCAGGTAGTTGGCGGGGTAACGGCCCGCCAAGCCGATAACGGGTACGGGCCGTGAGAGCGGGAGCCCGGAGATGGGCCCTGAGACAAGGGCCCAGGCCCTACGGGGCGCAGCAGGCGCGAAACCTCCGCTATGCGGGAAACCGCGACGGGGTCACCCCGAGTGCCACCCGAAGAGGGTGGCTTTTCCCCAGTGTAACAAGCTGGGGGAATAAGCGGGGGGCAAGTCTGGTGTCAGCCGCCGCGGTAATACCAGCCCCGCGAGTGGTCGGGACGCTTATTGGGCTTAAAGCGTCCGTAGCCGGTCCAGTAAGTCCCCCCTTAAATCCCACGGCCCAACCGTGGGGCTGGGGGGGATACTGCTGGGCTAGGGGGCGGGAGAGGCCGAGGGTACTCCCGGGGTAGGGGCGAAATCCTATAATCCCGGGAGGACCACCAGTGGCGAAGGCGCTCGGCCAGAACGCGCCCGACGGTGAGGGACGAAAGCTGGGGGAGCAAAGGGGATTAGATACCCCCGTAGTCCCAGCTGTAAACGATGCGGGCTAGGTGTTGGGCGGACTTCGAGTCCGCCCAGTGCCGCAGGGAAACCATTAAGCCCGCCGCCTGGGGAGTACGGCCGCAAGGCTGACTTAAAGGAATTGGCGGGGGAGCACCACAAGGGGTGAATGCTGCGGTTTAATTGGAGTCAACGCCGGGAACCTTGGGGGCGACAGCAGGATGACGGCCAGGCTGACGACCTTGCCAGACGCGCTGAGAGGAGGTACATCGCCGTCGCCAGTTCGTGCCGTGAGGTGTCCGGTTAAGTTCGGCAACGAACGAGACCCCCACCCCCAGTTGCTACCGCATCCCTCGGGGATGCGGGCACTCTGGGGGGACTGCCGGCGGAGCCGGAGGAAGGAGGGGGCCACGGCAGGTCAGCATGCCCCGAAACCCCCGGGCTACACGCGGCATGCAATGGTGGGGACAATGGGTTCCGACCCCGAAAGGGGGAGGTAATCCCTAAACCCCACCTCAGTTGGGATTGAGGGCTGCAACTCGCCCTCACGAACATGGAATCCCTAGTAACCGCGCGTCACCATCGCGCGGTGAATACGTCCCTGCTCCTTGCACACACCGCCCGTCGCTCCACCCGAGTCGAGCTTGAGTGAGACTCGGCTTAAGGGGTCGGGTCGAACTCAAGCTCGGCGAGGGGGGAGAAGTCGTAACAAGGTGGCCGTAGGGGAACCTGCGGCCGGATCACCTCCTGGACGCCGCCTGGTGGATGGCTTGGCTCGGGCGCCGACGAAGGGCGCGGCAAGCGTATGCCCCGGGTAGGCGCATGCAGCCGTTGATCCGGGGATTCCCGAATGGGACCTCCTGCTACGGTAGCGCTTACCGAGTGGGAACCCCCCGAACGGAAACATCTTAGTAGGGGGAGGAAGAGAAACCGGGATCCCCTTAGTAGGGGCGACCGAAAGGGGGAGAGTCCAAACCAAACCTCTCGACGAAGACGAGAGGGATGTGGTGTTATTGGTAACCCGTGAAGGCGAAGTGGCCTGGAAAGGCCCGCCGTAGAGGGTGATAGCCCCGTAGCCGTAGTGGGGTCATGATCCGAGT-TCCAGAGTACCACGGCTTGGTTTTGCCGTGGGAAGTTGGGAGGCACCGACTTCCAAGACTAAATACGTCCCGAGACCGATAGCGCACTAGTACCGTGAGGGAAAGCTGAAAAGCACCCCGTGAAAAGAGCCTGAAACCAGGCGGCTACAGCTCGGCCGTTAAGGCC---CCTGCCAAAGGAAAGCTCCGGCGACGGGCGAGTACGAGGCGGAGGATCCGCGGTCGAGCCTTCCGTCTAGAAACACGGGCCGGGGAGTTTGCAACTGTGGCGAGTCTAAGGGGGCACCCCGAAGGCGTAGGGAAACCGATTGCCCGCAGCCAGTACTGGCGAGGGGCGAGGTCCGTCAGGGCCTGGAGCCACAGTTGCGACCAGAAACCGGGCGATCTAGGCCTGGGCAGGGTGAAGCGGGGCGAAAGCCCCGTGGAGGCCCGCAAGGGTTCTGACGTGCAAATCGTTCCCCTGACCTGGGCCTAGGGGCAAAAGACCAATCTAGCCCGGTGATAGCTGGTTCCCCCCGAAGTGGGTCGCAGCCCAGCCCGCCCGGAGGTGGCTGGCGGGGTAGGGCACTGATTGGGGGACCAAGGGCCGAAAGGCCCAGTCTCCCTTTCAAACCCCGAATCCGCCAGCGCCGTAGATGGGCGGAGTCGGGTGT---GGGGGTAAGCTCCCACGCCGAAAGGGGAACAACCCAAACCGGGGTTAAGGCCCCTAAGTGCCGGCTAAGTGTTAACGCAAAGGGCGTCCTCGGCCTGAGACAGCGGGGAGGTAGGCTTAGAAGCAGTTAACCTTTAAACAACGCGTAACAGCGGACCCGCCGAGGCCGAGGGCCCCGAAAATTGACGGGGCTTAAGCCGGCCGCCGAGACCCCGGGGGACCCCTTGTGGGGGTCATCCGGTAGGGGGGCGTCCCAAGTGGGCAGAAGCCGGGCCGTGAGGTCCGGTGGACCACTTGGGATTGCTGATCCCGGCGGTAGTAGCAGCCTAGCCGGGTGGGAATCCCGGCCGCCGCAAGGGCCAGGGTTCCTCAGCAACGGTCCTCGGCTGAGGGTTAGCCGGTCCTAAGGCGGGCCCTAAGTCGGTCCCGCCAGGGAAGCCGGTTAATATTCCGGCGCCGTGGGGGTACGCGGCGACGCAAGCCCAGCCTCCGACGCTTCGGGATAGGCCGAGCGGGGCCACCGCCCCGTCTAACCCCTGAAGCCTGGGGAGTGCCGTAAAGGCGAGAACCAGGCGAAGGGGGGAATGGCCGCCCGTATGGGTGGTTCGGCCGATTCCCGGAGCCCATGAAAAGGGGGCTGGGAAGGATCCCCCACGACCGTACCGAGAACCGACACTGGTGCCCTGGGTGAGTAGCCTAAGGCGTGTCGGGATCACCCCGGGCCAGGGAACTCGGCAAGTTAGCCCCGTAACTTCGGGAGAAGGGGTGCCTGGGGCTAAGCCTGGGGCCCTAGGTCGCAGTGACAAGGGGGACCCGACTGTTTAATAAAAACATAGGTCCCCGCAAGCCCGAAAGGGTGTGTACGGGGGCTGAATCCTGGCCACTGGCGGTCCGTGAAACCCGGGTTCAACCGGGCGAAGCGCCGCCGAAGGCCGGGAGTAACTCTGACTCTCAAGGTAGCCAAATGCCTTGCCGGGTAAGTTCCGGCGCGCATGAATGGATCAACGAGGTCCCCACTGTCCCGGCCCGGGGCCCGGCGAACCCACC-TCCTGGTGCACAGTCCAGGGACCCCCGGTGGGGCGAGAAGACCCCGTGGAGCTTTACTGCAGCCTGTCGCTGGGGTACGGTTGCTGGTGCGTAGCGTAGCTGGGAGCCAGTGAGCACCCTCTCTGGGGGGT-GTAGAGGCGCCAATGAAACACCAGCCACTGGCGACCGTACCTCTAACCGGCTTACGCCCCGGGACAACGGCAGGTGGGCAGTTCGGCTGGGGCGGCACGCCCTCGAAAGGATATCGAGGGCGCCCAAAGGTCGGCTCAGGCGGGTCAGAACCCCGCCGTAGAGGGCAAGGCCAAAAGCCGGCCTGACCAGACCCTTGAAAGCAAGGGGTCTGGCCGGGAAACCGCGGCCTAGCGAACGCTCGTGCCCCCTTCGGTGGGGGCCGGGCATGACAGAAAAGTTACCCCGGGAGTAACCGGCTCGTCGCGGGCGAGAGCCCACATCGACCCCGCGGATTGGTACCCAGACGTCGTCTCTTCCCATCCTGGGGGTGCAGCAACCCCCAAGGGTGGGGCTGCCCGCCCATTAAAGGGGAACGTGAGATGGGTTTAGACCGTCGTGAGACAGGTCGGTCTCTACCTGCCGGGGGTGCTGGCCGCCTGAGGGGAAGGTGCCCTCAGTACGAGAGGAACGGGGCGCCGTGGCCTCTAGTTTACCGGTTGTTAGGGCATCGCCGGGCAGCCACGCCATAAGGGATAAGGGCTGAAAGCATCTAAGCCCGAAGCCCTCCCCGAGACGAGGCGGCCATTCCCGCCGGGACGAGGGCTCCCGTAGAAGACGGGGTTGATGGGGCGGGGGTGTAAGCACCGAGGCCGAAGCCGAGGTGTTAAGCCTGCCGCTCCCAATCGCCCGAG
Nezhaarchaeota-JZ-1-bin_66 CTCCGGTTGATCCTGCCGGACCCGACCGCTATCGGGGTGGGGCTAAGCCATGCGAGTCGTACGCTCCGCCATGGTGGGGCGTGGCGCACGGCTCAGTAACACGTAGCCAACCTACCCTCGGGACGGGGATAACCCCGGGAAACTGGGGCTAATACCCGATAGGCGATGGCTCCTGGAATGGGCCATCGCTTAAAGGGGCCTGCTCAGGTTCGCCCGAGGATGGGGCTGCGGCCCATCAGGTAGTTGGCGGGGTAACGGCCCGCCAAGCCGATAACGGGTACGGGCCGTGAGAGCGGGAGCCCGGAGATGGGCCCTGAGACAAGGGCCCAGGCCCTACGGGGCGCAGCAGGCGCGAAACCTCCGCTATGCGGGAAACCGCGACGGGGTCACCCCGAGTGCCACCCGAAGAGGGTGGCTTTTCCCCAGTGTAACAAGCTGGGGGAATAAGCGGGGGGCAAGTCTGGTGTCAGCCGCCGCGGTAATACCAGCCCCGCGAGTGGTCGGGACGCTTATTGGGCTTAAAGCGTCCGTAGCCGGTCCAGCAAGTCTCCCCTTAAATCCCACAGCCCAACTGTGGGGCTGGGGGAGATACTGCTGGGCTAGGGGGCGGGAGAGGCCGAGGGTACTCCTGGGGTAGGGGCGAAATCCTATAATCCCGGGAGGACCACCAGTGGCGAAGGCGCTCGGCCAGAACGCGCCCGACGGTGAGGGACGAAAGCTGGGGGAGCAAAGGGGATTAGATACCCCCGTAGTCCCAGCTGTAAACGATGCGGGCTAGGTGTTGGGCGGACTTCGAGTCCGCCCAGTGCCGCAGGGAAACCATTAAGCCCGCCGCCTGGGGAGTACGGCCGCAAGGCTGACTTAAAGGAATTGGCGGGGGAGCACCACAAGGGGTGAATGCTGCGGTTTAATTGGAGTCAACGCCGGGAACCTTGGGGGCGACAGCAGGATGACGGCCAGGCTGACGACCTTGCCAGACGCGCTGAGAGGAGGTACATCGCCGTCGCCAGTTCGTGCCGTGAGGTGTCCGGTTAAGTTCGGCAACGAACGAGACCCCCACCCCCAGTTGCTACCGCATCCCTCGGGGATGCGGGCACTCTGGGGGGACTGCCGGCGGAGCCGGAGGAAGGAGGGGGCCACGGCAGGTCAGCATGCCCCGAAACCCCCGGGCTACACGCGGCATGCAATGGTGGGGACAATGGGTTCCGACCCCGAAAGGGGGAGGTAATCCCTAAACCCCGCCTCAGTTGGGATTGAGGGCTGCAACTCGCCCTCACGAACATGGAATCCCTAGTAACCGCGCGTCACCATCGCGCGGTGAATACGTCCCTGCTCCTTGCACACACCGCCCGTCGCTCCACCCGAGTCGAGCTTGAGTGAGGCTCGGCTTAAGGGGTCGGGTCGAACTCAAGCTTGGCGAGGGGGGAGAAGTCGTAACAAGGTGGCCGTAGGGGAACCTGCGGCCGGATCACCTCCT-GACGCCGCCTGGTGGATGGCTCGGCTCGGGCGCCGACGAAGGGCGCGGCAAGCGTATGCCCCGGGTAAGCGCATGCAGCTGTTGATCCGGGGATTCCTGAATGGGACCTCCTGCTACGGTAGCGCTTACCGAGTGGGAACCCCCCGAACGGAAACATCTTAGTAGGGGGAGGAAGAGAAACCGGGATCCCCTAAGTAGGGGCGACCGAAAGGGGGAGAGTCCAAACCAAACCTCTCGGCGAAGACGAGAGGGGTGTGGTGTTATTGGTAACCCGTGAAGGCGAAGTGGCCTGGAAAGGCCCGCCATAGAGGGTGATAGCCCCGTAGCCGTAGTGGGGTTATGATCCGGGT-TCTAGAGTACCACGGCTTGGTTTTGCCGTGGGAAGTTGGGAGGCATCGACTTCCAAGACTAAATACGTCTCGAGACCGATAGCGCACTAGTACCGTGAGGGAAAGCTGAAAAGCACCCCGTGAAAAGAGCCTGAAACCAGGCGGCTACAACTCGGCCGTTAAGGCC---CCCGCCAAAGGAAAGCCTCGGCAACGGGTGAGTACGAGGCGGAGGATCCGCGGTCGGGTCTTCCGTCTAGAAACACGGGCCGGGGAGTTTGCAACTGTGGCGAGTCTAAGGGGGTACCCCGAAGGCGTAGGGAAACCGATTGCCCGCAGCCAGTACTGGCGAGGGGCGAGGTCCGTTAGGGCCTGGAGCCACAGTTGCGACCAGAAACCGGGCGATCTAGGCCTGGGCAGGGTGAAGCGGGGCGAAAGCCCCGTGGAGGCCCGAAGGGGTTCTGACGTGCAAATCGTTCCCCTGACCTGGGCCTAGGGGCAAAAGACCAATCTAGCCCGGTGATAGCTGGTTCCCCCCGAAGTGGGTCGCAGCCCAGCCCGCCTGGAGGTGGCTGGTGGGGTAGGGCACTGATTGGGGGACCAAGGGCCGAAAGGCTCAGTCTCCCATTCAAACCCCGAATCCGCCAGCGCCGTAGATGGGCGGAGTCGGGTGT---GGGGGTAAGCCTCCACGCCGAAAGGGGAACAACCCAAACCGGGGTTAAGGCCCCTAAGTGCCGGCTAAGTGTTAACGCAAAGGGTGTCCTCGGCCTGAGACAGCGGGGAGGTAGGCTTAGAAGCAGTTAACCTTTAAACAACGCGTAACAGCGGACCCGCCGAGGCCGAGGGCCCCGAAAATTGACGGGGCTCAAGCCGGCCGCCGAGACCCCGGGGGACTCCAATAAGGGGTCATCCGGTAGGGGGGCGTCCCGAGTGGGCAGAAGCCGGGCCGTGAGGTCCGGTGGACCACTTGGGATTGCTGATCCCGGCGGTAGTAGCAGCCTAGCCGGGTGGGAATCCCGGCCGCCGTAAGGGCCAGGGTTCCTCAGCAACGGTCCTCGGCTGAGGGTTAGCCGGTCCTAAGGCGGGCCCTAAGTCGGTGCCGCCAGGGAAGCCGGTTAATATTCCGGCGCCGTGGGGGTACGCGGCGACGCAAGCCCAGCCTCCGACGCTTCGGGATAGGCCGAGCGGGGCCGCCGCTCCGTCTAACCCCTGAAGCCTGGGGAGTGCCGTAAAGGCGAGAACCAGGCGAAGGGGGGAATGGCCGCCCGTATGGGTGGTTCGGCTAATTCCCGGGGCCCATGAAAAGGGGGTTGGGAAGGATCCCCCACGACCGTACCGAGAACCGACACTGGTGCTCTGGGTGAGTAGCCTAAGGCGTGTCGGGATCACCCCGGGCCAGGGAACTCGGCAAGTTAGCCCCGTAACTTCGGGAGAAGGGGTGCCTGGGGCTAAGCCTGGAGCCCTAGGTCGCAGTGACAAGGGGGACCCGACTGTTTAATAAAAACATAGGTCCCCGCAAGCCCGAAAGGGTGTGTACGGGGGCTGAATCCTGGCCACTGGCGGTCCGTGAAACCCGGGTTCAACCGGGCGAAGCGCCGCCGAAGGCCGGGAGTAACTCTGACTCTCAAGGTAGCCAAATGCCTTGCCGGGTAAGTTCCGGCGCGCATGAATGGATCAACGAGGTCCCCACTGTCCCGGCCCGGGGCCCGGCGAACCCACC-TCCTGGTGCACAGTCCAGGGACCCCCGGTGGGGCGAGAAGACCCCGTGGAGCTTTACTGCAGCCTGTCGCTGGGGTACGGTTGCTGGTGCGTAGCGTAGCTGGGAGCTAGTGAGCACCCTCTCTGGGGGGT-GTAGAGGCGCCAATGAAACACCAGCCACTGGTGACCGTACCTCTAACCGGCTTAAGCCCCGGGACAACGGCAGGTGGGCAGTTCGGCTGGGGCGGCACGCCCTCGAAAGGATATCGAGGGCGCCCAAAGGTCGGCTCAGGCGGGTCAGAACCCCGCCGTAGAGGGCAAGGCCAAAAGCCGGCCTGACCAGACCCTTGAAAGCAAGGGGTCTGGCCGGGAAACCGCGGCCTAGCGAACGCTCGTGCCCCTTTCGGTGGGGGCCGGGCATGACAGAAAAGTTACCCCGGGAGTAACCGGCTCGTCGCGGGCGAGAGCCCACATCGACCCCGCGGATTGGTACCCAGACGTCGTCTCTTCCCATCCTGGGGGTGCAGCAACCCCCAAGGGTGGGGCTGCCCGCCCATTAAAGGGGAACGTGAGATGGGTTTAGACCGTCGTGAGACAGGTCGGTCTCTACCTGCCGGGGGTGCTGGCCGCCTGAGGGGAAGGTGTCCTCAGTACGAGAGGAACGGGACGCCGTGGCCTCTAGTCTACCGGTTGTTAGGGCATCGCCGGGCAGCCACGCCATGAGGGATAAGGGCTGAAAGCATCTAAGCCCGAAGCCCTCCCCGAGACGAGGCGGCCATTCCCGCCGGGACGAGGGCTCCCGTAGAAGACGGGGTTGATGGGGCGGGGGTGTAAGCACCAAGGCCGAAGCCGAGGTGTTGAGCCTGCCGCTCCCAATCGCCCGAG
Nezhaarchaeota-ZMQR-bin_18 CTCCGGTTGATCCTGCCGGACCCGACCGCTATCGGGGTGGGGCTAAGCCATGCGAGTCGTGCGCCCCGCCATGGTGGGGCGCGGCGCACGGCTCAGTAACACGTGGCCAACCTACCCTCGGGACGGGGATAACCCCGGGAAACTGGGGCTAATACCCGATAGGCGATGGCTCCTGGAATGGGCCATCGCCTAAAGGGACCTGCTCAGGTCCGCCCGAGGATGGGGCTGCGGCCCATCAGGTAGTTGGCGGGGTAACGGCCCGCCAAGCCGATAACGGGTACGGGCCGTGAGAGCGGGAGCCCGGAGATGGGCCCTGAGACAAGGGCCCAGGCCCTACGGGGCGCAGCAGGCGCGAAACCTCCGCTATGCGGGAAACCGCGACGGGGTCACCCCGAGTGCCACCCGAAGAGGGTGGCTTTTCCCCAGTGTAACAAGCTGGGGGAATAAGCGGGGGGCAAGTCTGGTGTCAGCCGCCGCGGTAATACCAGCCCCGCGAGTGGTCGGGACGCTTATTGGGCTTAAAGCGTCCGTAGCCGGTCCAGTAAGTCCCCCCTTAAATCCCACGGCCCAACCGTGGGGCTGGGGGGGATACTGCTGGGCTAGGGGGCGGGAGAGGCCGAGGGTACTCCCGGGGTAGGGGCGAAATCCTATAATCCCGGGAGGACCACCAGTGGCGAAGGCGCTCGGCCAGAACGCGCCCGACGGTGAGGGACGAAAGCTGGGGGAGCAAAGGGGATTAGATACCCCCGTAGTCCCAGCTGTAAACGATGCGGGCTAGGTGTTGGGCGGACTTCGAGTCCGCCCAGTGCCGCAGGGAAACCATTAAGCCCGCCGCCTGGGGAGTACGGCCGCAAGGCTGACTTAAAGGAATTGGCGGGGGAGCACCACAAGGGGTGAATGCTGCGGTTTAATTGGAGTCAACGCCGGGAACCTTGGGGGCGACAGCAGGATGACGGCCAGGCTGACGACCTTGCCAGACGCGCTGAGAGGAGGTACATCGCCGTCGCCAGTTCGTGCCGTGAGGTGTCCGGTTAAGTTCGGCAACGAACGAGACCCCCACCCCCAGTTGCTACCGCATCCCTCGGGGATGCGGGCACTCTGGGGGGACTGCCGGCGGAGCCGGAGGAAGGAGGGGGCCACGGCAGGTCAGCATGCCCCGAAACCCCCGGGCTACACGCGGCATGCAATGGTGGGGACAATGGGTTCCGACCCCGAAAGGGGGAGGTAATCCCTAAACCCCACCTCAGTTGGGATTGAGGGCTGCAACTCGCCCTCACGAACATGGAATCCCTAGTAACCGCGCGTCACCATCGCGCGGTGAATACGTCCCTGCTCCTTGCACACACCGCCCGTCGCTCCACCCGAGTCGAGCTTGAGTGAGACTCGGCTTAAGGGGTCGGGTCGAACTCAAGCTCGGCGAGGGGGGAGAAGTCGTAACAAGGTGGCCGTAGGGGAACCTGCGGCCGGATCACCTCCTGGACGCCGCCTGGTGGATGGCTTGGCTCGGGCGCCGACGAAGGGCGCGGCAAGCGTATGCCCCGGGTAGGCGCATGCAGCCGTTGATCCGGGGATTCCCGAATGGGACCTCCTGCTACGGTAGCGCTTACCGAGTGGGAACCCCCCGAACGGAAACATCTTAGTAGGGGGAGGAAGAGAAACCGGGATCCCCTTAGTAGGGGCGACCGAAAGGGGGAGAGTCCAAACCAAACCTCTCGACGAAGACGAGAGGGATGTGGTGTTATTGGTAACCCGTGAAGGCGAAGTGGCCTGGAAAGGCCCGCCGTAGAGGGTGATAGCCCCGTAGCCGTAGTGGGGTCATGATCCGAGT-TCCAGAGTACCACGGCTTGGTTTTGCCGTGGGAAGTTGGGAGGCACCGACTTCCAAGACTAAATACGTCCCGAGACCGATAGCGCACTAGTACCGTGAGGGAAAGCTGAAAAGCACCCCGTGAAAAGAGCCTGAAACCAGGCGGCTACAGCTCGGCCGTTAAGGCC---CCTGCCAAAGGAAAGCTCCGGCGACGGGCGAGTACGAGGCGGAGGATCCGCGGTCGAGCCTTCCGTCTAGAAACACGGGCCGGGGAGTTTGCAACTGTGGCGAGTCTAAGGGGGCACCCCGAAGGCGTAGGGAAACCGATTGCCCGCAGCCAGTACTGGCGAGGGGCGAGGTCCGTCAGGGCCTGGAGCCACAGTTGCGACCAGAAACCGGGCGATCTAGGCCTGGGCAGGGTGAAGCGGGGCGAAAGCCCCGTGGAGGCCCGCAAGGGTTCTGACGTGCAAATCGTTCCCCTGACCTGGGCCTAGGGGCAAAAGACCAATCTAGCCCGGTGATAGCTGGTTCCCCCCGAAGTGGGTCGCAGCCCAGCCCGCCCGGAGGTGGCTGGCGGGGTAGGGCACTGATTGGGGGACCAAGGGCCGAAAGGCCCAGTCTCCCTTTCAAACCCCGAATCCGCCAGCGCCGTAGATGGGCGGAGTCGGGTGT---GGGGGTAAGCTCCCACGCCGAAAGGGGAACAACCCAAACCGGGGTTAAGGCCCCTAAGTGCCGGCTAAGTGTTAACGCAAAGGGTGTCCTCGGCCTGAGACAGCGGGGAGGTAGGCTTAGAAGCAGTTAACCTTTAAACAACGCGTAACAGCGGACCCGCCGAGGCCGAGGGCCCCGAAAATTGACGGGGCTTAAGCCGGCCGCCGAGACCCCGGGGGACCCCTTGTGGGGGTCATCCGGTAGGGGGGCGTCCCAAGTGGGCAGAAGCCGGGCCGTGAGGTCCGGTGGACCACTTGGGATTGCTGATCCCGGCGGTAGTAGCAGCCTAGCCGGGTGGGAATCCCGGCCGCCGCAAGGGCCAGGGTTCCTCAGCAACGGTCCTCGGCTGAGGGTTAGCCGGTCCTAAGGCGGGCCCTAAGTCGGTCCCGCCAGGGAAGCCGGTTAATATTCCGGCGCCGTGGGGGTACGCGGCGACGCAAGCCCAGCCTCCGACGCTTCGGGATAGGCCGAGCGGGGCCACCGCCCCGTCTAACCCCTGAAGCCTGGGGAGTGCCGTAAAGGCGAGAACCAGGCGAAGGGGGGAATGGCCGCCCGTATGGGTGGTTCGGCCGATTCCCGGAGCCCATGAAAAGGGGGCTGGGAAGGATCCCCCACGACCGTACCGAGAACCGACACTGGTGCCCTGGGTGAGTAGCCTAAGGCGTGTCGGGATCACCCCGGGCCAGGGAACTCGGCAAGTTAGCCCCGTAACTTCGGGAGAAGGGGTGCCTGGGGCTAAGCCTGGGGCCCTAGGTCGCAGTGACAAGGGGGACCCGACTGTTTAATAAAAACATAGGTCCCCGCAAGCCCGAAAGGGTGTGTACGGGGGCTGAATCCTGGCCACTGGCGGTCCGTGAAACCCGGGTTCAACCGGGCGAAGCGCCGCCGAAGGCCGGGAGTAACTCTGACTCTCAAGGTAGCCAAATGCCTTGCCGGGTAAGTTCCGGCGCGCATGAATGGATCAACGAGGTCCCCACTGTCCCGGCCCGGGGCCCGGCGAACCCACC-TCCTGGTGCACAGTCCAGGGACCCCCGGTGGGGCGAGAAGACCCCGTGGAGCTTTACTGCAGCCTGTCGCTGGGGTACGGTTGCTGGTGCGTAGCGTAGCTGGGAGCCAGTGAGCACCCTCTCTGGGGGGT-GTAGAGGCGCCAATGAAACACCAGCCACTGGCGACCGTACCTCTAACCGGCTTACGCCCCGGGACAACGGCAGGTGGGCAGTTCGGCTGGGGCGGCACGCCCTCGAAAGGATATCGAGGGCGCCCAAAGGTCGGCTCAGGCGGGTCAGAACCCCGCCGTAGAGGGCAAGGCCAAAAGCCGGCCTGACCAGACCCTTGAAAGCAAGGGGTCTGGCCGGGAAACCGCGGCCTAGCGAACGCTCGTGCCCCCTTCGGTGGGGGCCGGGCATGACAGAAAAGTTACCCCGGGAGTAACCGGCTCGTCGCGGGCGAGAGCCCACATCGACCCCGCGGATTGGTACCCAGACGTCGTCTCTTCCCATCCTGGGGGTGCAGCAACCCCCAAGGGTGGGGCTGCCCGCCCATTAAAGGGGAACGTGAGATGGGTTTAGACCGTCGTGAGACAGGTCGGTCTCTACCTGCCGGGGGTGCTGGCCGCCTGAGGGGAAGGTGCCCTCAGTACGAGAGGAACGGGGCGCCGTGGCCTCTAGTTTACCGGTTGTTAGGGCATCGCCGGGCAGCCACGCCATAAGGGATAAGGGCTGAAAGCATCTAAGCCCGAAGCCCTCCCCGAGACGAGGCGGCCATTCCCGCCGGGACGAGGGCTCCCGTAGAAGACGGGGTTGATGGGGCGGGGGTGTAAGCACCGAGGCCGAAGCCGAGGTGTTAAGCCTGCCGCTCCCAATCGCCCGAG
Nitrosopelagicus-sp.-REDSEA-S31_B2 ATCCGTTTGATCCTGACGGACCTGACTGCTATCAGATTGATACTAAGCCATGTTAGTCA---------TTGTAGTAATACAAGGCAGACGGCTCAGTAACACGTAGTCAACCTAACTTATGGACGGGGATAACCTCGGGAAACTGAGAATAATACCCGATAGGTCATGATGCCTGGAATGGTTTATGACTCAAA--------TGA-ATGTCGCCGTAGGATGGGACTGCGAGCTATCAGCTTGTTGGTGAGGTAATGGCCCACCAAGGCTATAACAGCTACGGGCTCTGAGAGGAGTAGCCCGGAGATGGGTACTGAGACAAGGACCCAGGCCCTATGGGGCGCAGCAGGCGAGAAAACTTTGCAATGCGCGAAAGCTCGACAAGGTTAATCTGAGTGGTTCCTGCTAAAGGAACCTTTTGTTAGTCGTAGAACCACTGATGAATAAGGGGTGGGCAAGTCTGGTGTCAGCCGCCGCGGTAAAACCAGCACCTCAAGTGGTCAGGATGATTATTGGGCCTAAAGCATCCGTAGCCTGTTCTGTAAGTTTTCGGTTAAATCCATAAGCTCAACTTATGGGCTGCCGAAAATACTGCAGGACTAGGGAGTGGGAGAGGTAGACGGTACTCGGTAGGAAGGGGTAAAATCCTTTGATCTATTGATGACCACCTGTGGCGAAGGCGGTCTACCAGAACACGTTCGACGGTGAGGGATGAAAGCTGGGGGAGCAAACCGGATTAGATACCCGGGTAGTCCCAGCTGTAAACGATGCAAACTCGATGATGCGTTGGCTGTT-GCTAGCGCAGTGTCGCAGGGAAGCCGTTAAGTTTGCCGCCTGGGAAGTACGTACGCAAGTATGACTTAAAGGAATTGGCGGGGGAGCACCACAAGGGGTGAAGCCTGCGGTTCAATTGGAGTCAACGCCTGAAACCTTCGGAGAGACAGCAGAATGAAGGTCAAGCTGAAGACTTTACCAGACAAGCTGAGAGGTGGTGCATGGCCGTCGCCAGCTCGTGCCGTGAGATGTCCTGTTAAGTCAGGTAACGAGCGAGATCCCTGCCTCTAGTTGCCACTATTACACCGGTGTAGTAGGGCGAATTAGGGGGACCGCCGCAGAATGCGGAGGAAGGAAGGGGCCACGGCAGGTCAGTATGCCCCGAAACTCTGGGGCCACACGCGGGCTGCAATGGTAACGACAATGAGTTCCAAAATCGAAAGATAGAGGTAATCCCTAAACGTTACCACAGTTATGATTGAGGGCTGCAACTCGCCCTCATGAATATGGAATCCCTAGTAACCGCGTGTCATTATCGCGCAGTGAATACGTCCCTGCTCCTTGCACACACCGCCCGTCGTTTCATTGAAGTTTGCCTTTAGCGAGGTGATGTCTAATTGGCATTATCGAACTTGGGGTAAGTGACAAGGGAAAAGTCGTAACAAGGTGACCGTAGGGGAACCTGCGGTCGGATCACCTCCT----------AGAGGGATTGCTAGGTTTGAGTAGAGATGAAGGACGTGGCAAGCTTAAGCCCGGGGTAAGCGCACGCGACTTATGATCCCGGGATGTCCGAATGAGAATCTTATGTTT--ACATACT---GGAGGTCGAACCGTCGGAATTGAAGCATCTTAGTACGACGTGGAAGAGAAATCGAGATTACCCAAGTAGTGGCGAACGAAAAGGTAACAGCCCAAACTGAATCTGTTATGGTAACTTAACAGAGTGTGGTGTATACGG-----AACGTAGTTGAAATAATCTGGAACGTTTTGGCATAGAGGGTGATACCCCCGTAGACGAA--GGTATAGGATCAGTTGATACCAGAGTAGATGTCCTTGGTAGTGGGCATCGAATATAGGAGAAAGTAGCTTCTAAGGCTAAATATAACTCAAAACCGATAGTGCACTAGTACCGTGAGGGAAAGCTGAAAAGTACCCCGTGAAAAGTGCATGAAATCTATTACTTACAGCATAGCATGAAAGGTGATTTTTCCTTATTGGAGGTTCTAGCAAGCTAAAGATTTGGAGCTCAATCGTCAGTGTTATGCGTTCCGTCTCGAAACACGGGCCAAGGAGCTGACTGTCATGGCAAGACTAAACCAGAAAGGTGGAGTCGAAGGGAAACCGAGTTCTCGCAGCATTA----GCGAGGAGAAGCGTGTGAAAGTGCGTTGAGTCATGGCGGCGGCTAGAAGCCAGTCGATCTAATCCTGAGCAAGCTGAAGGCGGGCGAAAGCCCGCTGGAGGGCTGAAGCAGTTCTGACGTGCAAATCGTTTGTGTGACTTGGGATTAGGGGTCAAAAACCAATCTAGACTGGCGATTGCTAGTTCCAACCGAAGCGTCTCGTAGGGCGTCCTTAGTGGAGATAGCGTTTCCTGTAGAGCACTGATAAGGAAGTATGGGGAAGAAATTCCTCGCTTCCCATTCAAACTCCGAAGGGATATGCATTGAAGAAGCTAGGAGACGGGTTCGTGTGACGTAAGGTTCACGACCGAGAGGGGTTTAACCCAGACCGAAGTTAAGGTCCCCAAATTTTTGCTAAGTGTCAAGCTAAAGTGTGTGTTCGCGCCAAGACAGCAGGGAGGTAAGCTCAGAAGCAGCTATCCTTTAAAAAGTGTGTAACAACTTACCTGCCGAGCGTGGGCGCCACAAAAACGGACGGGGCTAAAGCAAAGTACCGATACTTTGGATACATGCCAAGGGGCATGTCATGGTAGGTTGGCGTAGTGATTGGGTCGAAGCAGGGCGGTGACGTCCTGTGGACCATTTTCTATTGCAGATCTTGGCGGCAGTAACAGCATAGTAGAGTGAGAACCTCTACCACCGCAAGCGCAAGGGTTTCCAGGCAATGGTTATCAGCCTGGAGTTAGTCGATCCTAAGGATTACCTCAACAGAGTAATTCGAGGGAAACTGGTTAATATTCCAGTACCTT---------AAGTTGCGTTATATCTA------CCGCTTCCGGATAGGGAGAGCATAACCATCGTTGTGTCTAAGCGTCGAGGGATGGGGAGTGTCGTAATGACGAGAACCATTCCGAGGCGTTAATGGCTCTGCGTTAGCAGAGTTCTCTTGATTCCAGGGGACCTTGAAAATCTTGTAGAGAGCGACTTGTA-AGTTCGTACCGAGAACCGACACAGGTGCGCTGGCTTAGAAAGCTAAGGTGCTACGGGTATACCGTAGGTGAGGGAATTCGGCAAATTAGTCCTGTAGCTTAGGTATAAGGGATGCCTGCACACGGAATGGGGTGAGCAGGTTGCAATGACAAGGGGGTTTCGACTGTTTAATAAAAACACAGGCGACTGCTAGTCCGAAAGGATTTGTATAGTCGCTGAATCCTGGCCGGTGCGGGTACCTAAAACTTGGGTTCAACCGAGCTAAGGGCCCGTTAACGCCGGGAGTAACTCTGACTCTCAAGGTAGCCAAATGCCTTGTCGGGTAAGTTCCGACGCGCATGAATGGAACAACGAGAGCCCCACTGTCCCCACCTACAACCCGGTGAAGCCACAAGGTGGACGAACAGTCCATCATCTTCCATCGGGGAGAGAAGACCCCGTGGAGTTTTACTGCAGCTTGTGCTTGTAGTATAGTAAAGATTACATAGTGTATCTGGGAGCCA-TGCTCATTTTCTTTGGGAAATGAGTGAAGCAACGATGTAACACCAGATTATTTTTGCAGTACTACTTACCCGGTGCAGACCGGGGACACGTGCAGGTGGGCAGTTCGGCTGGGGCGGCACCCCTCAGAAAAGATATCTGAGGGGCCCAAAGTTTAGTTCAAACGGGTCAGAAATCCGTTGAAGAGGGCAAAGCCAAAAACTAGACTGACAGGATTTCCAAACGCACGGAATTCTGAGACGAAAGTCTGGCTTAGCGATCCTTCGTGTGCCCACTATTGGGGCCCGAAGGTGACAGAAAAATTACCCCAGGGATAACAGGCTCGTCGCGGGCGAGAGCTCCTATCGACCCCGCGGTTTGGTACCTCGATGTCGGCTTTTCCTATCCTGGTCCTGCAGCAGGGGCCAAGGGTGAGGCTGCTCGCCTATTAAAAGGGAACATGAGCTGGGTTTAGACCGTCGTGAGACAGGTCGGTCTCTGCCTGATGGAAGCG-TCGCTGTCTGAGGGGAAGTTGCTCTTAGTACGAGAGGAACAGAGCAGCGTCGCCGCTGGTGTACCGGTTGTTAAGGCA-GGCCGGGCAGCTAAGCGATTTAGGTTAAGTGCTGAAAGCATCTAAGCACGAAGCCTATCCTGAGACATGACAGCGTTACAT--AAGTTGAAGGTTCGCAGCAGAAGACTGCGTTGATAGAATGGTGGTGTAGATCACAAGCTTCGG--CGAGTGG-TGAGCCAGCCATTACTAATAGACCAAA
Nitrosopelagicus-sp.-REDSEA-S37_B6 ATCCGTTTGATCCTGACGGACCTGACTGCTATCAGATTGATACTAAGCCATGTTAGTCA---------TTGTAGTAATACAAGGCAGACGGCTCAGTAACACGTAGTCAACCTAACTTATGGACGGGGATAACCTCGGGAAACTGAGAATAATACCCGATAGGTCATGATGCCTGGAATGGTTTATGACTCAAA--------TGA-ATGTCGCCGTAGGATGGGACTGCGAGCTATCAGCTTGTTGGTGAGGTAATGGCCCACCAAGGCTATAACAGCTACGGGCTCTGAGAGGAGTAGCCCGGAGATGGGTACTGAGACAAGGACCCAGGCCCTATGGGGCGCAGCAGGCGAGAAAACTTTGCAATGCGCGAAAGCTCGACAAGGTTAATCTGAGTGGTTCCTGCTAAAGGAACCTTTTGTTAGTCGTAGAACCACTGATGAATAAGGGGTGGGCAAGTCTGGTGTCAGCCGCCGCGGTAAAACCAGCACCTCAAGTGGTCAGGATGATTATTGGGCCTAAAGCATCCGTAGCCTGTTCTGTAAGTTTTCGGTTAAATCCATAAGCTCAACTTATGGGCTGCCGAAAATACTGCAGGACTAGGGAGTGGGAGAGGTAGACGGTACTCGGTAGGAAGGGGTAAAATCCTTTGATCTATTGATGACCACCTGTGGCGAAGGCGGTCTACCAGAACACGTTCGACGGTGAGGGATGAAAGCTGGGGGAGCAAACCGGATTAGATACCCGGGTAGTCCCAGCTGTAAACGATGCAAACTCGATGATGCGTTGGCTGTT-GCTAGCGCAGTGTCGCAGGGAAGCCGTTAAGTTTGCCGCCTGGGAAGTACGTACGCAAGTATGACTTAAAGGAATTGGCGGGGGAGCACCACAAGGGGTGAAGCCTGCGGTTCAATTGGAGTCAACGCCTGAAACCTTCGGAGAGACAGCAGAATGAAGGTCAAGCTGAAGACTTTACCAGACAAGCTGAGAGGTGGTGCATGGCCGTCGCCAGCTCGTGCCGTGAGATGTCCTGTTAAGTCAGGTAACGAGCGAGATCCCTGCCTCTAGTTGCCACTATTACACCGGTGTAGTAGGGCGAATTAGGGGGACCGCCGCAGAATGCGGAGGAAGGAAGGGGCCACGGCAGGTCAGTATGCCCCGAAACTCTGGGGCCACACGCGGGCTGCAATGGTAACGACAATGAGTTCCAAAATCGAAAGATAGAGGTAATCCCTAAACGTTACCACAGTTATGATTGAGGGCTGCAACTCGCCCTCATGAATATGGAATCCCTAGTAACCGCGTGTCATTATCGCGCAGTGAATACGTCCCTGCTCCTTGCACACACCGCCCGTCGTTTCATTGAAGTTTGCCTTTAGCGAGGTGATGTCTAATTGGCATTATCGAACTTGGGGTAAGTGACAAGGGAAAAGTCGTAACAAGGTGACCGTAGGGGAACCTGCGGTCGGATCACCTCCT---------TAGAGGGATTGCTAGGTTTGAGTAGAGATGAAGGACGTGGCAAGCTTAAGCCCGGGGTAAGCGCACGCGACTTATGATCCCGGGATGTCCGAATGAGAATCTTATGTTT--ACATACT---GGAGGTCGAACCGTCGGAATTGAAGCATCTTAGTACGACGTGGAAGAGAAATCGAGATTACCCAAGTAGTGGCGAACGAAAAGGTAACAGCCCAAACTGAATCTGTTATGGTAACTTAACAGAGTGTGGTGTATACGG-----AACGTAGTTGAAATAATCTGGAACGTTTTGGCATAGAGGGTGATACCCCCGTAGACGAA--GGTATAGGATCAGTTGATACCAGAGTAGATGTCCTTGGTAGTGGGCATCGAATATAGGAGAAAGTAGCTTCTAAGGCTAAATATAACTCAAAACCGATAGTGCACTAGTACCGTGAGGGAAAGCTGAAAAGTACCCCGTGAAAAGTGCATGAAATCTATTACTTACAGCATAGCATGAAAGGTGATTTTTCCTTATTGGAGGTTCTAGCAAGCTAAAGATTTGGAGCTCAATCGTCAGTGTTATGCGTTCCGTCTCGAAACACGGGCCAAGGAGCTGACTGTCATGGCAAGACTAAACCAGAAAGGTGGAGTCGAAGGGAAACCGAGTTCTCGCAGCATTA----GCGAGGAGAAGCGTGTGAAAGTGCGTTGAGTCATGGCGGCGGCTAGAAGCCAGTCGATCTAATCCTGAGCAAGCTGAAGGCGGGCGAAAGCCCGCTGGAGGGCTGAAGCAGTTCTGACGTGCAAATCGTTTGTGTGACTTGGGATTAGGGGTCAAAAACCAATCTAGACTGGCGATTGCTAGTTCCAACCGAAGCGTCTCGTAGGGCGTCCTTAGTGGAGATAGCGTTTCCTGTAGAGCACTGATAAGGAAGTATGGGGAAGAAATTCCTCGCTTCCCATTCAAACTCCGAAGGGATATGCATTGAAGAAGCTAGGAGACGGGTTCGTGTGACGTAAGGTTCACGACCGAGAGGGGTTTAACCCAGACCGAAGTTAAGGTCCCTAAATTTTTTCTAAGTGTCAAGCTAAAGTGTGTGTTCGCGCCAAGACAGCAGGGAGGTAAGCTCAGAAGCAGCTATCCTTTAAAAAGTGTGTAACAACTTACCTGCCGAGCGTGGGCGCCACAAAAACGGACGGGGCTAAAGCAAAGTACCGATACTTTGGATACATGCCAAGGGGCATGTCATGGTAGGTTGGCGTAGTGATTGGGTCGAAGCAGGGCGGTGACGTCCTGTGGACCATTTTCTATTGCAGATCTTGGCGGCAGTAACAGCATAGTAGAGTGAGAACCTCTACCACCGCAAGCGCAAGGGTTTCCAGGCAATGGTTATCAGCCTGGAGTTAGTCGATCCTAAGGATTACCTCAACAGAGTAATTCGAGGGAAACTGGTTAATATTCCAGTACCTT---------AAGTTGCGTTATATCTA------CCGCTTCCGGATAGGGAGAGCATAACCATCGTTGTGTCTAAGCGTCGAGGGATGGGGAGTGTCGTAATGACGAGAACCATTCCGAGGCGTTAATGGCTCTGCGTTAGCAGAGTTCTCTTGATTCCAGGGGACCTTGAAAATCTTGTAGAGAGCGACTTGTA-AGTTCGTACCGAGAACCGACACAGGTGCGCTGGCTTAGAAAGCTAAGGTGCTACGGGTATACCGTAGGTGAGGGAATTCGGCAAATTAGTCCTGTAGCTTAGGTATAAGGGATGCCTGCACACGGAATGGGGTGAGCAGGTTGCAATGACAAGGGGGTTTCGACTGTTTAATAAAAACACAGGCGACTGCTAGTCCGAAAGGATTTGTATAGTCGCTGAATCCTGGCCGGTGCGGGTACCTAAAACTTGGGTTCAACCGAGCTAAGGGCCCGTTAACGCCGGGAGTAACTCTGACTCTCAAGGTAGCCAAATGCCTTGTCGGGTAAGTTCCGACGCGCATGAATGGAACAACGAGAGCCCCACTGTCCCCACCTACAACCCGGTGAAGCCACAAGGTGGACGAACAGTCCATCATCTTCCATCGGGGAGAGAAGACCCCGTGGAGTTTTACTGCAGCTTGTGCTTGTAGTATAGTAAAGATTACATAGTGTATCTGGGAGCCA-TGCTCATTTTCTTTGGGAAATGAGTGAAGCAACGATGTAACACCAGATTATTTTTGCAGTACTACTTACCCGGTGCAGACCGGGGACACGTGCAGGTGGGCAGTTCGGCTGGGGCGGCACCCC-------------------------------------------------ATCCGTTGAAGAGGGCAAAGCCAAAAACTAGACTGACAGGATTTCCAAACGCACGGAATTCTGAGACGAAAGTCTGGCTTAGCGATCCTTCGTGTGCCCACTATTGGGGCCCGAAGGTGACAGAAAAATTACCCCAGGGATAACAGGCTCGTCGCGGGCGAGAGCTCCTATCGACCCCGCGGTTTGGTACCTCGATGTCGGCTTTTCCTATCCTGGTCCTGCAGCAGGGGCCAAGGGTGAGGCTGCTCGCCTATTAAAAGGGAACATGAGCTGGGTTTAGACCGTCGTGAGACAGGTCGGTCTCTGCCTGATGGAAGCG-TCGCTGTCTGAGGGGAAGTTGCTCTTAGTACGAGAGGAACAGAGCAGCGTCGCCGCTGGTGTACCGGTTGTTAAGGCA-GGCCGGGCAGCTAAGCGATTTAGGTTAAGTGCTGAAAGCATCTAAGCACGAAGCCTATCCTGAGACATGACAGCGTTACAT--AAGTTGAAGGTTCGCAGCAGAAGACTGCGTTGATAGAATGGTGGTGTAGATCACAAGCTTCGG--CGAGTGG-TGAGCCAGCCATTACTAATAGACCAAA
Nitrosopumilus-maritimus-SCM1 ATCCGGTTGATCCTGCCGGACCTGACTGCTATCGGATTGATACTAAGCCATGCGAGTCA---------TTGTAGTAATACAAGGCAGACGGCTCAGTAACGCGTAGTCAACCTACCCTATGGACGGGAATAACCTCGGGAAACTGAGTATAATGCCCGATAGAACACTATACCTGGAATGGTTTGTGTTCCAAA--------TGATTTATCGCCGTAGGATGGGACTGCGGCCTATCAGTTTGTTGGTGAGGTAATGGCCCACCAAGACTATTACAGGTACGGGCTCTGAGAGGAGTAGCCCGGAGATGGGTACTGAGACACGGACCCAGGCCCTATGGGGCGCAGCAGGCGAGAAAACTTTGCAATGTGCGAAAGCACGACAAGGTTAATCCGAGTGGTTTGTGCTAAACGAACCTTTTGACAGTCCTAGAAACACTGTTGAATAAGGGGTGGGCAAGTCTGGTGTCAGCCGCCGCGGTAAAACCAGCACCTCAAGTGGTCAGGATGATTATTGGGCCTAAAGCATCCGTAGCCGGCTCTGTAAGTTTTCGGTTAAATCTGTACGCTCAACGTACAGGCTGCCGGGAATACTGCAGAGCTAGGGAGTGGGAGAGGTAGACGGTACTCGGTAGGAAGGGGTAAAATCCTTTGATCTATTGATGACCACCTGTGGCGAAGGCGGTCTACCAGAACACGTCCGACGGTGAGGGATGAAAGCTGGGGGAGCAAACCGGATTAGATACCCGGGTAGTCCCAGCTGTAAACTATGCAAACTCAGTGATGCATTGGCTGTG-GCCAATGCAGTGCTGCAGGGAAGCCGTTAAGTTTGCCGCCTGGGAAGTACGTACGCAAGTATGACTTAAAGGAATTGGCGGGGGAGCACCACAAGGGGTGAAGCCTGCGGTTCAATTGGAGTCAACGCCAGAAATCTTCGGAGAGACAGCAGAATGAAGGTCAAGCTGAAGACTTTACCAGACAAGCTGAGAGGTGGTGCATGGCCGTCGCCAGCTCGTGCCGTGAGATGTCCTGTTAAGTCAGGTAACGAGCGAGATCCCTGCCTCTAGTTGCCACCATTACTCTGGAGTAGTGGGGCGAATTAGCGGGACCGCCGTAGAATACGGAGGAAGGAAGGGGCCACGGCAGGTCAGTATGCCCCGAAACTCTGGGGCCACACGCGGGCTGCAATGGTAACGACAATGGGTTTCGAATCCGAAAGGATGAGGTAATCCTCAAACGTTACCACAGTTATGACTGAGGGCTGCAACTCGCCCTCACGAATATGGAATCCCTAGTAACTGCGTGTCATTATCGCGCGGTGAATACGTCCCTGCTCCTTGCACACACCGCCCGTCGTTTCATTGAAGTGAGCTTTTAGCGAGGTGACGTCTGATTGGCGTTATCGAACTTGAGGTTCGTGACAAGGGAAAAGTCGTAACAAGGTGACCGTAGGGGAACCTGCGGTCGGATCACCTCCT------TAATAGGTGGATTGCTAGGCTTGAGGAGAGATGAAGGACGTGGCAAGCTTAAGCTCGGGGTAGGCGCACGCATCCTATGATCCCGAGATGTCCGAATGAGAATCTTACACTTTTGTGTATT---GGAAGTCGAACCGTGGGAATTGAAGCATCTTAGTACCACGTGGAAAAGAAATCGAGATTTCCCAAGTAGAGGCGATCGAAAAGGAAATAGCCCAAACTGAATCCTTCG------------GGAGTGTGGTGTTTTGG------AACACAGCTGAAATGTTCTGAAAAGTACTGACATAGAGGGTGATATCCCCGTAAGCGAA--GGGA-AGAGTCCTATTCTACCCGAGTAGTTGTCCTTGGTAGTGGGCAATGAATACAGGTGAAAGTAGCATCTGAGGCTAAATATCTCTCAAGACCGATAGTGGACTAGTACCGTGAGGGAAAGCTGAAAAGTACCCCGCGAAAAGTGCATGAAACCTATTACTTACAGCATGGCATGGAAGGTGATTTTTTCATTTTGGAGATTCTAGCAAGTTGAAGATTTGATGTTCAGTCATCAGTGTCATGCGTTCCGTCTCGAAACACGGGCCAGGGAGCTAACTGTCATGGCAAGCTTAAATCTTTAAGATGTAGGCGAAGGGAAACCGAGTTCTCGCAGCATT-----GTGAGGAGAAGCGTGTGAAAGTGCGTAGAGTCATGGCGGCGGCTAGAAGCCAGTCGATCTATTCCTGGGCTAGATGAAGGCGGGCGAAAGCCCGCTGGAGGTCTTAAGACGTTCTGACGTGCAAATCGTTGTTGTGACCTGGGAATAGGGGTCAAAAACCAATCTAGACTGGCGCTCGCTAGTTCCAACCGAAGCGTCTCGCAGGGCGTGCTTTGTGGAGATAGTGTTTCCGGTAGAGCACTGATAGAGCGGCGCGGGGGAGAAATCCCTCACCGCTCATTCAAACTCCGAACGGATATACATCGTAGAAGCAAGGACACGGGTTCATGTGGCGTAAGGCTCATGACCGAAAGGGGTTTAACCCAGACTGAAGTTAAGGTCCCCAAATTTTTGCTAAGTGTCAAGCTAAAGAGCGTGTTCTCGCCAAGACAGCAGGGAGGTAAGCTCAGAAGCAGCTATCCTTTAAAAAGTGTGTAACAACTTACCTGCCGAGGGGGGATGCCTCAAAAACGGACGGGGCTAAAGCAAAGTACCGATACTTTAGATAAACATCAATGGATGTTTCGTGGTAGGTTGGCGTAGTGATTGGGTCGAAGCAGGGCGGTAACGTCCTGTGGACCGGTTTCTATTGCAGATCCTGGCGGCAGTAACAGCATAGTATGGTGAGAATCCATACCACCGTAAGCGCAAGGGTTTCCAGGCAATGGTTATCAGCCTGGAGGTAGTCGATCCTAAGATGTACCTCAACAGAGTACACCGTGGGAAACTAGTTAATATTCTAGTACCTT---------ATGGAGCGTTTGAGCTA------TTGCTTCCGGATAGGGGTTGTACAATCGTCGTTGTATCTAACTATCGAGAACTGGGGAGTGTCGTAATGACGAGAACCAGTTCGAGGTAGGAATGGCTCCGCGTTAGCGGAGTTTTCTCGATTCCAGGAGACCATGAAAGACTTGTAGTTAGCAAAGTGCA-AGCTCGTACCCAGAACCGACACAGGTGCGCTGGCTTAGTAAGCTAAGGTGCTACGGGTATACCGTAGGCGAGGGAATTCGGCAAATTAGTCCTGTAGCTTAGGTATAAGGGATGCCTGCGATCGGAATGGGGACCGCAGGTTGCAATGACAAGGGGGTTTCGACTGTTTAATAAAAACACAGGCGACTGCTAGTCCGAAAGGATTTGTATAGTCGCTGAATCCTGGCCGGTGCCGGTACCTAAAACTTGGGTTCAACCGAGCTAAGGGCCGGTTAACGCCGGGAGTAACTCTGACTCTCAAGGTAGCCAAATGCCTTGTCGGGTAAGTTCCGACGCGCATGAATGGAACAACGAGAGCCCCACTGTCCCCGCCTACAACCCGGTGAAGCCACAAGGTGGACGAACAGTCCATCGCCTTCCATCGGGGAGAGAAGACCCCGTGGAGTTTTACTGCAGCTTGTGCTTGTGGTATAGTAAGAATTGCACAGGGTATCTGGGAGCCA-TGTTAACACTCTCCGGGGTGTTGG-GAAGCAACGATGTAACACCAGACTCTTTTTGCAGTACCACTTATCCAGTGAAGACCGGAGACACGTGCAGGTGGGCAGTTCGGCTGGGGCGGCACCCCTTTGAAAAGATATCAAAGGGGCCCAAAGTTGAGTTCAAACGGGGCAGAAATCCGTTGAAGAGGGCAAAGCCAAAAACTCGACTGAATGGATTTCCAAACGCACGGAATTCATAGACGAAAGTCTGGCTTAGCGATCCTTCGTGTGCCCACTATTGGGGCCCGGAGGTGACAGAAAAATTACCCCAGGGATAACAGGCTCGTCGCGGGCGAGAGCTCCTATCGACCCCGCGGTTTGGTACCTCGATGTCGGCTTTTCCTATCCTGGTCCTGCAGCAGGGGCCAAGGGTGAGGCTGCTCGCCTATTAAAAGGGAACATGAGCTGGGTTTAGACCGTCGTGAGACAGGTCGGTCTCTGCCTGATGGAAGCG-TGAATAACTGAGGGGAAGTTGCTCCGAGTACGAGAGGAACAGAGCAGCGTGGCCACTGGTTTACCGGTTGTCAAGGCA-GGCCGGGCAGCTAAGCCGTTTAGGCTAAGTGCTGAAAGCATCTAAGCACGAATCCTATCCCGAGACAAGTTATTCTTTCGT--AAGATGAAGGTCGGCAGCAGAAGACTGCGTTGATAGGAAGGTGGTGTAGATCACAAGCTTCGG--CGAGTGG-TGAGCCAGCCTTTACTAATAGACCAAC
[truncated: 221,413 more chars]
