# Supplementary material for: Expanding the phylogenetic distribution of cytochrome b-containing methanogenic archaea sheds light on the evolution of methanogenesis
Source: ISME J. 2022 Jul 9;16(10):2373–87. doi: 10.1038/s41396-022-01281-0 (PMC9478090; doi:10.1038/s41396-022-01281-0)
Supplement: Supplementary file 10 — Dataset 1 [file 41396_2022_1281_MOESM10_ESM.zip › Supplementary dataset Sequences for trees/Ahb-NirDH.aln.fa]

>Acidianus-ambivalens-DSM3772@WHYS01000001.1_600
LEYHFPYTPFYEISRRLGISEDKTIDRIKKLEIIKRIGMYINFRAKGGALVAAQIYRRIA
LLTHNFIRNH-PKYNVWFVIKAENEKLDSNIKNLYSKKSLKLSVKYDISKELLKALSVPL
PITKRPFKEIAEKFNMTEDQLIDLIKELKDKHVVKDYGATLNGEKVGIKENAMLLID-TE
DIEKACENIALHINEATHVVLREPWDYLCYCMLHGKDKQVIFDAVKKVISYMLLFSLENL
K--PGIVM
>Acidianus-ambivalens-LEI-10@CP045482.1_2291
LEYHFPYTPFYEISRRLGISEDKTIDRIKKLEIIKRIGMYINFRAKGGALVAAQIYRRIA
LLTHNFIRNH-PKYNVWFVIKAENEKLDSNIKNLYSKKSLKLSVKYDISKELLKALSVPL
PITKRPFKEIAEKFNMTEDQLIDLIKELKDKHVVKDYGATLNGEKVGIKENAMLLID-TE
DIEKACENIALHINEATHVVLREPWDYLCYCMLHGKDKQVIFDAVKKVISYMLLFSLENL
K--PGIVM
>Acidianus-hospitalis-W1@CP002535.1_776
LEYHFPYTPFYEISRRLGISEDETIDRIKKLEIIKRIGMYINFRAKGGALVAAQIYRRIT
LLTHNFIRNH-PKYNVWFVIKAENEKLDYNIKNLYSKKSLKLSVKYDISKELLKALSVPL
PITKRPFKELAEKFNMTEDQLIDLIKELKDKHVVKDYGATLNGEKVGIKENAMLLID-TE
DIEKACENIALHINEATHVVLREPWDYLCYCMLHGKDKQVIFNAVKKVISYMLLFSLENL
K--PGIVM
>Acidilobus-saccharovorans@CP001742.1_110
LEYNFPLDPYADVASSLGVDEGTLLQELRLLGVLKRVGFYYNFRSQGAALVALSAVAKAT
AVTHSYLRDD-PDYNVWIVVKRDNDEIIKAAEELTSVRTYKLSVKYDLSPKLPEALR-SL
PLEPRPYSAAAKLSGLSEEEVVRLIPRLLEAGVLLDPGAAVDGESLGFKENGMVVME-PS
GSPEELCEAAARSEYSTHVVLRSAWRYPCYAMIHAVRRDLVEEVARIIASYRIIYSLRDL
K--PGVVR
>Aeropyrum-pernix-K1-DNA@BA000002.3_995
LQYNFQLDPIGDAARSVGLSPEKAVERLKELGIVKRIGFYYNYRAQGAALVAFAALANLF
RVTHNYLRNH-PVYNVWIVIKRPTEELLRAVDELFSRKTYKLSVKYDLDPLLPRLVR-VL
HLNLNPYSHAAERLGISVDEVLSQVKLLLDKGVLMDPGLALDGHKAGFTENAMVVME-PE
GGGEETCVRAAELPYSTHVVLREAWRHICYFMVHATSKERINMVLEEAKDAMAIFSLEDL
K--PGYIR
>ANME-2-cluster-archaeon-8MPa@JAAXOD010000095.1_34
------------------------------------------------------------
------------------------------------------------DAKLLKIAQDGI
LLVPEPFNEVAAQLGISVDDVIHRIDNMQHEGVIRRFGASIGHRVIGITANAMCTWNVPD
DRVEDVGAIMAGFTEVTHCYQRPGWPYNLFTMVHAYTQEECKKIARQISDYNILFSEKEF
K--KTGVR
>ANME-2-cluster-archaeon-HMMV-459B1@QBUV01000100.1_18
------------------------------------------------------------
------------------------------------------------DLKLIKLTQDGI
DLVPEPFKEIALELAISEAEVIDRIEVLVESGVIRRFGASIGHRVLGIVANAMCVWNVPD
DRVEEVGAVMAGFGEVTHCYERVEWDYNLYAMIHARTREECEHTAHDISDYILLFSEKEF
K--KTGVR
>ANME-2-cluster-archaeon-HR1-@MZXQ01000097.1_2
------------------------------------------------------------
------------------------------------------------DRQIIKLTQDGI
SIESEPFKEIARHLNISENEVIQRIKHLQYQGVIRRFGASIGHRVIGITANAMCTWNVPD
ERVEDIGAIMAGFTEVTHCYERPEWPFNLYTMVHAYTHSECEKIAAQISDYKILFSEKEF
K--KTGVR
>ANME-2-cluster-archaeon-WYZ-LMO14@PIXW01000100.1_7
------------------------------------------------------------
------------------------------------------------DLRLIKLTQDGI
ELVPEPFKKIARELNISEEEVINRINTLIEHGIVRRFGASIGHRALGILFNAMCVWNVPD
HRVEEVGAIMAGFDEVSHCYERLDWEYNLYAMVHARTREECERIAHEISDYTILFSEKEF
K--KTGVR
>Archaeoglobi-archaeon-JdFR-42@MTND01000040.1_55
------------------------------------------------------------
------------------------------------------------DWKLIRLIQDWF
PIEGRPYLEIGKRLGINEDEVMERLRRLISLGVIRRLSASIKHRKAGFGANGMVVWNVED
DRVEEIGRKIAEFPEVTHCYERPDWNYNIYAMIHGRTRDEVIEKIEEISEYRVVWSVKEY
K--KTHFR
>Archaeoglobi-archaeon-rG16@RSFX01000007.1_21
------------------------------------------------------------
------------------------------------------------DWKLIRLIQDWF
PIEGRPYLEIGKRLGINEDEVMERLRRLISLGVIRRLSASIKHRKAGFGANGMVVWNVED
DRVEEIGRKIAEFPEVTHCYERPDWNYNIYAMIHGRTRDEVIEKIEEISEYRVVWSVKEY
K--KTHFR
>Archaeoglobi-archaeon-WYZ-LMO1@QNUY01000010.1_18
VQYKMPITPIEDLADEIGRNPEDIIKKLREYGILKRYGANMNYRAFPSSLIGFKIKARKI
NVKHNFLRDA--EFNVWFTLKGRNEEVRQIAEKLPTKRVYKMDVKYDLDEG-IKILE-NL
PISKRPFR----DLGLDEEYSVDLIRELIKKGVVRDFSAVLSERGIGFNFNSMVVLK-TR
NPEAVAKKLL-SFPQITHLIERIKWFYPVYFMVHAVDRDRIESFAKRVLEMRLVYSRGSL
K--P----
>Archaeoglobi-archaeon-WYZ-LMO2@QNUZ01000192.1_3
IQYNLPLTPLVDLAEEIGRDYESVEKALQSYGLIKRYGANLNYRAFPSSLVGFKVVARKI
NVKHNYLRDA--EFNVWFTLKGRNAEIAEIVSKLPTKKVYKMDVKYDLGEE-IRKLE-SL
PVARRPFL----EMGLDEEETVSLIEELKKKGVVRDFSGVLSESKVGFKFNGMNVIR-TE
HPERLARKLL-EFKQITHLIERIKWNYPIYFMIHAVERDTIERFKAQIADVRIIYSRANL
K---T---
>Archaeoglobi-archaeon-WYZ-LMO3@QNVA01000018.1_8
VQYKMPITPIEDLADEIGRNPEDIIKKLREYGILKRYGANMNYRAFPSSLIGFKIKARKI
NVKHNFLRDA--EFNVWFTLKGRNEEVRQIAEKLPTKRVYKMDVKYDLDEG-IKILE-NL
PISKRPFR----DLGLDEEYSVDLIRELIKKGVVRDFSAVLSERGIGFNFNSMVVLK-TR
NPEAVAKKLL-SFPQITHLIERIKWFYPVYFMVHAVDRDRIESFAKRVLEMRLVYSRGSL
K--P----
>Archaeoglobus-fulgidus-DSM-4304@AE000782.1_1639
--------------------------------------------------MGF--VAAKI
NVKHNFLRDA--YYNVWFTVKGRDEEIEALVISLPTKRVYKMDVKYDLEEDFVRALE-SL
DVAERPFA----KFNRPEEEVVDIIEELMRKGVGRDFSGVLRERKVGFRENGMTVLKLSA
KPEKVAMQLLERFPQITHLIERVKWNYPIYFMVHAVTREPIEEIRARVTAAETIYSRANL
R--EV---
>Archaeoglobus-profundus-DSM-5631@CP001857.1_14
LQYNFPITPYTDLAYRLDLDPDSVISKLSNFGIIKRVGANLNYKAIGACLVAFACIARVI
NLKHNYLRDH-ERYKVWFTVKGESEKIFEEVERLPSKRVYKMSVKYDL-IDLIIRLQ-NI
PILERPFK----FEGYSETEVVDIIKEMIKKGVFRDFYGVLRERAIGFKENGMNLVR-TD
EPEKIARKLLK-YPQITHLVERGNWKYPIYFMVHASEREKIEDFKREVS-ILTLYSVANL
K--D----
>Archaeoglobus-sulfaticallidus@CP005290.1_597
LQYNFPLEPYIGISEFTGLDLDYVLRKTKEFGIIKRIGAQLNYKAFRAVLVGAKAVAAII
NPKHNYLRDC-EEYNIWFTIKSRDDALRAKVEELPSKRVYKMDVKYDLDPELLRALEREF
PVQNRPFK-VYERFGYGEGELISLIEEMIDERVIRGFYAVLKERKIGFRENGMNLIR-TE
KPKKVALKLVREFPEITHLVERVKWNYPLYFMVHAVSRSSIEEIKSKAAEIRTLYSIRDL
N--PNYRY
>Archaeoglobus-veneficus@CP002588.1_1624
IQYRLPLQPLLELAEREKLDPDFVLRRVKEFGVIKRYGANLNYRAFSAALVGANVVARII
NPKHNYWREH-EHYSVWFTIKARNEELFSKIDELPTKRVYKMDVKYDLDASLLRRLE-SL
DVCERPFSKFAEN-GYTESELVDLIAELIKKGVVRDFSGVLKERKIGFLENGMTVIK-TD
NPEKLALKLVEELPQITHLVERKGWQYPLYFMVHATRREPIEKI-RESLDTRTLYSKADL
K--EQA--
>Caldisphaera-lagunensis@CP003378.1_54
LQYNFPLRPYDEIADKLGIKLNELLNRINNLGIIKRIGFYYNFRSQGAALIAFESLAEIA
MVTHSYLRNH-PIYNVWIVAKRSSDELIKLAERLLSKRTYKLSVKFDLDKDFPLSIK-SL
PINEKPYEYILKKYNMSEEELENSLKMLLDKGVLADPGAALDGEKLGFKENGMAVME-PD
NNEESICECAASMSFSTHVVLRQRWKHVSYAMIHATDKEKINKMVEELRDIMVIYSLEDL
K--PGVIR
>Caldivirga-maquilingensis-IC-167@CP000852.1_153
AQYNFPIRPFLELARRIGVTEDWVIDSLRRFGLVRRIGALVNYRARGSALVALRVVAAEI
NVTHNFLRLH-NRYNIWYVTKATSGELEDKVRSLYAEKTYKIDVKFDLPLEFYEMIK-SI
NIVKEPFNEIKDKFKIPISRMTELIGELRDKGVIRDFYAMIDPDLAGFKANAMVTFSISD
------CEEVANIDEATHVVKRIKWNHNCYFMIHGVNYNIISSIVQDRLEYDVLPSIRNL
L--PNMAR
>Caldivirga-sp.--SpSt-118@DSBU01000107.1_23
AQYNFPIRPFLELADRVGATEDWVIDSMRRMGLIRRIGALVNYRARGSALVALRVVASEI
NVTHNFLRVH-DRYNIWYVTKAGSEELEGKVMRLYAERTYKIDVKFDLPMGFYESIK-SI
KIVSEPFSELSTKFGIPMSRLPDLISELRDKGIIRDFYAMLDPDLAGFRANAMVVFNTDD
------CESVANIDEATHVVKRVKWEYNCYFMIHAFNYEIIRNVVNERLNYELLPSIRNL
L--PNMAR
>Candidatus-Argoarchaeum-ethanivorans--Eth-Arch1@RPGO01000033.1_80
------------------------------------------------------------
------------------------------------------------DEKLLKLIQNGI
HIVSRPFEKPALDLGTSEDEVIKRIEELIESGVVRRFGASIGHRTVGIIANGMCTWNVPD
ERVLEVGEVMAGFPEVTHCYERSDWQYNMYTMIHSYTKGECEEVIKQISDYAILFSEREF
K--KSGVR
>Candidatus-Bathyarchaeota-archaeon-40935_Bin_7_Spades@JABXKY010000280.1_2
------------------------------------------------------------
------------------------------------------------DHEILQLIQDGV
PVTREPFKEAADKLGMTQEELVERVKAMNENGLIRRFSANINQRKLGITANAVVVWNIPE
AKMEASVPVFLKRGEISHIYERRRWEYNLYTVVHDYERESVERFAKKIADYQVLFSKRRF
K--GTSSR
>Candidatus-Ethanoperedens-thermophilum@WNEG01000019.1_3
------------------------------------------------------------
------------------------------------------------DEKLLKLIQNGI
HIVSRPFEKPASDLGIGEDEVIKRIGGMIESGVVRRFGASIGHRMIGIIANGMCTWNVPD
ERAQEVGEVMAGFQEVTHCYERSDWQYNMYTMIHSYTKEECGDVVKQISDYAILFSEREF
K--KSGVR
>Candidatus-Geothermarchaeota-archaeon-JdFR-14@MTMB01000001.1_18
LQYNMNIDPYIKASEDLDIDYKRLLADVNRLGVIKRIGFAFNYRSAGSALVGMSLYSKFM
SVKHNFVRDH-EVYNIWFTIRGVNEDILNKVGELKSLWTCKLSVKYNLDKEVMKQLR-SI
PVKERPFKEVAAKWGFGEAEFIDILREMMDKGVAVDFGAWLDGGNIGFKYNAMVVFKGDE
P---TCKHVVEKVPEATHVVLRKEWPWNIYFMIHGVKRQLVDERIHSIMSYMRLYSLRDL
G-------
>Candidatus-Geothermarchaeota-archaeon-S012-78-esom@WAKC01000020.1_45
LQYNFPLTPYTDVADKLGIDVNSTLKVLRNLGILKRVGFYFNYRSQGASLVAFSAIADIL
RVTHNFLRDH-EKYNVWAVIKRGSEELKTYVESLWSRKTFKLSVKFDLDISIPRLAR-TL
KLVERPYQYIGERVGLKEDEVLNIVKELLERGVLGDPGAAVEGKKVGFKENAMVVME-PY
DDGYSLCQCATELPFTTHVVLRDAWRHICYFMVHAVDREKIWEAVEEARDLKAIFSIKDL
K--PQVIR
>Candidatus-Helarchaeota-archaeon-CR_Bin_143@JABXJV010000182.1_4
LQNSFPLKPFEYIGKILNISEDDVIEMIRLLGIIRQISPVFDTKRLGSSLIAFKVIAEII
NVSHNYKRNC--EYNLWFTITVPPSDLERNYKKLPAIKLYKLRVKFDFDIDCIRTLQNDL
PLVPQPFKIMAENIDISHSELLSITKRFIKTGKIRRLAAVINHRNAGFLLNVMVVWNVSE
WKIDEYGAILSRFKQVSHCYRRPNWQYPLYSMIHARNREQCENIISD-------------
--------
>Candidatus-Hydrothermarchaeota-archaeon-S146-76-esom@WAQR01000134.1_7
LQNNLPVEPFLAVARKVGIDEDTFFRRVRRLGIIRKFGLRIDSKKVGSTLVALKVTGEKL
NVTHNYAREH--EYNIWFTIIEKDERLERALKRLPVQRKFKINVRFNI------------
------------------------------------------------------------
------------------------------------------------------------
--------
>Candidatus-Korarchaeota-archaeon-S016_48_esom@WALU01000007.1_15
LQYNFLLDPYSQASDHLKVPLEKLLKRLRELKLLKRIGYYVNYRSVGAALVAFASIDQEI
KVTHSYLRDH-PKYNLWVVIKGKNEEIKREVDLLPSKRTLRLSVKYDLTSTLLWELR-SL
PLEERPYKKLANKCEYSEEGFLDLVKEMLESGVLRDPGASLSGRMAGFLANGMVLLG---
----NCGPLL-KHQEFTHIVEREGWPYSCYGMIHSRNKEIIQGIVKDIN--LVLYSLVDL
R--PEAVR
>Candidatus-Methanohalarchaeum-thermophilum-isolate-HMET1@MSDW01000002.1_91
------------------------------------------------------------
------------------------------------------------EAEILKEMEDGI
PLTRTPFEDAADSLDLPVDGVLGTLEKLLDEGKIRRFGASLAHRKIGKSANAMIVWNVPE
EQVDDVGKEISKFDNVTHCYKRPDWNYNLFSMVHGDSKSECEKIAEVISRYEIIYSTREF
K--KTGVK
>Candidatus-Methanoperedenaceae-archaeon-FeB_1@PQAS01000028.1_39
------------------------------------------------------------
------------------------------------------------DLKLLKTIQDGI
PIVSEPFKHIAAQVGLSETEVLERLHKLGKEGAIRRFGASIGHRSIGITANAMCTWNVPD
EKVEEVGAIMAGFPEVTHCYERPDWKYNLFTMVHAYSHQECEKIAKEISDYSILFSEREF
K--KTGVR
>Candidatus-Methanoperedenaceae-archaeon-HGW@PGYG01000078.1_7
------------------------------------------------------------
------------------------------------------------DIKLLKLTQDGI
SIEPEPFRKIAQELGITEDEILDRMDKLVKEGVIRRFGASIGHRAIGITANAMCTWNVPD
ERVEEVGAVMAGFPEVTHCYERPDWEFNLFTMIHAYSREECENIAKQVSGYSILFSEKEF
K--KTGVR
>Candidatus-Methanoperedenaceae-archaeon-Kmv03@JACUTP010000192.1_2
------------------------------------------------------------
------------------------------------------------DIKLLRFVQDGI
PIEPEPFRKIADELGITEKEVLNRLDNLVKEGVIRRFGASIGHRAIGITANAMCTWNVPD
ERVEEVGAIMAGFPEVTHCYERPDWKYNLFTMIHAYSREECEKIARQISDYSILFSEREF
K--KTGVR
>Candidatus-Methanoperedens-sp.-BLZ2@NTMG01000018.1_65
------------------------------------------------------------
------------------------------------------------DLKLLKTIQDGI
PIVSEPFKHIAKEAGLSETDVLARVHSMAKEGVIRRFGASIGHRAIGITANAMCTWNVPD
EKVEELGAIMAGFPEVTHCYERPDWNYNLFTMVHAYSREECEKIAKEISDYSILFSEREF
K--KTGVR
>Candidatus-Methanoperedens-sp.-MnB_20@VEPM01000013.1_43
------------------------------------------------------------
------------------------------------------------DLKLLKTIQDGI
PIVSEPFKHIAKEVGLSETDVIERVHNMTKEGVIRRFGASIGHRAIGITANAMCTWNVPD
EKVEELGAIMAGFPEVTHCYERPDWKYNLFTMVHAYSREECEKIAKEISDYSILFSEREF
K--KTGVR
>Candidatus-Methanoperedens-sp.-MnB_21@VEPN01000022.1_17
------------------------------------------------------------
------------------------------------------------NISLLKSTQDGI
PIVDKPFEQIAGELGISEDEVLDRLGTMIKEGIIRRFGASIGHRVIGITANAMCTWNVPD
DRVEEVGAIMAGFSQVTHCYERPDWKYNLFTMIHAYSRDECEKIAKEISDYSILFSEREF
K--KTGVR
>Candidatus-Methanoperedens-sp.-SB2@WBTY01000020.1_12
------------------------------------------------------------
------------------------------------------------DLKLLKTIQDGI
PIVSEPFKHIAKEAGLSETDVLARVHSMAKEGVIRRFGASIGHRAIGITANAMCTWNVPD
EKVEELGAIMAGFPEVTHCYERPDWNYNLFTMVHAYSREECEKIAKEISDYSILFSEREF
K--KTGVR
>Candidatus-Methanoperedens-sp.-UBA453@DAJM01000026.1_46
------------------------------------------------------------
------------------------------------------------DIRLLKLTQNGL
PIIAEPFRGIAMELGISEDEVLNRLENLIREGVVRRFGASIGHRAIGITANAMCTWNVPD
ERVEEVGAIMAGFPEVTHCYERPDWKYNLFTMIHAYSRDECERTAKEISDYSILFSEREF
K--KTGVR
>Candidatus-Nitrosoarchaeum-koreensis-MY1@AFPU01000001.1_447
IQWTFPLMPFDDIAKKFETTPEIIKERLVNLGVLRQLSAIFDTRRLGSSLVAMEIVANQI
NVSHNYERDH--QFNLWFTLAVPPSDLKSEVDKLPTIQLFKIGVKLDMDKEFIRELQKDM
DIVDRPFLIPAKKLGLTESELFDKLKYYEEIGVMRRFAAILRHREVGFTANGMIVWNVPD
DKISEVGSKLGAFPQVSHCYQRPDWPYSVFSMIHCKSESEAGEVAKTIQDYKILFSTREF
K--KTRVE
>Candidatus-Nitrosocaldus-cavascurensis-strain-SCU2@LT981265.1_219
IQWEFPLRPFLAIGERLGISEEEVIARIRRLQIIREIDAIFDTRRLKSALVAMSVVAEAV
NVSHNYERDD-PNYNLWFTIAVPPGNVKREVERLPTIKLYKIGVRLDMDKMFIRELQKDI
EVVSEPFSEPARRLGISVEDYLARAKYYESIGVMRRFAAILRHRNAGFIANGMIVWIVPE
ARIDEVGTLLASFPQVTHCYRRPDWPYNLYSMVHARSREVCEGIAMEFADYRILFSTREF
K--KERVR
>Candidatus-Nitrosocaldus-islandicus-isolate-3F@CP024014.1_1678
IQWEFPLRPFLAIGERLGISEEEVIARIRRLQIIREIDAIFDTRRLKSALVAMSVVAEAV
NVSHNYERDD-PNYNLWFTIAVPPGNVKREVERLPTIKLYKIGVRLDMDKMFIRELQKDI
EVVSEPFSEPARRLGISVEDYLARAKYYESIGVMRRFAAILRHRNAGFIANGMIVWIVPE
ARIDEVGTLLASFPQVTHCYRRPDWPYNLYSMVHARSREVCEGIAMEFADYRILFSTREF
K--KERVR
>Candidatus-Nitrosocosmicus-exaquare-G61@CP017922.1_311
IQWSFPLRPFLEMANKYHLTEDEVLNRTQRLGIIRQISAIFDTRKLGSALVAFSVVANEI
NVSHNYERNH--EYNIWFTLAVSPADMKADLDKLPTLKMYKIGVKLDMDKEYIRQLQKDI
EIIKEPFKSITNSLGISLEELFNQVKEYEKIGIMRRFAAILRHRQAGFTANGMIVWNVPE
YNIDQVGLKIASFPQVSHCYRRPDWEFNLFSMIHARTFDAAEKIAKEISKYRILFSSREF
K--KERVK
>Candidatus-Nitrosopelagicus-brevis-CN25@Ga0069311_11_446
IQWTFPLRPFDEIAKKFSISPDEVKSRLKKMGVLRQLSAIFDTRKLGSSLVAMEIVALII
NVSHNYERKH--QFNLWFTLAVPPSDLKYELDKLPTLQLFKIGVKLDMDKEFIRQLQKDF
EIVDRPFLNAANELGITEEEVFERLRHYEKIGVMRRFAAILRHREAGFTANGMIVWKVPE
DRISKVGEKLGAFPQVSHCYERPDWPYNVFSMIHCKSISEANQVASDIQEYKILFSSREF
K--KTRVE
>Candidatus-Nitrosopumilus-koreensis-AR1@CP003842.1_532
IQWTFPLRPFDAIAKKFDTTPEIVKERLKQLGVLRQLSAIFDTRKLGSSLVAMEIVASQI
NVSHNYERDH--QFNLWFTLAVPPSDLKTELEKLPTLQLFKIGVKLDMDKDFIRELQKDM
DIIDEPFVKAANNLGISENELFEKMKYYEEIGVMRRFAAILRHRQVGFTANGMIVWKVPE
DKISAVGAQLGAFPQVSHCYERPDWPYNVFSMIHCKTHDEANKMAKTIQDYKILFSSREF
K--KTRVE
>Candidatus-Nitrosopumilus-piranensis-strain-D3C@CP010868.1_1691
IQWTFPLRPFDEIAKKFDTTPEIVKERLKQLGVLRQLSAIFDTRKLGSSLVAMEIVASQI
NVSHNYERDH--QFNLWFTLAVPPSDLKTELEKLPTLQLFKIGVKLDMDKDFIRELQKDM
DIIDKPFVKAANNLGISENELFEKMKYYEEIGVMRRFAAILRHRQVGFTANGMIVWKVPE
EKISDVGAQLGAFPQVSHCYERPDWPYNVFSMIHCKTHDEANEMAKTIQDYRILFSSREF
K--KTRVE
>Candidatus-Nitrosopumilus-salaria-BD31@AEXL02000062.1_25
IQWTFPLRPFDAIAKKFDTTPEDIKNRLSKLGVLRQLSAIFDTRKLGSSLVAMEIVANQI
NVSHNYERDH--QFNLWFTLAVPPSDLKEELDKLPTLQLFKIGVKLDMDKEFIRELQKDM
DIIDEPFVKAANNLGISENELFEKMRYYEDIGVMRRFAAILRHRQVGFTANGMIVWKVPE
DRISKVGETLGSFPQVSHCYERPDWPYNVFSMIHCKTHDEANEMAKTIQDYKILFSSREF
K--KTRVE
>Candidatus-Nitrosopumilus-sp.-AR2@CP003843.1_522
IQWTFPLRPFDAIAKKFDTTPEDIKNRLNQLGVLRQLSAIFDTRKLGSSLVAMEIVANQI
NVSHNYERDH--QFNLWFTLAVPPADLKEELEKLPTLQLFKIGVKLDMDKDFIRELQKDM
EIIDEPFVKAANNLGITESELFEKMKYYEDIGVMRRFAAILRHRQVGFTANGMIVWKVPE
DRIAKVGETLGSFPQVSHCYERPDWPYNVFSMIHCKTHDEAHEMAKTIQEYQILFSSREF
K--KTRVE
>Candidatus-Nitrosopumilus-sp.-BD31@A_C4_191
IQWTFPLKPFDDIATKFATTPEIIKSRLLNLGVLRQLSAIFDTRRLGSSLVAMEIVANQI
NVSHNYERDH--QFNLWFTLAVPPSDLKTEVDKLPTIQLFKIGVKLDMDKEFIRELQKDM
EITDRPFLNSAKKLGLTEEQLFEKMKYYESIGVMRRFAAILRHREVGFTANGMIVWNVPD
NKILEVGTKLGAFPQVSHCYQRPDWPYSVFSMIHCKSEDEAEEMAKTIQDYKILFSTREF
K--KTRVE
>Candidatus-Nitrosopumilus-sp.-DDS1@gi|1039512988|gb|LGTD01000611.1|_3
IQWTFPLRPFDAIAEKFNTTPELIKERLNHLGVLRQLSAIFDTRKLGSSLVAMEIVASQI
NVSHNYERDH--QFNLWFTLAVPPADLKDELEKLPTLQLFKIGVKLDMDKNFIRELQKDM
EIIDEPFVKAAKNLGITENELFEKMKYYEEIGVMRRFAAILRHRQVGFTANGMIVWKVPE
DRISKVGETLGSFPQVSHCYERPDWPYNVFSMIHCKTHDEANEMAKTIQDYKILFSSREF
K--KTRVE
>Candidatus-Nitrosopumilus-sp.-NF5@CP011070.1_1639
IQWTFPLRPFDAIAEKFNTTPELIKERLNQLGVLRQLSAIFDTRKLGSSLVAMEIVASQI
NVSHNYERDH--QFNLWFTLAVPPADLKDELEKLPTLQLFKIGVKLDMDKNFIRELQKDM
EIIDEPFVKAAKNLGITEEELFKKMKYYEEIGVMRRFAAILRHRQVGFTANGMIVWKVPE
DRISKVGETLGSFPQVSHCYERPDWPYNVFSMIHCKTHDEANEMAKTIQDYKILFSSREF
K--KTRVE
>Candidatus-Nitrososphaera-evergladensis-SR1@CP007174.1_1213
IQWVFPLRPYLKIAKNYNISEDEVMRRISGLGLIRQINAIFDTRRLGSALIAFAVVAEKV
NVSHNYERNH--EYNMWFTLAVPPSDMKEELDRLPTLKMYKIGVKLDMDKEYVRELQKDL
PVVKEPFKEMAQNLGITTAELFAKAREYEKVGLMRRFAAILRHRDAGFVANGMVVWNVPE
ERVDDVGFKLAAFPQVSHCYRRPDWKYNVFSMVHARSLEAAEKMAVEMSDYKILFSSREF
K--KERVK
>Candidatus-Nitrososphaera-gargensis-Ga9.2@CP002408.1_2855
IQWVFPLRPYLEIANRYSISEQDVMRRIKALGLIRQINAIFDTRRLGSALVAFAVVADRV
NVSHNYERNH--EYNMWFTLAVPPSDMKKDLDRLPTLKLYKIGVRLDMDKEFIRELQKDL
AVVQEPFKEAADNLGITTGELFAKAKEYESTGIMRRFAAILRHRDAGFVANGMVVWNVPE
DKIDEVGFKLAAFPQVSHCYRRPDWRFNLFSMVHARSLEAAEKMAVEMSDYKILFSSREF
K--KERVK
>Candidatus-Nitrosotenuis-chungbukensis-strain-MY2@AVSQ01000014.1_27
IQWSFPLEPYKELANRFHLTTDEMKNRISNLGVLRQLSAIFDTRKLGSSLVAMSIVANQI
NVSHNYERNH--EYNLWFTLATPPTDLKTEVDKLPTIKLFKIGVKLEMDKEFIRQLQKDL
EVVDRPFLQAAKNLGMTEDQVFEQLKRYEKIGVMRRYAAILRHRDVGFTANGMIVWNVPE
PRIEDVGEILGAFPQVSHCYQRPDWQYNVFSMVHCKSIPEAEDVAKEIQDYRILFSSREF
K--KTRVE
>Candidatus-Nitrosotenuis-cloacae-strain-SAT1@CP011097.2_1288
IQWSFPLEPYKSLADKFHISNDEMKNRITQLGVLRQLSAIFDTRRLGSSLVAMAVVANQI
NVSHNYERNH--EYNLWFTLATPPTDLKTEVDKLPTIKLFKIGVKLDMDKEFIRQLQKDL
QVIDRPFLPAAQALKMSEAQVFEKLYYYESIGVMRRYAAILRHRDVGFTANGMIVWRVPE
EKIESVGETLGAFPQISHCYQRPDWPYNVFSMVHCKSIAEAESMAKDIQDYKILFSSREF
K--KTRVE
>Candidatus-Nitrosotenuis-uzonensis@Ga0055351_101_24
IQWSFPLEPYRELAIRFNIPVDEMKRRILAMGILRQLSAIFDTRRLGSSLVAMAIVANQI
NVSHNYERNH--EYNLWFTLATPPSDLKTEVDKLPTIKLFKIGVKLDMDKEFIRQLQKDL
PVIDRPFLPAAQNLGMTEVQVFEKLRHYEEIGVMRRYAAILRHRDAGFVANGMIVWRVPE
DRIEQVGATLGSFPQISHCYQRPDWPYNVFSMVHCKSVSEAEDMAKEIQDYRILFSSREF
K--KTRVE
>Candidatus-Syntrophoarchaeum-caldarius@LYOS01000004.1_147
------------------------------------------------------------
------------------------------------------------DREILEKIQDGI
PIVEKPFSEIGESLGLDESEVIDRLNRLIDEGKVRRFAASIAHIKVGINANAMCVWDVPD
ERVEEVGSICASFPEVTHCYERPDWHYNLFTMVHGKSRKECEEVIQRISTFIILFSDKEY
K--KTGVR
>Candidatus-Syntrophoarchaeum-sp.-WYZ-LMO15@PIXX01000099.1_13
------------------------------------------------------------
------------------------------------------------DLEILKCIQDGI
PIVKRPFFEVAKSIGIDEKEIIARLNRLIDEGKIRRFAASLAHRKVGIDANAMCVWDVPD
ERIEEVGSICASFPEVTHCYERPDWQYNLFTMVHGRTKEECEEIVQRIANYIILFSEKEY
K--KTGVR
>Cenarchaeum-symbiosum-A@DP000238.1_1184
IQWTFPLRPYDEIAAKFAITPDEAKARISHLGVLRQLSAIFDTRRLGSSLVAMEIVAEHI
NVSHNYERDH--KFNLWFTLAVPPADLKTEVDKLPTIQLFKIGVKLEMDKEFIRQLQKDL
KVTDRPFLPAAEALNMTEEEVFERLKYYESIGVMRRYAAILRHRDAGFSANGMIVWKVPE
DRIDEVGATLGAFPQVSHCYQRPDWPYNVFSMVHCKSQDEAKDVARAIQEYKILFSTREF
K--KTRVE
>Haloarcula-sp-CBA1115@CP010529.1_2187
FQSDFPIRPFEAVGEALGVSAGTALDRVKTLGIFRRFGPVLNPPVIGSTLAAVSAVAEII
NVNHNYARDH--EWNMWFVVTAGSKRRDEILAELPMLTDYYIDLEFPVDRRLLLEIQSGF
PLVATPYRDVADAVDADVSEVLSAIKQLQRTGCIKRIGCVVNHIVTGFDNNCMVVWNVPD
DALDERGQAVGELPYVTLCYHRPDWQYNLFTMIHGREASVVDQKINELAEHDRLYSTATL
K--QTGAR
>Haloarcula-sp-CBA1129@RKSM01000001.1_2522
FQSDFPIRPFEAVGDTLGVSAETALDRVKTLGIFRRFGPVLNPPVIGSTLAAVSAIAETI
NVNHNYARDH--EWNMWFVVTAGSQRRDEILAELPMLTDYYIDLEFPVDRRLLLEIQTGF
PLVATPYRDVADAVDADVSDVLSAIKRLQRTGCIKRIGCVVNHIVTGFDNNCMVVWDVPD
DALDERGQAVGELPYVTLCYHRPDWQYNLFTMIHGREATVVDQKIDELADHDRLYSTATL
K--QTGAR
>Haloarcula-sp-MD-130@BIXZ01000001.1_1119
FQSDFPIRPFEAVGDALGVSAETALDRVTALGIFRRFGPVLNPPVIGSTLAAVSAVAEII
NVNHNYARDH--EWNMWFVVTAGSQRRDEILADLPMLTDYYIDLEFPVDRRLLLEIQSGF
PLVATPYREVAAAVDADVTEVLSAIKRLRRTGCIKRIGCVVNHIDTGFDNNCMVVWDVPD
EALDERGEAVGELPYVTLCYHRPDWQYNLFTMIHGREAAVVDRKIDELADHDRLYSTATL
K--QTGAR
>Haloarcula-vallismortis-ATCC-29715@AOLQ01000069.1_300
FQSDFPIRPFEAVGDALGVSAGEALDRVKSLGIFRRFGPVLNPPVIGSTLAAVSAVAEII
NVNHNYARDH--EWNMWFVVTAGSQRRDEILAELPMLTDYYIDLEFPVDRRLLLEIQTGF
PLVATPYRNVADAVDADVLDVLSAIKRLQRTGCIKRIGCVVNHIVTGFDSNCMVVWNVPD
DALDERGQAVGELPYVTLCYHRPDWQYNLFTMIHGREAAIVDQKIDELADHDRLYSTETL
K--QTGAR
>Halobacteriaceae-archaeon-AArc-S@CP064786.1_2820
FQSGFPVRPFRVLGEAVNVSEAEALERVERLGVFRRFGPVLNPPVIGSTLAAVQAITDVI
NINHNYRRDH--EWNMWFVVTAGSQRRDEILDDLPMLTDFYINLEFPVEAELLLEIQSGF
PLSRTPYADIAATLDADVPDVVAGIERLLDAGCIKRIGCVVNHIVTGFDSNCMVVWDVDD
EELDERGVAVGDLPYVTLCYHRPDWEYNLFTMIHGRDAAAVDEKIDELADHERLYSTETL
K--QTGAR
>Halobacteriales-archaeon-QH-10-67-22@PXQN01000011.1_4
WQSGFPVRPFETLGSELGVDADEALERVKRLGIFRRFGPVLNPPVIGSTLAALQVVADVV
NVNHNYARDH--EWNMWFVVTAASERRDAIVAELPMLTDFYIDLEFPVERRLLLAVQDGF
PLVATPYRELAAELDVPVADVLAAVERLRDRGCVKRVGCVVNHLATGFDANCMVVWDVPD
DDLDERGVAVGRLPYVTLCYNRPDWPYNLFTMVHGREQAAVDEKIDDLADHERLYSTATL
K--QTGAR
>Halobacteriales-archaeon-QH-7-65-31@PXQU01000003.1_9
YQSGFPVRPFRVLAAEIGVEEHDALDRVRRLGIFRRFGAVLNPPVIGSTLAAVKAIAETL
NVNHNYRRDH--EWNMWFVVTASDATRDEILTDLPMLTDYYIDLEFPVDRRLLLAIQDGF
PLTETPYADVAAEIGAGVEAVLAGIERLRENGCIKRIGCIVNHVVTGFDSNCMVVWDVPD
EQLDEYGERVGRLPYVTLCYHRPDWPYNIFTMVHGRDSAAVDEVIDELAPHERLYSTATL
K--QTGAQ
>Halobacteriales-archaeon-QH-7-66-36@PXQV01000003.1_17
YQSGFPVRPFRTVADGLGIEEADALDRVRRLGIYRRFGAVLNPPVIGSTLAAVRAVADAI
NVNHNYRRDH--AWNMWFVVTAGSDSRDRILAELPMLTDYYIDLEFPVDRRLLVEIGDGF
PLSATPYADIAEAVDADRDSVLAAVERLLADGCIKRVGCVVNHVVTGFDSNCMIVWDVPD
DRLDDRGSAVGSLPYVTLCYHRPDWSYNLFTMVHGRQPEAVDAVVDELSEHERLYSTETL
K--QTGAQ
>Halobacteriales-archaeon-QH-9-66-26@PXRD01000066.1_4
YQSDFPIRPFRAVGEELGVSETEALARVERLGVFRRFGAVLNPPVIGSALAAVSAIAGIV
NVNHNYRRDH--DWNMWFVVTAGSETRDSILDELPMLTDFYIDLEFPVDARLLLAIQEGF
PLTATPYRDIATETDAPVESVLDAIRRLCEAGCIKRIGCIVNHVVTGFDANCMVVWDVPD
EVLDARGT-------------------------------DVDAKVDELADHERLYSTETL
K--QTGAR
>Halobacterium-hubeiense@CEMQ01000001.1_2006
YQSGFPIRPFEAVADDLGVTEADALERVERLGVFRRFGAVLNPPVIGSTLAAVRAVAEVI
NVNHNYRRAH--AYNQWFVVTAGSEKRDEILAELPMLTDYYIDLEFPVDADLLLAIQDGF
PLSRTPYRDVADAIGAPVEDVLDATERLLADGCIKRVGCVVNHVVTGFDANCMVVWDVPD
DELDERGVEVGQLPYVTLCYHRPDWPYNLFTMIHGRESDAVDEKIDELADHERLYSEETL
K--QTGAR
>Halobacterium-sp-GSL-19@CP070377.1_1323
FQGGFPVRPFEPAAEALEFSATELRDRVRTLGVLTRFGALINAEEIGASLVAMHAIADTV
NVAHNYEREH-PHLNMWFVVSVADE-VADVLAELPKQQEFRVEAKFLVERDLVVAVQDGL
PVVETPYCAVADDIGRDPEWVVATLRRFNESGMVRRVGVIPNHYALGYTENGMTVWNVPD
DAVDDVGPAVAGLDFVTHCYQRPVWEYNFFAMTHGRSEAESEARVERVRDWDTLFSTRIL
K--KTGIR
>Halobacterium-sp-PCN9@WUUU01000032.1_25
YQSGFPVRPFEAVAADLGITEADAVERVRRLGVFRRFGAVLNPPVIGSTLAAVKAIATTI
NVNHNYRRNH--EWNMWFVVTASSEKRDRILDDLPMLTDYYIDLEFPVEADLLLAIQDGF
PLSATPYRDVADAIGANVADVLDATERLLANGCIKRVGCVVNHVVTGFDANCMVVWDVPD
DELDDRGVDVGQLPYVTLCYHRPDWPYNLFTMIHGRESDAVDAKIDELAEHERLYSEETL
K--QTGAR
>Halobacterium-sp-R2-5@JAANTH010000002.1_242
YQSGFPIRPFESVADELGVSEAEALERVERLGVFRRFGAVLNPPVIGSTLAAVRAIAETI
NVNHNYRRDH--EYNQWFVVTAGSEKRDEILADLPMLTDYYIDLEFPVDADLLLAIQDGF
PLSATPYRDVANAIGAPVEDVLDATKRLLADGCIKRVGCVVNHVVTGFDANCMVVWDVPD
DELDERGVSVGELPYVTLCYHRPDWPYNLFTMIHGRESDAVDEKIDELAEHERLYSEATL
K--QTGAR
>Halobaculum-sp-WSA2@WUUS01000001.1_114
YQSGFPVRPFRAVAADLGIGEDEALERVTRLGVFRRFGAVLNPPVVGSTLAAVSAVAEVI
NVNHNYRRDH--EWNQWFVVTAASETRDRILAELPMLTDYYIDLEFPVDRALLVEIQDGF
PLSATPYRDVAEAVDADVSDVLAAIERLLADGCIKRIGCVVNHIVTGFRNNCMVVWNVPG
DRLDELGESVGELPYVTLCYHRPDWGYNLFTMVHGREADAVDAKIDELADHERLYSTATL
K--QTGAQ
>Halobellus-sp-Atlit-38R@QXIJ01000009.1_81
YQSGFPVRPFRAVGDALGIDETEALDRVRDLGIFRRFGAVLNPPVIGSTLAAVSAVAEVI
NVNHNYRREH--EWNMWFVVTAASEKRDAILEELPMLTDYYIDLEFPVEADLLVEIQDGF
PLSATPYRDVADAIDADVDAVVGAIERLLEDGCIKRIGCVVNHVVTGFDSNCMVVWNVPD
DELDERGEAVGELPFVTLCYHRPDWEYNLFTMIHGREGDVVDAKIDELAEHERLYSTETL
K--QTGAR
>Halobellus-sp-MBLA0160@JACKXD010000001.1_850
YQSGFPVRPFRVVADELGTGEDEALDRVRRLGIFRRFGAVLNPPVIGSTLAAVSAIAEVI
NVNHNYRRDH--VWNMWFVVTAASEKRDAILAELPMLTDYYIDLEFPVDAALLVEIQDGF
PLSATPYRDVADAIGADVDEVVGAVGRLLADGCIKRVGCVVNHVVTGFDANCMVVWDVPD
DRLDARGEAVGELPYVTLCYHRPGWEYNLFTMIHGRETDAVNQKVDELADHERLYSTATL
K--QTGAR
>Halocalculus-aciditolerans@BMPG01000001.1_686
FQGGFPVWPFGAAADTLDVDPDELLERIARLGVLSRFGPLVNAEEIGATLVAMHAIAELV
NVAHNYEREH-PYLNMWFVVSVADDRVEEVLAELPKQQEFRVEAKFYVERDLVMEVQDGL
PLTLTPYEDVAETLETDVEWVLETLRRFVVEGKIRRIGVVPNHYKLGYTENGMTVWDVPD
DVVDDVGPAVASLEFVTHCYERPVWPYNFFAMTHGRSEAESEARVQQVKDWDTLFSTRIL
K--KTGIR
>Haloglomus-irregulare@QMDX01000001.1_437
YQSGFPVEPFQSVAADLGVPEAETLERVRALGIFRRFGAVLNPPVVGSTLAAVSAVAGMI
NVNHNYRRSH--EWNMWFVVTAGSETRDRIIAELPMLTDFYIDLEFPVERRLLLEIQDGF
PLTRTPYRDIAAAIDAPVDSVLAAVERLLGEGCIKRVGCVVNHIVTGFDANCMVVWDVPD
DELDARGEAVGSLPYVTLCYHRPDWGYNLFTMVHGREAAAVDAKVDELAEHERLYSTETL
K--QTGAR
>Halomicroarcula-salina@WRXL01000001.1_588
FQSGFPIRPFEAVGDALGVSGDEALDRVERLGVFRRFGPVLNPPVIGSTLAAVSAIAEVI
NVNHNYARDH--EWNMWFVVTAGSQRRDEILADLPMLTDYYIDLEFPVDRRLVLEIQGGF
PLVATPYREVAEAVDADVADVLSAIERLQRTHCIKRIGCVVNHIATGFDSNCMVVWDVPD
GALDDRGEAVGELPYVTLCYHRPGWSYNLFTMIHGRETAAVDEKIDELADHDRLYSTKTL
K--QTGAR
>Halomicrobium-sp-LC1Hm@CP044129.1_735
FQSGFPVRPFETVGTQLGIDADDALERVRRLGVFRRFGPVLNPPVIGSALAAISVCAEVV
NVNHNYARDH--EWNMWFVVTASTERRDEILAELPMLTDYYIDLEFPVARRLLLAIQEGM
PLSATPYRELAASVDAPVEDVLATIERLREDGCIKRIGCVVNHVATGFDSNCMVVWDVPD
DELDERGRTVGELPYVTLCYHRPDWPYNLFTMIHGRESDAVDAKIDELADHERLYSTATL
K--QTGAR
>Halomicrobium-sp-ZPS1@CP045142.1_2254
YQSGFPVRPFETVGTRLGIDADDALERVQRLGVFRRFGPVLNPPVIGSALAAISVCAEIV
NVNHNYARDH--EWNMWFVVTASTERRDEILAELPMLTDYYIDLEFPVARRLLLAIQDGM
PLSATPYRDLAASVDAPVPDVLATIERLREDGCIKRIGCVVNHVATGFDSNCMVVWDVPD
DELDERGRTVGELPYVTLCYHRPDWPYNLFTMIHGRESDAVDAKIDELADHERLYSTATL
K--QTGAR
>Halopenitus-persicus@AP017558.1_771
FQGGFPVRPFEPAAAALEVTGPELCDRVRRLDVLSRFGALVNAEAIGASLVAMHAVAETV
NVAHNYEREH-PHLNMWFVVSVADDRVREVLDRLPKRREFHVGAKFLLERDLVVEIQGGL
PITETPYADVAAAIGADVEWVIETIARFNAAGKVRRVGVIPNHYALGYTENGMTVWDVPE
DVLPEVGPVVAGMDFVTHCYERPVWEYNFFAMTHGRSEAESERRIAEIADWDTLFSTRIL
K--KTGIR
>halophilic-archaeon-NEN8@SOSC01000002.1_185
FQGGFPVRPFEPAADALDLDAEALLARIQALGVLTRFGALINAEAIGATLVAMHAVAEQV
NVAHNYEREH-PHLNMWFVVSVPDDRVDEVLAELPKQQEFRVEAKFLLELDLVLEIQDGL
PVTATPYRDVAEAIDQDVDWVTETIKRFDQEGKVRRVGVIPNHYALGYSENGMTVWNVPD
EKLDAVGPAIAGLDFVTHCYERPVWPYNFFAMTHGRSEAESQERIQQVRDWDSLFSTQIL
K--KTGIR
>halophilic-archaeon-SHRA6@ML241294.1_589
YQSGFPIHPFARVGAELGVSEDEALARVEQLGVFRRFGAVLNPPVIGSTLAAVQAIAEVI
NVNHNYRRDH--EWNMWFVVTAGSETRDEILAELPMLTDYYIDLEFPVEADVLLAIQDGF
PLSLTPYDDIADAIDVPVEAVLAAIERLLADGCIKRIGCIVNHIVTGFQNNCMVVWDVPD
DELDNYGEAVGSLPYVTLCYHRPDWPYNLFTMIHGREADAVDEKIDELADHERLYSTETL
K--QTGAR
>Halosimplex-litoreum@CP065856.1_3072
WQSGFPVRPFEAVAADVGVDESEALDRVQRLGIFRRFGPVLNPPVIGSTLAAVQAVAEVI
NVNHNYARDH--EWNMWFVVTAASERRDAILAELPMLTDFYIDLEFPVDRRVLLEVQGGF
PLTATPYRDVAEAVGAPVDGVLASVERLLADGCIKRIGCVVNHLVTGFDANCMVVWDVPD
DELDDRGVEVGKLPYVTLCYHRPEWPYNLFTMIHGREQDAVDAKIDELADHERLYSTETL
K--QTGAR
>Halosimplex-sp-TH32@ML214297.1_261
WQSGFPVRPFEAVAADLGVAESEALERVRRLGIFRRFGPVLNPPVIGSTLAAVRAVAAVI
NVNHNYARDH--EWNMWFVVTAASERRDAILAELPMLTDFYIDLEFPVDRRVLLEVQGGF
PLSATPYRDVAAAVDAPVADVLASVEKLLADGCIKRIGCVVNHLVTGFDANCMVVWDVPD
DELDERGVEVGKLPYVTLCYHRPEWPYNLFTMIHGREQDAVDAKIDELATHERLYSTETL
K--QTGAR
>Halosimplex-sp-YPL4@QWGG01000004.1_128
WQSGFPVRPFEAVAADVGVDEAEALERVQRLGVFRRFGPVLNPPVIGSTLAAVKAVAAVI
NVNHNYARDH--EWNMWFVVTAASERRDEILAELPMLTDFYIDLEFPVDRRVLLEIQEGF
PLTATPYADVAAAVDAPVADVLDSVERLLADGCIKRIGCVVNHLVTGFDANCMVVWDVPD
DDLDECGVAVGRLPYVTLCYHRPDWPYNLFTMIHGREQDAVDEKIDELADHERLYSTETL
K--QTGAR
>Halostella-litorea@SJER01000001.1_585
FQSDFPVHPFRAVADAIGTDEADALARVERLGIFRRFGPVLNPPVIGSTLAAVSAVADVI
NVNHNYRREH--EWNMWFVVTAGSERRDAILAELPMLTDYYIDLEFPVETDLLLEIQDGF
PLTATPYGDVAAALDADVEDVLAAVERLRDDGCIKRIGCVVNHVVTGFDSNCMVVWDVPD
GELDDRGVAVGRLPYVTLCYHRPGWPYSVFTMIHGRDADAVDEKIDELADHERLYSTETL
K--QTGAR
>Halostella-pelagica@CP040678.1_2665
FQSEFPVRPFRAVGDAIGTDETDALARVERLGIFRRFGPVLNPPVIGSTLAAVQAVAETI
NVNHNYRRDH--EWNVWFVVTAASDRRDEILDELPMLTDYYIDLEFPVEGNLLLEIQDGF
PLTATPYEDVADALDAGVDDVLAAIERLRDDGCIKRIGCVVNHVVTGFDSNCMVVWDVPD
EDLDDRGTAVGSLPYVTLCYHRPGWPYSVFTMIHGRDPDAVDEKIDELADHERLYSTETL
K--QTGAR
>Halostella-salina@RCIH01000001.1_650
FQSGFPVRPFRAVADAIGTDEADALARVERLGIFRRFGAVLNPPVIGSTLAAVSAVAEVI
NVNHNYRRDH--EWNMWFVVTAGSERRDAILAELPMLTDYYIDLEFPVEKEILLEIQDGF
PLTATPYGDVADALGADTEDVLAAVETLRDDGCIKRIGCIVNHVVTGFDSNCMVVWDVPD
DELDERGTAVGRLPYVTLCYHRPGWPYSVFTMIHGRDPDAVDEKIDELADHERLYSTETL
K--QTGAR
>Halostella-sp-LT12@RCDI01000001.1_915
FQSGFPVRPFEAVGDAVGTDEADALARVERLGIFRRFGPVLNPPVIGSTLAAVQAVAEVI
NVNHNYRRDH--EWNMWFVVTAGSERRDEILAELPMLTDYYIDLEFPVEADLLLEIQDGF
PLTATPYADVADAVGADVDDVLDAIERLRADGCIKRIGCVVNHVVTGFDSNCMVVWDVPD
EDLDDRGTAVGGLPYVTLCYHRPGWPYSVFTMIHGRDPDAVDEKIDELADHERLYSTETL
K--QTGAR
>Halovivax-sp-KZCA124@CP071597.1_2910
FQGGFPVSPFEPAAAAMDVTAADLLETVRDLGVLSRFGALVNAQEIGATLVAMHAVVERV
NVAHNYEREH-PHLNVWFVVSVADERVDEVLSTLPKLQEFRVEAKFSVERDLILEIQDGF
PLTATPYADIAEAIEQDLEWVLETVARFDLEGKIRRIGVIPNHYALGYTENGMTVWNVPD
ELVSEVGPDVASLPFVTHCYERPVWPYNVFAMTHGRSEEESDRRVEQVRDWDTLFSTQIL
K--KTGIR
>Ignicoccus-hospitalis-KIN4-I@CP000816.1_853
LQYNFPLTPFEEVARALGISQERVLERTKELKIIKRIGFTVNYKSMGAALVGVKVLKAIL
MVTHNYLRDD-PDYQVWFTIKAKNEVLKEEVKNLPSKKVCKVSVRYDPPEEFPKDVS-RL
KPVERPYAEVAKKYGMSEEEVVEKVKLLLREGVLRNPGASVDGDKIGFKYNSMIVMK-VD
DDVEVCRRIAEEVPEASHVVARVRWPYPVYFVLHATKKELVEDVASRVIDYRKLYSLENL
K--PGVAR
>Korarchaeota-WYZ-LMO9@QNVG01000115.1_2
LQYRYPLEPYKEIAERLKTTEDDVIRRIARLGIIKRIGAYVSFRAVGSALVAARVISERL
KVSHCYERDH--YFNLWYVIKSRSEELTRKVEELHSKRTYKLSVKFDL-ERFLAMIR-RF
PLSRRPFREIGSSLGISEEDVIRMLEKLISVGAVRDVGAALDGDLLGFSHNCMLLIH-SD
MADEVCRRIALEVPEATHVVLREGWRYNCYAMVHSRSRERIDYVVSEIVEFLPVMSRRNL
K--PGVIR
>Marine-archaeal-group-1-JGI-GoM_375m_188_E10@BHASB_NODE_2_length_165110_cov_56.9638_19
IQWTFPLKPFDEIAKKFDISPDEVKEKLVQLGVLRQLSAIFDTRKLGSSLVAMEIIAHQI
NVSHNYEREH--EFNLWFTLAVPPSDLEKELEKLPTLQLFKIGVKLDMDKEFIRELQKDM
EIVDRPFQKAAENLGMTEDQIFEKLHHYEEIGVMRRYAAILRHREAGFTANGMIVWKVPK
ERITEVGNKLGAFPQVSHCYERPDWPYNVFSMIHCKSFDEAGEVAGQIQEYKILFSAKEF
K--KTRVE
>Marine-Group-I-crenarchaeon-SCGC-AB-629-I23@ARWQ01000005.1_43
IQWTFPLKPFDEIAKKFEISPDEVKEKLIQLGVLRQLSAIFDTRKLGSSLVAMEIIAHQI
NVSHNYEREH--EFNLWFTLAVPPTDLENELEKLPTLQLFKIGVKLDMDKEFIRELQKDM
EIVDRPFQKAAKNLGMTEEQIFEKLHHYEEIGVMRRYAAILRHREAGFTANGMIVWKVPE
GRITEVGNKLGSFPQVSHCYERPDWPYNVFSMIHCKSFDEAGEVAGQIQEYKILFSAKEF
K--KTRVE
>Marine-Group-I-thaumarchaeote-SCGC-AAA799-D11@gi|675343808|gb|JOSY01000011.1|_60
IQWTFPLRPFDAIAKKFDTTPEIVKDRLKQLGVLRQLSAIFDTRKLGSSLVAMEIVASQI
NVSHNYERDH--QFNLWFTLAVPPSDLKTELDKLPTLQLFKIGVKLDMDKDFIRELQKDM
DIIDEPFVKAAHNLGMTENELFAKMKHYEEIGVMRRFAAILRHRQVGFTANGMIVWKVPE
DRIADVGAQLGAFPQVSHCYERPDWPYNVFSMIHCKTHDEANEMAKTIQDYRILFSSREF
K--KTRVE
>Marine-Group-I-thaumarchaeote-SCGC-AAA799-E16@gi|662558315|gb|JNVL01000003.1|_70
IQWTFPLRPFDAIAKKFDTTPEIVKDRLKQLGVLRQLSAIFDTRKLGSSLVAMEIVASQI
NVSHNYERDH--QFNLWFTLAVPPSDLKTELDKLPTLQLFKIGVKLDMDKDFIRELQKDM
DIIDEPFVKAAHNLGMTENELFAKMKHYEEIGVMRRFAAILRHRQVGFTANGMIVWKVPE
DRIADVGAQLGAFPQVSHCYERPDWPYNVFSMIHCKTHDEANEMAKTIQDYRILFSSREF
K--KTRVE
>Metallosphaera-yellowstonensis-MK1@JH597768.1_508
LQYEFPLEPFNIISDKLRIPVRETLNMINRLEVIKRIGMYVNFRAKGGALIAADIFRREA
LLTHNFIRNH-PRYNVWYVLKADSESLERKVMSLFSKRNLKLSVKYDVNLELLKALSYPL
PIAERPFRGIAERFGYSEEELVELIGELRKKHVIKDYGATLNGEKVGIKENAMLLVN-TD
NIEKSCEKIAENLNEATHVVLREPWDYLCYCMIHGKDKRIIGEVSKNAVSYMLLFSLDNL
K--PGIVM
>Methanococcoides-burtonii@CP000300.1_1317
------------------------------------------------------------
------------------------------------------------DTRLLKLTQDGI
PFTHSPFADVAKELGMTEEDVVDRIKHLQVNGFIRRFGASIGHRAIGITANAMCTWNVPD
ELVEEVGAVMAGFSEVTHCYERPDWPYNLFTMVHSYTREDCEHVAKEISDYNLLYSVREF
K--KTGVR
>Methanococcoides-methylutens@CP009518.1_1772
------------------------------------------------------------
-----------------------------------------------MDTRLLKLTQDGI
PFTHSPFAKISEELGITEEEVVQRIEKLQENGFIRRFGASIGHRAIGITANAMCTWNVPD
ELVEEVGAVMAGFTEVTHCYERPDWPYNLFTMVHSYTKEDCEYVASEISDYQLLYSVREF
K--KTGVR
>Methanoculleus-marisnigri@CP000562.1_868
------------------------------------------------------------
------------------------------------------------DKELLILTQDGI
GFEERPFLRAARRLRISEEEVVARLQRLRQIGVVRRFGMRINPRKAELMANAMVVWSVPE
NCVAEVGAAMAESPDVTHCYERRRWEYNLYTVLHCRDREDALRRVAALSDYRVLFSTEEF
K--REPSG
>Methanodesulfokores-washburnensis-strain-MDKW@RCOS01000100.1_10
LQYRYPLEPYKEIAERLKTTEDDVIRRIARLGIIKRIGAYVSFRAVGSALVAARVISERL
KVSHCYERDH--YFNLWYVIKSRSEELTRKVEELHSKRTYKLSVKFDL-ERFLAMIR-RF
PLSRRPFREIGSSLGISEEDVIRMLEKLISVGAVRDVGAALDGDLLGFSHNCMLLIH-SD
MADEICRRIALEVPEATHVVLREGWRYNCYAMVHSRSRERIDYVVSEIVEFLPVMSRRNL
K--PGVIR
>Methanoflorens-stordalenmirensis@MflrDRAFT_Methanoflorens_stordalmirensis_v4_3_scaffold0.1_551
LQYEFPLEPFKELATRLDTPEDEILAKIRRLGVIREIGPIFNSKMIGSTLVALRVAAQII
NVTHNYEREG--EYNVWFTLAAASEALASTLEEVPVKRILKLKTNFKL------------
------------------------------------------------------------
------------------------------------------------------------
--------
>Methanofollis-liminatans@CM001555.1_1706
------------------------------------------------------------
------------------------------------------------DLALLAELEQGI
PAVEEPFAAIGQRIGISGEEVLERVQRLRDDGVIRKIRARINQRLVGITANALVAWRVPA
GGEERAIAYFSSSPGISHCYHRRRWEYTLYTVHHGRSRTAVLAAVEEAGDPCVLFSTEEF
K--RVPNV
>Methanohalobium-evestigatum@CP002069.1_225
------------------------------------------------------------
-----------------------------------------------MYTKIIKLTQDGI
PFTHSPFAQIASYLGISEDEVINIIKEMENKGIIRRFGASIGHRAIGITANAMCIWNVPD
EKVEEVGAIMAGFSEVTHCYERPDWPYNLFTMVHSYSKRDCEYVAEEISDYKLLFSEHEF
K--KTGVR
>Methanohalophilus-mahii@CP001994.1_1422
------------------------------------------------------------
-----------------------------------------------MSRKILELTQQGI
EFTHSPFKKIAEETDLSEQEIVDRLKEMQRQGIIRRFGASIGHRTIGITANAMCIWNVPD
EQVEDAGKIMSGFNEVTHCYERPDWPYNLFTMVHSYSKKECEEIAGKIADYRLLFSEHEF
K--KTGVR
>Methanohalophilus-sp.-RSK@RDSK01000009.1_248
------------------------------------------------------------
-----------------------------------------------MSRKILEVTQHGI
EYTHSPFKEIAEETGLSEQEIVDRLKEMQNQGIIRRFGASIGHRTIGITANAMCIWNVPD
ERVEEVGKVMSNFSEVTHCYERPDWPYNLFTMVHSYSKKDCEEIAGKIADYRLLFSEHEF
K--KTGVR
>Methanohalophilus-sp.-T328-1@LSRU01000005.1_18
------------------------------------------------------------
-----------------------------------------------MSRRILEVTQHGI
EFTHSPFKKIAEETGLREQEIVDRLKQMQNQGIIRRFGASIGHRTIGITANAMCIWNVPD
ERVEDVGKVMSGFSEVTHCYERPDWPYNLFTMVHSYSKKDCEEIAGKIADYRLLFSEHEF
K--KTGVR
>Methanolacinia-paynteri@KN360931.1_191
------------------------------------------------------------
------------------------------------------------DYKILNLLEEGM
PVVIRPFDLIGERAGISGEEVIGRLRRLHDEGAIKTIKARINQRKIGISANALVAWNVPS
GW--NGYERLASYPGVSHCYKRSRWDYTVYTVHHRHSREEVYEEVKEIADYVVIFSSKEL
K--RVPAV
>Methanolobus-psychrophilus@CP003083.1_2321
------------------------------------------------------------
------------------------------------------------DEQILIATQDGI
PLTGSPFRNIARRLGLSEEEVVERIRLMKEKGMIRRFGASIGHRDIGILANAMCIWNVPG
ERVEDVGRIMASFPEVTHCYERPGWEYNLFTMVHSYTREDCEQVAARISDYRLLFSEREF
K--KTGVR
>Methanolobus-tindarius@AZAJ01000001.1_701
------------------------------------------------------------
-----------------------------------------------MDEKIIKMTQNGI
PLKKSPFADIASKLGISEQEVIDRLKKMQEKDIIRRFGASIGHRDIGIVANAMCVWNVPD
ERTEEVGTIMAGFSEVTHCYERPGWDYNLFAMVHSYTKEDCEEVAARISDYKLLYSDREF
K--KTGVR
>Methanomethylovorans-hollandica@CP003362.1_803
------------------------------------------------------------
------------------------------------------------QKQILVLTQEGI
PITSSPYQDISQQLSITEEEVVKQITLMKELGIIRRFGASIGHRDIGITANAMCVWNVPD
ENVEDVGKLMATVDDVTHCYARPGWPYNIFTMVHSYSRDECLAIAEEISDYKVMFSEKEF
K--KIGIR
>Methanonatronarchaeia-archaeon-Mnatro-ASL@RYFX01000066.1_7
------------------------------------------------------------
------------------------------------------------EKKVLTALQDGI
PLTKNPYSEVARSVGMETDELIEITNKLIHEGKIRRFGASINHYKVGKNYNAMIVWDVPN
YEVDEVGRKMTEYEEVSHCYERPDWNYNLFTMVHGETKQETQEIADKISNYELIYSTREF
K--KTGVK
>Methanonatronarchaeum-thermophilum-strain-AMET1@MRZU01000002.1_118
------------------------------------------------------------
------------------------------------------------EKKVLTALQDGI
PITENPYQQIAESIGMETNELLNIVKDLTKQGKVRRFGASINHYKAGKKYNAMIVWDVPN
YDVDRIGRKMTEYEEVSHCYERPDWNYNLFTMVHGESEGETQEIAKKISEYELIYSTREF
K--KTGVK
>Methanoperedens-nitroreducens@JMIY01000007.1_254
------------------------------------------------------------
------------------------------------------------DIRLLKLTQNGL
PIIAEPFRGIAMELGISEDEVLNRLENLIREGVVRRFGASIGHRAIGITANAMCTWNVPD
ERVEEVGAIMAGFPEVTHCYERPDWKYNLFTMIHAYSRDECERTAKEISDYSILFSEREF
K--KTGVR
>Methanophagales-archaeon-CONS3730B06UFb1@QENH01000198.1_26
LQDNFPVRPWSDLGKMLGISEEEVLSRIQQLGVIRKLRTILDAKKLNSTLMAMKVVVNVV
NVTHNYRREH--DYNLWFTVTTCGKDLGSTVEELPTTTVFKIDVRFKFNKAIIHSTQERI
PLVDEPFAEIAKEMGISQDEVIARLKELISVGVIKRLGISVNQRKIGIVANAVVAWKVPQ
EQVKRVGSMLSAYREITHCYERVKWECNLFTVIHSYNRESVEETARKMSHYLVMFSNEQF
K--RTSVM
>Methanophagales-archaeon-G37ANME1@PQXB01000001.1_416
LQDNFPVRPWAVVGERLGLGEDEVLSSVQRLGVIRKLRTILDAKKVGSTLLAMRVVVGVV
NVTHNYRREH--DYNLWFTVTTCGKDLERTVEELPTTRVFKIDVRFRFDQTILRSTQDGV
PLVKEPFAEVAEEAEVSQEEVVARLKKLVSTGVVKRLGVSVNQRRVGIVANAVVAWKVPA
ERVESVGTLLSGFTEITHCYERAKWEHNLFTVIHGYDRASVEATAKRLSEYLVLFSGEQF
K--RTSVM
>Methanophagales-archaeon-G60ANME1@PQXC01000007.1_37
------------------------------------------------------------
------------------------------------------------DQAILRITQDGI
PLDKEPFKVIANQIGLTEEEVIARLKRLKSTGVIKRLGISVNQRKVGIVANAVVAWKVPE
QLVERIGNILSSYKEVTHCYERVKWEHNLFTVVHGYNRESVERFAKRMSDYIIMFSNEQF
K--RTSVK
>Methanoplanus-limicola@CM001436.1_1568
------------------------------------------------------------
------------------------------------------------DYMLIKELERGL
PSEEEPFNAVGRKIGISGEEVIFRIKNLKDEGAIRKISARINQRKIGIMANALVAWSVPP
DW--DGYDELASHAGVSHCYLRKKWNYTVYTVHHRFSREEVHEEVKKIADYVVMFSSEEL
K--RVPAV
>Methanoregula-boonei@CP000780.1_972
------------------------------------------------------------
------------------------------------------------DIQILAALEDGL
PLVPEPFAEIGKRLGLSAEEVLARTQKLHAAGVIRRFRARINQRKLGISANALVAWRCDK
KPAEKTGAILASFPSVTHCYERRRWEYSLYTVHHGRSREAVEDEIRKLADYLVLFSTEEF
K--RVPHV
>Methanosaeta-concilii@CP002565.1_1011
VQVGFPLKPFEDLGGLLSLEEKEVIERLDGLGLVRRIGPILDLRRLGGILAALQVLAEFV
NVSHNYLRPNESGYNMWFTVSATEERIQEVLEELPTGRIFKIGVKFDI------------
------------------------------------------------------------
------------------------------------------------------------
--------
>Methanosaeta-harundinacea@DAXT01000024.1_5
------------------------------------------------------------
------------------------------------------------------------
--------------------MIERLQRLIEVGAIRRFSATIGHRALGIVANAMIVWRVPE
EEVARVGEIMASFEEVTHCYERTQWPYNLYTVVHSPSREECRKVAAEISDFQVLFSEREF
K--KTGAR
>Methanosalsum-zhilinae@CP002101.1_1478
------------------------------------------------------------
------------------------------------------------YIQLLRITQDGI
PFTSRPFKDAAAELNISEEEVVDLIKKMQSEGIIRRFGASIGHRVLGITANAMCTWNVPD
ERVEEVGKIMAGFNEVTHCYERPDWPYNLFTMVHSYTKEDCIRTAEDISDYKLLFSEKEF
K--KTGIR
>Methanosarcina-acetivorans@AE010299.1_591
IQQEVPLEPFARLGEILGLPETEVIERLRELGAVRRVGPVLSMRNMGSTLVALKVIAIFI
NVSHNYLRSA-AQYNLWFTLSAPNNRLERILGELPTKHLFKIQVKFDI------------
------------------------------------------------------------
------------------------------------------------------------
--------
>Methanosarcina-barkeri-CM1@CP008746.1_2290
IQQEVPLEPFAKLGEILGLSETEVIERLRELGAVRRVGPVLSMRNMGSTLVALKVVAIFI
NVSHNYLRSA-SQYNLWFTLSAPNNRLERIISELPTKHLFKIQVKFDI------------
------------------------------------------------------------
------------------------------------------------------------
--------
>Methanosarcina-barkeri@CP009517.1_2116
IQQEIPLEPFARLGEILGLPETEVIERLRELGAVRRVGPVLSTRNMGSTLVALKVIAIFI
NVSHNYLRSA-AQYNLWFTLSAPNDRLERILGELPTKHLFKIQVKFDI------------
------------------------------------------------------------
------------------------------------------------------------
--------
>Methanosarcina-barkeri-str.-Fusaro@CP000099.1_1537
IQQEVPLEPFAKLGEILGLSETEVIERLRELGAVRRVGPVLSMRNMGSTLVALKVVAIFI
NVSHNYLRSA-SQYNLWFTLSAPNNRLERILSELPTKHLFKIQVKFDI------------
------------------------------------------------------------
------------------------------------------------------------
--------
>Methanosarcina-horonobensis@CP009516.1_3947
IQQEVPLEPFARLGEILGLPEIEVIERLRELGAVRRVGPVLSTRNMGSTLVALKVIAIFI
NVSHNYLRSA-AQYNLWFTLSAPNNRLEEILSELPTKHLFKIQVKFDI------------
------------------------------------------------------------
------------------------------------------------------------
--------
>Methanosarcina-lacustris@CP009515.1_338
IQQEVPLEPFARLGEILGLPEIEVIERLRELGAVRRVGPVLSMRNMGSTLVALKVIAILI
NVSHNYLRSA-AQYNLWFTLSAPNDRLERILSELPTKHLFKIQVKFDI------------
------------------------------------------------------------
------------------------------------------------------------
--------
>Methanosarcinales-archaeon-ANME-2c-GOS@RXIK01000117.1_28
------------------------------------------------------------
------------------------------------------------DMQLIKLTQNGI
KLVPEPFKKIAVELNISEEDAVQRIGSLIDRGIIRRFGASIGHRALGIVANAMCVWNVPD
KRIESVGTTMAGFDEVSHCYERADWDYNLYTMVHARTQEECEHIAQEISDYTILFSEKEF
K--KTGVR
>Methanosarcinales-archaeon-GoM-Arc1-GOS@RXIJ01000040.1_32
IQLDFPLQPFKKLGEELGTPEKEIMMRIERLGVIRRIGPIINTRNAGSTLAAVKAVANII
SVSHNYLRGG--NYNIWFTISAANAELNRIIHELPTKRLFKIGVKFEI------------
------------------------------------------------------------
------------------------------------------------------------
--------
>Methanosarcina-mazei@AE008384.1_1793
IQQEVPLEPFARLGEILGLPEIEVIDRLRELGAVRRVGPVLSMRNMGSTLVALKVIAIFI
NVSHNYLRSA-AQYNLWFTLSAPNNRLERILSELPTKHLFKIQVKFDI------------
------------------------------------------------------------
------------------------------------------------------------
--------
>Methanosarcina-siciliae@CP009506.1_529
IQQEVPLEPFAKLGEILGLSETEVIERLRELGAVRRVGPVLSMRNMGSTLVALKVVAIFI
NVSHNYLRSA-AQYNLWFTLSASNNRLERILSELPTKHLFKIQVKFDI------------
------------------------------------------------------------
------------------------------------------------------------
--------
>Methanosarcina-soligelidi@JQLR01000001.1_1216
IQQEVPLEPFARLGEILGLPETEVIERLRELGAVRRVGPVLNTRNMGSTLVALKVIAIFI
NVSHNYLRSA-AQYNLWFTLSAPDNRLEEILSELPTKHLFKIQVKFDI------------
------------------------------------------------------------
------------------------------------------------------------
--------
>Methanosarcina-thermophila@CP009501.1_2219
IQQEVPLEPFARLGEIFGLPETEVINRLRELGAVRRIGPVLSMRNMGSTLVALKVVAIFI
NVSHNYLRSA-AQYNLWFTLSAPNNRLEEILNELPTKHLFKIQVRFDI------------
------------------------------------------------------------
------------------------------------------------------------
--------
>Methanosarcina-vacuolata@CP009520.1_545
IQQEVPLEPFAKLGEIIGLSETEVIERLRELGAVRRVGPVLSMRNMGSTLVALKVVAIFI
NVSHNYLRSA-SQYNLWFTLSAPNNRLERILSELPTKHLFKIQVKFDI------------
------------------------------------------------------------
------------------------------------------------------------
--------
>Methanosphaerula-palustris@CP001338.1_2592
-----PL-----------------------------------------------------
------------------------------------------------DVCLLRELERGL
PLVPAPFEEIGKRLNLSGAEVVERIRLLKEAGIIRKFRARIDQRKVGISANALVAWKLSG
SCDEDRGKLLATFPFVTHCYERRRWEYTHYTVHHGYSRDKVHNEIRTIADYRVLFSTREF
K--RMPNV
>Methanothrix-sp.-Ch96@JABLXT010000003.1_760
------------------------------------------------------------
------------------------------------------------DLTLLRALQDGI
PIVPHPFKEIGDRLGLDENTVISRLRALRESGVVRRFAATIGHRALGIIANAMIVWKVED
D-IERIGCIMASFEEVTHCYQRAGWPYNLYTVVHSRSREECEEIASRISEYRILFSEKEY
K--KTSAR
>Methanothrix-sp.-MAG-11@JACIVY010000006.1_20
------------------------------------------------------------
------------------------------------------------DLTLLRALQDGI
PIVPHPFKEIGDRLGLDENTVISRLRALRESGVVRRFAATIGHRALGIIANAMIVWKVED
D-IERIGCIMASFEEVTHCYQRAGWPYNLYTVVHSRSREECEEIASRISEYRILFSEKEY
K--KTSAR
>Methanothrix-sp.-WOFA04@WOYM01000074.1_5
VQEGFPLKPFEYLGGLLSLEEKEVIERLDGLGLVRRIGPILDLRRLGGILAALQVLAEFV
NVSHNYLRPNESGYNMWFTVSATEERIQEVLEELPTGRIFKIGVKFDI------------
------------------------------------------------------------
------------------------------------------------------------
--------
>Methermicoccus-shengliensis@JONQ01000011.1_121
------------------------------------------------------------
------------------------------------------------DVELLRAAQQGL
LVCSRPYRVIGEQVGLSEEEVLERLRRLKERGYIRRVAASIAHYNIGMMANALCAWCVED
DRVEEVGRKLASFREVTHCYQREGWRYNVYTMVHARTREECLAIVSSLADYVVLFSTREL
K--KTGVR
>Nitrosopelagicus-sp.-REDSEA-S31_B2@gi|1021407726|gb|LUPB01000029.1|_1
IQWTFPLRPFDAIAEKFNISSEEVKSRLTQMGVLRQLSAIFDTRKLGSSLVAMEIVAQQI
NVSHNYEREH--QFNLWFTLAVPPSDLKSELDKLPTLQLFKIGVKLDMDKEFIRQLQKDF
EIVDRPFLKAANALGITEEEIFEKLKHYESIGVMRRFAAILRHREAGFTANGMIVWKVPE
DRINQVGEKLGAFPQVSHCYERPDWPYNVFSMIHCKSIDE--------------------
--------
>Nitrosopelagicus-sp.-REDSEA-S37_B6@gi|1021408123|gb|LUPD01000008.1|_2
IQWTFPLRPFDAIAEKFNISSEEVKSRLTQMGVLRQLSAIFDTRKLGSSLVAMEIVAQQI
NVSHNYEREH--QFNLWFTLAVPPSDLKSELDKLPTLQLFKIGVKLDMDKEFIRQLQKDF
EIVDRPFLKAANALGISEEEVFEKLKHYESIGVMRRVAAILRHREEGFTANGMIVWKVPE
DRINQVGEKLGAFPQVSHCYERPDWPYNVFSMIHCKSIDEAKDMAKDIQEYKILFSSREF
K--KTRVE
>Nitrosopumilus-maritimus-SCM1@CP000866.1_537
IQWTFPLRPFDAIAKKFNTTPEIVKERLNQLGVLRQLSAIFDTRKLGSSLVAMEIVASQI
NVSHNYERDH--QFNLWFTLAVPPSDLKTELDKLPTLQLFKIGVKLDMDKDFIRELQKDM
DVIDEPFVKAANNLGMTENELFEKMKHYEEIGVMRRFAAILRHRQVGFTANGMIVWKVPE
DKITDVGAQLGAFPQVSHCYERPDWPYNVFSMIHCKTHDEANEMAKTIQDYRILFSSREF
K--KTRVE
>Nitrosopumilus-sp.-BACL13-MAG-121220-bin23@CP035425.1_482
IQWTFPLRPFDEIAKKFDTTPEIVKRRLKQLGVLRQLSAIFDTRKLGSSLVAMEIVASQI
NVSHNYERDH--QFNLWFTLAVPPSDLKTELDKLPTLQLFKIGVKLDMDKNFIRELQKDM
DIVDEPFVKAANNLGITENELFEKMKHYEEIGVMRRFAAILRHRQVGFTANGMIVWKVPE
DKISDVGAQLGAFPQVSHCYERPDWPYNVFSMIHCKTHDEANEMAKTIQDYKILFSSREF
K--KTRVE
>Nitrosopumilus-sp.-LS_AOA@LFLC01000037.1_20
IQWTFPLRPFDAIAKKFETTPENIKKHLNELGVLRQLSAIFDTRKLGSSLVAMEIVASQI
NVSHNYEREH--QFNLWFTLAVPPADLQEEVDKLPTLQLFKIGVKLDLDKDFIRELQKDM
EIIDEPFVKAANNLGISENELFEKLKHYEDIGVMRRFAAILRHRQVGFTANGMIVWKVPK
DRISQVGNLLGAFPQVSHCYERPDWPYNVFSMIHCKTQDEAHEVAKTIQEYDILFSSREF
K--KIRVE
>Nitrosopumilus-sp.-Nsub@Ga0132832_109_82
IQWTFPLRPFDAIAKKFDTTPEIIKEKLNHLGVLRQLSAIFDTRKLGSSLVAMEIVASQI
NVSHNYERDH--QFNLWFTLAVPPADLKTELEKLPTLQLFKIGVKLDMDKNFIRELQKDM
EIIDEPFVKAANNLGITEDELFEKMKHYESIGVLRRFAAILRHRQVGFTANGMIVWKVPE
DRISSVGETLGSFPQISHCYERPDWPYNVFSMIHCKTHDEANEMAKTIQEFRILFSSREF
K--KTRVE
>Nitrosopumilus-sp.-SJ@AJVI01000010.1_10
IQWTFPLRPFDAIAKKFDTTPEIVKERLKQLGVLRQLSAIFDTRKLGSSLVAMEIVASQI
NVSHNYERDH--QFNLWFTLAVPPSDLKTELEKLPTLQLFKIGVKLDMDKDFIRELQKDM
DIIDEPFVKAANNLGISENELFEKMKYYEEIGVMRRFAAILRHRQVGFTANGMIVWKVPE
DKISAVGAQLGAFPQVSHCYERPDWPYNVFSMIHCKTHDEANKMAKTIQDYKILFSSREF
K--KTRVE
>Nitrososphaera-viennensis-EN76@CP007536.1_2789
IQWVFPLRPYLEIAKNYNISEDEVMQRISGLGLIRQINAIFDTRRLGSALIAFAVVAEKV
NVSHNYERNH--EYNMWFTLAVPPSDMKGELDRLPTLKMYKIGVKLDMDKEFVRELQKDL
PVVREPFREMAQNLGITTAELFSRAREYEKEGLMRRFAAILRHRDAGFVANGMVVWNVPE
DRVDDVGFKLAAFPQVSHCYRRPDWKYNVFSMVHARSLEAAEKMAVEMSDYKILFSSREF
K--KERVK
>Pyrobaculum-aerophilum-YKB31@NMUE01000004.1_76
VQYNFPLRPFLAVAERIGASEEWVINRLREAGVLKRIGAILNYRSRGAALVGMAVVAAEV
NVSHNFQRDY-KPYNLWFVTKAQTEELEAKVAALYSLRSYKVDVRFDLPMAFFGKIK-SL
PLTPEPFKEAAQILGVSVPEALQKIRQLIELGILRDLHATLDGEKAGFRENAMVVMR--D
V----KCEEIAVLPISTHVVLRNKWEYPCYFMVHGVSRQVIEDYVGEALEYKLLYSVRDF
LGGREMAR
>Pyrobaculum-aerophilum-YKB32@NMUF01000005.1_96
VQYNFPLRPFLAVAERIGASEEWVINRLREAGVLKRIGAILNYRSRGAALVGMAVVAAEV
NVSHNFQRDY-KPYNLWFVTKAQTEELEAKVAALYSLRSYKVDVRFDLPMAFFGKIK-SL
PLTPEPFKEAAQILGVSVPEALQKIRQLIELGILRDLHATLDGEKAGFRENAMVVMR--D
V----KCEEIAVLPISTHVVLRNKWEYPCYFMVHGVSRQVIEDYVGEALEYKLLYSVRDF
LGGREMAR
>Pyrobaculum-ferrireducens-1860@CP003098.1_2007
VQYNFPLRPYAEVGRRLGAEEEWVIARLREAGVLKRIGAILNYRSRGAALVGMAVVAAEV
NVSHNFQRDY-KPYNLWFVTKAGSNELEAKVAGLYSLRSYKVDVRFDLPHAFFSKIK-SL
PLTPEPFREAAAVVGRSVPETLALIRELIGRGVLRDMHGTLDGERVGFRENAMVVLRRGD
-----VCEAVANLPISTHVVLRNRWEYPCYFMVHGVSRDVIESYVKDAMDYRLLYSVRDF
LGGREMAR
>Sulfolobus-islandicus-M1425@CP001400.1_1875
LEYNFPFQPFKIISEELKISEEELLNRIKKLGIVKRIGMYVSFRAKGGALIAARIFRKIA
LLTHNYVRDH-PKYNIWFVLKASDDTLNKNVKELYSKRTLKLSVKYDVDKQLLTELSYPL
KISQRPFKEIAEKHKMKEDELIELVRELYDKNVIKDYGATLNGEKIGIVENGMVLLD-TS
NIEKTCEKLALNIPEATHVVLREGWKYLCYSMIHASRKETIRNVANEISSYMILFSLENL
K--PGIVI
>Sulfolobus-islandicus-M1627@CP001401.1_1957
LEYNFPFQPFKIISEELKISEEELLNRIKKLGIVKRIGMYVSFRAKGGALIAARIFRKIA
LLTHNYVRDH-PKYNIWFVLKASDDTLNKNVKELYSKRTLKLSVKYDVDKQLLTELSYPL
KISQRPFKEIAEKHKMKEDELIELVRELYDKNVIKDYGATLNGEKIGIVENGMVLLD-TS
NIEKTCEKLALNIPEATHVVLREGWKYLCYSMIHASRKETIRNVANEISSYMILFSLENL
K--PGIVI
>Sulfolobus-sp-E11-6@CP045706.1_434
LEYDFPFEPFKIISEELKISEEELLNRIKKLGVIKRIGMYVSFRAKGGALIAARIFRKIA
LLTHNYVRDH-PKYNIWFVLKASDDTLNKNVKELYSKRTLKLSVKYDVDKQLLTELSYPL
KISQRPFKEIAEKHKMKEDELIELVKELYDKNVIKDYGATLNGEKIGIVENGMVLLD-TN
NVEKACEKLALNIPEATHVVLRESWKYLCYSMIHASKKETIRSVAKEISSYMILFSLENL
K--PGIVI
>Sulfolobus-sp-E5-1-F@CP045687.1_2040
LEYDFPFEPFKIISEELKISEEELLNRIKKLGVIKRIGMYVSFRAKGGALIAARIFRKIA
LLTHNYVRDH-PKYNIWFVLKASDDTLNKNVKELYSKRTLKLSVKYDVDKQLLTELSYPL
KISQRPFKEIAEKHKMKEDELIELVKELYDKNVIKDYGATLNGEKIGIVENGMVLLD-TN
NVEKACEKLALNIPEATHVVLRESWKYLCYSMIHASKKETIRSVAKEISSYMILFSLENL
K--PGIVI
>Sulfolobus-sp-S-194@CP035730.1_487
LEYHFPFKPFSEISERLGITEDEIIKKTKELEIIKRVGMYVNFRAKGGALIAAEIYRKIT
LLTHNYIRNH-PKYNVWFVLKAENDKLKENVEKLFSKKTLKLSVKYDIPKELLKDLSLPL
QITSRPFRNIAEKYNMKESELVELIKELKEKGVIKDYGATVNGDKVGIKENAMMLVN-SD
DIESSCYNLAKNLKEATHVVLREKWDYLCYAMIHGADKKIIFEVAKKGVSYMLLFSLDNL
K--PGIVI
>Sulfurisphaera-ohwakuensis-DSM-12421@JACHFY010000003.1_78
LEYHFPFKPFSEISERLGISEEEIIKKTKELEIIKRVGMYVNFRAKGGALIAAEIYRKIT
LLTHNYIRNH-PKYNVWFVLKAESDKLKENVKKLFSKKTLKLSVKYDIPKELLKDLSLPL
QISSRPFRNIAEKYNMKESELVELIKELKEKGVIKDYGATVNGDKVGIKENAMMLVN-SD
DIESSCYNLAKNLKEATHVVLREKWDYLCYAMIHGANKKIIFEVAKKGVSYMLLFSLDNL
K--PGIVI
>Sulfurisphaera-ohwakuensis-TA-1@CP045484.1_182
LEYHFPFKPFSEISERLGISEEEIIKKTKELEIIKRVGMYVNFRAKGGALIAAEIYRKIT
LLTHNYIRNH-PKYNVWFVLKAESDKLKENVKKLFSKKTLKLSVKYDIPKELLKDLSLPL
QISSRPFRNIAEKYNMKESELVELIKELKEKGVIKDYGATVNGDKVGIKENAMMLVN-SD
DIESSCYNLAKNLKEATHVVLREKWDYLCYAMIHGANKKIIFEVAKKGVSYMLLFSLDNL
K--PGIVI
>tdp10@scaffold_140_59
IQYSFPLRPFLVIAEKLEVSEEEVLGRVRRLGIIRQISAIFDARMLGSVLVAMKVVGEEV
SVSHNYLRDN--EINLWFTLALPSISLASFIKRLPAVRIFKNTVKFNFDIALIRELERDI
ELSFRPFAKPAYRLRISEKTLLEAAKELERKGIMKRFAAVLRHYKVGYIANCLLCMKVSE
DDANRIGIIVSSFPEVSHCFERTNEEYNLFTVIHERSRKRCDDVIDKILHYLSLYSVKEY
K--MKREY
>TDP8@scaffold_3447_4
IQYSFPLRPFLVIAEKLEVSEEEVLGRVRRLGIIRQISAIFDARMLGSVLVAMKVVGEEV
SVSHNYLRDN--EINLWFTLALPSISLASFIKRLPAVRIFKNTVKFNFDIALIRELERDI
ELSFRPFAKPAYRLRISEKTLLEAAKELERKGIMKRFAAVLRHYKVGYIANCLLCMKVSE
DDANRIGIIVSSFPEVSHCFERTNEEYNLFTVIHERSRKRCDDVIDKILHYLSLYSVKEY
K--MKREY
>Thaumarchaeota-archaeon-13_1_40CM_3_38_6@MNFZ01000072.1_4
IQWTFPLRPYSEIAKKFRVSDEEIMQRLGALGIVRQLSAIFDTRRLGSALVAMAIVANQI
NVSHNYERNH--EYNLWFTLAVPPSDLKSEIDKLPTIKLFKIGVKLEMDKNYIRELQKDL
EVVERPFLKSAQNLGITEEQLLEKAKYYEEIGIMRRFAAILRHREAGFIANGMIVWKVPT
ERVEEVGAKLGAFPQISHCYQRPDWPYNVFSMVHCKAIGEAEDMAKQIQEYKILFSSREF
K--KTRVE
>Thaumarchaeota-archaeon-13_1_40CM_38_12@MNED01000055.1_42
IQWTFPLRPYSEIAKKFYVSDEEIMQRLGALGIVRQLSAIFDTRRLGSALVAMAIVANQI
NVSHNYERNH--EYNLWFTLAVPPSDLKSEIDKLPTIKLFKIGVKLEMDKNYIRELQKDL
EVVERPFLKSAQNLGITEEQLLEKAKYYEEIGIMRRFAAILRHREAGFIANGMIVWKVPT
ERVEEVGAKLGAFPQISHCYQRPDWPYNVFSMVHCKAIGEAEDMAKQIQEYKILFSSREF
K--KTRVE
>Thaumarchaeota-archaeon-13_1_40CM_4_38_7@MNFB01000046.1_45
IQWTFPLRPYSEIAKKFRVSDEEIMQRLGALGIVRQLSAIFDTRRLGSALVAMAIVANQI
NVSHNYERNH--EYNLWFTLAVPPSDLKSEIDKLPTIKLFKIGVKLEMDKNYIRELQKDL
EVVERPFLKSAQNLGITEEQLLEKAKYYEEIGIMRRFAAILRHREAGFIANGMIVWKVPT
ERVEEVGAKLGAFPQISHCYQRPDWPYNVFSMVHCKAIGEAEDMAKQIQEYKILFSSREF
K--KTRVE
>Thaumarchaeota-archaeon-casp-thauma1@LFEW01000029.1_8
IQWTFPLRPFDDIAKKFNTSPEIIKEKLINLGVLRQLSAIFDTRKLGSSLVAMEIVANQI
NVSHNYERDH--QFNLWFTLAVPPADLNSELEKLPTLQLFKIGVKLDMDKDFIRELQKDM
DIIDEPFVKAATNLGITEDELFAKMKHYESIGVLRRFAAILRHRQVGFTANGMIVWKVPE
NRITSVGETLGSFPQVSHCYERPDWPYNVFSMIHCKTHTEANDVAKIIQEYKILFSSREF
K--KTRVE
>Thaumarchaeota-archaeon-casp-thauma3@LFEY01000030.1_11
IQWTFPLRPFDAIAKKFNIAPETVKERLTQLGVLRQLSAIFDTRKLGSSLVAMEIVASQI
NVSHNYERDH--QFNLWFTLAVPPADLNKELEKLPTLQLFKIGVKLDMDKDFIRELQKDM
EIIDEPFVKAASNLGITENELFEKMKHYENIGVMRRFAAILRHRQVGFTANGMIVWKVPE
DRILEVGEMLGAFPQVSHCYERPDWPYNVFSMIHCKTHDEANAMAKTIQDYSILFSSREF
K--KTRVE
>Thaumarchaeota-archaeon-CSP1-1@gi|952339408|gb|LDXL01000001.1|_28
IQWTFPLQPYHDIAKKFKITPEIVKERLNNLGVLRQLSAIFDTRKLGSSLVAMEIVAQQI
NVSHNYERNH--QFNLWFTLAVPPSDLKNEVDKLPTIQLFKIGVKLDMDKEFIRELQKDL
EIVDKPFSKVAQNLGMTEEQIFDKLRNYEEIGVMRRFAAILRHRDVGFVANGMIVWKVPE
ERITDVGGKLGAFPQVSHCYQRPDWPYNVFSMIHCKSEDEAQEMAKTIQDYKILFSAREF
K--KTRVE
>Thaumarchaeota-archaeon-SCGC-AAA007-O23@ARWO01000002.1_85
IQWTFPLKPFDEIAKKFEISPDEVKEKLIQLGVLRQLSAIFDTRKLGSSLVAMKIIAHQI
NVSHNYEREH--EFNLWFTLAVPPTDLEKELKKLPTLQLFKIGVKLDMDKEFIRELQKDM
EIVDRPFQKAAENLGMTEEQIFEKLHHYEEIGVMRRYAAILRHREAGFTANGMIVWKVPE
ERITEVGNKLGAFPQVSHCYERPDWPYNVFSMIHCKSVDEAGEVAGQIQEYKILFSAKEF
K--KTRVE
>Thermocladium-modestius-JCM-10088@BMNL01000001.1_165
AQYDFPIRPFEELGKRLGKSESWVMDALSKANQLRRIGALTNYKARKAALVGLRVVASAI
NVTHNFLRDH-PRYSIWYVTKAPTAELESKVRKLYAERTYKIDVKFDVPRQFFDSIR-SI
KIVERPFDEAAAIVDMPVGKLVDLLSDLRQRGVVRDFYAMFDPDAVGIRENSMVVFNATD
A----QCEGAALIDESTHVVKRIKWDYNCYFMIHAASKEILEETVRKRLEYRLVYSLRNL
L--YDMGK
>Thermocladium-sp-ECH-B@LOBW01000020.1_5
AQYDFPIRPFQELGKRLGKSESWVMESLSRASQLRRIGALTNYKAKKAALVGLRVVAAAI
NVTHNFLRDH-PRYNIWYVTKAPTQELEAKVARLYAERTYKIDVKFDVPRQFFDSIR-SI
KIVERPFDEVAAAAGMPVNKLVDLLDELRREGVIRDFYAMFDPDAVGIRENSMVVFNATN
A----QCEAAALLEESTHVVKRIKWDYNCYFMIHAASKGILENTVKQRLEYRLVYSLRNL
L--YDMGK
>Thermoplasmatales-archaeon-A10-Griffin-MG@WBYX01000003.1_58
IQESFPVDPYLDLSMELHIDRDIIVKKILNLGYIKRIVPRFGNKFYSGALIGASVLAEIL
NITHIYMRDN--EYNLWFTFVTVDNKLKRFRDELMSEMRYKLNVNFGV------------
------------------------------------------------------------
------------------------------------------------------------
--------
>Thermoproteus-sp.-JCHS_4-@LOBZ01000027.1_28
VQYDFPLRPYEVVGERMGVDEGWVIERLRELGILKRIGAILNYRSRGAALVGMAAVAAAV
NVSHNFQRDY-RPYNLWFVTKANSEELEAKVAALYSLRSYKVDVRFDLPMAFFSKVR-SL
PLAPEPFKEAAEALGLAVPEALEKMRELIRLGVLRDLHGTIDGEAVGFRENAMVVLR--E
P----VCEEAARLNITTHVVLRNKWPYPCYFMVHGVSRQVLEDYIQDAVEYRVLYSVRDF
LGGREMGR
>uncultured-Acidilobus-sp.-CIS@AYMB01000008.1_177
LQYSFAFDPYAEASAKLGVGEDELLKVLSGLGVLKRMGFYVNYRSQGAALVALSVVAEAV
AVTHAYVRDD-PDYSVWLVVKRGSDEIKRFAEELSSIRTYKLSVKFDLTAGLLRSLS-RL
PLSPMPYREVAAKHGLPEDALVSLVPRLVEAGVLADPGAAIDGESAGFRFNGMVVME-PS
GSPEGLCRAAAGFPYSTHVVLRGSWRYPCYAMIHAVRRETAEEAAEELSSYRVIFSLGNL
K--PGVTR
>uncultured-Acidilobus-sp.-JCHS@AYMD01000001.1_200
LQYNFAFDPYAEASARLGVGEDELLKALSGLGVLKRVGFYVNYRSQGAALVALSVVAEAV
AVTHAYVRDD-PDYSVWLVVKRGSDEIKRFAEELSSIRTYKLSVKFDLTAGLLRSLS-RL
PLSPMPYREVAAKHGLPEGALVSLVLRLVEAGVLADPGAAIDGESVGFRFNGMVVME-PS
GSPEELCRAAAGFPYSTHVVLRGSWRYPCYAMIHAVRRETVEEAAEELSSYRVIFSLGNL
K--PGVTR
>uncultured-Acidilobus-sp.-OSP8@AYMC01000010.1_34
LQYNFAFDPYAEASARLEVGEDELLKALSGLGVLKRVGFYVNYRSQGAALVALSVVAEAV
AVTHAYVRDD-PDYSVWLVVKRGSDEIKRFAEELSSIRTYKLSVKFDLTAGLLRSLS-RL
PLSPMPYREVAAKHGLPEDALVSLVPRLVEAGVLADPGAAIDGESAGFRFNGMVVME-PS
GSPEELCRAAAGFPYSTHVVLRGSWRYPCYAMIHAVRRETVEEAAEELSSYRVIFSLGNL
K--PGVTR
>Uncultured-Thaumarcheaota-bin-8@Ga0078905_1042_12
IQWTFPLRPFDAIAKKFDSTPEDIKKRLNQLGVLRQLSAIFDTRKLGSSLVAMEIVASQI
NVSHNYERDH--QFNLWFTLAVPPSDLKVELEKLPTLQLFKIGVKLDMDKDFIRELQKDM
DIVDEPFAGAAKNLGMTEDELFTKMKYYEDIGVMRRFAAILRHRQVGFTANGMIVWKVPE
DRIAKVGETLGSFPQVSHCYERPDWPYNVFSMIHCKTHDEANKMAKTIQEYKILFSSREF
K--KTRVE
>Vulcanisaeta-distributa-JCM-11216@BBBI01000005.1_232
LQYNFPIRPFLDIARRIGEDEDWVLDETRNLGLIKRIGAIVNYRSRGSALIGVNVVARAI
NVSHNFVR----------------------------------------------------
RVVRYEGQE---------------------------------------------------
------------------------------------------------------------
--------
>Vulcanisaeta-moutnovskia-768-28@CP002529.1_539
LQYSFPIRPFLKIANRLNEDEDWVLEKTRDLSVIKRIGALVNYRSRGSALVGVNVVAKAI
NVSHNFVREH-PRYNVWFVTKARSEELIMKVSNLTALRTYKIDVKFDLSMEFFRRLR-SI
NIVREPFNEIASLAGTSVDELGNLLDNLMRIGVIRDFYAALDSDRVGFRENAMVVFKATP
E----TCERTALIEETTHVVLRESWPYNCYFMIHGINRNVLEDAIGDIMEYETLYSTRNL
L--PEMPR
>Vulcanisaeta-sp-EB80@LCWN02000038.1_14
LQYNFPIRPFNEIANRLGTTEDWVLGKVDEFRIIRRIGALVNYRSRGSALIGVNVVAKAI
NVSHNFVRDH-PRYNVWFVTKAQNEELLKKVSGLTALRTYKIDVKFDLPMDFFRKLR-AI
KVVDEPFNEIAKIAGIDVDRLGDLINRLMKLGVIRDFYATLDSDKVGFRENAMVVFKASQ
E----LCERVALIEEATHVVLREEWPYNCYFMIHGVSKGVIEDSVNDIMGYEILYSIKNL
L--PEMPN
