# Supplementary material for: Expanding the phylogenetic distribution of cytochrome b-containing methanogenic archaea sheds light on the evolution of methanogenesis
Source: ISME J. 2022 Jul 9;16(10):2373–87. doi: 10.1038/s41396-022-01281-0 (PMC9478090; doi:10.1038/s41396-022-01281-0)
Supplement: Supplementary file 10 — Dataset 1 [file 41396_2022_1281_MOESM10_ESM.zip › Supplementary dataset Sequences for trees/Ahb-NirJ1.aln.fa]

>Acidianus-ambivalens-DSM3772@WHYS01000004.1_51
MIPVSVMVTDTGTIVTW-NLTYKCNLRCLHCSTEEALNLVDQMAEIPMII-MSG-GEPLM
RRDFFTIATANKGI-KLSLSTNG-TLKDLGFVYVPEFHDKFR-GVQGAFNMAIK-GIKNA
INAGLVGLRFTLTKENNYIELANLGVSRITFYHLKEL-KDEEYKIFIDKIHYAKQG---K
IEIETTLGTFD-GIY----KLLDFVKSTGGMISIYGDV-FPLGNIREKPLKEILK-----
NIPDIF-VNTENYLQKCGTCYCKGGDRSRAGNIYGDDP
>Acidianus-ambivalens-LEI-10@CP045482.1_560
MIPVSVMVTDTGTIVTW-NLTYKCNLRCLHCSTEEALNLVDQMAEIPMII-MSG-GEPLM
RRDFFTIATANKGI-KLSLSTNG-TLKDLGFVYVPEFHDKFR-GVQGAFNMAIK-GIKNA
INAGLVGLRFTLTKENNYIELANLGVSRITFYHLKEL-KDEEYKIFIDKIHYAKQG---K
IEIETTLGTFD-GIY----KLLDFVKSTGGMISIYGDV-FPLGNIREKPLKEILK-----
NIPDIF-VNTENYLQKCGTCYCKGGDRSRAGNIYGDDP
>Acidianus-hospitalis-W1@CP002535.1_1590
MIPVSVMVTDTGTIVTW-NLTYKCNLRCLHCSTEEALNLVDQMTEIPMII-MSG-GEPLM
RRDFFTIAAANKGI-KLSLSTNG-TLKELGFVYVPEFHDKFR-GVQGAFNMAIK-GIKNA
LNAGLVGLRFTLTKENNYIELAKLGVSRITFYHLKEL-KDEEYKIFMDKIHYAKQG---K
IEIETTLGTFD-GIY----KLLDFVKSTGGMISIYGDV-FPLGNIREKPLKEILK-----
NIPDIF-VNTENYLQKCGTCYCKGGDRSRAGSIYGDDP
>Acidilobus-saccharovorans@CP001742.1_111
MIPVSVMVAGKGTVVFW-NITYACNLRCEHCGRGRLLEVAEEMAEIPLVI-FSG-GEPLL
KPEFWDVALSERGRPKMALSSNG-TLKELNFSYVPDAHDKFR-GVQGAFNMTVR-GIHNA
VEEGLVGIRTTVTRWNKVVDLAQLRASRVSYYLLRNIVSEQQVKEFVDAIDKAKEG---K
VEVELVRANFA-GIYNEFMDYLKLISAQGDTISIYGTV-RPIGDLRRQSLREILSYN--N
PELVKF-IKLYENLPRCGPCVCGGGSRGRAGDFWGDDP
>Aciduliprofundum-boonei-S013-40@WALC01000149.1_17
-------------YLFV-EITNRCNLKCEMCPYKLFLKILNDAQELKMLY-FGGIGEPTI
HPDFMRMIVKSREI-GVGISTNG-FLVELGVDLIGVTVDRLK-------------RLTEI
KNRKGIGVEVVVTKENKIAEYLNYDINSLLLSNLKQIVYDVDIEPYLDELKLRTE-----
--------------------------H---VAVVRGEV-SPFGNVKDKSLKEIWT-SRDY
TWFRFA--------PSCTDCSCSF------TDCWGNEP
>Aciduliprofundum-boonei-S142-21@WAOF01000143.1_1
-------------YLFV-EITNRCNLKCEMCPYKLFLKILNDAQELKMLY-FGGIGEPTI
HPDFMRMIVKSREI-GVGISTNG-FLVELGVDLIGVTVDRLK-------------RLTEI
KNRKGIGVEVVVTKENKIAEYLNYDINSLLLSNLKQIVYDVDIEPYLDELKLRTE-----
--------------------------H---VAVVRGEV-SPFGNVKDKSLKEIWT-SRDY
TWF-----------------------------------
>Aciduliprofundum-boonei-S143-99@WAPK01000111.1_14
-------------YLFV-EITNRCNLKCEMCPYKLFLKILNDAQELKMLY-FGGIGEPTI
HPDFMRMIVKSREI-GVGISTNG-FLVELGVDLIGVTVDRLK-------------RLAEI
KNRKGIGVEVVVTKENKIAEYLNYDINSLLLSNLKQIVYDVDIEPYLDELKLRTE-----
--------------------------H---VAVVRGEV-SPFGNVKDKSLKEIWT-SRDY
TWFRFA--------PSCTDCSCSF------TDCWGNEP
>Aciduliprofundum-boonei-S144-65-esom@WAPU01000067.1_6
-------------YLFV-EITNRCNLKCEMCPYKLFLKILNDAQELKMLY-FGGIGEPTI
HPDFMRMIVKSREI-GVGISTNG-FLVELGVDLIGVTVDRLK-------------RLAEI
KNRKGIGVEVVVTKENKIAEYLNYDINSLLLSNLKQIVYDVDIEPYLDELKLRTE-----
--------------------------H---VAVVRGEV-SPFGNVKDKSLKEIWT-SRDY
TWFRFA--------PSCTDCSCSF------TDCWGNEP
>Aciduliprofundum-boonei-T469@CP001941.1_1551
-------------YLFV-EITNRCNLKCEMCPYKLFLKILNDAQELKMLY-FGGIGEPTV
HPDFMRMIVKSREI-GVGISTNG-FLVELGVDLIGVTVDRLK-------------RLAEI
KNRKGIGVEVVVTKENKIAEYLNYDINSLLLSNLNQIVYDVNIEPYLDELKLRTE-----
--------------------------H---VAVVRGEI-SPFGNVKDKSLKEIWT-SRDY
TWFRFA--------PSCTDCSCSF------TDCWGNEP
>Aciduliprofundum-sp-MAR08-339@CP003168.1_1452
-------------YLYL-EITNRCNLHCEMCPYELFLKILDDAAMLKLVY-FGGIGEPTV
HPRFMDMVVKGRGY-ALGLSTNG-FLVNLPVDLINVTLERIK-------------KFAEL
KKERRIGVEVVLTKENKIAKLLEYNIDALLFSNLSMILYDVDLEPYLKELQLRTE-----
--------------------------H---VAVVRGEV-VPFGNVGKKSLSDIWT-SKDY
SWFRFI--------PSCTDCACSY------VDCWGNQP
>Aciduliprofundum-sp-S013-35@WAKY01000114.1_6
-------------YLFI-EITNRCNLKCEMCSYKLFSKILKDAKELKMIY-FGGIGEPTV
HPDFMYMVVKNSGI-SVGISTNG-FLVELGIDLIGVTVDRLK-------------KLAKI
KERRGIGVEVVVTKENKIAEYLNYEINSLLLSNLKQIVYDVDIESYLDELKLRTE-----
--------------------------H---VAVVRGEV-SPFGNVKDKSLKEIWT-SKDY
TWFRFA--------PSCTDCSCSF------TDCWGNEP
>Aeropyrum-pernix-K1-DNA@BA000002.3_1097
MIPVTRMAVGKGTVVFW-NITRACNLKCIHCSTEEALGVARQLVEVPLVT-LSG-GEPLV
RRDFWAIALSGHDTPKLALSSNG-TLRRLGFSYVPGVHDKFR-GAPGAFKAAIR-GARNA
LEEGLVGFRLTITKYNRIIRLADMGVPRVAIYVV---TPDEDLRRAIDAIEESVRD---R
VEVLLVRANFA-GVYDEFLQLLSLVGSHGDSVSIYGTV-RPIGDLRRQRLGEILSAD--N
PLLKPF-IAVDTMLPKCGGCVCGGGSRMRAGEFWGDDP
>ANME-2-cluster-archaeon-8MPa@JAAXOD010000075.1_4
MIGISKLYCGTVEVVVW-NMGRRCNLKCIHCTTRQGKELIDDLAQSPVIL-FSG-GEPTM
RKDLPELAARDKGM-RAVISTNG-TLKDIGLSYVRETNDKFR-GVPGAFDAALQ-GMRNC
KKEGIVGLRFTINKKNAIFDLLEEGIPRVCFYHLSKLV-EEESRRVVDLIDKTKEDKGFP
MEVLTVDNHCD-GPYERAAEVYELLMMNQGIGCVSGSV-HAFGNVKERPFSEIWM-DTSD
ELMAGL-KDRKALIDRCAKCICNANFRVRADNVWADDP
>ANME-2-cluster-archaeon-HMMV-459B1@QBUV01000130.1_5
MIIFSKVLADRATVIMW-NITRECNLSCKHCTLEEGIRFIDEMALAPILI-VTG-GEPLI
SENFFPFAAKEKGV-RMVISTNG-TLAEADIRYVAEMHDSFR-GVKGSFDRAME-GIKNA
NEAGLTGLRITIHKENKLLDLCEKEIDRFCLYHLKEIM-EEQRTQVLKHLDRAIEDK--E
IEILTTDSPMD-GVYERFDKVRELLTISGGVANVDGNV-NPVGNVKERPFNEIWN-ECPG
TQLLEI-RERRMTL-TCGRCVCGG-CRQKAGDFYGGDP
>ANME-2-cluster-archaeon-HR1-@MZXQ01000009.1_6
MIGISKLYCGTVEVVVW-NMGRRCNLHCVHCTTQQGKELIDDLAESPVIL-FSG-GEPIM
RKDLPELAAKSKGM-RAVISTNG-TLKEIGLSYVRETNDAFR-GMQGAYDAALN-GLRNC
RNEGIVGLRFTINKQN--------------------------------------------
XXXXXAQN----------------------------------------------------
--------------------------------------
>ANME-2-cluster-archaeon-WYZ-LMO14@PIXW01000096.1_6
--------ADRATVIMW-NITRECNLACKHCTLEEGIRFIDEMASIPVLI-VTG-GEPLM
SKNFFPFAAKDRGV-RMVISTNG-TLSEADIRYVASRHDAFR-GVKGSFDRAME-GIKNA
QEAGLTGIRITIQKENKLLDLCERGIPRFCLYHLKDIM-EEERTQVLKYLDSAIEDR--E
IEILTTDSPMD-GVYERFNKVRELLKISGGVANVDGNV-NPVGNVRERSFNEIWN-ERPG
KQLLEI-RERRMTL-TCGRCVCGG-CRQKASNFYGGDP
>Archaeoglobi-archaeon-JdFR-42@MTND01000022.1_163
------MVCGTATVTVW-NVTGACNLGCIHCTTDEAKKFIDDLAEVPVLL-FSG-GEPLV
REDIFELIATDKGL-RCSLSTNG-TLKESGAVYIPKTNDRFR-GKKGAFELALK-GIENS
REVGLTGIRFTVTKYNAIIDILEKDIPRFCLYHLS--F-ESQRRELVDFLNRTIEDEGYK
TEILTVDNPAD-GIYDLAESAFKLLEFRGGIADVDGNV-HPVGNIKEKRFSDMWL-EPED
PLLRQL-REKTKYL-KCGRCICGG-FRLRAGDLWGDDP
>Archaeoglobi-archaeon-rG16@RSFX01000008.1_175
------MVCGTATVTVW-NVTGACNLGCIHCTTDEAKKFIDDLAEVPVLL-FSG-GEPLV
REDIFELIATDKGL-RCSLSTNG-TLKESGAVYIPKTNDRFR-GKKGAFELALK-GIENS
REVGLTGIRFTVTKYNAIIDILEKDIPRFCLYHLS--F-ESQRRELVDFLNRTIEDEGYK
TEILTVDNPAD-GIYDLAESAFKLLEFRGGIADVDGNV-HPVGNIKEKRFSDMWL-EPED
PLLRQL-REKTKYL-KCGRCICGG-FRLRAGDLWGDDP
>Archaeoglobi-archaeon-WYZ-LMO1@QNUY01000062.1_5
------MLSNVATIVVW-NITNRCNLNCLHCSSEECKKIVNELAEVPMIL-FSG-GEPLL
RQDIFEIAAKKRNI-RVILSTNG-TLKV--FDYV-KIHDKFR-GLEGAFKKAIK-ALEVA
SDV-TTGIRFTLTKYNDLVKLADLAVPRFCVYHLS--F-EATRRRMINFLKVA--RXEEE
MEILTVDNPAD-GVY-----LLEFLKFRGGLACIDGNL-XPAGNVLLHGFRNLWL-N--D
PLFKKL-REKEKYL-KCGVCVCGG-FRVRAGNLWGWDP
>Archaeoglobi-archaeon-WYZ-LMO2@QNUZ01000012.1_10
MISLSKLLSGTATIVVW-NITNRCNLKCVHCSTEDCKRIIDNLARIPLII-FSG-GEPLM
REDIFELVAKKRKI-KSVLSTNG-TLKL--FEYV-RIHDKFR-GVEGAFKSAVK-GLKIA
NEV-VTGIRFTLTRYNDLIKIAEMEIPRFCVYHLT--F-KKTRRRAIDYLREA--EREEE
MEILTVDNPSD-GIY-----ILEFLKYRGGLACVDGDL-HPAGNLLEQEFGDIWS-N--D
PLFKML-REKEKYL-RCGDCWCGG-FRVRAGDLWGWDP
>Archaeoglobi-archaeon-WYZ-LMO3@QNVA01000023.1_5
GLKQISCYCEDCKQVVW-DITYACNLKCKHCTTEEALRTIDALDRVTIIA-FSG-GEPLI
RRDIYDLTAAEKGI-YVAIATNG-TLKESGVSYL-ETHEAFR-GIKGIFNKTLE-GIKNA
VKYGFVNVSMTVTKYNEVIKICKLGVNWFMHYNFKDIV-EEQREKLLRMLXRN---FKSN
ISLLSXAPQFA-RIA----RFKQLAEFIGGYFAIKGDI-TPVGNVRTDDLEELWK---KN
KVFEDL-RNKDKLE-GCGDCVCGG-CRARAGDYLKPDP
>Archaeoglobus-fulgidus-DSM-4304@AE000782.1_1159
MISLSKLIAGEATIVVW-NVTNRCNLRCLHCTTEQCFQIVDSLAEVPLIL-FSG-GEPLL
REDIFEIAAKKKGI-KSVLSTNG-TLKV--FEYVASTNDRFR-GVEGAYERAFK-GLLMA
SEV-VSGIRFTVSKYNSLIELAEHEIPRFCLYHLE--F-KEQRRALLDNLREA--E-KEG
MEIMTVDNPAD-GIYEKAEMALEFLKFRGGLANIDGNV-HPVGNVLERSFEEIWMGE--D
ELLKKL-REKTKYL-KCGKCICGG-FRVRAGDLWGADP
>Archaeoglobus-profundus-DSM-5631@CP001857.1_328
MISLSKMVKGKATVVVW-NLTAKCNLKCVHCDTETAVRVVKELNEV-LVL-FSG-GEPLL
RKDLFEIACK---V-IKALSTNG-TLKNAGFSYVKDVHDRFR-GVDGAFERAVE-GLKSV
KSAGISGVRFTLTKFNGVLDLCDLGVERFCMYHLD--F-SDVRRNVIDYLERAF---EFD
GEILTVDNPCD-GVYDLAFKAYEFLKYRGGLVNIDGEV-HPCGNVKERNFKDIWF-N--D
PLLNEL-RGKW-IL-RCGRCVCGG-FRLRAGDLWGEDP
>Archaeoglobus-sulfaticallidus@CP005290.1_2059
MISLTKMLTGKATVVVL-NLTRKCNLRCVHCTTEEIKAVIDDLAEIPVLL-FSG-GEPLI
RKDIFELAANDKGI-NCSLSTNG-TLKSC-FIYVKDVNDRFR-GVEGSFERALQ-GLINA
RDAGITGIRFTVTRYNPIINLLENDIPRFCLYHLD--F-KEERRKIIEYLRKSVEDEGFK
TEILTVDNPVD-GVFDYAEKILEFLRYRGGIANIDGYV-HPCGNVKERKFSEIWL-NP-N
ELLIKL-RNKEKYL-KCGMCVCGG-FRLRAGDLWGEDP
>Archaeoglobus-veneficus@CP002588.1_934
MIALTKMLTGEATVVVW-NSTLKCNLKCVHCSTEEAKAFIDDLASAPVLL-FSG-GEPLL
RHDIFELAAS-KRI-ACSLSTNG-TLKEAGFSYVKETNDRFR-GVDGAFEKAFE-GLINA
RDAGITGIRFTVTKYNAVIDMLENEIPRFCLYHLS--F-KKERRDLIDWLEKAIQDDGYK
TEILTVDNPAD-GVYKLAEEALEFLKYRGGIACVDGDI-HPVGNIREERFSELWL-NPRD
ELLVKL-RNKTAYL-RCGKCVCGG-FRLRAGDLWGDDP
>Bathyarchaeota-archaeon-BA1@LIHJ01000032.1_31
MVTPSVGVKEA--TAVF-ALTTQCNCRCIMCRVEDARKVLDFLSEFLIVY-FTG-GEPTL
HPNIVEIVANQLGL-VTAMTTNG-TAKGAGLFLLEALCERIR-RHKGIKNKQEQ-TVKHC
KEVGL---TYTLTFLSKLVRYVRLGVPGFCYPVK-----EQSLRGTVETISLKRG-----
------------STY-------NFY-----VIYVDGNV-YPLFNVLN---------DEDA
GFLKGV---------ACNDC------------------
>Bathyarchaeota-archaeon-BA2@LIHK01000007.1_34
QLATK--------FASY-NVTSRCNMKCSFCPTRKALTSIDEVCSVPFFD-LSG-GEPLL
RKDLAILAASSHGC-LVSMNTNG-TLANA-FDVVEEVHDKLR-GVGGTYDKAIE-AIKLL
KAYGTVGVNTVVTPWNSLVDFA-----VQPVHPY------EEVSRLLDYLRLKRS-----
--------------------------FFEGYVAIDGRL-LALGDVLAHSAGEILK-----
--------------SSCEGC------------------
>Caldisphaera-lagunensis@CP003378.1_55
MIPITVMVTGEGTAVFW-NITYKCNLNCVHCSKEKLIEVANEIVKLPLIV-FTG-GEPLY
RKEFWDVSLANRKKPKLTLSTNG-TLKELGYMYIPQNHDKFR-GYDGAFSLTMK-GIENS
IKYGIVGIRTTITKYNAMIDFVKKGIRRISLYLLVKISSDDQLISLTNILEKAKES---K
IEIEIVRGNFI-GIYEDFLKYLKMIQAQGDTISIYGTV-RPIGDLRKQKLEEILQIA--N
PNLEKF-INLSENLERCSKCICGGGSRGRANNFWGDEP
>Caldivirga-maquilingensis-IC-167@CP000852.1_1373
MIPVSVMVTGSGTVVSW-NITRRCNLKCLHCTTEEAMNLVEQFSEVPLIL-FTG-GEPLM
RGDLIKLAARDKGI-RIALSTNG-TLAEAGFSYISEFHDKFR-GVGGAFAKTIL-GIRNA
IDAGLVGLRFTLTSMNSYIEFASLGVRRITFYHLQRLSRDSQYVKFMNDLKYAKDG---K
IEIETTLGSFD-GVYEELDNYLRFVESTGGIISIYGDV-YPLGNVREKRLADILME----
SNLDLF-VNTEKYLPRCSACYCKGGDRARAGDVYGDDP
>Caldivirga-sp.--SpSt-118@DSBU01000073.1_6
MIPVSVMVTGAGTVISW-NITRRCNLRCLHCTTGEALNLIDQFSQVPLIL-FTG-GEPLM
RGDLFELAARGRGI-KIALSTNG-TLADSGFSYISEFHDEFR-GVKGAFAMAIA-GIRNA
LDAGLVGLRFTLTSRNSYIEFASLGVRRITFYHLRNLNRDGQYTRFMDNLKYAREG---K
LEIETTLGPFD-GIYSELENYLKFVESTGGIISIYGDV-YPLGNVREKSLIEILSE----
SNLDLF-INTEKYLPQCSNCYCKGGDRARAGDLYGDDP
>Candidatus-Argoarchaeum-ethanivorans--Eth-Arch1@RPGO01000040.1_14
MIGISKLYCGTVEVVVW-NVTRRCNLRCIHCTTQQGRELIDDLAHVPVVL-FSG-GEPLL
RKDLPELAAISKGM-RAVISTNG-TLKEIGLSYVQETNDRFR-GVKGSFDAALE-GMRNC
KRENIVGLRFTINKKNAIFRLLEENIPRVCFYHLSKLI-KEESRRVVDLIDKTKEERGFP
MEVLTVDNHCD-GPYKRAQEVYELLKMNQGIGCVSGSV-YPLGNVTERKFSEIWM-DTSN
ELMAGL-KNRKSLIDRCAGCVCNGNFRVRAGNVWADDP
>Candidatus-Bathyarchaeota-archaeon-40935_Bin_7_Spades@JABXKY010000280.1_3
MIRFTRLLHGKGTVIFW-NITNKCNLTCSHCTLEEGKAFIDDVAEVPLLL-FTG-GEPLV
SKDFWELAAKGKGL-RTVISTNG-VLQDVGIQYVPATHDHIR-GMKGAYQGAIE-GLKNC
VEIGLSGIRVTAHKSNDIIDMADMGVPRFCLYWLLEGYLEEEIEWTQNVLTKANEPE--K
IEILTVDAPQD-GVYPEYENAFKLLSMTGDVANVDGNV-YPIGNVRETKFSKLWN-DSDN
DVLNRF-RAKKENL-ICSNCVCGGGCRIRGGDIWAEDS
>Candidatus-Bathyarchaeota-archaeon-B24@LUCB01000007.1_15
-------------------------------GTEDALKAIRRLADVVAID-FSG-GEPTL
RKDLEALAARDRGV-YTILSTNG-TL----FDLVEPTHDSTR-GVPGTYRRVMR-ALNAL
KKTGVTGIDLTIYSSNSLIGLV-----FVSFQPV-----DEKVSRLVEELELKREPTEYY
IRTV--------------------------YAMVDGTL-LAMGNIVETSLEEIWASEARV
KAIKAL--------DKCRGC------------------
>Candidatus-Bathyarchaeota-archaeon-B26-2@LUCE01000003.1_12
------------------MVTRRCNYRCRGCSAEEIKRGLEILRDVLEIV-FSG-GNPLV
REDIGEVLASRHFV--TTIYDNG-SM----VDFVEKKNDYLK-GVKGSWRRAMD-AVFKL
KEEGIVGVSPTISQFNEIIDFTEREVPWYCLYWYGKKVDEKALADVCSTLRMKRE-----
------------FIY---------------FLVVDGRV---VASIFD--LPEVWD----S
PRFDEL-RRR----SECTNC------------------
>Candidatus-Bathyarchaeota-archaeon-NIOZ-UU69@JACNKW010000199.1_12
-------------ISNF-AVTYRCNGRCQTCVLDEIEVLLSENRGVTSIQ-VTG-GEPYL
REDLPELIRGHLPRTNIWIPTNG---QDADGRHLRDTHDAIR-GIEGSFDRAVE-TLRRL
RSLREVSVGMTVTNENEVWSLATHGVDSFRPVNF-----EIEKKGLRRALRYMQG-----
----------------------------GGSFFLDGNV-YPLGNVKDESLSKIWSSKAAG
EARAMI--------GVCPGC------------------
>Candidatus-Ethanoperedens-thermophilum@WNEG01000045.1_12
MIGISKLYCGTVEVVVW-NITRRCNLRCIHCTTQQGRELIGDMAHVPVVL-FSG-GEPLM
RKDLPELAAISKGM-RAVISTNG-TLKEIGLSYIQETNDRFR-GVEGSFDAALE-GMRNC
KRENIVGLRFTINKKNAIFRLLEENIPRVCFYHLSKLI-KEESRRVVDLIDKTKEERGFP
IEVLTVDNHCD-GPYKRAQEVYELLKMNQGIGCVSGSV-HPPGNVTKRKFSEIWM-DTSN
ELMAGL-KNRKSLIDRCAGCVCNGNFRVRAGNVWADDP
>Candidatus-Geothermarchaeota-archaeon-JdFR-14@MTMB01000001.1_19
MIPVTVMVTGKGTVIVW-NMTYACNLRCIHCSYEESLDLIDQIAESPLLI-LSG-GEPLL
RRDFIKIAAADKGL-RLALSTNG-VLKSIGFMYIPSWHDMFR-GVEGSFDKAME-GIHNS
IDVGLTGIRYTITRYNKILDLAENGIMRVTFYHLQEMNRDEQYRWFMDLLKSAKED---I
LEIETTLSPFD-GIYEEFWTLMDVVKAQGGIISIYGTV-YPLGNIRESRLRDILSPD--H
PALEYF-SNTESYLGKCHACICKGGDRIRAGSIYADDP
>Candidatus-Geothermarchaeota-archaeon-S012-78-esom@WAKC01000020.1_47
MIPVSVMVTGRGTIIFW-NITYRCNLYCLHCPPEKALEIAEEIVEIPLVV-LTG-GEPLL
HQRFWDISLVDGGV-KLVLSTNG-TLGEYGFQYVPDEHDRFR-GMAGAYNRTLK-GVKNS
LEAGLVGFRMTLTRYNKIIELSALGVRRIAYYLIGE-KLDEQLKSFINRLPRIEMG---D
PEILIVRGNFT-GIYEDFIKYLNLISAQGDTVSIYGRV-KPIGDLSRQKLKEILNTE--N
EDFMRY-TQIYRFLEKCGSCICGGGSRGRANDFWGDDP
>Candidatus_Gerdarchaeota_HMA_bin2.83@JABLTI010000074.1_8
-MSIQKIYKEDPASFFL-GLTYRCNFDCKHCTTKEWKSVIKGIQDTSIIG-FTG-GEPLL
RDDLSEIIIDDRSV--TILYTNG-KGKENGLWSAKCRFNEFR-SDDQAFDISVE-AIQNC
REAGLTMMQSVFKKNEELFKLGKLKVHEIRLLEPDSGMDEETRQKVVNFQKINRK-----
------------KMT--------------GHSYITGEL-LPFGNVIKEDVSKLWL-----
EMNEAF--------------IPKSGCFANTLKKFDDDQ
>Candidatus_Gerdarchaeota_HMA_bin2.96@JABLTJ010000032.1_12
SMVLNKLVKNDPNSFFL-ALTYNCNYNCDHCTTKEWKSVISDLQETSVIG-FTG-GEPLL
RKDLEDIIVDERSV--TILYTNG-KGKENGLFAVEEYFNEFR-KNKNAFKNSVD-ALKNC
RKAGLTMMQTVLRKEDELFRFGELDVHEIRILEPTDSREGETRQKLIQLQKINKK-----
------------KMI--------------GHSYITGDM-LPFGNVLDKEVKELWK-----
EMNSII--------------LPKSGCFANKLQTYKSQV
>Candidatus_Gerdarchaeota_MP_5_1@VIKO01000029.1_7
MVSVNTQVFGKTFTLIL-SLTQQCNLSCSGCDWNGWKSLVSEASEVFCFF-LAG-GEPFL
LPKLLDLCFKERCF---IIFTNG-TAKHLSNTVIQEATDLRR-G-EGVYQKASK-TLKRL
TKLGTNGISVTITRLNEHIDNLAQGIRA--------------------------------
------------------------------------------------------------
--------------------------------------
>Candidatus_Gerdarchaeota_YT_6_2@VIKN01000129.1_4
-------------YLQF-HINTECNLRCKHCSSEEINDIIEQFHNLRGVINFTG-GEPLL
DKKFEEYITRERQM-IAKVLSNG-TLKEADLNVVRETHDNIR-G-EGAFDEALE-GLKNC
IANDLTTVMMTVNKKNPLVKLCELGVKRFGCARMALMK-DEDVKQFFKYLKVVKK----K
IEFVIHD-----PVW--------------GGLTVMGDI-MPIGNVRENNFLEIWH----S
DYFEPF-RNRRLLE-QCSSCFCGG-CRAIAGNELAGDP
>Candidatus-Hadarchaeum-yellowstonense@LQMQ01000011.1_16
MLKLV---CGKSKLVVW-NYTKACNLRCEHCTTEEAKRVIDEFEEVVAIA-FSG-GEPLM
RRDIFEIAAKNRGF-YTSIATNG-TLKEV-FGYVEAEHDRFR-GVPGAWKLTCA-GIKNC
VAEGITCVALTATRYNKLIDFAELGVKRVIIFNYKEII-EEERQELLEYLNKMMG-NNCR
LICYSTAPQYS-MVSALQGRTKSLAEFLGGYCGLEGDI-TPLGNIRRDRLREIWH---SS
ELLWKL-RNREDLE-GCGQCICGG-CRARAGDVQAPDP
>Candidatus-Helarchaeota-archaeon-CR_Bin_097@JABXJT010000002.1_84
-------------------------------PAEVMIKHLKKYRNIFSMV-WMG-GEPLL
RKDVLKLGFPRN-----VITTNG-TV--------EEINDEVR-G-KGCFQKVMS-NLNAL
PD---LQCICVVSKKNELIDVLGICLS------------DQERDPAVKKAALKRKNKELA
FELMLSP---------------------NSPLYLGGFEHPFYGNDVN-------------
----------------CDLC------------------
>Candidatus-Helarchaeota-archaeon-CR_Bin_143@JABXJV010000182.1_2
MISISRLYCNETFVVVW-SMTRTCNLRCIHCSTKEAKEMINDLSDIPALL-FSG-GEPLI
RKDFFELAAHNKGI-RIVISTNA-TLKEVGMVYVGEINDHFR-GKKGAFDEAVR-GIRNA
KKEGLISLRMTLTKHNGIFDFVKEDIERVCFYHLRTIS-SEETRMAVDFIERTKENNGLK
KDILTVDNHAD-GIYKRAESVKELLEWNGGIANIDGNV-HPFGNVKERKFSEIWE-DVSD
TLMAGL-KNRLPLL-RCGKCMCGGSLRARANDPWAEDP
>Candidatus-Helarchaeota-archaeon-CR_Bin_291@JABXJU010000396.1_2
-------------FAMI-NITNRCTLKCKHCPAEVMIKHIKKCRRIYSCV-FMG-GEPLL
RKDVLKLGFPRN-----VITTNG-TL--------EDINDEIR-G-IGCFQRVIS-TLNSL
PD---LQCNCVITKKNELIDILGICYS------------DQERDPAVKKVALKKKNKELA
FELQLSP---------------------NAPLYLGGFEQPFYGNDVN-------------
----------------CDLC------------------
>Candidatus-Helarchaeota-ASGARD-archaeon-Hel_GB_A@SUPS01000022.1_12
ALRQV---TRKCPAVTF-NLTNLCNLKCPHCTTQEILSIIYQLADVIGML-FGG-GEPLM
HKDIYKILTRKLGM-FANLSTNG-TLKETGLSRV-ETHDKMR-GKSGIFDRTVN-GIKHC
KAVGITGIAITLSKYNDIVEFAELNLDGVLLNHFKNSV-DEEREDVLRYFKELVRNTGVG
VECFSGGAPYYARIAKFWDLFYRFAPFIGAYSCIDGNV-WPIGNLRTEKFADIWE---KH
PLLNAL-RDRKNIK-PCRDCTCRG-CRARPDDLFESDF
>Candidatus-Helarchaeota-ASGARD-archaeon-Hel_GB_B@SUPR01000107.1_1
MVILS-------------EVTDFCNLNCSFCSPEVFENILKRYRP------ITG-GEATT
HPEFEKIVGVNNSI-KTQISTNG-VL--------NEDHDIIR-GHKGLFKSIMK-SIVEY
KKKRIFGFATTVFDKNNLIKLAELHVP-------------PSLRKKLGKIENKSRNTQPY
LKILI-----------------------NGNISIGGNI-LP-------------------
---------------DCSKC------------------
>Candidatus-Hydrothermarchaeota-archaeon-S146-116-esom@WAQP01000166.1_7
MLRDV--------AALWIEVTNRCNLRCVMCEWELFRKIVDEASETTAFL-FLG-GEPLL
HRDIFRMIAENRGM-KVRLHTNA-TLIASGLSLLKESYEKVRVG--AKFERTLE------
-----VRTFLRIKGSSNIVEYGDEETK-------------RKRERFYRQFEVRMI-----
--------PWA-GKF---------------TMNILGTV-VPLGSVREKSLMEIWN-DLPM
RRMRRLMIERR---EMCRDC------------------
>Candidatus-Hydrothermarchaeota-archaeon-S146-76-esom@WAQR01000247.1_2
MIGCTKLLCGTATLVVW-NMTKRCNLKCMHCTTGEAEEFIKDLAEAPVLL-FSG-GEPLL
RKDFFDLAATDLKL-RGVVSTNG-TLASAGLKYIPETHNRFR-GAEHAFENAMT-GIRNS
MDAGLAGVRFTVNQLNRVIDIVDEGIPRFCMYHLREIA-KQQTRDLMKYLDKTIQDAGVD
VEILTTDNHAD-GVYERAGEVMELLKMHGGFSNVDGNV-HALGNVKDRKFSEIWL-DKKN
EFLLMM-REKPRHL-RCGRCICGG-CRIRAGDIWAEDP
>Candidatus-Hydrothermarchaeum-profundi@MTMF01000005.1_104
MFPKLALKKAEGLYLQL-HITERCNLNCKHCNFETATKAIREFGEWKLLV--TG-GEPLL
YERFWDILASKFPI-RVEVLSNG-TLSKH-VHSIKEGHEALR-G-LGSFEKTIS-GIKAA
KKY-IVSIATMIHAKNDLKELVDLEAAEWMLD-------N-----LLENR----------
------------GLISDAVRIYKNYGYGGGLCSIDGNV-TKVGKIGTKPLLKCWH-EIVE
KYLPKL--------LECKNCECRGGCRYRAKNFTAKDL
>Candidatus-Korarchaeota-archaeon-NZ13-K@MAIU01000008.1_16
LIKMV--------MVVW-DFTKRCNLSCLHCGLEERLEVLRQMDEVAAVS-FSG-GEPLM
VPDFWVVAAADAGM-YVSVATNA-TLKEIGVRYVPESHDSFR-GVKGAWERSVE-GAKNA
KEAGMVGIAMTVTKKNDMLKLAELNADRFIAFNFREIL-ERERMEVLELLSELSN----G
FQAFSTSPVYA-VVSEYMSAGFALAEFLGGYCSVEGDM-QPLGNVLRDGFLNIWQ---NN
ELLNKL-RDRDRVDYACLTCICGG-CRARAGDPLGPDP
>Candidatus-Korarchaeota-archaeon-S016_48_esom@WALU01000007.1_16
MIPATLMITGRSTVIFW-NITRGCNLKCLHCPTEKAIEIAHQISEIPLVV-FSG-GEPLY
RKDFFEIAIDSPT--KIALSSNG-TLAETNFSYIPEVHDVFR-GVKGSFEKAVN-GIRNS
INVGLVGIRTTLTKGNLMLEFARMGVHRISLYLLTQISDLEQIRRMVDSLESIPN----D
FEVLLVRMNFA-GIYEDFLKYLRLIRSQGDTISIFGEV-KPVGDLKRERLSSIISYE--N
TKLRPF-FHASDMLPKCSTCICGGGSRMRAGDFWGDDP
>Candidatus-Korarchaeota-archaeon-SpSt-15@DSGI01000097.1_40
-------------EAHI-ELTNECNLNCTICDSDLFRKILSDLKDVKSIW-FDGFGEPTF
HPKFEEL-IASRDF-ELNLVTNG-TLVSENFTNVRVRGFEFE-------------RLNDV
MRSLVVWISTVLLKDTSLVKWAELGIRGILTSNLEEKLY-VEVD-HVSEVYYRSD-----
--------------------------W---SLAITGDV-SPFGNLRERSLREIWF-SEDY
VTFRSF--------PSCHDCGCQI------YDCWGNSP
>Candidatus-Korarchaeota-archaeon-SpSt-910@DTMV01000040.1_6
FIKMI--------MVVW-DFTKRCNLSCLHCNLEERLSVLSQLDEVAAIS-FSG-GEPLI
VPDFWEVAAAQAGM-YISIATNG-TLKEIGVRYVPESHDSFR-GIRGAWERSVE-GIKNA
KSAGMVGIAMTITKKNDMIKLAELGVDRFIAFNFKDIV-EKERMEVLELLSELSN----G
FQAFSTSPIYA-IVS---------------------------------------------
--------------------------------------
>Candidatus-Korarchaeota-archaeon-ZAV-18@PNIB01000085.1_2
-------------------------------------------------------GEPLL
REDLFDLMLRESGI-KVALSTNG-TLAD-RVEYVESWHDEFR-GVEGAFRSSIR-GIRNL
ISAGVTGLRMTLTRFNSYLDLASLGVSRVVFYHLREL-VDDQYFRFMDYIEAARA-----
IEIETTMAPFD-GIYEDFIKLLNLVRSDG-IVSIYGEV-HPLGNVRNEKLSTILRRR---
-------FHVE--LPRCSKCWCNGGDRARAG-IDGDDP
>Candidatus-Lokiarchaeota-archaeon-CR_4@MBAA01000093.1_18
-------------VLIL-SITSRCNLRCAGCNLDQWRNIIQQASDVSGFI-LAG-GEPFM
FPNLLALCFKNRVF---VIFTNG-TAKHLPNVLVKDVTDFRR-G-QGVYEKAFG-TXXXX
XXXXXTGVSVTITRFNNSLDNLAQGIRFGFFIEY-----EEERVEFRVKIRAIKS-----
----LVHSPGD--------------EFFGGFAHVTGDV-TPTHNLTNATLVDGLN----S
PLFQQI-RESEHLL------------------------
>Candidatus_Lokiarchaeota_SZ_4_bin10.384@RDOG01000007.1_143
------------------YLTNFCNLQCEYCTKNEFQKIINQFVKIKILG-LTG-GEPTV
QKTFIDILTKILNIDNLTIATNG-LLKSLKIPKLSEVHDLMR-G--PNHSKVMD-IIKLI
EKNQMYSISMVVHRNNKFLAHSDWDIPPLILSQM-----KAKQEKILDKIQENWG-----
------------LTF------------LAGEFGIDGNL-FPIGNVFENDFEKIIE---NS
EIIKRF-RNNE---EPCKSCTCKGGCRIMGNDLFAGLT
>Candidatus_Lokiarchaeota_SZ_4_bin8.338@RDOE01000007.1_26
-------------FITL-QLTEMCNLRCKMCDFKIVKNLIKDLAP------LFG-GEPLL
YPCFEELIKKYKSF--VDTPTNG-TL-----DLVQEINDNQR-G-LGSYEKAIN-GINHL
FELKEIDIIYTVTPDNQDINISQITIQKLLISEF-----DSELSRQVNKVSSQNK-----
------------PTF-----------W-GQSADIVGEV-APLGNLNENSISEIWN-GANY
KKFREF-MERNYFMPICPGC------------------
>Candidatus-Marsarchaeota-G1-archaeon-BE-D@NEXD01000034.1_4
VVFRG--------IAGH-KLLYSCNLRCRMCTVEEEVKMMDSLKKVVFMG-FEG-GEPLL
RRDIAQIL-SSKRF-HTSMVTNG-WLKDY-LDFVEEVHDKIR-GITGSFKRAVE-GIIEA
KEY-LVAISHTIMSENEMVKLAGVGLSVQVAYNY-----EERLRRTLELLQLKRRSEDYF
QAIIN-------SWF---------------LINIDGRIVLP---VLNTDIQKLWQ-----
--------------EKCNKC------------------
>Candidatus-Marsarchaeota-G1-archaeon-OSP-C@NEXB01000003.1_42
VVFRG--------IAGH-KLLYSCNLRCRMCTVEEEVKMMDSLKKVVFMG-FEG-GEPLL
RRDIAQIL-SSKRF-HTSMVTNG-WLKDY-LDFVEEVHDKIR-GITGSFKRAVE-GIIEA
KKY-LVAISHTIMSENEMVKLAGVGLSVQVAYNY-----EERLRRTLELLQLKRRSEDYF
QAIIN-------SWF---------------LINIDGRIVLP---VLNTDIQKLWQ-----
--------------EKCNKC------------------
>Candidatus-Marsarchaeota-G2-archaeon-ECH-B-1@NEXG01000014.1_6
ILLRG--------IAGH-KLLYSCNLRCKMCSVEEEVKMLDSLKRVLFMG-FEG-GEPLL
RRDISQIL-SNKRF-HTSMVTNG-WLKDY-LNFLPHIHDLIR-GIPGSFSRAVE-GLKEA
KKH-LVAISHTIMSENDMVTLAGVGISVQVAYNY-----EEGLRTALQKLELKRRSEGYF
ESVLK-------SWY---------------TINVDGRVVLP---VLNTDLVKLWN-----
--------------EACNKC------------------
>Candidatus-Marsarchaeota-G2-archaeon-OSP-D@NEXE01000012.1_16
ILLRG--------IAGH-KLLYSCNLRCKMCSVEEEVKMLDSLKRVLFMG-FEG-GEPLL
RRDISQIL-SNKRF-HTSMVTNG-WLKDY-LNFLPHIHDLIR-GIPGSFSRAVE-GLKEA
KKH-LVAISHTIMSENDMVTLAGVGISVQVAYNY-----EEGLRTALQKLELKRRSEGYF
ESVLK-------SWY---------------TINVDGRVVLP---VLNTDLVKLWN-----
--------------EACNKC------------------
>Candidatus-Methanohalarchaeum-thermophilum-isolate-HMET1@MSDW01000002.1_95
MIVFSKLLGNKGTVVMW-NITRACNLACKHCTKKQGFRLIDDLSDIPMLI-ITG-GEPLA
SNNFFDYITNQKNL-RTAISSNG-TLKENEVRYVPETHNEFR-GTKGSFEKTIE-GIKNA
RDAGLTGIRITLNKYNKLLDYAELGVPRFCVYHLEGIM-DSQRKKVLDFLEKALEDK--E
IEIVTTDSPMD-GVYERIEKTKKLLELSGGVANIDGNV-NPVGNIKNRRFPEIWN-KEPT
DLLCDL-RKKEEEL-KCGECLCGG-CRQKAGSFYSEDP
>Candidatus-Methanolliviera-hydrocarbonicum@RXIL01000144.1_6
ILNFI---TRKDRLVVW-DCTHLCNLKCKHCTTEEGKRLIDEMRDVIILA-FSG-GEPLM
RKDFFELAAHRNDL-YVTSATNG-TLKESGVEYVADTHDSFR-GVPGMFDRTIE-GVKNC
MDQGLTGIATTVTQHNEIHDLADLGVKRFICFNFIDII-KEQREELLKFLKKT---YEGG
MESLSTAPQLA-RVA---GKTRALTDFIGGYCSIEGDV-YPCGNIRERPLSDXWH---ES
PIFKEL-RDRSSLKGHCSECVCGG-CRARAKDLNAPDP
>Candidatus-Methanolliviera-sp.-GoM_asphalt@CABGHH010000004.1_2
ILNFI---TKKDRLVVW-DCTHLCNLKCKHCTTEEGKRLIDEMRDVIILA-FSG-GEPLM
RKDFFELAAHRNDL-YVTSATNG-TLKESGVEYVADTHDSFR-GVSGMFDRAIE-GVKNC
MDQGLTGIATTVTQHNEIHDLADLGVKRFICFNFIDII-KEQREELLKFLKKT---YEGG
MESLSTAPQLA-RVA---SKTRALADFIGRYCSIEGDV-YPCGNIREIPLSDIWH---ES
PIFKEL-RDRSSLKGHCSECVCGG-CRARAKDLNAPDL
>Candidatus-Methanomassiliicoccus-intestinalis@LR698974.1_699
-------------VNTM-IIGYNCNLKCKHCHSLPYDTAIQEMKNARIIF-FEG-GEPTI
WKTFPSLIAKDIGYYVIGYTTNG-TG--------KEIHDSIR-G-EGVFDKMME-NISNL
DHT--IFANLVVMEQNETLEIVNPKISGLMINFL------EERAAVIEDLRFKKENTENA
LKELLVEDYSE-------------------VFTI-GSK----------------------
--------------DSCKHC------------------
>Candidatus-Methanomethylicus-mesodigestum-V1@MAGS01000006.1_9
MLRLA------GAVIVTHMVTARCVSRCKVCSTAEVLGLIEEAKRFLAYI-AWG-GEPLL
RDDIFEILSYRLGM-FTVLITNG--YAKT-TDFVTAKHDEIR-GLDGSFERALD-GIRGL
KAAGAVAINCVVSKLNRMAELAELGVK--LSYDD-----DDERRAFFREAELKRR-----
------------PII----------RY---FIKVSGKV-VPFGDLRREGLGEIIR----S
PRYREF--------KTCSACECSI------KTYAMQNP
>Candidatus-Methanomethylicus-mesodigestum-V2@MAGT01000010.1_16
MLRLA------GAVIVTHMVTARCVSRCKVCSTAEVLGLIEEAKRFLAYI-AWG-GEPLL
RGDIFEILSYRLGM-FTVLITNG--YAKT-TDFVTAKHDEIR-GLDGSFERALD-GIRGL
KAAGAVAINCVVSKLNRMAELAELGVK--LSYDD-----DDERRAFFREAELKRR-----
------------PII----------RY---FIKVSGKV-VPFGDLRREGLGEIIR----S
PRYREF--------KSCSACECSI------KTYAMQNP
>Candidatus-Methanoperedenaceae-archaeon-FeB_1@PQAS01000042.1_203
MIGISKLYCGTVEVVVW-NMGRRCNLKCVHCTTQQGKELIDDLAEAPVIL-FSG-GEPTM
RKDLPELAARSKGM-RAVISTNG-TLKDIGLSYVRETNDKFR-GMKGAFDAALN-GMRNC
LAEGVVGLRFTINKQNAIFDLLKENIPRVCFYHLSKMV-EEESRKTLDIIDRTKAEKGFP
IEVLTVDNHCD-GPYKRAGEVFELLAMNQGIGCVSGSV-HAFGNVKECKFSDIWT-DTTN
ELMAGL-KNRKPLIDRCAHCICNGNFRVRAGNVWADDP
>Candidatus-Methanoperedenaceae-archaeon-HGW@PGYG01000092.1_9
MIGISKLYCGTVEVVVW-NMGRRCNLRCVHCTTEQGKALIDDLAQAPVIL-FSG-GEPIM
RKDLPELAAKSKGM-RAVISTNG-TLKDIGLSYVRETNDKFR-GFSGAFDKALE-GMRNC
KREGIVGLRFTINKKNAIFDLLEEGIPRVCFYHLSKLV-EEESRKTLDLIDRTKEDKGFP
MEVLTVDNHCD-GPYKRAADVYELLQMNQGIGCVSGSV-HAFGNVKERKFSEIWT-DTTN
ELMAGL-KNRKPLIDRCAKCICNANFRVRAGNVWADDP
>Candidatus-Methanoperedenaceae-archaeon-Kmv03@JACUTP010000041.1_9
MIGISKLYCGTVEIVVW-NMGRRCNLRCIHCTTGQGREMIDDLAKVPVIL-FSG-GEPLM
RKDLPELAARSKGM-RAVISTNG-TLKEIELSYVRETNDKFR-GVPGAFDLALE-GMRNC
RREGIVGLRFTINKKNAIFDLLKEGIPRVCFYHLSKLV-EEESRKTLDLIDRTKEDKDFP
VEVLTVDNHCD-GPYERAAEVYELLQMNQGIGCVSGSV-HAFGNVKERKFSEIWT-DTID
ELMSGL-KNRKSLIDRCARCICNGNFRVRAGNVWADDP
>Candidatus-Methanoperedens-sp.-BLZ2@NTMG01000027.1_72
MIGISKLYCGTVEVVVW-NMGRRCNLKCVHCTTQQGKELIDDLAQAPVIL-FSG-GEPTM
RKDLPELAARSKGM-RAVISTNG-TLKDIGLSYVKETNDKFR-GVKGAFDAALN-GMRNC
LAEGVVGLRFTINKQNAIFDLLKENIPRVCFYHLSKMV-EEESRKTLDIIDRTRADRGFP
IEVLTVDNHCD-GPYKRAADVLELLQMNQGIGCVSGSV-HAFGNVKERKFSEIWM-DTTN
ELMAGL-KNRKPLIDRCAHCICNGNFRVRANNVWADDP
>Candidatus-Methanoperedens-sp.-MnB_20@VEPM01000011.1_41
MIGISKLYCGTVEVVVW-NMGRRCNLKCVHCTTRQGKELIDDLAQAPVIL-FSG-GEPTM
RKDLPELAARSKGM-RAVISTNG-TLKDIGLSYVKETNDKFR-GVKGAFDAALN-GMRNC
LAEGVVGLRFTINKQNAIFDLLKENIPRVCFYHLSKMV-EEESRKTLDIIDRTRAERGFP
IEVLTVDNHCD-GPYERAAEVFELLQMNQGIGCVSGSV-HAFGNVKERKFSEIWM-DTTN
ELMAGL-KNRKPLIDRCAHCICNGNFRVRANNVWADDP
>Candidatus-Methanoperedens-sp.-MnB_21@VEPN01000018.1_27
MIGISKLYCGTVEVVVW-NMGRRCNLRCVHCTTQQGKDLIDDLSQAPVIL-FSG-GEPLM
RQDLPELAARSKGM-RAVISTNG-TLKEIGLSYVRETNDRFR-GVNGAFDLALQ-GMRNC
LAEGIVGLRFTINKKNAIFDLLKERIPRVCFYHLSKLV-KEESRKTLDLIDKTKEDKGFP
MEVLTVDNHCD-GPYKRAADVFELLQMNQGIACVSGSV-HAFGNVKERKFSQIWM-DTSN
ELMAGL-KNRKNLIDRCAKCICNGNFRVRAGNVWADDP
>Candidatus-Methanoperedens-sp.-SB2@WBTY01000017.1_12
MIGISKLYCGTVEVVVW-NMGRRCNLKCVHCTTQQGKELIDDLAQAPVIL-FSG-GEPTM
RKDLPELAARSKGM-RAVISTNG-TLKDIGLSYVKETNDKFR-GVKGAFDAALN-GMRNC
LAEGVVGLRFTINKQNAIFDLLKENIPRVCFYHLSKMV-EEESRKTLDIIDRTRADRGFP
IEVLTVDNHCD-GPYKRAADVLELLQMNQGIGCVSGSV-HAFGNVKERKFSEIWM-DTTN
ELMAGL-KNRKPLIDRCAHCICNGNFRVRANNVWADDP
>Candidatus-Methanoperedens-sp.-UBA453@DAJM01000040.1_40
MIGISKLYCGIVEVVVW-NMTRRCNLRCIHCTTQQGMELIDDLARAPVIL-FSG-GEPLM
HPDLPLLAARSKGM-RAVISTNG-TLKEIGLSYVRETNDRFR-GMDGAFDAALQ-GMRNC
IEEGIVGLRFTINRKNAIFDLLEEKIPRVCFYHLSGLV-KEESRKTLDLIERTKADRGFP
IEVLTVDNHCD-GPYARAGEVFELLQMNQGIGCVSGSV-HAFGNVKERKFSEIWT-DLSN
ELMAGL-KNRKPLIDRCARCICNGNFRVRAGNVWADDP
>Candidatus-Nitrosocaldus-cavascurensis-strain-SCU2@LT981265.1_1311
MVHAS--------YGSV-DVTNYCNLHCSHCSVEGWKYVIDELFKVVHVY-LLG-GEPYL
RPDVIELFMYGK----CTVVTNA-TL--------REVHDMIR-G--KTYDKVRQ-NIMEF
TNTYGTTVNVTINSLNEMVKEWGIVFQ------------DKERDALIDELRLKRENTEAQ
LNVSRKP-------------------W-GSCIAVDGRIKSPMGSADP-------------
--------------PICEKC------------------
>Candidatus-Nitrosocaldus-islandicus-isolate-3F@CP024014.1_550
MVHAS--------YGSV-DVTNYCNLHCSHCSVEGWKYVIDELFKVVHVY-LLG-GEPYL
RPDVIELFMYGK----CTVVTNA-TL--------REVHDMIR-G--KTYDKVRQ-NIMEF
TNTYGTTVNVTINSLNEMVKEWGIVFQ------------DKERDALIDELRLKRENTEAQ
LNVSRKP-------------------W-GSCIAVDGRIKSPMGSADP-------------
--------------PICEKC------------------
>Candidatus-Nitrosocosmicus-exaquare-G61@CP017922.1_2877
LVDLI--------YGSA-DIINICNLHCSHCTVEDWRKLIKNTFKVYVVT-LVG-GEPLM
RQDVIKTFMPRR----VCVVTNG-TF--------QQIHDSIR-G-KGAYEKTKK-NIQDY
IKGPPIWITMTINSLNDLVLEWKIGFQ------------DETRNKVVDTIKLHRKNTEKQ
LQLMKGS-------------------W-GGILSLDGKTKHPIGSSDV-------------
--------------PICEKC------------------
>Candidatus-Nitrosopumilus-piranensis-strain-D3C@CP010868.1_1092
----I--------YGSA-DIINVCNLHCEHCTTQQWKKIIDEKFKVFIAT-LVG-GEPMM
RPDIVELFFPKR----ACVVTNG-TF--------EKTHNKIR-G-EGAWAKTRE-NVLNY
VK---IWITMTINSQNKVIDDWKIGFQ------------DKERDKVIDRLDLKLNNPKEQ
LEIMKQN-------------------W-GGIVSVDGREKQPIGSAEK-------------
--------------PICEKC------------------
>Candidatus-Nitrososphaera-evergladensis-SR1@CP007174.1_2172
VVNLI--------YGSV-DVNNICNLHCTHCTAEDWRRIIRDKFNIFVTT-LVG-GEPTL
RPDVIEIFMPRR----VCVVTNA-TF--------EKVHDSIR-G-EGSYAMTKK-NILDY
VAGPDIWISMTINSLNELIEEWKIGFQ------------DVVRNQVVDKLEMKRKNPVKQ
LSLMKGN-------------------W-GGILSLDGRVKQPIGSADA-------------
--------------PLCEEC------------------
>Candidatus-Nitrososphaera-gargensis-Ga9.2@CP002408.1_221
MVDLI--------HGSV-DVNNICNLHCTHCTVEDWRKIIKDVFNIFITT-LVG-GEPTL
RPDIIELFMPKR----VCVVTNG-TF--------EKVHDSIR-G-EGAYAKTKK-NILDY
TAGPPIWLSMTINSRNDLIEEWKIGLQ------------DELRNSVVDKLALKKKNPISQ
MSLMKGN-------------------W-GGILSLDGRVKQPIGSADP-------------
--------------PICEEC------------------
>Candidatus-Nitrosotenuis-chungbukensis-strain-MY2@AVSQ01000015.1_61
-------------FGSV-DIINVCNLHCTHCTVKDWKKIIDEKFKIFVIT-LVG-GEPMM
RPDIVELFFPKR----VCVVTNG-TY--------QPVHDKIR-G-DGAWNRTRK-NVLDY
VK---IWISMTVNSQNDVIEDWKIGFQ------------DDVRNKVIDEIDLQKENPPKN
LELMRKS-------------------W-GGILSLDGREKHPIGSAEK-------------
--------------PICEDC------------------
>Candidatus-Nitrosotenuis-cloacae-strain-SAT1@CP011097.2_1230
----I--------YGSA-DIINVCNLHCTHCSVSDWKKIIDEKFKVFIIT-LVG-GEPTL
RPDVVELFFPKR----VCLVTNG-TL--------QEIHNQIR-G-HNAHQTTKK-NILDY
IQ---IWITMTINSLNDVMDGWKIGFQ------------DPERTKIIDEISLREKNPPSQ
LELMKKS-------------------W-GGILSVDGREKRPIGSAEN-------------
--------------PICEEC------------------
>Candidatus-Nitrosotenuis-uzonensis@Ga0055351_109_72
----I--------YGSA-DIINVCNLHCTHCTLEEWKEVIDNKFKVFIIT-LVG-GEPTL
RPDVVELFFPKR----VCLVTNG-TK--------QEIHDKIR-G-HGAYSATRK-NVMDY
VQ---IWITMTINSLNDVIKEWKIGFQ------------DPERTQVIDSISMKNKNPTKQ
LELMKKN-------------------W-GGILSVDGREKRPIGSAEK-------------
--------------PICEDC------------------
>Candidatus_Odinarchaeota_LCB_4@MDVT01000007.1_609
-------------FASV-DITNNCNLRCRHCTPDEWRLIIRREIIISAIS-LTG-GEPLL
RPDVIEAIMKWRN---VSIVSNG-TL--------ERIHDSIR-G-AGSYRKIKK-NIISH
PE---VVINMTINRLNKVCEEFAITFQ------------DKERNETVNQLSLKLKNTTKQ
LNLFKHNK------------------W---FVNIDGAEKQSISNTDE-------------
--------------PLCDRC------------------
>Candidatus-Syntrophoarchaeum-butanivorans--BOX1@LYOR01000007.1_23
MIVFSKILADKGTVVMW-NITRACNLRCKHCTLEEGMKLLDEFADIPMVI-MTG-GEPLI
SKNFLPLAAKEKGL-RMVVSTNG-TVKDADILYVPALHDEFR-GVKGAWERAIT-GIKNA
MDAGLTGFRITISKANALIDLAEMKVPRFCLYHLSEIA-DRERIAVLQHLDRAIEDE--D
IEILTTDSPMD-GVYERFDLARRLLAISGGVANIDGNV-SPLGNIRERSFREIWM-EHPC
ESLIQL-RRMKELL-ACGICVCGG-CRQKAGDLFEEDP
>Candidatus-Syntrophoarchaeum-caldarius@LYOS01000002.1_271
MIVFSKILADKGTVVMW-NITRACNLECKHCTEEEGKRLIDEFVEIPVAI-VTG-GEPLM
SKNFLPFAAKEKGL-RMVVSTNG-TVKKADILYVPELHDEFR-GVDGAWEQAIT-GIKNA
MDAGLTGFRITISKSNALLDLAEMGVPRFCLYHLTDIA-DQERIKVLEYLDKAIEDK--E
IEILTTDSPMD-GVYERFDIARKLMAVSGGVANIDGNV-SPLGNIREQSFRDIWK-DHPC
DALIKL-REMKKHL-GCGICVCGG-CRQKAGDLFEEDP
>Candidatus-Syntrophoarchaeum-sp.-WYZ-LMO15@PIXX01000113.1_11
MIVFSKILADKGTVVMW-NITRACNLRCKHCTLEEGMKLLDEFADIPMVI-MTG-GEPLI
SKNFLPLAAKEKGL-RMVVSTNG-TVKDADILYVPALHDEFR-GVKGAWERAIT-GIKNA
MDAGLTGFRITISKANALIDLAEMKVPRFCLYHLSEIA-DRERIAVLQHLDRAIEDE--D
IEILTTDSPMD-GVYERFDLARRLLAISGGVANIDGNV-SPLGNIRERSFREIWM-EHPC
ESLIQL-RRMKELL-ACGICVCGG-CRQKAGDLFEEDP
>Candidatus-Thorarchaeota-archaeon-MP11T_1@PJET01000121.1_1
LLVTITKTCQSDKQVVW-NVTKSCNLKCKHCSTNEALKTIDKLADVVFLA-FSG-GEPTI
RSDILTLVATERGI-YVAVATNGISFKKAGMKFVAKTHDEFR-GVPGAFAKTIS-GIKNC
------------------------------------------------------------
------------------------------------------------------------
--------------------------------------
>Candidatus-Verstraetearchaeota-archaeon-WYZ-LMO10@QNVH01000080.1_3
LIGRFDVECKEDGEIVW-NFTYRCNLRCKHCKTDEAKQVIDILSKLPALS-FSG-GEPMA
RKDFFELAAKKHIP-YVSMASNG-TLRNAGIDYVPQTHDEFR-GMPGAFERAIE-GVKNC
VQEGVTCIATVLHRDNKLVSLAELDV-RFMHFNYEAYV-EDERLHVLETVLQAKESSVKV
DRFFSTCPQYA-SVTAAKKGVENAANFLGGYCAIEGDI-KPLGNVLKDDFEEIWD---TD
PLLWKL-RIREDMEVGCGKCICGG-CRARAGDVKAPDI
>Candidatus-Verstraetearchaeota-archaeon-WYZ-LMO11@QNVI01000005.1_2
-------------LVVW-LITGRCNLKCLHCSTELALKIIKEFTEAQHIS-FTG-GEPTI
RKDLPLLIARNFGY-ELSIVTNT-SLVKNDVE-IKETFYKIR-G-M-NLEMLLE-KLKQL
KILGAIRPIMTLNKFNDYVELANIGSIGAAIIPVNS---EEIIKEAIISAQKADE--GFN
IEVWC-------APFCLIGRGMD----------IAGSV-MLITNIK-NGIKEVWETYLNH
ELTRKL-TSVNSLN-KCRKCTCLGGCHARAKYLSMPDP
>Cenarchaeum-symbiosum-A@DP000238.1_1177
----I--------YGSA-DIINSCNLHCVHCGVEEWKKIIDEKFKVFVVT-VVG-GEPLM
RPEIVELFFPKR----ACVVTNG-TW--------EEVHNGIR-G-EGAWAKTRE-NVLEY
VR---IWITMTINSRNTVIEDWKIGFQ------------DKERDAVIDEIDMRSGNPVHQ
LNTMRRS-------------------W-GGMLSVDGREKHPIGSADE-------------
--------------PRCEEC------------------
>Geoarchaeota-archaeon-OSPB-1@scf1118686596894_784
-----------------------------MCTLEEEILVLESLRRVCFLG-FEG-GEPLI
RSDIPEIL-SYVRF-HTSLVTNG-WLKDY-LDYLGSLHDKLR-GIPGSFERAIE-GIKAA
KKY-LVSISYTITKDNDLVKLSAIGINVQIAFNY-----EKELYETLIVLQMKKKTKGYF
EAIIN-------SWY---------------TINIDGRIVMP---VLNIDIVELWN-----
--------------ENCNKC------------------
>Geoarchaeota-NAG1-GT1-r03@GT1r03_GT1-r03_contig00300.60_3
-----------------------------MCTLEEEILVLESLRRVCFLG-FEG-GEPLM
RSDIPEIL-SYVRF-HTSLVTNG-WLKDY-LDYLGSLHDKLR-GIPGSFERAIE-GIKAA
KKY-LVSISYTITKDNDLVKLSAIGINVQIAFNY-----EKELYETLIVLQMKKKTKEYF
EAIIN-------SWY---------------TINIDGRIVMP---VLNIDIVELWN-----
--------------ENCNKC------------------
>h03b1@k127_3420358_12
-----MLLTSA--TAVF-AVTTRCNCKCIMCGSEDALKIIDFLAQFLVLY-LTG-GEPTL
HPDIVKILSGQKGL-ITTMTTNG-TVKEVGLFLLAKICEGIR-RHSEIGQKQID-TIRYA
KEIGL---THALSFLNNMVRYVELGVPSFCYPTV-----ERNLRRGVATISMKRR-----
------------GTY-------NFY-----VFYIDGDV-YPLFNVLK---------ER-P
HFLENV---------ACNEC------------------
>Hadesarchaea-archaeon-B75-G9@QMWE01000035.1_8
LLRFV---CGRSKLVVW-NYTKLCNLRCKHCTTEEAKRVIDEFEEVVAVA-FSG-GEPLM
RKDIFEVAAKRKGM-FTSIATNG-TLKEV-FSYAEKVHDMFR-GVKGSWKRTCA-GIKNS
VAEGITCVALTATRYNKLVDFVELGARRVIVFNYKEIA-DQERHELLKHLTRMIN-NKCK
TICYSTAPQYS-VVSALQGKTKSLAEFLGGYCGLEGDI-TPIGNIRKNRLRDVWH---NS
KILWKL-RDRDALE-GCGTCICGG-CRARAGDVQAPDP
>Hadesarchaea-archaeon-YNP-N21@LQMP01000013.1_1
MLKFV---CGKSKLVVW-NYTKLCNLRCEHCTTEEAKRVIDEFEEVVAIA-FSG-GEPLM
RKDIFEVAAKNRGF-YTSVATNG-TLREV-FDYAEAEHDRFR-GVPGAWKLTCA-GIKNC
VAEGLTCVALTATRYNRLIDFAELGVKRVIIFNYKN------------------------
------------------------------------------------------------
--------------------------------------
>Hadesarchaea-WYZ-LMO4@QNVB01000043.1_3
LLRFV---AGEKRLVVW-NYTNACNLRCLHCTSEEAKEVMDELITVVAVA-FSG-GEPLL
RKDLLEVAGKEGGL-FLSIATNG-TLKEI-LDYVEETHDRFR-GIPGIWKKTCE-GIRNA
VEEGLTCVAITATRWNSLIDFVELGVQRVMVFNYKEIM-EEERWELLCHLERM---VSTG
FFCLSTAPQLS-VVSALQGKTRSLADFLGGYCGLQGEV-VPLGNLKERRLKEIWE---TS
EVLWKL-RDRDALE-GCGGCVCGG-CRARAGDVQAPDP
>Hadesarchaea-WYZ-LMO5@QNVC01000049.1_3
--------MGEGGFANY-FITVKCNLKCIYCSTEEAKRAMEELGKTLWIS-FSG-GEPLL
RPDLEEIAARREGM-FTILDTNA-TLSRV-FDSAERKNDEMR-G-KGTWRRTMR-GIEFL
KESGCVGVNFILTNLNEVVNFL----ERVDHLFF-----GEQVRWLEGKLELKRE-----
------------GNFNSSEHLRAIVRYLRGHVSLMGDL-CGVGKVGEKKREELWR-----
---------------ECGGC-------ANSTRLFRGSP
>Hadesarchaea-WYZ-LMO6@QNVD01000258.1_1
LLRFV---TGESRLVVW-NYTNACNLRCRHCSTEEAKRAVDELADVVALA-FSG-GEPLL
RRDLLEVGAKERGL-FLSVATNG-TLKGV-FDYVEETHDRFR-GIPGVWRRTCE-GIRNS
VAEGLTCVAITATHHNSLIDFVELGAQRXMVFNYREMV-EQERWELLCQLRRM---VE-G
FFCLSTAPQLS-VVSALRGRTRSLADFLGGYCGLQGEV-VPLGNLRERRLKEIWG---SS
EVLWRL-RDRDSLQ-GCGTCVCGG-CRA----------
>Hadesarchaeota-JZ-1-bin_103@Ga0263246_152_1
-------------FVDW-AITSKCNLRCSHCPREQLLALAGEVKEPDWVI-LEG-GEPLL
REDLSLLLLE--GL-DLYLITNG-SMGRRGVK-VKEVYEGTK-G-GASFRDFCK-GVEEA
RREGIHGVTVVLSKRNETIKFVEQGGKFVTFIPLDPYYRTQDHLLAMRRIEREWE-----
------------EVYPEGRSGITIPEVRG-LY-VTGRI-LPFSRYPERSLKEGWERVRNS
ELIRGF-KDRGKRE------------------------
>Hadesarchaeota-JZ-2-bin_199@Ga0263248_101_82
LLRFV---TGERKLVVW-NYTNACNLRCLHCTTEEAKGVIDEFLDVVAVA-FSG-GEPLL
RKDLLEVAGKEGGL-FLSVATNG-TLRGV-LDYVEQTHDRFR-GIPGMWKRTCE-GIRNA
VEEGLTCVAITATRWNSLIDFVELGVQRVMVFNYKEIV-EEERWELLRHLGRM---VRTG
FFCLSTAPQLS-VVSALRGRTRGLADFLGGYCGLQGEV-VPLGNLKERRLKEIWG---DS
EVLWRL-RDRDSLE-GCGSCVCGG-CRARAGDVQGADP
>Haloarcula-sp-CBA1115@CP010529.1_476
MISVSKLLCDLDAVVVW-NVTKQCNLYCDHCSTAEGKALLDDLADAPVVL-FSG-GEPLV
RQDLEELVANEVGV-RPVLSTNG-TLKDAGLKYAPERNDDFR-GVDGAFEGAVQ-GIENC
LDAGLTGLRYTITERNGVVDLLDVGVDRFCFYHLTEIV-DEDRRQAVKRVDMTREDRGEE
IETLLVGNYAD-AAYAQAQRVYEYLRVNGGVADVDGNV-HLLGNVRDRSFGAIWE-DESN
PLLTAL-RNREEHL-KCADCVCRGGSRLRADDLFAPDP
>Haloarcula-sp-CBA1129@RKSM01000001.1_1592
MISVSKLLCDLDAVVVW-NVTKQCNLYCDHCSTAEGKALLDDLADAPVVL-FSG-GEPLV
RQDLEELVANEVGV-RPVLSTNG-TLKDAGLKYAPERNDDFR-GVDGAFEGAVQ-GIENC
LDAGLTGLRYTITERNGVVDLLDVGVDRFCFYHLTEIV-DADRRQAVKRVDMTREDRGEE
IETLLVGNYAD-AAYAQAQRVYEYLRVNGGVADVDGNV-HLLGNIRDRSFGAIWE-DESN
PLLRAL-RNREDHL-KCADCVCRGASRLRADDLFAPDP
>Haloarcula-sp-MD-130@BIXZ01000004.1_205
MISVSKLLCDLDAVVVW-NVTKQCNLYCDHCSTAEGKALLEDLADAPVVL-FSG-GEPLV
RQDLEELVANEVGV-RPVLSTNG-TLKDAGLKYAPERNDDFR-GVDGAFEGAVQ-GIENC
LDAGLTGLRYTITERNGVVDLLDVGVDRFCFYHLTEIV-DEDRRQAVKRVDMTREDRGEE
IETLLVGNYAD-AAYAQAQRVYEYLRVNGGVADVDGNV-HLLGNVRDRSFGDIWE-DESN
PLLSAL-RNREEHL-KCADCVCRGGSRLRADDLFAPDP
>Haloarcula-vallismortis-ATCC-29715@AOLQ01000025.1_64
MISVSKLLCDLDAVVVW-NVTKQCNLYCDHCSTAEGKALLDDLADAPVVL-FSG-GEPLV
RNDLEELVANEVGV-RPVLSTNG-TLKDAGLKYAPERNDDFR-GVDGAFEGAVQ-GIENC
LDAGLTGLRYTITERNGVVDLLDVGVDRFCFYHLTEIV-DEDRRQAVKRVDMTREDRGEE
IETLLVGNYAD-AAYAQAQRVYEYLRVNGGVADVDGNV-HLLGNVRDRSFGAIWE-DESN
PLLRAL-RNREDHL-KCADCVCRGASRLRADDLFAPDP
>Halobacteriaceae-archaeon-AArc-S@CP064786.1_1211
MISISKLLCDLDAVVVW-NTTKQCNLYCSHCTTEEGKDLLDDLAEAPVVL-FSG-GEPMV
REDLTELVADDQGI-RPVLSTNG-TLRDAGLKYAPERNDRFR-GQEGAFEAALN-GIHAC
QDVGLTGLRYTITEMNGVVDLLDEGVDRFCFYHLAEIS-DEKRREAVRRLDMTREDRGEE
IETLLVGNYAD-AGFAQADRIYRYLRRNGGIADVDGNV-HLLGNVRDRPFGAIWE-DESN
PLLARL-RERTDHL-RCSNCICRGGSRLRADDPFAPDP
>Halobacteriales-archaeon-QH-7-66-36@PXQV01000002.1_24
MISVSKLLCGLAAVVVW-NTTKGCNLYCEHCSTAEGKRLINELAAVPVVL-FSG-GEPLV
RDDVTELVAADRGI-RPVLSTNG-TLRDAGLAYAPETNDAFR-GEEGAFDAAVD-GIEAC
LDAGLTGLRYTVTERTGVIDLLDVGVDRFCFYHLAAVQ-DAARRRVVRRLDLTREADGAE
IETLLVGNYAD-AAFTAARRVYEYLRRNGGVADIDGDV-HLLSNVRDRPFGRIWT-DTAN
PLLSRL-RTREDHL-KCADCVCRGGSPLRAGDPFAPDP
>Halobacterium-hubeiense@CEMQ01000001.1_1459
MISVSKLLCGLDAVVVW-NLTKQCNLYCSHCSTEEGKDLLDDLAEIPVVL-FSG-GEPMV
RDDLEELVADDAGI-RPVLSTNG-TLRDAGLKYAPARNDEFR-GEDGAFDAAVR-GIENS
LDAGLTGLRYTITEANDVVDLLDVGVDRFCFYHLADIS-NADTREAVRTVDMTREERGEE
IETLLVGNYAD-AGFEQADRIHRYLEANGGIADVDGNV-HLLGNVRDRPFSELWS-DENN
PLLSGL-RERRDRL-KCAGCICRGGSRLRAGGPFDPDP
>Halobacterium-sp-GSL-19@CP070377.1_872
MISVSKLLCDLDAVVVW-NLTKQCNLYCSHCSTAEGKALLDDLADIPVVL-FSG-GEPMV
RDDLEELIADDNGI-RPVLSTNG-TLKDAGLKYAPERNDEFR-GEEGAFDAAVR-GIENS
LDAGLTGLRYTITEANEVVDLLDVGLDRFCFYHLADIS-NADTRTAVRTVDLTREAQGKE
IETLLVGNYAD-AGFQQADHIYRYLEANGGIADVDGNV-HMLGNVRDRSFGDIWS-DDTN
PLLAGL-RDRDDRL-RCASCICRGGSRLRAGGPFDPDP
>Halobacterium-sp-PCN9@WUUU01000088.1_10
MISVSKLLCGLDAVVVW-NVTKQCNLYCSHCSTAEGKALLDDLAAIPVVL-FSG-GEPLV
RDDLEELVAADAGI-RPVLSTNG-TLRDAGLKYAPERNDAFR-GEDGAFDAAVR-GIENS
LDAGLTGLRYTITEANDVVDLLDVGVDRFCFYHLADIS-DADTREAVRTVDLTREAQGDE
IETLLVGNYAD-AGFDQADRIHRYLEANGGIADVDGNV-HLLGNVRDRPFSELWT-DDAN
PLLRGL-RDRDDRL-RCADCICRGGSRLRAGGPFDPDP
>Halobacterium-sp-R2-5@JAANTH010000002.1_852
MISVSKLLCGLDAVVVW-NLTKQCNLYCSHCSTAEGKDLLDDLADIPVVL-FSG-GEPMV
RDDLEELVASDRGI-RPVLSTNG-TLRDAGLKYAPERNDEFR-GEEGAFDAAVR-GIENS
LDAGLTGLRYTITEANEVVDLLDVGLDRFCFYHLADIS-NADTREAVRTVDLTREEQGEE
IETLLVGNYAD-AGFAQADRIHRHLEANGGIADVDGNV-HLLGNVRDRPFSELWS-DENN
PLLSGL-RDRGDRL-KCAGCICRGGSRLRAGGPFDPDP
>Halobaculum-sp-WSA2@WUUS01000002.1_251
MISVSKLLCDLDAVVVW-NLTKRCNLHCSHCSTAEGKRLLDDLSDVPVVL-FSG-GEPLV
RDDLFELIADDRGI-RPVLSTNG-TLRDAGLRYAPERNDEFR-GKSGAFDAAVR-GIRAC
LDAGLTGLRYTITERNGVVELLNEGVDRFCFYHLADIT-DEAKRAAVKELDLTRTRRGEE
IETLLVGNYAD-AAYDAADRVHSYLRRNGGVADVDGNV-HLLGNVRDRPFSAIWD-AESN
PVLRRL-RERTDHL-RCADCICRGGSRLRADDLFAPDP
>Halobellus-sp-Atlit-38R@QXIJ01000014.1_39
MISISKLLCDLDAVVVW-NVTRRCNLYCEHCTTAEGKQLLDELADVPVVL-FSG-GEPLV
RDDLEELVASDAGI-RPVLSTNG-TLREAGLKYAPERNDAFR-GQDGAFDAAVR-GIENF
LDAGLTGLRYTITEKNSVVDLLDVGLDRFCFYHLGEIA-DTERREAVERLEMTLEDEGEE
IETLLVGNYAD-AAFAKADAVRRYLEVNGGVADVDGNV-HLLGNVRDRPFGAIWE-DESN
PLLAAL-RNREDHL-KCANCVCRGGSRLRAGDVFGPDP
>Halobellus-sp-MBLA0160@JACKXD010000002.1_636
MISISKLLCELDAVVVW-NLTRRCNLYCDHCTTAEGKRLLEELADVPVVL-FSG-GEPLV
REDLETLVAADVGI-RPVLSTNG-TLRDAGLKYAPERNDAFR-GEEGAFDAAVR-GIENF
LDAGLTGLRYTITERNGVVDLLEVGVDRFCFYHLGDIA-DAARREAVERLELTRSDAGEE
IETLLVGNYCD-AAFERAAAVRRYLEVNGGVADVDGNV-HPLGNVRDRPFGAIWD-DESN
PLLRAL-RTREEHL-RCATCICRGGSRLRGGDVFAPDP
>Haloglomus-irregulare@QMDX01000003.1_290
MISISKLLHGLDAVVVW-NATKRCNLSCAHCSTAEAKGMLDELADVPVVL-FSG-GEPLV
REDLPELVADDVGL-RPVLSTNG-TLRDAGLAYARETNDAFR-GREGAFDAAVA-GIEAC
LDAGLTGLRYTVTRDTEVVDLLDVGVDRFCFYHL--VP-EARRREAVAELELTRDEAGAG
IETLLVGNYCD-AAYERAERVRRYLERNGGVADIDGAV-HALGNVRDRPFGAIWD-DESN
PLLRRL-RDRPDTL-QCRDCLCRGGSRLRAGDLAAPDP
>Halomicroarcula-salina@WRXL01000002.1_567
MISVSKLLCDLDAVVVW-NVTKQCNLYCDHCSTAEGKALLDDLADAPVVL-FSG-GEPLV
RNDLEELIANDVGV-RPVLSTNG-TLKAAGLKYAPERNDDFR-GLEGAFEGAVR-GIENC
LDAGLTGLRYTITERNGVVDLLDVGVDRFCFYHLTEIV-DADRRTAVKRVDMTREDEGEE
IETLLVGNYAD-AAYAQARRVYEYLRVNGGVADVDGNV-HLLGNVRDRPFGDIWE-DESN
PLLRAL-RNRDAHL-KCADCVCRGASRLRADDLFAPDP
>Halomicrobium-sp-LC1Hm@CP044129.1_1288
MISVSKLLCDLDAVVVW-NVTKQCNLYCDHCSTAEGKAMLDGLADVPVVL-FSG-GEPLV
RDDLEELIADERGV-RPVLSTNG-TLRDAGLKYAPERNDAFR-GKEGAFDAAVR-GIQNS
LDAGLTGLRYTITERNGVVDLLDKGLDRFCFYHLTDIL-DDQRRDAVETVDMTRSERGEE
IETLLVGNYAD-AAYAKARTVYEYLRTNGGVADVDGNV-HLLGNVRDRPFGAIWE-DESN
PLLSAL-RDRESRL-KCADCVCRGGSRLRADDLFAPDP
>Halomicrobium-sp-ZPS1@CP045142.1_2656
MISVSKLLCDLDAVVVW-NVTKQCNLYCDHCSTAEGKAMLDGLADVPVVL-FSG-GEPLV
RDDLEELIADERGV-RPVLSTNG-TLRDAGLKYAPERNDAFR-GKEGAFDAAVR-GIRNS
LDAGLTGLRYTITERNGVVDLLDKGLDRFCFYHLTEIL-DEQRRDAVETVDVTRDERGEE
IETLLVGNYAD-AAYAKARTVYEYLRTNGGVADVDGNV-HLLGNVRDRSFGAIWE-DESN
PLLSAL-RDRESRL-KCADCVCRGGSRLRANDLFAPDP
>Halopenitus-persicus@AP017558.1_200
MISISKLLCGLDAVVVW-NTTKRCNLYCDHCSTAEGKALLDQLGEVPVVL-FSG-GEPLV
REDLPELVAVDAGI-RPVLSTNG-TLKDAGLQYAPERNDAFR-GKEGAFDAAIR-GIEGC
LEVGLTGLRYTITDRNGVIDLLDVGVDRFCFYHLKEIV-DAEKRDAVRRLDLTREAAGEK
IETLLVGNYAD-AGYETADRIQAALKRNGGIADVDGNV-HLPGNVRDRPFGAIWR-DASN
PLLNAL-RNREDRL-RCRECVCRGGSRLRAEDLFAPDP
>halophilic-archaeon-NEN8@SOSC01000008.1_91
MISVSKLLCDLDAVVVW-NLTKQCNLYCDHCSTAEGKRMLDDLADVPVVL-FSG-GEPLV
RDDLTELIATEQGI-RPVLSTNG-TLKEAGLKYAPEANDEFR-GQEGAFDAALR-GINAC
LDAGLTGLRYTITKHNSIVSMLEEGLDRFCFYHLNEIQ-DGERREAIETVDMTREDRGEE
IETLLVGNYAD-AAYETAERVYRYLQANGGVADVDGNV-HLLGNVRDRPFSAMWE-DDSN
PLLGAL-RNREAHL-KCADCICRGGSRLRAGDPFAPDP
>halophilic-archaeon-SHRA6@ML241294.1_399
MISISKLLCELDAVVVW-NTTKRCNLYCSHCSTAEGKALLDQLADVPVVL-FSG-GEPLI
REDLPELVAAEQGI-RPVLSTNG-TLKEAGLKYAAERNDEFR-GKDGAFEAAVR-GIEAC
LDVGLTGLRYTITKYNGVIDLLDVGVDRFCFYHLADIL-DDEKRAAIRTLDLTREDRGEE
IETLLVGNYAD-AGFQRANRIETYLRRNGGVADVDGNV-HLLGNVRDRPFGELWS-DETN
PLLTAL-RNRTEHL-RCGACICRGGSRLRADDLFAPDP
>Halosimplex-litoreum@CP065856.1_338
MISVSKLLCDLDAVVVW-NCTKQCNLYCDHCTTAEGKQFLDELAEAPVVL-FSG-GEPLA
REDLVELVASDAGL-RPVLSTNG-TLRDAGLQYVPERNDAFR-GQEGAFDRALE-GIEAS
QSAGLTGLRYTITRHNDVVDLLDRGVDRFCFYHLAEIR-DQERRAAVRRVDLTREGRGHE
IETLLVGNYAD-AAYAMADRVRGYLLTNGGIADVDGNV-HLLGNVRDRPFGAIWT-DESN
PLLGAL-RERERHL-RCADCICRGGSRLRADDPFGPDP
>Halosimplex-sp-TH32@ML214297.1_1358
MISVSKLLCDLDAVVVW-NCTKQCNLYCDHCTTAEGKQFLDELAEAPVVL-FSG-GEPLA
REDLVELVASDAGL-RPVLSTNG-TLREAGLKYVPERNDAFR-GQEGAFERALE-GIEAS
QAAGLTGLRYTITRHNDVVELLDRGVDRFCFYHLAEIQ-DDERREAVRRVELTREDRGHE
IETLLVGNYAD-AGYAMADRIHGYLLENGGIADVDGNV-HLLGNVRDRPFGEVWT-DESN
PLLGAL-REREEHL-RCADCICRGASRLRADDPFGPDP
>Halosimplex-sp-YPL4@QWGG01000001.1_352
MISVSKLLCDLDAVVVW-NCTKQCNLYCEHCTTAEGKQFLDELADAPVVL-FSG-GEPLA
RDDLTALVASDAGL-RPVLSTNG-TLRDAGLQYAPDRNDAFR-GQEGAFERALE-GIEAS
QAAGLTGLRYTITRHNDVVELLDRGVDRFCFYHLADIQ-DEERRDAVRRVEMTREDDGHE
IETLLVGNYAD-AAYEQAERVYQYLRRNGGIADVDGNV-HLLGNVRDRPFGDIWT-DESN
PLLRAL-REREDHL-KCADCICRGGSRLRADDPFGPDP
>Halostella-litorea@SJER01000006.1_32
MISVSKLLCDMDAVVVW-NLTKQCNLYCEHCSTAEGKRLLDDLADVPVVL-FSG-GEPLV
RDDLTELVAADRGI-RPVLSTNG-TLRDAGLKYARERNDAFR-GQEGAFDAAVR-GIEAC
LDAGLTGLRYTITERTDVVDFLDVGVDRFCFYHLAAIR-DDEKREAVRRVDMTREDRGEE
IETLLVGNYCD-AAYALADRVEAYLRRNGGVADVDGNV-HLLGNVRDRSFGAIWE-DDSN
PLLRAL-REREDHL-KCAGCVCRGASRLRSDHPFGPDP
>Halostella-pelagica@CP040678.1_2349
MISVSKLLCDLDAVVVW-NLTKQCNLYCEHCSTDEGKRLLDDLADVPVVL-FSG-GEPLV
REDLVELVAADLGI-RPVLSTNG-TLRDAGLAYARERNDAFR-GQEGAFDAAVR-GIEAC
LDAGLTGLRYTITERTDVVDLLDVGLDRFCFYHLAAIR-DAEKRRAVRRVDMTREERGEE
IETLLVGNYCD-AAYDTAARVREYLRRNGGVADVDGNV-HLLGNVRDRPFSAIWD-DDSN
PLLAAL-RERESHL-KCADCVCRGASRLRADHPFGPDP
>Halostella-salina@RCIH01000010.1_97
MISVSKLLCDMDAVVVW-NTTKQCNLYCEHCSTAEGKRLLDDLADVPVVL-FSG-GEPLV
RDDLTELVAADNGI-RPVLSTNG-TLRDAGLQYAAERNDAFR-GQEGAFDAAVR-GIEAC
LDAGLTGLRYTITERTDVVDFLDVGVDRFCFYHLAAIR-DEEKRRAVERVDMTREERGEE
IETLLVGNYCD-AAYAHAERVREYLRRNGGVADVDGNV-HLLGNVRDRSFGAMWE-DESN
PLLRAL-REREDHL-KCAGCVCRGASRLRSDHPFGPDP
>Halostella-sp-LT12@RCDI01000007.1_83
MISVSKLLCDLDAVVVW-NLTKQCNLYCEHCSTSEGKRLLEDLADVPVVL-FSG-GEPLV
REDLPELVADDLGI-RPVLSTNG-TLRDAGLAYARERNDAFR-GKEGAFDAAVR-GIEAC
LDAGLTGLRYTITERTDVVDFLDVGVDRFCFYHLAAIR-DEEKRRAVRRVDMTREDRGEE
IETLLVGNYCD-AAYVAGARIRQYLRRNGGVADVDGNV-HLLGNVRDRPFGAIWE-DDSN
PLLAAL-REREDHL-KCADCVCRGASRLRSDHPFGPDP
>Ignicoccus-hospitalis-KIN4-I@CP000816.1_644
MIPVTTMVVGRGTLVFW-NITYQCNLRCLHCTTEEAKRLSEEMVEIPLVI-LSG-GEPLV
RKDFWEIIMAKAQFPKLSLSTNG-TLKDYGFSYVPAYHDKFR-GVPGAFKATLE-GIKNS
VEAGLVGIRTTITRYNDIVKWSENGIKRVSFYLLEEIK-DEQLKWMADVVDLARED---Q
LEILIVRGNFM-GIYEEFKEYLKMLQAQGDSVSIYGDV-KPLGNVREKSLKEILKRD--N
PQLEPF-LNVGQYL-KCGRCICGGGSRGRAGDPWAEDP
>Korarchaeota-WYZ-LMO9@QNVG01000115.1_1
MIPISLMVRGFGSVIAW-NITGMCNMRCKHCDRETALRLIEEMGEIPLVI-LTG-GEPFL
RKDLLEIVLREKDV-KVAISTNG-TLAD-KVEYVEDWHDEFR-GVKGAFREALK-GIRNL
ISAGITGLRMTLTRLNSYIDLASLGVSRVVFYHLKEL-ADDQYFRFMDYIEIAKT-----
MEIETTMAPFD-GIYQEFRKLLNFVRSDG-IVSIYGEV-HPLGNVRKEKLSEILGRG---
-------FHVE--LPKCSKCWCNGGDRARAG-IDGDDP
>Marine-Group-I-crenarchaeon-SCGC-AB-629-I23@ARWQ01000009.1_34
----I--------FGSA-DIINECNLHCEHCTLEEWKQVIDEKFKVFAVT-VVG-GEPMM
RPDVVELFFPKR----SCVVTNG-NY--------QKIHDTIR-G-DGTWAKTRK-NVIDY
VE---IWISMTINSRNKVIEDWKIGVQ------------DKERDAVVDELDLQKTNPKNQ
LELMKKS-------------------W-GGIVSVDGREKRPIGSAEK-------------
--------------PRCEEC------------------
>Marine-Group-I-thaumarchaeote-SCGC-AAA799-D11@gi|675342087|gb|JOSY01000058.1|_5
----I--------YGSA-DIINVCNLHCEHCSIKQWKKIIDEKFKVFIVT-LVG-GEPMM
RPDVVELFFPKR----ACVVTNG-TY--------EKTHDEIR-G-DGAWQKTRK-NVIDY
LK---IWITMTINSKNKVIADWKIGFQ------------DEERNQVIDELELKSGNPKDQ
LEVMKKN-------------------W-GGIVSVDGREKLPIGSAES-------------
--------------PICEQC------------------
>Metallosphaera-yellowstonensis-MK1@JH597761.1_1115
MISISRLISGKVEVLVF-NVTRNCNLRCKHCPLSSWLNAVKQASDVKHVL-LSG-GEPLS
RRDVHVIAAHERGI-RVELSTNG-TMRGL-IDYVEPVHDRFR-GVEGAFSKALK-GVRLA
KELGFTGFRFTLTKDNFVFQLMREEVDRVCFYHLR----SKTRLSVVKKIERTKA---GK
WEVLTADNPVD-GIL----NVLDLLRKNGGIADISGIV-YPLGRVEN--LREIW--DEPR
PLVKML-RERKRYV-KCSSCVCNGGLRGRAGDLWGKDP
>Methanobacterium-arcticum@JQKN01000016.1_16
LINTDETCNGNISHVSI-ELTYHCNFSCKHCDKKKLFEVITDLARIRIIE-LTG-GEPLT
HPDFLSILCSQFFP-LIGVNTNG-YLKLKNRLFFPRYVDTFC-DKQGAFENSKR-AIQIL
SKEGFTRAAMTVTPQNNTAKLATLGATKFIIATV-----DGKLSELLNEAMLKKE-----
------------GDF---------------SICITGNV-KMLGNVYSEDLNTIFS-----
-------RSLPLIMEICGLCYCGH-CLARGHEIGNSCP
>Methanobacterium-lacus@CP002551.1_1055
IISRTFDYCEKDHQVVW-NITKSCNMNCAHCNSEQIKQCLETLSRVTSIA-FSG-GEPTT
KPNIRNHIVADLGI-YPAMATNGYSLVDSGLQFVPETHDKFR-GIDGAWERAVQ-AIKNF
VEEDIVEVSTTVTQHNSMINFVELGAHWLMLYNFLNIS-EQKRFNMLKTANEN---FKGD
MQVLSTAPQYA-SVA---PQIMQLAEFVGGYMSLEGDM-YPLGNILEDDFEEIWQ---NQ
PLLNDL-RNKTLLEENCGSCICGG-CRARADNVQAPDP
>Methanobacterium-paludis@CP002772.1_1382
-------------HINF-AVTYRCNSRCSTCKLDEICTIFNNSSCIQGIN-LTG-GEPIL
RKDFVDLCIEKYPNINLGLSTNG-LLYNPMLENVKEIHDKMR-GISGNYEKILE-MIKSV
KLNFPQSLSFTITPKNKVYELSSMEIGGIQFAQI-----ENDVENMIYQIRSKQN-----
------------SRY---------------SCFLDGNV-YPMGNALETNFDNFWLSENAS
NIRSHI--------NKCR-C------------------
>Methanobacterium-veterum@JQJK01000015.1_16
LINTDETCNGNISHVSI-ELTYHCNFSCKHCDKKKLFEVITDLARIRIIE-LTG-GEPLT
HPDFLSILCSQFFP-LIGVNTNG-YLKLKNRLFFPRYVDTFC-DKQGAFENSKR-AIQIL
SKEGFTRAAMTVTPQNNTAKLATLGATKFIIATV-----DGKLSELLNEAMLKKE-----
------------GDF---------------SICITGNV-KMLGNVYSEDLNTIFS-----
-------RSLPLIMEICGLCYCGH-CLARGHEIGNSCP
>Methanobrevibacter-oralis@LT985172.1_34
-------------LLVF-HITGRCNLNCGYCSLEIIKNILNQAVDTKNVI-FSG-GEPLL
HSEIYKILSHNLSL-TNHITSNG-TTKKYNVDVTKKINDSIR-G-KGTFDKSIK-AIQNL
KKNGITSLRMTLMKNNNYLDLANNNVDRCIIERV------NYNQLTFKDIKLMKSSDETG
LNVGSNDPLW--LIF-------------GGALCINLSV-FPSGNLNRLTLKEIWE---KS
IIFKNL-RNRNLIE-NCIDCLCGG-CRGAAGYYLGNDP
>Methanobrevibacter-ruminantium@SFKZ01000019.1_19
MVEDNEEYLAEGAFLIA-SITSSCNLHCTGCSGDEWEDIFAQAKDISFIV-LAG-GEPMI
REDVIIKAFPEILF---PIFTNG-TLDGNRNLVPEEITDLRR-G-EGVYNQLLN-SMELM
RKNNLFGSSLTFTKGNDYINQLDFGCKVIFFIEY-----EDERDLLLDELELLRK-----
--MLFLSFPGD--------------KTSGGFFHINGGA-EPDINVRDSSLLEALD----S
KLFKSL-RDGGILL------------------------
>Methanocaldococcus-fervens@CP001696.1_1372
QILGL---FKKGELVVW-DVTYRCNLRCKHCNTEEAKKVIDILGNVVALA-FSG-GEPLM
RKDLFDLIAKDYGM-SVSIATNG-TLKEHEVDFI-ETHEKFR-GIKGIYEKTIN-GIKNV
VEEGICAIAITATKLNKVMDLAELGVNFFMLYNYD--F-DEEREDLLNMLEKLNSGKKCK
TAFLSTAPYYS-RIA---EHLKSLADFIGGYLSLRGDI-QPLGNIRENDFLEFWR---NN
KVLNDL-RDRDKLK-ICGKCVCGG-CRARARDYLREDP
>Methanocaldococcus-villosus@AQUK01000001.1_1285
VIKKL---IEKDGLVVW-DLTYACNLRCKHCNTEEAIRVIDILADVTALA-FSG-GEPLI
RKDFFTLTAAEKGL-FVAVATNG-TMKECGVGYV-ETHEKFR-GINGIYEKVIE-GILNA
KEAGLTCISTTATKLNAIMDIAELGVEWFMLYNFS--F-EEEKEELLKELNRL---KSSN
VNFMSTAPYYA-RIA----KLKTLADFIGGYLAIKGDI-EPLANIKDEDFLKFWR---EN
KVLNDL-RNRDNIE-ICGKCVCGG-CRARAKDYMKPDI
>Methanocaldococcus-vulcanius@CP001787.1_1636
QMSSL---FKKDELVVW-DITYRCNLRCKHCTTEEAEKVIDILGDVVAIA-FSG-GEPLM
RKDIFKLIVKEKDM-QVSIATNG-TLKEHKVDFI-ETHEKFR-GIKGIYEKTIS-GIKNV
VEENICAIAMTATKLNKVIDLAELNVDYFMLYNYD--Y-EEEREELLNLLEKLNTGKKCK
TAFLSTAPYYS-RTA---ERLKNLANFIGGYLSLRGDI-QPLENIRNEDFLNFWK---NN
KILNEL-RDREKLK-ICGKCICGG-CRARAKDYLREDP
>Methanococcoides-burtonii@CP000300.1_1192
ML-------------------------------------------------FSG-GEPLM
RKDLPELAAISKGM-RAVISTNG-TLKEIGLSYVRETNDKFR-AVEGAFDAAME-GLRNC
REEGIVGLRFTINKQNAIFDMIEEDIPRICFYHLTKLV-EEESRKTVDLIDRTKQENGMP
VEVLTVDNHCD-GPYERAEDVYELLKMNRGFGCVSGAV-HPFGNVKDRKFSEIWT-DLSD
ELMAGL-KDRKPLIDRCAKCVCNANFRVRAGNVWADDP
>Methanococcoides-methylutens@CP009518.1_1666
MIGISKLYCGTVEVVVW-NVTRRCNLRCVHCTTEQGKELINDLAESPVVL-FSG-GEPLM
RKDLPELAAISKGL-RAVISTNG-TLKKIGLSYVRETNDKFR-GMKGAFDAAMA-GLRNC
QREGIVGLRFTINKQNAIFDMLEENIPRICFYHLTKII-DEDSRKTVDLIDRTKQDKGLP
VEVLTVDNHCD-GPYERADEVYELLQMNRGFGCVSGSV-HPFGNVKERKFSEIWT-DLDD
ELMSGL-KDRKPLIDRCAKCVCNGNFRVRAGNVWADDP
>Methanococcus-voltae@CP002057.1_1272
IVLRN-------------EITQKCNHNCIFC-SKVKAGLYGNIDENSAIT-ISQYGEPLT
YEKVKKAVVKSNNK-RCDLQTNG-SLKELGLDMIPEKHFELS-Q-CDNYSTVVK-NIKLC
AENFHIVRSIYIPKYNELINLANIGVQEIMVHQL-----EDEIGYVKDLLNMKKE-----
-----------------------------------VNITIKLNNIKT-------------
--------------------------------------
>Methanocorpusculum-bavaricum@KE387269.1_90
ILRMPTTYLNSAIFLIA-SITSSCNLHCAGCSVSEWEHIFSQAEDISFIL-LAG-GEPLL
RRDLIGAAHTPVIF---PIFTNG-TLDGHRNLVPREETDSRR-G-SGTYAVLSA-AMDRL
RAEKIYGVSVTITRGNAFLDLLDQGCRLVFYIEY-----EARREDLEGKLTIKSA-----
--MVFISFPGD--------------KHMGGFFHIDGSA-EPDRNLRNVSLLDAVN----S
PFFARL-IDAGLVG------------------------
>Methanocorpusculum-labreanum@CP000559.1_1236
LLSMPTTYLNDAIFLIA-SITSACNLHCAGCSVPEWENIFLQAEGISFIL-LAG-GEPLL
RRDLIEAAHSSIIF---PIFTNG-TLDENRNLVPIEETDARR-G-SGTYTSILA-SMGRL
REGKIFGVSVTITTENAFLDLLDQGCRLVFYIEY-----EARREELEGKMGIKSA-----
--MVFISFPGD--------------KHMGGFFHINGSA-EPDRNLRNVSLLDAVN----S
PFFARL-IDAGLVG------------------------
>Methanoculleus-marisnigri@CP000562.1_867
MNRITRYIHATGTVVFW-NITNRCNLLCSHCTTEEGLALIDDLAEVPLLL-FSG-GEPLV
REDFWELAAKESGL-TTALSTNG-TLRDAGVEYAAETHDGMR-NVPGSFDKAVS-ALDNC
RSAGLCGVRVTATRENALIDLSDTGAERFCVYWLGEGYDAQEIAGLLDLLEKAREPA--A
MEFLTVDAPQD-TVYSAYESMCTLLAHAGVIANIDGAV-YPVGSIREKPFSTIWN-DPEN
RILADF-RRKKDLV-SCGRCRCGGGCRIRAGDLWAEEP
>Methanodesulfokores-washburnensis-strain-MDKW@RCOS01000100.1_11
------MVRGFGSVIAW-NITGMCNVRCKHCDKETALRLIEEMGEIPLVI-LTG-GEPFL
RKDLLEIVLREKDV-KVAISTNG-TLAN-KVEYVEDWHDEFR-GVKGAFREALK-GIRNL
ISAGITGLRMTLTRLNSYIDLASLGVSRVVFYHLKEL-ADDQYFRFMDYIEIAKT-----
MEIETTMAPFD-GIYQEFRKLLNFVRSDG-IVSIYGEV-HPLGNVRKEKLSEILGRG---
-------FHVE--LPKCSKCWCNGGDRARAG-IDGDDP
>Methanoflorens-stordalenmirensis@MflrDRAFT_Methanoflorens_stordalmirensis_v4_3_scaffold0.1_549
MIGCTNLLLRTA-VIVW-SVTKKCNLACSHCNTDEAHKLIDDAATPPVML-FSG-GEPLI
RRDTVELCAVSKGL-RVGLSTNG-TLAEAGVSYVEATHDRFR-NERGSFRKALE-GLKNA
KDAGVTGIRFTVNRHNAVTDLLRHQIPRFCLYHLS--A-EEKRVEMMDYLQRTKTDHG--
IEVLTTDNHAD-GIY---SAVMSLLAAHGGIVNIDGNV-RPVGNVRQSSLSTIW--NSQN
ELLSML-RDKKSHL-RCSRCVCGG-CRVRAGDLWGADP
>Methanofollis-liminatans@CM001555.1_1705
MNRLTQCIHGRGTVVFW-NLTDRCNLACAHCSTAEALALIDDLAAVPLIL-FTG-GEPLL
REDLLDLAAADRGI-RTALSTNG-TLRECGIGYAPAIHDAFR-NSRGAFDRALA-GFALC
REAGVTGLRVTLTTENPLIDLADLGASRFCLYWLGEAYEREEVDDALTLLHKAKTPG--S
MEFLTVDAPQD-GVHPDAADARTLLQSTNGVANIDGNV-YPVGNIREKPFSRLWQ-ETDN
PVLSLF-RARDLPI-PCGTCLCGGGCRVRAGDPRASDP
>Methanohalobium-evestigatum@CP002069.1_302
MIGISKLYCGTVEVVVW-NVTRRCNLKCAHCTTNEGKELIDDLAESPVIL-FSG-GEPLM
RHDLFELVARSKGI-RAVISTNG-TLKGIGLSYVKDTNDRFR-GVRGAFNAALE-GLQNC
QKEGIVGLRFTMNKENALFDLIEMDIPRICFYHLSGLM-DEETRKTLDLIDRTKQDKGKQ
VEVLTVDNHCD-GPYERAEDVYQLLSMNKGIGCVSGSV-HPLGNVKERKFSDIWT-DTSD
DLMAGL-KNRKPLIDRCASCICNGNFRVRANNVWADDP
>Methanohalophilus-mahii@CP001994.1_547
MIGISKLYCGTVEVVVW-NITRKCNLKCIHCSTEEGKRLIDDLAATPVIL-FSG-GEPLV
RKDLPELAAVSKGL-RAVISTNG-TLKEIGLSYVEETNDRFR-GQQGAFKKALE-GVHNC
MKAGIVGLRFTINKSNAIFDLLEEKIPRICFYHLSDLI-KEESRETVDLIDRTKQEKGIK
PEVLTVDNHCD-APYERAAEVLDLMKMNGGIGCVSGTV-HPIGNIRERPFSEIWT-DLSD
NLLAGL-KDRKPLLKRCGQCICNGNFRVRAGNVWADDP
>Methanohalophilus-sp.-RSK@RDSK01000014.1_64
MIGISKLYCGTVEVVVW-NITRKCNLKCIHCSTEEGKRLIDDLAETPVIL-FSG-GEPLV
RKDLPELAAVSKGL-RAVISTNG-TLKEIGLSYVEETNDRFR-GQQGAFKKALE-GVHNC
MKAGIVGLRFTINKSNAIFDLLEEGIPRICFYHLSDLI-KEESRETVDLIDRTKQEKGIK
PEVLTVDNHCD-APYERAAEVLDLMKMNGGIGCVSGTV-HPIGNIRKRPFSEIWT-DLSD
DLLAGL-KDRKPLLKRCGQCICNGNFRVRAGNIWADDP
>Methanohalophilus-sp.-T328-1@LSRU01000041.1_5
MIGISKLYCKTVEVVVW-NITRKCNLKCIHCSTEEGKRLIDDLAETPVIL-FSG-GEPLV
RKDLPELAAVSKGL-RAVISTNG-TLKEIGLSYVEETNDRFR-GQQGAFKKALE-GVRNC
MKAGIVGLRFTINKSNAIFDLLEEGIPRICFYHLSDLI-KEESRETVDLIDRTKQEKGIK
PEVLTVDNHCD-APYERATEVLDLMKMNGGIGCVSGTV-HPIGNIRERPFSEIWT-DLSD
NLLAGL-KDRKPLLKRCGRCICNGNFRVRAGNVWADDP
>Methanolacinia-paynteri@KN360931.1_192
MNRITQCLHGSGTVVFW-NLTTRCNLSCVHCSTEEAIAVIDDLSGVPLIL-FSG-GEPLL
REDIWDLATKDKGI-ITSLSSNG-TLKESGIGYVPRTHNRFR-GSSDAFSRTID-AFGHC
RDAEVTGVRVTLTKANDLIDLAFLGASRFCLYWLTGDYERDEVTEALGLLGRAKEPS--V
MEFLTVDAPQD-AIHEDLEDAESLVASLNGVANISGFV-YPVGDVRKTPFSRIWN-DDSN
PVLSLF-RNKGMRF-GCGECLCGGGCMVRAKDFSAEDP
>Methanolobus-psychrophilus@CP003083.1_2523
MIGISKLYCRTVEVVVW-NVTQRCNLCCVHCTTQQGKELIDDLAETPVIL-FSG-GEPLM
RKDLPELAATSRGI-RAVISTNG-TLKDIGLSYVRETNDRFR-GMDGAFDKALQ-AVRNC
QKENIVGLRFTINKHNAILDLLEENIPRICFYHLSGMR-DEETRQTVDLLDRTKEDKGKM
VEVLTVDNHCD-GPYERAAEVLELLQMNRGFGCVSGSV-HPFGNVKERRFSEIWK-DTSD
ALMAGL-KERKPLIDRCAKCVCNGNFRVRANNVWADDP
>Methanolobus-tindarius@AZAJ01000001.1_536
MIGISKLYCRTVEVVVW-NVTQRCNLRCVHCSTEEGMALIDDLADCPVIL-FSG-GEPLM
RKDLPELAARSKGI-RAVISTNG-TLKDIGLSYVRETNDMFR-GIEGSFDRALQ-GLHNC
QKEGIVGLRFTINRHNAIFDLMKENIPRICFYHLSEMV-NEESRKTVDLLDKTREAKGLK
AEVLTVDNHCD-GPYERAAEVLELLNMNRGFGCISGSV-HPFGNIRERKFSEIWR-DTSD
ELMAGL-KDRKPLIDRCAHCVCNGNFRVRAGNTWADDP
>Methanomassiliicoccaceae-archaeon-DOK-@CP047880.1_305
-------------VITM-GIGYACNLRCRHCAAQTYDEIVTDLREARIAY-FEG-GETTI
WKDLGDLIAKSIGYYNVGYTTNG-TT--------KAVHDYVR-G-DGAYDKLMD-TLSGL
EFSG-VYANMVLQKGNEIVEIVNPRLAGIVFNFI------EEKRRAIDEISLKKENSKKG
LKLLAEEDWGS-------------------AFTM-GSR----------------------
--------------ESCRHC------------------
>Methanomethylovorans-hollandica@CP003362.1_1806
MIGISKLYCGTVEVVVW-NVTRRCNLKCVHCTTEEGKALIDDLADSPVIL-FSG-GEPLM
RKDLPELAARSKGR-RAVISTNG-TLKEIGLSYVRETNDKFR-GRAGAFDAALE-GLRNC
RAEGIVGLRFTINKHNAIFDLIKENIPRICFYHLSDMV-EEESREVVDLIKRTRQEKGLP
VEVLTVDNHCD-GPYERAAEVYSLLQMNQGIGCVSGSV-HPFGNVRERKFSEIWR-DTTD
ELMAGL-KDRKPLIDRCAKCVCNANFRVRADNVWADDP
>Methanonatronarchaeia-archaeon-Mnatro-ASL@RYFX01000066.1_3
MIVFSKLLSDNGTVVMW-NLTRQCNLDCRHCTLKEGKELIDDLSKVPMLI-FTG-GEPLA
SDKFFDYAAQQKGV-RTVISTNG-TLKDAGIRYAPETHDNFR-GIEGSFKQAID-GIKNA
NKEGITGVRLTLHQENDLLQLADLDIDRFCIYHLQEII-DKQRKQVLDYLNKAIEDR--D
IEILTTDSPMD-GVYERIQEIEELLELSGGVANIDGNI-NPIGNIKEKKLSEIWN-EQPT
QLLCSL-RQKQDKL-KCGECLCGG-CRQKANSFFAEDP
>Methanonatronarchaeum-thermophilum-strain-AMET1@MRZU01000002.1_122
MIVFSKLLSDNGTVVMW-NITRECNLDCKHCTLKEGKQLIDELAEIPMLI-FTG-GEPLA
SDKFFDYAAKQKGV-RTVISTNG-TLKEAGIRYAPKTHDNFR-GIEGSFQKALN-GIKNA
KKTGITGIRLTLNQKNELLDLAKHNVDRFCIYHLQKIT-NEQRKQVLDYLEKAIENK--E
IEILTTDSPMD-GVYERINEIKELLELSGGVANIDGNI-NPIGNIRNKKFSQIWN-ENPN
KTLCNL-RQKENKL-KCGECLCGG-CRQKAGNFYAEDP
>Methanoperedens-nitroreducens@JMIY01000005.1_201
MIGISKLYCGIVEVVVW-NMTRRCNLRCIHCTTQQGMELIDDLARAPVIL-FSG-GEPLM
HPDLPLLAARSKGM-RAVISTNG-TLKEIGLSYVRETNDRFR-GMDGAFDAALQ-GMRNC
IEEGIVGLRFTINRKNAIFDLLEEKIPRVCFYHLSGLV-KEESRKTLDLIERTKADRGFP
IEVLTVDNHCD-GPYARAGEVFELLQMNQGIGCVSGSV-HAFGNVKERKFSEIWT-DLSN
ELMAGL-KNRKPLIDRCARCICNGNFRVRAGNVWADDP
>Methanophagales-archaeon-G37ANME1@PQXB01000001.1_415
MIRITQLVHGKGTVIFW-NITNKCNLACSHCSLEEAKEFLDDLAEVPLVL-FSG-GEPLV
RKDFWELAATARGL-KTALSTNG-TLRDCGVEYVAETHDRIR-NQPGCFEKAVQ-ALRNC
AEVGLAGVRVTVTKENDLLDLSDLGVPRFCVYWLREIY-DQEVAQIFDLLQRARAPA--E
MEILTVDAPQD-GIYSEYENALRLLQYTGDVANVDGNV-YPIGNLRERRFSELWN-DPKN
PVLAVF-REKTKFL-KCGSCLCGGGCRVRAGDIWGEDP
>Methanophagales-archaeon-G60ANME1@PQXC01000002.1_43
MIRITQLVHGKGTVVFW-NITSMCNLACAHCTTEEAKAFIEDLAQIPLLL-FTG-GEPLM
RRDFWELAATAHGL-KTALSTNG-TLKESGIEYVEETHDRIR-NQPGCFKKAVQ-ALRNC
ADIGLSGIRVTLTRDNSLLELSELHVPRFCVYWLKEIY-NLETYRIFELLQRACEPE--Q
MEILTVDAPQD-GVYPEYENALRLLQYTGDVANVDGNV-YPIGNVREKRFSELWN-DAAN
PVLKAF-RDKTKFL-KCGSCLCGGGCRIRAGDIWAEDP
>Methanophagales-archaeon-WYZ-LMO13@PIXU01000199.1_3
-------------VIFW-NITNKCNLACAHCSLEEAKAFIADLAEVPLLL-FTG-GEPLV
RKDFWELAATEKGL-KTALSTNG-TLKARGVEYVEETHDAIR-NQPGCFKRAVQ-ALRNC
AEIGLAGIRITITRANDLLDLSELKVPRFCVYWLREIY-NKDVTRIFDQLRRAREPA--K
MEILTVDAPQD-GVYQEYENALKLLQYTGDVANVDGNV-YPIGNVRERKFSELWN-DSEN
PVLAAF-REKTKFL-KCGTCLCGGGCRIRADDIWAEDP
>Methanoplanus-limicola@CM001436.1_1569
MNRITQCLHGRGTVIFW-NVTNRCNLFCKHCSNSQALSLIDDLSGIPLII-FTG-GEPLL
REDIFELAARSKGI-ATALSSNG-TLKNSGIDYVAETHNRFR-GSSDAFELTTT-AFKHC
RNAGLSGVRVTINKENDLIDLANLGASRFCLYWLAEAYNNNEVNGVLSLLRKAKEPA--V
MEFLTVDAPQD-AIHEDLAAAKHLVASLNGVANISGYV-YPIGDINEIPFSSLWG-DGNN
PVIALF-RKKTLLL-KCKNCLCGGGCRVRANDFYSEDP
>Methanoregula-boonei@CP000780.1_971
MNRITQCLHGKGTVVFW-NLTDRCNLSCTHCSTNEALAFIDDLAAIPLVI-FTG-GEPLV
RPDIWQLACRDKGI-KTALSTNG-TLKASGIEYAAATHDRFR-NTPGAFARATA-AFARC
KKAGVCGVRVTLTKENSLVQLSDLGASRFCLYWLSDAYYREEVTQALTLLHTAQEPD--Q
MEFLTVDAPQD-CIHPDLAEAKELLSSLNGVANVDGNV-YPVGNIRDRPFSLLWN-DEKN
PVLARF-RTRPAVV-KCGSCLCGGGCRVRAGDVTAEDP
>Methanoregula-formicica@CP003167.1_543
RLQVKALTAGFSTTVIW-ECTRDCTMACIHGSTAAISGIVRDPAGVRRFL-VTG-GEPLL
RADLLDVLAKKGGM-ETGFSTNG-LAVRVAAS-VEKTHDALR------------------
----------------RVHSLV--------------------------------------
-----------------------------------------------KP-----------
--------------------------------------
>Methanosaeta-concilii@CP002565.1_757
MIIFSKALADQATVVMW-NLTRRCNLACSHCSLEEGMRLTDDLARIPILI-LTG-GEPLM
SRNFFSIAAREAGL-RTVISTNG-TLAEAKIRYVPASHDKFR-GVPGAFDRALQ-GLRNA
RDAGLTGLRITLTRDNALLNLAEENIPRFCLYHLAGIS-DEQRRSVIRLLEAAVEDK--N
IEILTTDSPMD-GAY-RRDYVRKLLTNAGGVANISGDV-HPVGNVRDRSFQDIWI-DHPT
PELLAL-RGIKSNL-ACGSCLCGG-CRQKAGDLLGEDP
>Methanosaeta-harundinacea@DAXT01000005.1_64
MIIFSKILADHGTVVMW-NITRHCNLNCDHCTLEEGIRLIDDLADIPILI-LTG-GEPLL
SRNFYAYAAKEVGL-RTVISTNG-TLAEAKIRYVREVHDRFR-GVEGAHERALA-GLVNA
RDAGLTGLRVTLTRDNALLELAEMEIPRFCLYHLAGIS-DEERRSVIRFLEAAVEDR--E
IEILSTDSPMD-GAYERRERARKLLKSSGGVANINGDV-HPVGNVRERSFRDIWI-DGPT
PELLEL-RDIRSHL-ACADCVCGG-CRQKAGDVLGEDP
>Methanosalsum-zhilinae@CP002101.1_714
MIGISKLYCGTVEVVVW-NVTKRCNLKCLHCNTEEGKQLIDDLADTPVIL-FSG-GEPLV
RKDLPELVARSKGM-RAVISTNG-TLRDIGLSYVLKTNDKFR-AIPGAFDAAME-GLRNC
QREGIVGLRFTINKYNAIFDLIKENIPRICFYHLSELI-DEESRRTVDMIDRTEQTKGHP
VEVLTVDNHCD-GPYERAQEVLELLKMNQGIGCVSGSI-HPFGNVRERKFSEIWM-DTSD
KLMAGL-KNRKPLIDRCARCVCNANFRVRAGNLWADDP
>Methanosarcina-acetivorans@AE010299.1_3201
MIGVSKLYCGTVEVVVW-NMTRRCNLKCVHCSTEEGKALIDDLAASPVML-FSG-GEPTM
RKDLPELAAREKGM-RAVISTNG-TLKAVGLSYVRETNDKFR-GMKGAFDAALR-GLHNC
QEEGIVGLRFTINKQNAIFDLLEENIPRVCFYHLSTMV-DEESRKAVDLIERTKAKKGFP
AEVLTVDNHCD-GPYKRAAEVFELLSMNQGIGCVSGSV-HAFGNVRERPFSEIWT-DQSD
ELMAGL-KHRKPLIDRCAKCVCNGNFRVRAGNVWADDP
>Methanosarcina-barkeri-CM1@CP008746.1_2044
MIGISKLYCGTVEVVVW-NMTRRCNLKCVHCSTEEGKALIDDLASSPVIL-FSG-GEPTM
RKDLPELAAREKGM-RAVISTNG-TLKDVGLSYVRETNDKFR-GMKGAFDAALR-GLHNC
QEEGIVGLRFTINKQNAIFDLLKEKIPRICFYHLSKMV-NEESRQAVDLIERTRKEKGFP
AEVLTVDNHCD-GPYERAAEVFELLSMNQGIGCVSGAV-HAFGNVRERPFSEIWT-DLSD
ELMAGL-KNRKPLIDRCAHCICNGNFRVRAGNVWADDP
>Methanosarcina-barkeri@CP009517.1_1807
MIGISKLYCGTVEVVVW-NMTRRCNLKCVHCSTEEGKALIDDLASSPVIL-FSG-GEPTL
RKDLPELAAREKGM-RAVISTNG-TLKEVGLSYVRETNDKFR-GVKGAFDAALR-GLHNC
QEEGIVGLRFTINKQNAIFDLLEENIPRICFYHLSKMV-KEESRQAVDLIERTRKEKGFP
AEVLTVDNHCD-GPYERAAEVFELLSMNQGIGCVSGAV-HAFGNIRERPFSEIWT-DLSD
KLMAGL-KNRKPLIDRCARCVCNGNFRVRAGNVWADDP
>Methanosarcina-barkeri-str.-Fusaro@CP000099.1_1883
MIGISKLYCGTVEVVVW-NMTRRCNLKCVHCSTEEGKALIDDLASSPVIL-FSG-GEPTM
RKDLPELAAREKGM-RAVISTNG-TLKEVGLSYVRETNDKFR-GMKGAFDAALR-GLHNC
QEEGIVGLRFTINKQNAIFDLLEEKIPRICFYHLSKMV-NEESRQAVDLIERTRKEKGFP
AEVLTVDNHCD-GPYERAAEVFELLSMNQGIGCVSGAV-HAFGNVRERPFSEIWT-DLSD
ELMAGL-KNRKPLIDRCARCVCNGNFRVRAGNVWADDP
>Methanosarcina-horonobensis@CP009516.1_1254
MIGISKLYCGTVEVVVW-NMTRRCNLKCVHCSTEEGKALIDDLAASPVML-FSG-GEPTM
RKDLPELAAREKGM-RAVISTNG-TLKEVGLSYVRETNDKFR-GMPGAFDAALR-GLHNC
QEEGIVGLRFTINKQNAIFDLLKEKIPRICFYHLSKMV-DEESRQAVDLIERTRKEKGFP
AEVLTVDNHCD-GPYERAAEIFELLSMNQGIGCVSGSV-HAFGNVRERPFSEIWT-DQSD
ELMAGL-KNRKPLIDRCAKCVCNGNFRVRAGDVWADDP
>Methanosarcina-lacustris@CP009515.1_1387
MIGISKLYCGTVEVVVW-NMTRRCNLKCVHCSTEEGKALIDDLAASPVIL-FSG-GEPTM
RKDLPELAAREKGM-RAVISTNG-TLKEVGLSYVRETNDKFR-GMQGAFDAALR-GLHNC
QEVGIVGLRFTINKQNAIFDLLEEKIPRICFYHLSTMV-NEESRKAVDLIDRTKAEKGFP
AEVLTVDNHCD-GPYERAAEVFELLSMNQGFGCVSGSV-HAFGNVRERPFSEIWT-DQSD
ELMAGL-KYRKPLIDRCAKCVCNGNFRVRAGNFWADDP
>Methanosarcinales-archaeon-GoM-Arc1-GOS@RXIJ01000061.1_10
MIGISKLYCGTVEVVVW-NVTRRCNLRCIHCTTEQGRELIDDLSRVPVIL-FSG-GEPLL
RKDLFELAAISKGM-RAVISTNG-TLKEIGLSYVQETNDRFR-GVKGSFDAALE-GMRNC
KRENIVGLRFTINKKNAIFHLLEENIPRVCFYHLSKLI-KEESRRVVDLIDKTKEERGFP
MEVLTVDNHCD-GPYKRAQEVYELLKMNEGIGCVSGSV-YPLGNVTERKFSEIWV-DTSN
ELMAGL-KNRKSLIDRCAGCVCNGNFRVRAGNVWADDP
>Methanosarcina-mazei@AE008384.1_337
MIGISKLYCGTVEVVVW-NMTRRCNLKCVHCSTEEGKALIDDLAASPVML-FSG-GEPTI
RKDLPELAAREKGM-RAVISTNG-TLKEVGLSYVRETNDKFR-GMSGAFDAALR-GLYNC
QEEGIVGLRFTINKQNAIFDLLKENIPRICFYHLSKMV-DEDSRKAVDLIQRTREEKGFP
AEVLTVDNHCD-GPYERAAEIFELLSMNQGIGCVSGSV-HAFGNVRERPFSEIWT-DLSD
ELMAGL-KYRKPLIDRCAKCVCNGNFRVRAGNVWADDP
>Methanosarcina-siciliae@CP009506.1_2855
MIGISKLYCGTVEVVVW-NMTRRCNLKCVHCSTEEGKALIDDLAASPVML-FSG-GEPTM
RKDLPELAAREKGM-RAVISTNG-TLKAVGLSYVRETNDKFR-GMKGAFDAALR-GLHNC
QEEGIVGLRFTVNKQNAIFDLLEENIPRVCFYHLSTMV-DEESRKAVDLIERTKAEKGFP
AEVLTVDNHCD-GPYERAAEVFELLSMNQGIGCVSGSV-HAFGNIRERPFSEIWT-DQSD
ELMAGL-KHRKPLIDRCAKCVCNGNFRVRAGNIWADDP
>Methanosarcina-soligelidi@JQLR01000001.1_3237
MIGISKLYCGTVEVVVW-NMTRRCNLKCVHCSTEEGKALIDDLAASPVML-FSG-GEPTI
RKDLPELAAREKGM-RAVISTNG-TLKEVGLSYVRETNDKFR-GMSGAFDAALR-GLYNC
QEEGIVGLRFTINKQNAIFDLLKENIPRICFYHLSKMV-DEDSRKAVDLIQRTREEKGFP
AEVLTVDNHCD-GPYERAAEIFELLSMNQGIGCVSGSV-HAFGNVRERPFSEIWT-DLSD
ELMAGL-KYRKPLIDRCAKCVCNGNFRVRAGNVWADDP
>Methanosarcina-thermophila@CP009501.1_2686
MIGISKLYCGTVEVVVW-NMTRRCNLKCVHCSTEEGKALIDDLAQSPVIL-FSG-GEPTL
RKDLPELAAREKGM-RAVISTNG-TLKSVGLSYVRETNDKFR-GVKGAFDAALR-GLHNC
QEEGIVGLRFTINKQNAIFDLLKEKIPRICFYHLSEMI-SEESRKAVDLIERTRSEKGFP
AEVLTVDNHCD-GPYERAAEVFELLSMNQGIGCVSGSV-HAFGNVRERPFSEIWN-DLSD
ELMAGL-KNRKPLIDRCARCVCNGNFRVRAGNVWADDP
>Methanosarcina-vacuolata@CP009520.1_2789
MIGISKLYCGTVEVVVW-NMTRRCNLKCVHCSTEEGKALIDDLASSPVIL-FSG-GEPTM
RKDLPELAAREKGM-RAVISTNG-TLKDVGLSYVRETNDKFR-GMKGAFDAALR-GLHNC
QEEGIVGLRFTINKQNAIFDLLKEKIPRICFYHLSKMV-NEESRQAVDLIERTRKEKGFP
AEVLTVDNHCD-GPYERAAKVFELLSMNQGIGCVSGAV-HAFGNVRERPFSEIWT-DLSD
EIMAGL-KNRKPLIDRCARCVCNGNFRVRAGNVWADDP
>Methanosphaerula-palustris@CP001338.1_2593
MNRITQCMHGRGTVIFW-NLTDRCNLSCNHCTTAEALKVIDDLADVPLIL-FTG-GEPLM
RADIWDLAARNRGL-KMALSTNG-TLKESGIEYAAETHDRFR-NSPGAFEQTLA-AFAAC
KEAGLCGVRVTLTKENALVDLASLGASRFCLYWLIDSYTQDEVIEALSLLLKAKEPA--T
MEFLTVDAPQD-CIHEDLVDARELLESLKGVANIDGNV-YPVGSVRNLPFSRIWA-DPAN
PVLARF-REKQARF-RCETCLCGGGCRVRAENFLAEDP
>Methanospirillum-hungatei@CP000254.1_1866
-------------------------------STTEAFGILDQIKANPVVI-LSG-GEPMM
------------------------------------------------------------
------------------------------------------------------------
---------------QDLPEAKSLVASMKGVVNVTGDL-YPIGSIREQPFSKLWN-DPEN
PVLKMF-RGKKECL-KRRSCLCGGGCRVRAGEFYADDP
>Methanosuratus-petracarbonis-V4@gi|1060715887|gb|MAGV01000038.1|_3
-------------YCTF-KVIQRCDSRCEFCPTEKVLRIIDNVAEVLLLS-MEG-GEPLM
RKDIGEILVHAKPL-YLLFTTSG-KL-----EFL----DLYE-------------SLPEY
ASWGPVAAQIVVMREHWKVMMCRAGAKAVVMPAC------PDIAAFRDEVRLKKKTTERY
LRTLD--------------------------VLIDGRLYYP---------------ASED
PIMGFL--------EKARECLCGRDC------------
>Methanosuratus-subterraneum-Ch88@RXGA01000001.1_239
MAKIR--------YCTF-KVIQRCDSRCEFCPTEKVLRIIDNVAEVLLLS-MEG-GEPLM
RKDIGEILVHAKPL-YLLFTTSG-KL-----DFL----DLYE-------------SLPEY
ASWGPVAAQIVVMREHWKVMMCRAGAKAVVMPAC------PDIAAFRDEVRLKKKTTERY
LRTLD--------------------------VLIDGRLYYP---------------ASED
PIMGFL--------EKARECLCGRDC------------
>Methanothermobacter-marburgensis@CP001710.1_348
--------CRRDGQVVW-NITGRCNLKCKHCEAQEGLRVIDILTDVTSLA-LSG-GEPSM
HPAIMDYISHENGM-YTAMATNGYIFVDAGLQFVPEVHDRFR-GVDGSWERACE-AVKNF
SEYDIVEVATTVTSENEMAEFFELGADWFMLYNFKENP-EPERYRVLCEAHSN---LHGK
IQVLSTAPQFA-PIA---ETL-HLAEFIGGYLSIEGDI-YPVGNILEDDFEELWK---TS
RVLRNL-RDRDKLSDHCGSCICGG-CRARAGDIHSPDP
>Methanothermococcus-okinawensis@CP002792.1_891
QILNL---FKKDDLVVW-DVTYACNLRCKHCNTEEALKTIDILANVVAIA-FSG-GEPLM
RKDLFELIAKDYNM-QVSIASNG-TMKEHKVDFV-ETHEKFR-GIKGIYDKTIE-GIKNV
VDEDICAIATTATKLNKVMDLAELNVNYFMLYNYD--Y-DEEREELLNLLEKLNNGKKYR
TAFLSTAPYYS-RTA---ERLKSLANFIGGYLSLRGDI-QPLGNIKSNDFLEFWR---NN
KILNDL-RDRDKLK-ICGSCVCGG-CRARADDYLREDP
>Methanothermococcus-thermolithotrophicus@AQXV01000052.1_19
IVLRN-------------ELTQECNHDCIFC-TNVKPGIYGDLSKYRAVT-ISQYGEPLL
YEKVKKAIVKSLGL-RCDLQTNG---KELGLDLIPETHEKLT-G-SDTFDKVLE-NIKLS
SKYFHIVRSIYIPNFNELINLGDFGVKEMMIHQL-----NEKTGRIKDLLEIKKN-----
-----------------------------------MNVTIKLNSITS-------------
--------------------------------------
>Methanothrix-sp.-Ch96@JABLXT010000002.1_165
---------------MW-NLTRRCNLRCDHCSLDEGIRLIDELADIPMLI-LTG-GEPLM
SRNFWAYAAKEKNL-RCAISTNG-TLREAGIRYVPEVHDRFR-GVPGAHARAVQ-GLINA
RNAGLTGLRVTLTRDNALLKLADLEIPRFCMYHLSGIA-EEQRRSVIRLLEAALEDR--E
IEILTTDSPID-GAYERLERARMLLMNAGGVANISGDV-HPAGNVRERSFRDIWI-DNPS
QELILI-RNSKKHL-ACGSCLCGG-CRQKAGDILETDP
>Methanothrix-sp.-MAG-11@JACIVY010000001.1_49
---------------MW-NLTRRCNLRCDHCSLDEGIRLIDELADIPMLI-LTG-GEPLM
SRNFWAYAAKEKNL-RCAISTNG-TLREAGIRYVPEVHDRFR-GVPGAHARAVQ-GLINA
RNAGLTGLRVTLTRDNALLKLADLEIPRFCMYHLSGIA-EEQRRSVIRLLEAALEDR--E
IEILTTDSPID-GAYERLERARMLLMNAGGVANISGDV-HPAGNVRERSFRDIWI-DNPS
QELILI-RNSKKHL-ACGSCLCGG-CRQKAGDILETDP
>Methanothrix-sp.-WOFA04@WOYM01000033.1_26
MIIFSKALADQATVVMW-NLTRRCNLACSHCSLEEGVHLVDDLARIPILI-LTG-GEPLM
SRNFFSIAAREAGL-RTVISTNG-TLAEARIRYVPASHDQFR-GVPGAFDRALQ-GLRNA
RDAGLTGLRITLTRDNALLNLAEENIPRFCLYHLAGIS-DEQRRSVIRLLEAAVEDK--N
IEILTTDSPMD-GAY-RRDYVRRLLTNAGGVANISGDV-HPVGNVRDRSFQDIWI-DHPT
PELLAL-RGIKSNL-ACSSCLCGG-CRQKAGDLLGEDP
>Methermicoccus-shengliensis@JONQ01000007.1_14
MIVFSKLLADRATVVMW-NITRACNLGCRHCTLEEGLAFIDELSAVPIVI-LTG-GEPLM
SPHLLEYAAKKRGL-RMVISSNG-TLRKVGIQYVPEKHDAFR-GVDGAFERALS-GIRAA
RDAGITGLRVTLTKHNELIELCAEGIPRFCVYHLRYIA-DQQRRWVLDVLERAKADE--P
IEILTTDSPMD-GVYERFELARRLLVAAGGVANVDGNV-SPLGNARETPFSELWQ-KNPC
EQLCML-REKERHL-RCGRCVCGG-CRQKAGDFYGEDP
>Nitrososphaera-viennensis-EN76@CP007536.1_1847
MVNLI--------YGSV-DVNNICNLHCTHCTVEDWRGIIRDKFNIFVIT-LVG-GEPTL
RPDIIEVFMPRR----VCVVTNA-TF--------EKVHDSIR-G-EGAYAKTKK-NILDY
VAGPDIWITMTINSLNELIEEWKIGFQ------------DAVRNRVVDKIEMKKKNPVKQ
LSLMKGN-------------------W-GGILSLDGRVKQPIGSADT-------------
--------------PLCEEC------------------
>Pyrobaculum-aerophilum-YKB31@NMUE01000004.1_78
MIPISVMVTGVGTIVSW-NITRRCNLKCVHCNTKEALDVVDQMAEVPLIL-FTG-GEPLT
RPDFFEIAAKDRGI-KLVLSTNG-TLREVGVVYVADFHDKFR-GVTGSFAAALA-GIKNA
LNAGLVGLRFVVTAKNQYIDFASLGVRRITFYHLQRLSEDQQYKQFIETLSKAREG---R
IEIETTLAPFD-GIYAK---YLEFVESTGGIVSIYGDV-YPLGNVREKRLREILAP----
ERLAPF-VETDKFLPKCSACYCKGGDRARAGDMFGDDP
>Pyrobaculum-aerophilum-YKB32@NMUF01000005.1_98
MIPISVMVTGVGTIVSW-NITRRCNLKCVHCNTKEALDVVDQMAEVPLIL-FTG-GEPLT
RPDFFEIAAKDRGI-KLVLSTNG-TLREVGVVYVADFHDKFR-GVTGSFAAALA-GIKNA
LNAGLVGLRFVVTAKNQYIDFASLGVRRITFYHLQRLSEDQQYKQFIETLSKAREG---R
IEIETTLAPFD-GIYAK---YLEFVESTGGIVSIYGDV-YPLGNVREKRLREILAP----
ERLAPF-VETDKFLPKCSACYCKGGDRARAGDMFGDDP
>Pyrobaculum-ferrireducens-1860@CP003098.1_2005
MIPISVMVTGVGTIVSW-NITRRCNLKCIHCSTREALDVVDQMAEVPLIL-FTG-GEPLT
RPDFFEIAARERGI-RLVLSTNG-TLREVGVVYVADFHDKFR-GVGGSFAAALA-GIKNA
IAAGLVGLRFVVTAKNSYVDFASLGVRRVTFYHLQKLAEDRQYQEFIETLAKARQG---R
LEIETTLAPYD-GIYAK---YLEFVESTGGIISIYGDV-YPLGNVREKRLREILTP----
ERLALF-VETDKYLPRCSACFCKGGDRARAGDMFGDDP
>Sulfolobus-islandicus-M1425@CP001400.1_1027
MIPISVLVTNAGTVVTW-NLTRKCNLKCLHCTTEEALRLIDEMAEIPLII-MSG-GEPLM
RRDFFELAARIKGI-KLALSTNG-TLKELDFSYVPEFHDKFR-GLNGAFNMTVK-GIKNA
INVGLVGLRFTITARNEYVKLAELGVKRITFYHLKEL-REEEYVGFINKMDYAIKG---K
IEIETTLGQFD-GVYEELEKYMKFVENSGGMISIYGDV-YPLGNVREKPLKEIIK-----
NIPDLF-INTDKYLKYCDKCACKGGDRARAGDVYGDDP
>Sulfolobus-islandicus-M1627@CP001401.1_1097
MIPISVLVTNAGTVVTW-NLTRKCNLKCLHCTTEEALRLIDEMAEIPLII-MSG-GEPLM
RRDFFELAARIKGI-KLALSTNG-TLKELDFSYVPEFHDKFR-GLNGAFNMTVK-GIKNA
INVGLVGLRFTITARNEYVKLAELGVKRITFYHLKEL-REEEYVGFINKMDYAIKG---K
IEIETTLGQFD-GVYEELEKYMKFVENSGGMISIYGDV-YPLGNVREKPLKEIIK-----
NIPDLF-INTDKYLKYCDKCACKGGDRARAGDVYGDDP
>Sulfolobus-sp-E11-6@CP045706.1_2206
MIPISVLVTNSGTVVTW-NLTRKCNLKCLHCSTEDALRLIDEMAEIPLII-MSG-GEPLM
RRDFFELAARSKGI-KLALSTNG-TLKELDFSYVPEFHDKFR-GLNGAFNMTVK-GIENA
INVGLVGLRFTITAKNDYVKLAKLGVKRITFYHLKEL-REEEYVSFINKLDYAIKG---K
IEIETTLGQFD-GIYEELEKYMKFVENSGGMISIYGDV-YPLGNVREKPLKEIIK-----
NIPDFF-INTDKYLEYCGKCACKGGDRARAEDIYGDDP
>Sulfolobus-sp-E5-1-F@CP045687.1_1103
MIPISVLVTNSGTVVTW-NLTRKCNLKCLHCSTEDALRLIDEMAEIPLII-MSG-GEPLM
RRDFFELAARSKGI-KLALSTNG-TLKELDFSYVPEFHDKFR-GLNGAFNMTVK-GIENA
INVGLVGLRFTITAKNEYVKLAKLGVKRITFYHLKEL-REEEYVSFINKLDYAIKG---K
IEIETTLGQFD-GIYEELEKYMKFVENSGGMISIYGDV-YPLGNVREKPLKEIIK-----
NIPDFF-INTDKYLEYCGKCACKGGDRARAEDIYGDDP
>Sulfolobus-sp-S-194@CP035730.1_313
MIPISVLVSNSGTVITW-NMTYKCNLKCLHCTKDEALNLVDQMAEIPLLI-MSG-GEPLM
RRDFFEIAASERGL-RLALSTNG-TLKEIGFLYIPEFHDKFR-GVEGAFDLTVK-GIKNA
IEAGLVGLRFTITSRNDYIRLSNLGVKRITFYHIKEL-KDEQYKKFINKLEYAKEG---K
IEIETTLAPFD-GIYKELEEYLKFVENSGGMISIYGDV-YPLGNVRQKPLKEIIQ-----
NIPDFF-VNTDKYL-KCATCACKGGDRARAEDIYGDDP
>Sulfurisphaera-ohwakuensis-DSM-12421@JACHFY010000006.1_23
MIPISVLVSNSGTVITW-NITYKCNLKCLHCTKDEALNLVDQMAEIPLLI-MSG-GEPLM
RRDFFEIAASKKGL-KLALSTNG-TLKEIGFLYIPEFHDKFR-GVEGAFDLTVK-GIKNA
IEAGLVGLRFTITSKNDYIRLSNLGVKRITFYHIKEL-KDEQYRKFMNKLEYAKEG---K
IEIETTLAPFD-GIYKELEDYLKFVENSGGMISIYGDV-YPLGNVREKPLKEIIQ-----
NIPDFF-VNTDKYL-KCATCYCKGGDRARAGNIYGDDP
>Sulfurisphaera-ohwakuensis-TA-1@CP045484.1_2959
MIPISVLVSNSGTVITW-NITYKCNLKCLHCTKDEALNLVDQMAEIPLLI-MSG-GEPLM
RRDFFEIAASKKGL-KLALSTNG-TLKEIGFLYIPEFHDKFR-GVEGAFDLTVK-GIKNA
IEAGLVGLRFTITSKNDYIRLSNLGVKRITFYHIKEL-KDEQYRKFMNKLEYAKEG---K
IEIETTLAPFD-GIYKELEDYLKFVENSGGMISIYGDV-YPLGNVREKPLKEIIQ-----
NIPDFF-VNTDKYL-KCATCYCKGGDRARAGNIYGDDP
>tdp10@scaffold_140_61
MINLSKLLFGNAEIIVW-NITRRCNLHCAHCSTKEAKAVAEDLASVPVVL-FSG-GEPLI
RQDVFELACRMLGL-RVILSTNG-TLREAGFTYVGGASDRLR-GVKGAFRLAVE-GLKNC
RDEGLTGIRFTLTKRNRIFRLARLKVPRVCFYHLSSMV-EDEKRGIMNLISRTEEDKGVI
NDVLTVDNYAD-AIYERAERVYNLMKKHGGIADIDGYV-HPLGNVKKRKFSEIWE-DESE
PLLKAL-RMRKLFL-KCSRCLCNGNLRVRAGDIWAPDP
>TDP8@scaffold_3447_2
MINLSKLLFGNAEIIVW-NITRRCNLHCAHCSTKEAKAVAEDLASVPVVL-FSG-GEPLI
RQDVFELACRMLGL-RVILSTNG-TLREAGFTYVGGASDRLR-GVKGAFRLAVE-GLKNC
RDEGLTGIRFTLTKRNRIFRLARLKVPRVCFYHLSSMV-EDEKRGIMNLISRTEEDKGVI
NDVLTVDNYAD-AIYERAERVYNLMKKHGGIADIDGYV-HPLGNVKKRKFSEIWE-DESE
PLLKAL-RMRKLFL-KCSRCLCNGNLRVRAGDIWAPDP
>Thaumarchaeota-archaeon-13_1_40CM_4_38_7@MNFB01000045.1_1
----I--------YGSA-DIINVCNLHCEHCTVEQWQKVIDEKFKVFIIT-LVG-GEPTL
RPDVIELFFPKR----VSIVTNG-TL--------KEIHDKIR-G-KGAWERTKS-NIHDY
VN---IWITMTINSLNDVIDEWKIGFQ------------DPERTKVVDDIAMKEKNPTYQ
LELMKKN-------------------W-GGIISVDGREKKPIGSAEK-------------
--------------PICEEC------------------
>Thaumarchaeota-archaeon-CSP1-1@gi|952338326|gb|LDXL01000007.1|_134
----L--------YGSA-DIINVCNLHCDHCTVEQWKKIIDEKFKVFIVT-LVG-GEPMM
RPEVVELFFPKR----ACVVTNG-TY--------EKIHNNIR-G-DGTWAKTRK-NVIDY
VE---IWITMTINSRNQVIEEWKIGFQ------------DEKRSKVVDDITMQENNPKSQ
LEIMKKS-------------------W-GGILSVDGREKSPIGSAEN-------------
--------------PRCEEC------------------
>Thaumarchaeota-archaeon-DS1@Dthaum_scf1119010716242.11_12
ILKYSTEYCEKDGQVVW-NITKACNFNCLHCTPEMVIHGIEKLARVASIA-FSG-GEPTL
LPHMIDYVANDLGM-YVAMATNGWVLREAGLQFVPEVHDSFR-RVKGSWQRAVQ-AIKNC
REEGMVEISMTVTKYNKMMEFAQLNANWLMVYNFKEIV-AHQRYELLKMLEST---GQGG
TEYLSTAPQYA-MVA---PKLKNLADFIGGYISIEGDI-FPIGNLFRDDFEELWV---KS
PLLEKL-RNKDILEGYCGSCTCGG-CRARAHDVLAPDP
>Unclassified-Crenarchaetoa-JZ-2-bin_220@Ga0263250_103_56
LLQSLCRHCEKDKQVVW-NITRACNLKCRHCNTEDAIRVIDILADVLILA-FSG-GEPTV
RHDILKLIASTRGM-YVAMATNGIALKNAGLQFVPNTHDSFR-GVPGAFKKTIQ-GIRNC
VSEKLVEIATTATRFNEIVDFAELGVNWFMLYNFASLI-DEEREKLLKILKKM---KSKN
IEVLSTAPQFA-RIA----DLKRLADFIGGYLAIEGDI-YPVGNILEDDFMHLWK---NS
KLLWMT-RNKDFLEPNCKGCTCGG-CRARAKNIFAPDP
>Thermocladium-modestius-JCM-10088@BMNL01000003.1_61
MIPVSTMVTGRGTIVSW-NMTRRCNLKCLHCSTREAMELIDQFHEVPLIL-MSG-GEPLM
RRDFMDLAASSLGI-KLVLSTNG-TLRAIGFSYVEKYHDEFR-GVNGAFSLALA-GIRNS
LSEGLVGLRFTVTALNDYVDFASLGVRRITFYHLGRLGGESQYERFINTIKYAEKG---K
LEIETTLAPYD-GIYENPSEYLRFVESTGGIISIYGDV-YPLGNVRRNKLRDILV-----
NGLDLF-INTEKYLPKCGNCECKGGDRARAGDMYGDDP
>Thermocladium-sp-ECH-B@LOBW01000057.1_6
MIPISTMVTGRGTIVSW-NITRKCNLKCIHCSTEEAMRLVDQFKEVPLIL-MSG-GEPLM
RRDLIDIAAAGLGI-KLVLSTNG-TMKGIGFSYIAEYHDKFR-GVKGAFSLALA-GIRNS
LDAGLVGLRFTVTAMNDYIDFASIGVNRVTFYHLGKLGREQQYARFMETIKYAEKD---K
LEIETTLAPYD-GIYEP---YLRFVESTGGIISIYGDV-YPLGNIRQKPLRDILV-----
NGLDLF-VNTEKYLPKCSNCECKGGDRARAGDMYGDDP
>Thermococcaceae-archaeon@DUII01000018.1_8
LMRVSKDKLTVDERALL-TLTYRCNFKCKHCPTEKWTDIIDQLSEVSYLF-FTG-GEPFL
RKDALQLIAGEYAF-PLRVYTNA-TLSEIDNLVVEQDVDPFV-GVPGAYRKIIA-SIKEL
TNSGIVAVASSLRGHLDFVDLLNLGVSMWIPTLIANWT-YEEIRKFIEESRLMSIKENSE
FRIT--------GSFELLQDSKEFEQFSFHYINIEGTI-TPLGSLREKSLEEILS--SSE
RMYKDW-ENIYKKLQKCRSCLCGGVCPGIGGEEY-PDP
>Thermococcus-barophilus-MP@CP002372.1_1339
LIRPA---LKKYELIVW-NFTNMCNLRCQHCSLKEKLNLVEQLDKVAAVA-LSG-GEPTI
HPHFLRIVLSNRGI-HTSVATNGWTFINAGIKYVPERHDKFR-GIPGSWEHAIK-ALENA
VELGVHGMATIMSKETEILDLASIGVKRVIFFNFERIV-TEEREEFMKEIKQMKR----K
IEILTTAPQYA-RVTGETNSVKTLAEFIGGYAGIEGTI-VPVGNIRTKPFKEIWD---TS
KIFNIL-RDRNNFT-TCRSCICGG-CRARALNLMGDDP
>Thermococcus-barossii-@CP015101.1_1488
-------------YLYI-EITNRCNLRCEMCDWELFLKILDDAEELEMIY-FGGIGEPTV
HPRFMDMAVKKRGF-ALGISTNG-FLVELGLDLIDVTGSRIR-------------KIQEV
KKRLNIGVEVVVTKENDIVHYVSLGVDTVLISNLELIVYDVDMKPIIDKLSLRTE-----
--------------------------H---VAVIRGEV-APFGNVKEKSLKDIWT-SRDY
SWFRFV--------PSCADCSCSF------SDCWSNKP
>Thermococcus-chitonophagus@CP015193.1_1720
LLKPS---LKKYKLIVW-NLTNMCNFKCIHCSLREKLDLVDQLDKVAAVA-LSG-GEPTI
HPHFLRVVLSSRGI-HTSVATNGWTFVKAGIKYVPEKHDKFR-GIPGAWEHAIR-TLENA
VKLGVHGMATIMSRETDILDLANIGVKRVIFFNFRESI-NEEREEFMKEVHQMKK----N
LEILTTAPQYA-RVTGENSSVKVLAEFIGGYAGIEGTV-VPVGNVRTRPFKEIWK---TS
RIFNIL-RDRDSWE-NCGRCICGG-CRARALDITGDDP
>Thermococcus-gammatolerans-EJ3@CP001398.1_1934
-------------YLYI-EVTSRCNLKCEMCDWDLFLKILDDAEELRMIY-FGGIGEPSV
HPRFMDMVVKRRGF-ALGMSTNG-TLSELGVELVAVTADKIR-------------KLVKY
REETGIGVEVVVTKENDLARYLDLGVDSMLVSNLKDIVYDVDMKPILDELELKTE-----
--------------------------Q---VAVVRGEV-APFGNVREKSLAEIWT-SEKY
TWFRFT--------PSCTDCACDF------IDCWGNEP
>Thermococcus-gorgonarius@CP014855.1_904
LLRPM---LKRYELIVW-NFTNMCNFRCKHCSLEEKLMLVDQLDKVAAVA-ISG-GEPTI
HPDFLRIVLSSRGI-HTSVATNGWTFVEAGIKYVPEKHDEFR-GIPGAWEHAVK-ALENA
VELGIHGMAVVMDKETDILDLANIGVKRVIFFNLEDMV-KEEREEFMKEVHQMKK----K
LEILTTAPQYA-RVTGENNAVRTLAEFIGGYAGIEGTV-VPVGNVRVKPFKEIWE---NS
RIFNLL-RDRDNFT-QCRNCICGG-CRARALDLLGDDP
>Thermococcus-indicus@CP040846.1_2095
-------------YLYL-EITNRCNLRCEMCDWELFLKILDEAEELEMIY-FGGIGEPTV
HPRFMDMAVKRRGF-ALGISTNG-FLVKLGLDLIDYTSSRIR-------------KIQEV
KKELGIGVEVVATKENEIAHYVSLGVDTLLISNLELIVYDVDMKPVVDKLSLRTE-----
--------------------------K---VAVVRGEV-APFGNVRKKSLSEIWT-GREY
SWFRYV--------PSCTDCSCSF------YDCWGNTP
>Thermococcus-kodakarensis-KOD1@AP006878.1_1067
-------------YLYV-EITSRCNLKCEMCDWNLFLKILDDAEALRMIY-FGGIGEPTV
HPRFMDMVVKRRGF-ALGISTNG-TLAKLGVDLIAVTADKIR-------------KLVRY
REEYGIGVEVVVTKENEMAKFLDMKVDAMLVSNLDDIVYDVDMTPILDELELRTE-----
--------------------------Q---VAVVRGEV-APFGNVKEQSLADIWT-SEKY
TWFRFT--------PSCTDCACDF------IDCWGNEP
>Thermococcus-onnurineus-NA1@CP000855.1_1374
-------------YLYI-EITNRCNLRCEMCDWDLFIKILDDAEELEMIY-FGGIGEPTV
HPRFMDMVVKRRGF-ALGISTNG-FLVKLGVDLIDYTGSRIR-------------KIQEV
KKKLGIGVEVVATKENEIAHYVSLGVDTLLISNIDMIVYDVDMKPIVDKLSLRTE-----
--------------------------H---VAVVRGEV-APFGNVREKSLADIWT-SREY
SWFRFV--------PSCTDCSCSF------SDCWGNSP
>Thermococcus-pacificus@CP015102.1_931
------------------------------------------------------------
-------------M-HVSIATNG-TLEEHGLDFI-DTHEAFR-GIPGIYERTVE-GIKNA
VESGITCISMTATKLNKVMDLAELGVNYFMLYNFT--F-DEEREELLEMLKKLND-ESTK
VSFLSTAPYYA-RIA----RLTALADFVGGYMSLKGDM-QPLGNIKEDEFLEFWR---TN
EVLERL-RDKDKLE-ICGNCVCGG-CRAKGQRLLGPRS
>Thermococcus-profundus@CP014862.1_658
LLRPT---LKKYNLIVW-NFTNMCNFRCKHCSLEEKLNLVDQLDKVAAVA-ISG-GEPTI
HPDFYRIVLASRGI-HTSVATNGWTFVDLGLKYVPEKHDEFR-GIPGAWEHATK-ALENA
VELGIHGMAVVMDKETDILDLANIGVKRVIFFNLEEMV-KEEREEFMKEVHQMKK----K
LEILTTAPQYA-RVTGENNAVKTLAEFIGGYAGIEGSV-VPVGNVRTRNFKDIWE---NS
RIFNLL-RDRDNFT-QCRNCICGG-CRARALDLLGDDP
>Thermococcus-radiotolerans@CP015106.1_1367
-------------YLYI-EITNRCNLRCEMCDWELFMKILDDAEELEMIY-FGGIGEPTV
HPRFMDMAVKRRGF-ALGISTNG-FLVELGLDLIDVTGSRIR-------------KIQEV
KKKLGIGVEVVVTKENDIVHYVSLGVDTVLISNLKLIVYDVDMKPIVDKLSLRTE-----
--------------------------H---VAVIRGEV-APFGNVKEKSLKEIWT-SRDY
SWFRFV--------PSCADCSCSF------SDCWSNKP
>Thermococcus-sibiricus-MM-739@CP001463.1_992
-------------YLYV-EITNRCNLRCEMCDYNLFLKILDGTEELKMVY-FGGIGEPLV
HPRFMDMVVKKKGY-AVGISTNG-FLVKLRVDLISVTVERLK-------------KFAEV
KRKENVGVEVVLTKENELVKYLKFNIDALLFSNLEMIIYDVDISKALSKLKLRSE-----
--------------------------H---VAVVRGEV-VPFGNVKEKSLKEIWT-SREY
TWFRFS--------PSCTDCACDY------MDCWGNVP
>Thermococcus-siculi@CP015103.1_59
-------------DLTI-EVTRKCPLKCLFCDYNEVTSII--DEAVESIS-FSG-GEPFV
YPHLFEAIKNHDNSVEVVIYTSG-NIKDAGTDKIKEEHDTLT-GVRGSFENVIR-SMLNA
KSLDILEVHFVPTRLNNVAGLLALGIPSLHILRFKEYRASKEELELREIVKKQMD-----
------------EVY---------------KATVMGGV-VPVDSIREKPLSEIWN---SS
DVF---VTTRNYLI-PCSRCVCKGGCLAQRNPISYPDP
>Thermococcus-stetteri@JAGGKB010000003.1_43
-------------YLYI-EVTSRCNLKCEMCDWELFLKILDDAEELRMIY-FGGIGEPTV
HPRFMDMVVKRRGF-ALGISTNG-TLAKLGVDLIAVTADKIR-------------KLVQY
REEYGIGVEVVVTKENDMARFLNMKVDAMLVSNLDDIVYDVDMTPILDELELKTE-----
--------------------------Q---VAVVRGEV-APFGNVREQSLADIWT-SEKY
TWFRFT--------PSCTDCACDF------IDCWGNEP
>Thermococcus-thioreducens@CP015105.1_1973
-------------YLYI-EITNRCNLRCEMCDWELFLKILDDAEELEMIY-FGGIGEPTV
HPRFMEMVVKRRGF-ALGISTNG-FLVELGVDLMDYTGSRIR-------------KIQEV
KKELGIGVEVVVTKENDVAHYVSLGADTLLISNLKMIVYDVDMTPIVNKLSLRTE-----
--------------------------H---VAVIRGEV-APFGNVREKSLAQIWT-SRDY
SWFRFT--------PSCTDCSCSF------SDCWGNTP
>Thermofilaceae-archaeon-S146-85-esom@WAQI01000167.1_1
--------------LIW-IFTARCNLSCSHCSLEEKIRIINEAYDIKHIG-FSG-GEPLI
HPHFFKLACYEYDI-SVSTVTNG-FAAKLDIR-VRETHEFLR-G-RGTWDKVLS-SIDLL
QREGVFSTVMAVHRYNEYLEFIGLGLDRAAVIPVRER--GSEYIEAIEQAAKAEE--ALY
VSLWC-------TPFCRLVDVAD----------IDGRI-LLVTNIPGKGLSRALEEFEKH
LLVKTV-TDPQPLP-VCERCYCRGGCFARAKSLKAPDP
>Thermoplasma-acidophilum-DSM-1728@AL139299.1_1420
VIGRT--------IAGH-KLLYTCNLRCDMCSLEEEIKMMDSLASVSFMG-FEG-GEPLL
RNDLEDIL-SHKRF-HTSLVTNG-WLSRY-LDYLKETHDKQR-GVPSSFDHAIE-GIKEA
KKY-VVAMSTTITTNNYVVNLAGIGVNIQVSYDY-----DKKLYDLLLDLKMKEDSKEYF
DTLVN-------SWY---------------TVNIDGRIVMP---VLNIDIKELWN-----
--------------ESCNKC------------------
>Thermoplasma-sp-FL@VYIJ01000006.1_51
VIGRT--------IAGH-KLLYTCNLRCDMCSLDEEIKMMDSLASVSFMG-FEG-GEPLL
RNDLEDIL-SHRRF-HTSLVTNG-WLSKY-LDYLRETHDAQR-GIAGSFDHAIE-GIKEA
KKY-VVAMSTTITTNNYVVNLAGIGVNIQVSYDY-----DQKLYNLLLDLKMKEDSREYF
DTLVN-------SWY---------------TVNIDGRIVMP---VLNTNIRELWN-----
--------------ESCNKC------------------
>Thermoplasma-sp-Kam2015@QJSM01000036.1_123
VIGRT--------IAGH-KLLYTCNLRCDMCSLDDEIKMMDALASVSFMG-FEG-GEPLL
RNDLEDIL-SHRRF-HTSLVTNG-WLARY-LDYLKETHDDQR-GVDGSFDHAIE-GIKEA
KKY-VVAMSTTITTKNYVVNLARVGINIQVSYDY-----DQKLYNLLLDLKMKEDSREYF
ETLVN-------SWY---------------TVNIDGRIVMP---VLNTDIRNLWN-----
--------------ESCNKC------------------
>Thermoplasmata-archaeon-UBA10834@DUGQ01000030.1_5
-------------CAIW-EFTLECNLRCSHCSTEEAFRVCEMLAGCREVS-LMG-GEPLL
RRDFRDVAVKQLGM-KLSVVSNG-ILSELRPEVVEN-HEKIR-G-PGTWDKAVR-AVDLL
RTRDITTVITTVSKINEMRDLVDRG-ANWQIQVAQTLS----KEEYYASAFIAKEPPEER
VRVIGAH---------------------TGSIGITGGG-VGEGNLRERTLDDLWN---SP
DSFGYT-RKFTK--ENCNRCKCGGGCNSVSGTVLGRRG
>Thermoplasmata-archaeon-UBA61@DASW01000008.1_55
VFLRS--------IAGH-KLLYRCNLECAMCSVDDEVRMMKAVARVSFLG-FEG-GEPLL
RPDLPQIL-SHPRF-HTSLVTNG-WLAPY-LDMVGDLHDRLR-GIPGSFDRAVE-GIRST
RGL-VVAINSTITNETKMVALAGVGVTFQVAYNY-----EQKLRGTLERLVLKEKSREYF
TSVID-------GWF---------------TMNVDGRIVLP---TLRVDVRKLWN-----
--------------ERCNKC------------------
>Thermoplasmatales-archaeon-A10-Griffin-MG@WBYX01000003.1_56
MIALNQLLFSAGTVLFW-NLTLRCNLRCIHCTENEIFGTIDDLRRLPVVI-LSG-GEPML
HENIYEISADESGI-RVTLSSNG-TLAESGVKYVGEKNDTFR-GVRGAFERAVE-GLRNV
KDAGMSGIRFTVTKYNKVFELGELGIDRFCLYHLS--R-EVTRRWVIDYLEKTYDDKSIE
MEILTVDNPAD-GVYKRAGDVYRLLKRRGGAGNIDGNV-HPMGNVRNEKFDKIWARE--D
GIIRMLRREKKELL-KCARCICGG-FRLRAGDLWGEDP
>Thermoplasmatales-archaeon-B-DKE@CP060531.1_1498
VVARG--------IAGH-KLLYECNLRCKMCDIDEEVRMMDSLKRISFLG-FEG-GEPLL
RNDIDQIL-SYRRF-HTSMVTNG-WLKDD-LNYLGEVHDRLR-GINGSFRKAVE-GIEAA
RDH-VMAISSTITRENDLVNLAGVSINFQIAYDY-----DNRLRDTISLLEYKIRSKEYF
EALLN-------SWY---------------TVNIDGSIVQP---VLNVDLAKMWN-----
--------------ESCNKC------------------
>Thermoplasmatales-archaeon-I-plasma@ATMD01000002.1_304
IMTRM--------MIVW-NTTKLCNLHCKHCSLEQKLKVIDQFDEVTMIA-FSG-GEPLM
SPDFWKIAASSKGI-YTTIATNG-TLAEVGIKYIPATHNEFR-GQALAWERTVQ-GIKNV
VEKGVNAIATTATKYNKMLDLASLKVKRFIVFNFKEII-SKEREDLLTFLDKWQ--AKVG
PEIYSTSPEYS-RIG-AGSNGIAMAEFLGGYAALEGDL-EPGRERSERGFQRI-------
--MEKL-Q--------------------------GPEK
>Thermoplasmatales-archaeon-UBA513@DAIC01000074.1_7
VVMRS--------LAGH-KLLYTCNLRCHMCTLDEEKKMMNSLADVSFMG-FEG-GEPFL
RRDLPEIL-SHKKF-YTSLVSNG-WAKDS-LDHLGETHDRLR-GMEGSYRRAVE-GIEAA
SRY-VVSLSSTITSENQIVDLADVTVSFQIAYDY-----EQKLKAAIEKLEMKMNSHEYF
EAVIN-------SWY---------------TLNIDGKVVLP---VLNMDLRKAWN-----
--------------ESCNKC------------------
>Thermoplasma-volcanium-GSS1@BA000011.4_316
IIGRS--------IAGH-KLLYTCNLRCDMCSIDEEIMMMDSLASVSFMG-FEG-GEPLL
RNDLEDIL-SHRRF-HTSLVTNG-WLAKY-LDYLKETHDKQR-GVPGSFEHALE-GIEEA
KKY-VVAISTTITTYNKVVELAGVGINVQVSYDY-----NKALYDVLLSLKMKEDSKEYF
DTLIS-------SWY---------------TVNIDGRIVMP---VLNTDIVRLWN-----
--------------ESCNKC------------------
>Thermoproteus-sp.-JCHS_4-@LOBZ01000016.1_39
MIPISVMVAGAGTAVTW-NITRRCNLRCVHCTAEEAMDVVDQMAEVPMVI-FSG-GEPLL
RRDLFDVAAGGKGI-KLVLSTNG-TLRDLGFYYVESYHDAFR-GVRGAFAATLA-GVKNA
VEAGLVGLRFTVTAKNRYIDFASLGVRRITFYHLQRMERSEQYAAFISSLEYARRG---K
IEIETTLAPYD-GIYEE---YLKFVEAAGGMVSIYGDV-YPLGNVRERRLREILRP----
EAVEPF-VNTERYLPKCGACYCKGGDRARAGDMWGDDP
>Unclassified-Aigarchaeota-sp.-GMQ-bin_10@Ga0180324_101_146
-------------------MNGTCNLKCVHCPLGEKLKLIDELAEVSYIG-ITG-GEPLI
NRDLEPCLIREHGI-ECSINTNA-QLGKHDVH-LRRTYELIR-G-PGSWDRLLR-GLEIA
RRTGLLSTVMAVNKLNGYTELAKSGADCACMIPTGP---DDQLISALRAASAAKN--GYW
IAVWC-------YVPCRRCKVLD----------IDGNL-LLLSNVK-KGFRNALSEYLKS
REVKKV-MSPRLRE--CKSCICMGGCYARSGTFDGPDP
>Unclassified-Aigarchaeota-sp.-JZ-bin_10@Ga0180307_109_9
-------------AVIW-IMNGACNLKCIHCPLGEKLKLIDELAEVSYIG-ITG-GEPLI
NRDLEPCLIREHGI-ECSINTNA-QLGKHDVH-LRRTYELIR-G-PGSWDRLMR-GLEIA
RRAGLFSTVMAVNKLNGYTELAKSGADCACMIPTGP---DDQLISALRAASAAKS--GYW
IAVWC-------YVPCRRCKVLD----------IDGNL-LLLSNVK-KGFRNALSEYLKS
REVKEV-MSPRLRG--CKSCICMGGCYARSGTFDGPDP
>Unclassified-Thaumarchaeota-sp.-DRTY-7-bin_36@Ga0181444_1006_25
----------------------NCNFKCIHCSTARQLCLIADSIN------FGS-GEFIY
NDHTIELLHSEFSEVPIALTTNGSSV--------KEKQVDFR-QHSSAWDIPIK-ALQKL
KS----------------------------------------------------------
---------------------------------------IP-------------------
--------------------------------------
>uncultured-Acidilobus-sp.-CIS@AYMB01000008.1_178
MIPVSVMVTGRGTVVFW-NITYLCNLRCAHCSRDNLLRVAREIADLPLVI-FSG-GEPLM
RRDFWDVALSGRDRPKLALSTNG-TLSSLGFSYVAELHDRFR-GVKGAFEATIS-GIRNA
VEAGLVGIRTTVTRWNGMVDLARLGARRVSYYILRTIVNDEQLREFTEALGKAREG---K
VEIEVVRSNFI-GIY--FRG-----------VPRSSYQ-RP-GRLREEDHQHV-------
--------------------------------------
>uncultured-Acidilobus-sp.-JCHS@AYMD01000001.1_201
MIPVSVMVTGRGTVVFW-NITYLCNLRCAHCSRDDLLRVAREIADLPLVI-FSG-GEPLM
RRDFWDVALSGRDRPKLALSTNG-TLSSLSFSYVAELHDRFR-GVKGAFEATIS-GIRNA
VEAGLVGIRTTVTRWNGMVDLARLGARRVSYYILRAIVNDEQLRGFTEALGKAREG---K
VEIEVVRSNFI-GIYEEFQGHLSLISGQGDTISIYGTV-RPIGDLRRQGLREVLSPQ--N
EALARF-VRLHEGLPRCGKCVCGGGSRGRAGDFWGDDP
>uncultured-Acidilobus-sp.-OSP8@AYMC01000010.1_33
MIPVSVMVTGRGTVVFW-NITYLCNLRCAHCSRDDLLRVAREIADLPLVI-FSG-GEPLM
RRDFWDVALSGRDRPKLALSTNG-TLSSLGFSYVAELHDRFR-GVKGAFEATIS-GIRNA
VEAGLVGIRTTVTRWNGMMDLARLGARRVSYYILRAIVNDEQLREFTEALGKAREG---K
VEIEVVRSNFI-GIYEEFQGHLSLISGQGDTISIYGTV-RPIGDLRRQGLREVLSLQ--N
EALARF-VRLYEGLPRCGKCVCGGGSRGRAGDFWGDDP
>Verstraetearchaeota-archaeon-Verst-YHS@RXIH01000010.1_2
-------------LVVW-LITGRCNLKCLHCSTELALKIIKEFTEAQHIS-FTG-GEPTI
RKDLPLLIARNFGY-ELSIVTNT-SLVKNDVE-IKETFYKIR-G-M-NLEMLLE-KLKQL
KILGAIRPIMTLNKFNDYVELANIGSIGAAIIPVNS---EEIIKEAIISAQKADE--GFN
IEVWC-------APFCLIGRGMD----------IAGSV-MLITNIK-NGIKEVWETYLNH
ELTRKL-TSVNSLN-KCRKCTCLGGCHARAKYLSMPDP
>Verstraetearchaeota-GMQP-bin_44@Ga0263253_11_29
-------------LVVW-LITGKCDLKCRHCSTEDAIKVIKGLIEANHIS-FTG-GEPTL
RKDLPILIAYDYGF-ELSVVTNA-LTARKDVE-VKDTFTKIR-G-P-YFELLLE-KIRKI
KAFGAIRPIMTINKLNEYVKLCNIGAVGAALIPLDV---SNIIKNAIISVQIAEE--KFN
VEVWC-------APFCMIKEALD----------IAGSV-MIVCNIL-DGVKEAWNKYLEH
ELVKKL-SFPKLLN-ICKDCVCIGGCHARANDPTMPDP
>Vulcanisaeta-distributa-JCM-11216@BBBI01000001.1_290
-------------LIFW-NITYRCNLKCIHCTTEEVLRVVDDAHETPLLI-ISG-GEPLI
REDITEVMASDYGI-KVSLSTNG-TLKELNVQYVPEIHDKIRGGVQGAWDLAIRGGIKNV
MEVGIVGIRTTVTKLNEVVELARLGISRVAFYHLGGI-INEQLLRFLVRLDTARK----D
VEVLTVDNPADGGVVGEFMGKLRLVSRMGAVMSIYGDV-YPMGNVRRERLTEIWLRP--R
VNTELV-IRLRERNSPCMRCYC-GGCRVRAGDVWSMDP
>Vulcanisaeta-moutnovskia-768-28@CP002529.1_1363
MINITNLVVGGGTLIFW-NITYRCNLKCIHCTTEEALRVVDDAHETPLLI-ISG-GEPLV
REDITEVMASDYDI-KVSLSTNG-TLKELGTQYVPEIHDKIR-GIPGAWDLAVK-GIKNI
MEVGIVGIRTTVTKLNEVIELARLGISRVAFYHLRGI-LNDQLLRFLIRLDTARN----D
VEVLTVDNPAD-GVVGEFMGKLRLVSRMGAVMSIYGDV-YPMGNVRRERLTEIWLRP--R
ENTELV-IRLRERNSPCMRCYC-GGCRVRANDVWSMDP
>Vulcanisaeta-sp-EB80@LCWN02000030.1_8
MINITNIVVGGGTLIFW-NITYRCNLRCVHCSTEEALRVVEDAHETPLLI-ISG-GEPLV
REDIVEIMAGEYGI-KVSLSTNG-TLKELNAQYVPVIHDKIR-GVPGAWDLAIR-GIRNV
MEAGIVGIRTTVTKLNEVVELAKLGISRVAFYHLRGI-INDQLFRFLAKLDVAKK----D
VEILTVDNPAD-GVVDEFMRKLRLVSRMGAVMSIYGDV-YPMGNVRRERLTEIWLRP--R
LNSELV-IRLRNRDSQCMRCYC-GGCRVRAGDVWSMDP
>Z01_45-50.bin140@k127_4199173_3
-----MLLKSA--TAVF-AVTTRCNCKCIMCSSEDAYKIIDFLAQFLVLY-LTG-GEPTL
HPDVVKILSGQKGL-ITSMTTNG-TLKEAGLFLLAKICEGIR-RHNHIRQKQID-TIKYA
KKIGL---THALSFLNNMIRYVELGVPSFCYPTA-----KRNLRRGIATISMKRR-----
------------GTY-------NFY-----VFYIDGDV-YPLFNVLE---------EK-P
HFLENV---------ACNEC------------------
>Z01_95-100.bin32@k127_6473580_3
-----MLLKSA--TAVF-AVTTRCNCKCIMCSSEDAYKIIDFLAQFLVLY-LTG-GEPTL
HPDVVKILSGQKGL-ITSMTTNG-TLKEAGLFLLAKICEGIR-RHNHIRQKQID-TIKYA
KKIGL---THALSFLNNMIRYVELGVPSFCYPTA-----KRNLRRGIATISMKRR-----
------------GTY-------NFY-----VFYIDGDV-YPLFNVLE---------EK-P
HFLENV---------ACNEC------------------
>Z02_45-50.bin213@k127_10438739_7
-----MLLKSA--TAVF-AVTTRCNCKCIMCSSEDAYKIIDFLAQFLVLY-LTG-GEPTL
HPDVVKILSGQKGL-ITSMTTNG-TLKEAGLFLLAKICEGIR-RHNHIRQKQID-TIKYA
KKIGL---THALSFLNNMIRYVELGVPSFCYPTA-----KRNLRRGIATISMKRR-----
------------GTY-------NFY-----VFYIDGDV-YPLFNVLE---------EK-P
HFLENV---------ACNEC------------------
>Z02_45-50.bin216@k127_9587134_71
LIQTSMLFISA--TAVF-AVTTKCNCKCIMCNCEEAFKIIDFLTQFLILY-LTG-GEPTL
HPDIIKILSSKKGL-ITSMTTNG-TIKEAGLSLLTKICEDIR-RHSQISKKQID-AIRYA
KKIGL---THALSFLNNMVRYVELGVPGFCYPTI-----ERNLRKGIAMISLKKR-----
------------GTY-------NFY-----VFYIDGDI-YPLFNILK---------DR-P
HFLENI---------MCNEC------------------
