# Supplementary material for: Expanding the phylogenetic distribution of cytochrome b-containing methanogenic archaea sheds light on the evolution of methanogenesis
Source: ISME J. 2022 Jul 9;16(10):2373–87. doi: 10.1038/s41396-022-01281-0 (PMC9478090; doi:10.1038/s41396-022-01281-0)
Supplement: Supplementary file 10 — Dataset 1 [file 41396_2022_1281_MOESM10_ESM.zip › Supplementary dataset Sequences for trees/Ahb-NirJ2.aln.fa]

>Acidianus-ambivalens-DSM3772@WHYS01000005.1_23
WHLTNECNM--LCIHCLWPSLSTAELCKKIAVALS-GGEPLLYPGFWEV-SRCISDNAMQ
LKIESNG-Q-FAVRLSKLNLKSVQISIDGASPKTFSLVRQ-KAVS-AVKYLVE-EGIVFV
PTKLN-INEI--EKTIDLA-YSLGATQKTMYLDYAYISTVINKYPPASPLMIS-------
-----NGKVI-LTTSHS-MEEIW-----------------------KG-WRHPKVKVEEV
TKNPEK
>Acidianus-ambivalens-LEI-10@CP045482.1_559
WEVTKACPL--ACKHCRANALTTAELLEEISVVFT-GGDPLSRDDIFEL-MDYAKQLGLV
TSIAPAP-SYKIRKIKEAGVTYMSISLDGAKPETHDWLRGLYAIN-GIKEGLK-QGVNTL
IWKGS-YPEL--PQIAKIL-HDLGVIFFLIPVNYKKVVNFLLEGPFFRRAKLEELRKLLV
IFISYDGEIY-PSGFDD-IVKIYRESHLLKLIKL-KGKC--GSCKYGG-SRARAYAGDPL
EEDPAC
>Acidianus-hospitalis-W1@CP002535.1_1589
WEVTKACPL--ACKHCRANALTTAELLEEISVVFT-GGDPLSRDDIFEL-MDYAKQLGLV
TSIAPAP-SYKIRKIKESGVTYMSISLDGAKPETHDWLRGLYAIN-GIKEGLK-QGVNTL
IWKGS-YPEL--PQIAKIL-HDLGVIFFLIPVNYKKVVNFLLEGPFFRRAKLEELRKLLV
IFISYDGEIY-PSGFDN-IVKIYRESHLLKLIKL-KGKC--GSCKYGG-SRARAYAGDPL
EEDPAC
>Acidilobus-saccharovorans@CP001742.1_527
WNFTNMCNL--RCIHCYQRALTLEEVVDELDIALS-GGEPTIHPHFHAV-LKAIASRGIH
AAVATNG-W-VLEKAKEEGLKYVEVSIDSASPEKHDKFRGVRAVK-ALENAVK-LGMAVT
ITKMN-IDEV--KELLDLA-EDIGVFFNFVPTEREKFLRSIYQAPQYGRVALQAVAEFVY
AAIQPNGDVS-PCVFQS-FWDIWTKTPLFNDLRL-KGYC--RVCPYGG-CRARAYGGDPL
APDPGC
>Aciduliprofundum-boonei-S013-40@WALC01000069.1_3
WNFTKQCNL--KCKHCYANALTLEQVVDQLDISFS-GGEPLTNKDFLKV-ARYAKSKGFY
LTVATNG-T-LARKLKEVGIGYVEISLDGPNAEIHDEFRGVATIR-GIKNAKA-VGIATT
ATHEN-LDTI--PEIMKLA-RELKVVFNFIPTEREELMNYLYKCPAYSRISITALTEFIY
CSIEHNGDIQ-PCVFDG-FVNVWKNSEVLNALRA-DYAC--SSCPFGG-CRARAYAGDIK
APDPGC
>Aciduliprofundum-boonei-S142-21@WAOF01000095.1_1
WNFTKQCNL--KCKHCYANALTLEQVVDQLDISFS-GGEPLTNKDFLKV-ARYAKSKGFY
LTVATNG-T-LARKLKEVGIGYVEISLDGPNAEIHDEFRGVATIR-GIKNAKA-VGIATT
ATHEN-LDTI--PEIMKLA-RELKVVFNFIPTEREELMNYLYKCPAYSRISITALTEFIY
CSIEHNGDIQ-PCVFDG-FVNVWKNSEVLNALRA-DYAC--SSCPFGG-CRARAYAGDIK
APDPGC
>Aciduliprofundum-boonei-S143-99@WAPK01000144.1_11
WNFTKQCNL--KCKHCYANALTLEQVVDQLDISFS-GGEPLTNKDFLKV-ARYAKSKGFY
LTVATNG-T-LARKLKEVGIGYVEISLDGPNAEIHDEFRGVATIR-GIKNAKA-VGIATT
ATHEN-LDTI--PEIMKLA-RELKVVFNFIPTEREELMNYLYKCPAYSRISITALTEFIY
CSIEHNGDIQ-PCVFDG-FVNVWKNSEVLNALRA-DYAC--SSCPFGG-CRARAYAGDIK
APDPGC
>Aciduliprofundum-boonei-S144-65-esom@WAPU01000051.1_3
WNFTKQCNL--KCKHCYANALTLEQVVDQLDISFS-GGEPLTNKDFLKV-ARYAKSKGFY
LTVATNG-T-LARKLKEVGIGYVEISLDGPNAEIHDEFRGVATIR-GIKNAKA-VGIATT
ATHEN-LDTI--PEIMKLA-RELKVVFNFIPTEREELMNYLYKCPAYSRISITALTEFIY
CSIEHNGDIQ-PCVFDG-FVNVWKNSEVLNALRA-DYAC--SSCPFGG-CRARAYAGDIK
APDPGC
>Aciduliprofundum-boonei-T469@CP001941.1_697
WNFTKQCNL--KCKHCYANALTLEQVVDQLDISFS-GGEPLTNKDFLKV-ARYAKSKGFY
LTVATNG-T-LARKLKEVGIGYVEISLDGPNAEIHDEFRGVATIR-GIKNAKA-VGIATT
ATHEN-LDSI--PEIMKLA-RELKVVFNFIPTEREELMNYLYKCPAYSRISITALTEFIY
CSIEHNGDIQ-PCVFDG-FVNVWKNSEVLNALRA-DYAC--SSCPFGG-CRARAYAGYIK
APDPGC
>Aciduliprofundum-sp-MAR08-339@CP003168.1_422
WNFTKQCNL--KCKHCYANALTLEEVVDQLDISFS-GGEPLVNRYFWKV-AEYAKSKGFY
LTIATNG-T-LAKRLKEVGIRYVEISLDGPNAEIHDEFRGVATIR-GIKNAKA-AGIATT
ATHEN-IDSI--PEILALA-RELKVVFNFIPTERENLMNYLYECPAYSRISIVALTEFIY
CSIEHNGDIQ-PCVFDG-FVNVWKNSPIFNALRT-DYAC--HECPFGG-CRARAYAGDLK
AVDPGC
>Aciduliprofundum-sp-S013-35@WAKY01000007.1_4
WNFTKQCNL--KCKHCYANALTLEQVVDQLDISFS-GGEPLTNKDFLKV-ARYAKSKGFY
LTVATNG-T-LAQKLKEVGISYVEISIDGPNPEIHDEFRGVAAIR-GIKNAKA-VGIATT
ATHEN-LNSI--PEIVKLA-RELKVVFNFIPTEREELMKYLYKCPAYSRISITALTEFIY
CSIEHNGDIQ-PCVFDG-FVNVWKNSKVLNELRP-DYAC--SSCPFGG-CRARAYAGDIK
APDPGC
>Aeropyrum-pernix-K1-DNA@BA000002.3_1098
WESTKACLL--ACKHCRAEALSTRELVDQVVLVIT-GGDPLMRRDFWRI-LEYAVSQGLR
VAVAPSV-TPLVRRMARMGVARISISIDSGLPEVHDAIRGVASVN-IVREALA-AGINTT
VMKPT-VDSL--PETLKLL-LDLGVVFYVVPTEWEDVSNYLYDGPMFRRIALTKTLELLV
IFVSNKGLVY-PSGFSS-LKEIYQSSPELEGLRF-KGRC--GRCEFGG-SRARAYSGDPL
GEDPAC
>ANME-2-cluster-archaeon-8MPa@JAAXOD010000059.1_43
WELTRACNL--ACRHCRADALTTTEFIDQLALIMT-GGEPLLRDDFYEI-AQYGTDKGLR
VVLATNG-T-FASRCKDVGIQRISVSIDGSDAKTHDDFRCEAALV-GIQHIKD-AGINTT
ITKRN-IEQI--PLILDLA-IKLDAIFMLVPTEYERVLNWFYDAPHYFRIMRQ------F
CFVSHIGEVY-PCGFQR-FKDVWEQSKVFNDIRL-KGKC--GICEYSG-CRARAYAGDYM
AEEPYC
>ANME-2-cluster-archaeon-HMMV-459B1@QBUV01000084.1_13
WEITGACNL--ACEHCRGSSLSTDELIDEIVLILS-GGEPLMRKDVCEI-AQYGTDKGLR
VVLATNG-T-AAHRLKDAGIARISVSIDGADAETHDAFRGMGAIR-GISEIRA-AGINTT
ISRKN-IDQI--PKILDLS-IGLGAIFLLVPTEYERILNWFYDAPHYFRIMRQ------F
CFISRNGGVY-PCGYTG-FREIWDHAKVFEDLRL-KGKC--GICGYGG-CRARAYAGDYL
AEEPYC
>ANME-2-cluster-archaeon-HR1-@MZXQ01000075.1_9
WELTRACNL--SCRHCRANALSTTELIDQLRLILT-GGEPLLREDIYDI-ARYGTDKGLR
VVFATNG-T-LARRLKDAGIKRISISIDGSDAGTHDDFRRESSLK-AIQYIKD-AGINST
VTKRN-ITQI--PAILDLA-IELKAIFLLVPTEYERVLNWFYDAPHYFRIMRQ------F
CFISHIGEVF-PCGYQS-FKDIWENSKVFNDIRL-KGKC--GKCEYGG-CRARAYAGDYM
DEEPYC
>ANME-2-cluster-archaeon-WYZ-LMO14@PIXW01000224.1_11
WEITGACNL--RCKHCRGSSLSTDELIDEIAIILS-GGEPLMRDDLYEI-AQYGKDKGLR
MVLGTNG-T-LAHRLKDAGIPRISVSIDGSNAGTHDAFRGMGAMR-GIKEILD-AGINTT
ISKKN-IDEI--PGILDLS-VDIGAIFLLVPTEYERVLNWFYDAPHYFRIMRE------F
CFISRTGGVY-PCGYKP-FKEIWDHAKVFLDLRL-KGKC--GICEYGG-CRARAYAGDYL
AEEPYC
>Archaeoglobi-archaeon-JdFR-42@MTND01000025.1_55
WEITRACML--ACRHCRARALTFEEVIDQLTVVFT-GGDPLMRDDINDL-IKYSTDRGLR
AAIAFSG-TELLEKLKNAGIARIAISLDGSNPDVHDHFRGVQSIK-ILEIAKT-MGINTT
VSTYN-LLDL--PNLLEIC-LKEGVVFFIVPTQFEDILNWLYDATHLRRIEYQRLEEIKM
FFISHIGDVY-PSGFTS-LKKIYMTSNIFMELKL-KGKC--GVCEFGG-SRARAFAGDYL
EAEPNC
>Archaeoglobi-archaeon-rG16@RSFX01000004.1_58
WEITRACML--ACRHCRARALTFEEVIDQLTVVFT-GGDPLMRDDINDL-IKYSTDRGLR
AAIAFSG-TELLEKLKNAGIARIAISLDGSNPDVHDHFRGVQSIK-ILEIAKT-MGINTT
VSTYN-LLDL--PNLLEIC-LKEGVVFFIVPTQFEDILNWLYDATHLRRIEYQRLEEIKM
FFISHIGDVY-PSGFTS-LKKIYMTSNIFMELKL-KGKC--GVCEFGG-SRARAFAGDYL
EAEPNC
>Archaeoglobi-archaeon-WYZ-LMO1@QNUY01000043.1_4
WELTRACKL--ACKHCRAKALTTQEILDEIAIIFT-GGDPLMREDLVEI-LSYASQE-FR
VSIAFSG-TELLKELKDAGVSRIAVSIDGL-EKTHDEIRGIKSLE-VIENAKK-IGINTT
VTKNN-IREL--PEVAKLC-MSLGAVFFLVPTEFEDILCWLYDAVHFRRIEKMEID---M
FFISHTGEIY-PSGFGK-IEEIYRKSEIFIKLKL-KGKC--GICEFGG-SRARAYAGDYL
AEEPCC
>Archaeoglobi-archaeon-WYZ-LMO2@QNUZ01000004.1_23
WELTRACML--ACKHCRAKALSKEEVLDEIALVFT-GGDPLMREDLGEI-VSQASKK-FR
VSIAFSG-TEKLEELKNAGVSRIAISIDGL-EETHDSFRGIKSIE-VLRKARD-VGINTT
VTKDN-IYEL--PEIAKLC-VQLGAVFFIVPTEFEDVLCWLYDAVHFRRIEIMRLD---M
FFISHVGDIY-PSGFRS-VEEIYRNSEIFVKLRL-KGKC--GICEFGG-SRARAYAGDYL
AEEPCC
>Archaeoglobi-archaeon-WYZ-LMO3@QNVA01000003.1_33
WELTRACKL--ACKHCRAKALTTQEILDEIAIIFT-GGDPLMREDLVEI-LSYASQE-FR
VSIAFSG-TELLKELKDAGVSRIAVSIDGL-EKTHDEIRGIKSLE-VIENAKK-IGINTT
VTKNN-IREL--PEVAKLC-MSLGAVFFLVPTEFEDILCWLYDAVHFRRIEKMEID---M
FFISHTGEIY-PSGFGK-IEEIYRKSEIFIKLKL-KGKC--GICEFGG-SRARAYAGDYL
AEEPCC
>Archaeoglobus-fulgidus-DSM-4304@AE000782.1_2490
WELTRACML--ACKHCRAKALTTEEVIDQLSLIIT-GGDPLMRDDVTEI-ISHAAEKGFR
VAIAFSG-TEKLRELKEAGVARVAVSIDGSDEEKHDSFRGVMSMM-AIENAKK-AGINTT
VTREN-IEDL--PNIARLC-LELGAVFFVVPTQFEDVLCWLYDATHLRRIELMRIEDFPM
FFISHIGEVY-PSGFTS-LKEIYYSSEIFVNLRL-KGKC--GRCEYGG-SRARAYAGDYL
AEEPCC
>Archaeoglobus-profundus-DSM-5631@CP001857.1_720
WEVTRACLL--ACKHCRAKALNLEELIDQLKLIIT-GGDPLMRKDLFDI-LEYAD--GMR
IAIAFSG-TKLLKKMHDLGIARIAVSIDGSNPEIHDHFRGRMSMK-ILDMAKE-IGINTT
VTSYN-IFDL--PNIMKLC-LEKGVVFFVVPTEFEDIMCWLYDGCHLRRIEFMSLE---M
LFISHVGDVY-PSGFQS-LREIYNESKIFQDLKL-KGKC--GRCQFGG-SRARAYAGDYL
MQEPKC
>Archaeoglobus-sulfaticallidus@CP005290.1_99
WELTRACKL--ACKHCRAKALNFEEVIGQITVVIT-GGDPLMREDVFDI-VREGVSKGLR
IAIAFSG-TDLLEELKRAGVARVAISIDGS-EKVHDSFRGIMSMD-ILENARN-ISINTT
VTNHN-IMHL--HEIARIA-IENEVVFFVVPTQFEDILNWLYDATHLRRIEIQELKSLPM
FFISHIGEVY-PSGFMS-LKEIYCKSEIFTQLKL-KGKC--GRCEFGG-SRARAYAGDYL
AEEPRC
>Archaeoglobus-veneficus@CP002588.1_471
WELTRACML--ACKHCRARALTTEEVIEQITVVIT-GGDPLMRDDVFDI-VSKATSKGIR
TAIAFSG-TTLLEKMKDAGIARIAISLDGSRAEIHDYFRGITSME-ILDMAKE-LEINTT
VTTFN-MSDL--PKLVKIC-IEKEVVFFVVPTQFEDILNWLYDATHLRRIEYMKLDEIEM
FFISHVGEVY-PSGFTS-LKEIYSKSKIFQDLKL-KGKC--GRCEFGG-SRARAYAGDYL
AAEPRC
>Bathyarchaeota-archaeon-BA1@LIHJ01000019.1_12
-----------------------------------------MRRDFYKV-AMEARKRGMY
IALATNG-T-LARKLKECGVDYVEISLDAATPGIHDGFRGIRTLN-GIKNCVE-EGVATA
VTKLN-MPEI--PRLIELA-RNMGVAFNFIPVQREELLGLLFKAPQFARVCLTVLAEFIY
CALQPDGDVT-PCVFQP-FLDIWRHGEVMWKLRL-KGHC--GNCEYGG-CRARALGGDVL
APDPGC
>Bathyarchaeota-archaeon-BA2@LIHK01000056.1_106
WNFTNRCNL--SCLHCHQDSLTTSQVIDNMSLTFS-GGEPLLRRDLYDV-IKRANDNGML
CTIASNG-T-LAKKLAKVGIKRVEIGLDGARAETHDFLRNKATIE-GIRNCAA-VGTTMT
LHSKN-IHEL--EETINLA-EKLGALNRLIPAEKIEALEALYNMTYYTRLGYEKLATGFY
AGVTASGDLI-PC--QS-LEEIWINNELLNYIRL-KGSC--RICAYGG-CRYTAYVGDWL
GPDASC
>Caldisphaera-lagunensis@CP003378.1_703
WNMTNMCNL--KCMHCYQRALTLEELIDQLDIALS-GGEPTIHPDYYTI-VKEISRRGIH
TGTATNG-W-LLVKAKESGLRYVEVSLDSADPKKHDKFRGVRAVK-ALENAVK-LGMAVT
ITKLN-YNEV--KDLLDLA-EEIGVFFNFVPTEREKFMRYIYSAPQYGRIALIAVAEFVY
AAIQPNGDVA-PCVFES-FWKIWTTSKVFNDLRL-KGFC--NVCPYGG-CRARAYGNDYL
APDPGC
>Caldivirga-maquilingensis-IC-167@CP000852.1_1945
WETTKACPL--SCRHCRANALSTDELIEQLPLILT-GGDPLMREDIFEL-IDYAKSLNVP
VAVSPTV-SEKIDELRR--VSSVSVSLDGASPTTHEYIRNRLTLK-AISSLLK-AGVNTT
FMKLN-VHEL--PLIVKVL-KDLGVVFFLIHVETEDVVNVLYDAPFYRRVVLHGLIKVMI
IFVAYNGDVS-PSGFES-LVKIYRENPVLLRIRY-GGRC--GLCEFGG-SRARAYAGDPL
AEDPAC
>Caldivirga-sp.--SpSt-118@DSBU01000066.1_16
WNFTNLCNL--RCIHCYQNALTLEEVVKELDIALS-GGEPTIHPDFWDV-LNEMNRRGFY
SAVATNG-L-MAEKAKKAGLRYVEISIDAADPEVHDKFRGVKAVQ-GLRNAVK-LGLAFT
VTKTN-VDQV--DKVLDLA-QEIGVFFNFVPVERERFLRHIYRAPYYGRVVNQELTEFIY
AAIEPEGTVT-PCVFKS-FWDIWM-DPFMENFRL-KGFC--GKCPYGG-CRARAYGGDVL
APDPGC
>Candidatus-Argoarchaeum-ethanivorans--Eth-Arch1@RPGO01000009.1_79
WELTCACNL--RCIHCRGSALSLGEFIDELVLILT-GGEPLVREDVFEI-ARYGTDKGLR
VVLATNG-T-LAHKMRESGIKRVSVSIDGSSAEIHDKFRGMASLH-GIDEIKK-AGVNTT
ITRHN-IKEV--TKIYDFA-LSIGAVFMLVPTEYEHVLNWVYDAPHYFRIMRK------F
CFVSHTGEVC-PCGFMP-FKKIWEQSKIFNDLRL-KGKC--GICEYSG-CRARAFAGDYL
SEEPYC
>Candidatus-Bathyarchaeota-archaeon-40935_Bin_7_Spades@JABXKY010000029.1_4
FSVTKRCNL--NCKGCYAHAISIERLFDEAKIVIT-GGEPLMRPEIIDL----YEYNDII
FPVFTNG-L-LALMLR--------ISLEGPR-EVTDDRRG-RVSR-KMKLLKN-NGASIT
VTTEN-MEQVTSDEFVSEL-CSLGVYVEYVPVEMRAILESLRR----------------F
IHVSQSGAVE-PCPA--------LNSRLLKKIRL-EESH--SGCALQG------------
------
>Candidatus-Bathyarchaeota-archaeon-B24@LUCB01000012.1_59
ASISHHVSL--------------------------TGGEPLVLKELKEI-IETVENYGVT
VSMVSNM-T-LMKFLA-----YLYVSVESASRKTHETVRP-RLVK-GLAILRD-LGTVTT
VNRIN-YSEA--WKVLEFA-DKFGAYIPVIPVQLLEAFRKVVDSPVLKPYRSS------A
LDVAPNGDIL-LCDT---KEIVWEESPQVKLFE--PEEC--LDCRFGG-CRSRAYNGSML
KPDPLC
>Candidatus-Bathyarchaeota-archaeon-K_DeepCast_250m_m2_015@VGJH01000229.1_3
FAVTYKCNS--RCQTCNIWQLKIDEFFKENNIQLT-GGEPFLRGDLIEI-IILINKLLPK
CSFWSNG----VKNLFNLGI---TISLDGTS-KTHDFLRGVTTIE-ALKKFKN---IGTT
ITPIN-FSEI--PEIFSIA-KKNKLIAHESKINFNSIIKDITNVPTVAYLK--------S
FFINPYGDIF-PCIFNT-FQEIWKQS---QQTRL----C--PNCWITFLSSSFYYMANF-
------
>Candidatus-Bathyarchaeota-archaeon-MF-10.5.5.11.1.24@SMYQ01000185.1_2
--------------------------MDQM--------KPL-------------------
------------------------------------------------------------
---------------MDLI-ERVGTMYQLVPVANEQLIRFIAKGPQYWPFLLQLAEMVFF
VYIKPNGEVW-PCPFSS-FLKIWQEAPVFLDFRRLLGQC--SSCEYGG-CRGRSWAGNHL
AEDPSC
>Candidatus-Ethanoperedens-thermophilum@WNEG01000041.1_9
WELTCACNL--KCIHCRGSALSLGEFIDELVLILT-GGEPLVREDVFEI-ARYGTDRGLR
VVLATNG-T-LAHKMREAGIKRVSVSIDGSSAEIHDRFRGMASLH-GIDEIKK-AGINTT
ITRHN-IKEV--TKIHDFA-LDIGAIFMLVPTEYEHVLNWVYDAPHYFRIMRK------F
CFVSHTGEVC-PCGFTQ-FMKIWEQSKIFNDLRL-KGKC--GICEYGG-CRARAFAGDYL
AEEPYC
>Candidatus-Geoarchaeota-archaeon@WAQG01000222.1_1
WNFTNACNL--RCRHCYQRALSLSEVVADLDIAFS-GGEPTIHPHFLRT-AREAADRGIY
VAVATNG-T-VAEKMKRAGVRYVEVSLDSVDPAKHDAFRGVRAVR-GIRNAVQ-AGIATT
LTKMN-LDEI--EDIAELA-EELGVFFNFIPTERFEALRKIYRAPQFSMVSLIALAEFIY
AAIQPNGDIS-PCVFRT-FRDIWENSSTFKLLRL-GEPC--RSCPFGG-CRARALSGNIM
GPDPGC
>Candidatus-Geothermarchaeota-archaeon-JdFR-14@MTMB01000001.1_23
WETTRACPL--ECKHCRAEALTTKEFIDSLELIFT-GGDPLIRRDIFDL-IEYAVKKGFR
VGIAPAV-SDLIRRMKELGLKYVSISLDGGKAETHDRIRGIMTVN-ALRLLRK-HRINTV
VTREN-VHEL--PYVVELL-KTLDIVFFLIRVEYEDVLHFLYEAPFYRRIVLWNLIELVV
VFVSYNGDIY-PSGFED-IVRIYQENKVLRMIRF-KGRC--GYCEYGG-SRARAYAGDIL
GEDPAC
>Candidatus-Geothermarchaeota-archaeon-S012-78-esom@WAKC01000020.1_46
WEVTRACLL--TCKHCRADAIPPEKFIDQLTLILT-GGDPLMREDIWDI-ISYAKSKGLR
TSMAPSV-TEKIKRIADSGISMISISIDSPYPEVHDNIRGIRSIS-VIRKFRD-YGVNTV
VMRDT-VHGL--PDMVELL-KERGVVFYVIPVEWEDVSHFLYDGPMFRRVVLFRLVELLI
IFVAYNGDVY-PSGFKP-IKEIYRENNLLLKIRF-EGRC--GRCEFGG-SRSRAYSGDPL
AEDPAC
>Candidatus_Gerdarchaeota_HMA_bin2.96@JABLTJ010000013.1_32
WELTLECNL--KCKHCGSSALTTQELCEDLSVSLM-GGEPFVREDWNEI-AWCVKDLGMD
LAFVSNG-I--IEKLNLLEPVVVGVSLDGVK-ETHDYIR-RAAHQ-AIELLLE-NDVITT
ISKTN-FKEL--LELKKLI-YGKGIIQVCMPFEYYASAMFIVSLP--RNNRWD------T
VGLTSEGSVV-GCLSRS-FKEIWEDPNSFAYNRF-GENC--IDCFYKGGCNSTSYHKKFH
-NTPLC
>Candidatus_Gerdarchaeota_MP_5_2@VIKL01000082.1_1
WNVTLKCNL--KCSHCYINALSTDALIHQITLILS-GGEPLLRDDIYEI-IKYGADRGLK
MGMGSNG-M-LARKLKDAGMWTVAISLDSSYPERHDEFRGVQALN-AIKVLKK-AGVNST
VTRQN-YDER--EKIMELA-DSLGVLFFLVPTMYEKMIHNTLQAPQFMRVANS------Y
CRIYPSGE----------------------------------------------------
------
>Candidatus-Hadarchaeum-yellowstonense@LQMQ01000050.1_36
FSVTSACNC--RCSMCNIPNLPLQQILRQCVLSLT-GGEPFLYPHLPEL-VRRAHRMGIF
VHIATNG-T-LPEKIAGGHVDAIGFSLDSHISAEHDSNRGHKCLK-SVKICGE-LGANTP
PNRYI-IDRI--EEYVGFVNDELGI-----PVRAEQIASFFSAAAAYAREKFE------V
YWIDWLGKVH-PCFN------IW------------PKNC--NECFV----------SSFV
YNLPHS
>Candidatus-Helarchaeota-archaeon-CR_Bin_097@JABXJT010000092.1_14
FGITYECQL--QCPHCCMGHLTTEEVLDQAAIDFF-GGEPTLRQDLMEL-IKYAATKSLY
VFCDTNG---IARQLKDSGLEILNVSIDSPIQEKHDKLRG-KAVG-AIKNARE-VGLSTY
VTKEN-LTNGEFEAIIQFG-KDIGAYLFPTPAEEKEV------YPFLHRDFWL------Y
MYVSPYGDVQ-PCCFKDIVDRMW----------F-DHECINKECPM--------------
-KRPEI
>Candidatus-Helarchaeota-archaeon-CR_Bin_143@JABXJV010000137.1_39
WSITDKCNL--KCPHCYIHNLTYDEVIDQLYVGFT-GGEPLLREDVFDL-IKYITEKSMR
AALATNG-I-LAQKLKNSGLGYIQISIDGLE-KLHDKSRG-NAVE-GFKNCLN-AGMDVV
ITKLN-ANQI--YQLVDLA-KELQVLLDFVPSQVEKFGSTLCDNPIFNKILAQNALKYFV
IHIKPNGEVT-PCPLNN-IQDIWLHSPVLNEYRF-EGKC--GKCNYGG-CRAKVFINSLK
QSDPTC
>Candidatus-Helarchaeota-archaeon-CR_Bin_291@JABXJU010000049.1_2
FGITYECQL--ECPHCCMGHLTTEEVLDQAAIDFF-GGEPTLRPDLMEL-IKYATTKSLY
VFCDTNG---IAKQLKDNGLEILNVSVDSPIQEKHDKLRG-KAVG-AIKNAHE-VGLSTY
ITKEN-LANGEFEAIIQLA-KDIGAYLLPTPAEEKKV------YPFLHRDFWF------Y
MYISPYGDVQ-PCCFKKIVGRMW----------F-DHPCIKKECPM--------------
-QPPII
>Candidatus-Helarchaeota-ASGARD-archaeon-Hel_GB_A@SUPS01000034.1_9
WEITAECNL--KCIHCYANTLTTEEFINEYAIHFL-GGEPFIRPDILHI-LKKCSELGLF
SHVSTNG-T-LANKLASLKRTTIDVSLDGVCPKSHDSFRGVRVLH-SLDLLRE-AGVTTV
LGKHN-FTEL--EKLVETA-VDFGAFLTFSPVQLKIVRKKIFDAPMIGCNPLA------K
ATIDFTGNVF-PCPQEN-FLTIWNNLHSF------VCST--KNCPLGGKCRINS------
------
>Candidatus-Helarchaeota-ASGARD-archaeon-Hel_GB_B@SUPR01000056.1_14
LSLTNKCNL--HCSYCYMDSLSLDDLLKKMKIALG-GGEPTLHPNFAEI----LRKLRLD
GDIVTNG-T-VLEASK---CGAVAVSY-------------METLV-SAKKLLD-YGVHIV
LLKSR-LQNL--NLIVEKY-LKLGVLLLFKPMDTKLLLLKIFEAPLLKDMPFL------S
CYIDWNLKVK-PCSFNS-FKKIW-QSELFVDFRYRYIGC--KTCNFGG-CP---------
--DPSI
>Candidatus-Hydrothermarchaeota-archaeon-S146-116-esom@WAQP01000178.1_2
WECTIACGL--RCLHCKASALSFEELIDQMLLRIT-GGNALRREDLFDI-IRYATDAGVR
VTVAPST-TPLIERLQEAGCEVVAMSIDGATKESHDAFRGRTLVR-ATKIMRE-LGLLTT
VTRMN-AHEL--PEIMALA-KRLGALYMLIPTEHEDVYNFIYDEP-YRRVAVLRLD---I
-FVAHTGEVY-PSSFQS-LREVYRSSEVLHRMQL-RGRC--GACEFRG-SRSRAYAGDYL
AEDPYC
>Candidatus-Hydrothermarchaeota-archaeon-S146-76-esom@WAQR01000129.1_2
WELTGMCNL--NCVHCRASALSTDDTIDNIAIILT-GGEPLVREDIFEI-AKYSTDRGLK
TVLGTNG-T-LAKKLKESGIKRVSISLDGASPDAHDAFRKRGAMR-GIETLKD-AGINTT
VTKQN-LDEI--ERVFDLA-VRLGAIFLLVPTEYERVLGWMYEAPHFFRVVDQ------F
CFISRKGDVQ-PCGYTP-FREIWEDSKLFNDLRL-KGKC--GRCKYGG-CRARAYANDYL
EEEPYC
>Candidatus-Hydrothermarchaeum-profundi@MTMF01000005.1_85
WELTGRCNL--NCIHCRASA-STTELLDDISIVLS-GGEPLLREDVFDI-ASYGTSKGLR
MCLATNG-T-LCEKMKASGIKIVALSLDGSKEEIHDNFRRQGTIN-AARLLKK-HSINSS
FTKRN-QADI--PNVYKLA-KKLGAMFMIVPTDYEEILKWHYTAPQYYRVFRQ------I
AFIDHKGNVH-PCSYQS-FKEIWENSQLLRNLRY-KGKC--GECEYGG-CRARAYAGDYL
AEEPYC
>Candidatus-Korarchaeota-archaeon-B10_G17@QMWB01000073.1_3
WNYTYACNL--KCKHCYASALSTEEVVRDLAVAFS-GGEPLLRRDFYEI-AKLAHEHGMY
TAVATNG-T-VAEKLREAGVGYVQVSLDGARAETHDSFRGVKAIA-GIRNLVE-AGVATT
VTKLN-YREV--MEIIELC-EELGVMYNFVPTEREELLRMLWLAPQFARVALQELSSFIY
CAIDADGSIY-PCVFSS-LGEVWACSDVFWDLRL-KGAC--GSCRFGG-CRARAYGRDYL
APDPGC
>Candidatus-Korarchaeota-archaeon-B14_G2@QMWA01000031.1_1
WNYTYACNL--KCKHCYASALSTEEVVRDLAVAFS-GGEPLLSRDFYEI-AKLAHEHGMY
TAVATNG-T-VAEKLREAGVGYVQVSLDGARAETHDSFRGVKAIA-GIRNLVE-AGVATT
VTKLN-YREV--MEIIELC-EELGVMYNFVPTEREELLRMLWLAPQFARVALQELSSFIY
CAIDADGSIY-PCVFSS-LGEVWACSDVFWDLRL-KGAC--GSCRFGG-CRARAYGRDYL
APDPGC
>Candidatus-Korarchaeota-archaeon-NZ13-K@MAIU01000060.1_4
-------------------------MVDSIALVLT-GGEPLIREDLCDI-IKYARDVGFE
VVIATNG-T-LAKELSSLDIAGVAISLDSCESELHDNFRGVRAIE-GAENARR-EGINIT
LSKLN-FEEL--HQLLHLA-DKLGSLYQFQPFTFLKVIETVASLPEYFAYLSS-----FM
FYVKWYGDVW-PCVFEP-AIKIWKENELLIKLRL-DEPC--KSCIYGG-CRSRAFLGSPF
AADPMC
>Candidatus-Korarchaeota-archaeon-S016_48_esom@WALU01000050.1_2
WDFTKRCNL--RCKHCYANALTLEEVIRQLDLSFS-GGEPLMNPDFWVA-AEKAARTGMY
VSIATNG-T-LAKRLKEIGVRYAEVSLDAPDPETHDYFRGVRSVE-GIKNSKR-AGIATT
ITKLN-YKQL--PDMIKLA-KELKVAFNFIPTERYEILELLYSSPFYAVVSMRALAEFLY
CSIEHNGDIQ-PCVFDG-FLNVWHNSELFNKLR---YAC--SYCPYGG-CRARAYAGDPL
GPDPSC
>Candidatus-Korarchaeota-archaeon-S143_77_esom@WAOH01000009.1_2
WDFTKRCNL--RCKHCYANALTLDQVLRQLDLSFS-GGEPLMSPDFWIV-AREAAKTGMY
VSVATNG-T-LARRLKEIGVRYVEVSLDSPNPEDHDSFRGIRAVQ-GIKNAKA-AGIATT
VTKMN-YKQL--PEMIKLA-KELRVAFNFIPTERYEVLNLLYSSPIYAVVSLKALGEFLY
CSIEHNGDIQ-PCVFDG-FLNVWHNSELFNRLR---YYC--SFCPYGG-CRARAYAGDPL
GPDPSC
>Candidatus-Korarchaeota-archaeon-SpSt-15@DSGI01000002.1_15
WDFTKRCNL--SCLHCYASALKLEEVLGQLDISFS-GGEPLIVPDFWEV-AQRAAQSGMY
ISVATNG-T-LAKRLKEIGVRYVEVSLDSPNPESHDSFRGIRSVE-GIKNAKS-TGIAMT
ITRKN-YKEV--ADMIKLA-KELGVAFNFIPTERMEVLELLYSSPLYAIVSLKALAEFLY
CSIEHNGDIQ-PCVFDG-FLKVWHENELLNKLRF-RYAC--STCSYGG-CRARALANDPL
GPDPSC
>Candidatus-Korarchaeota-archaeon-SpSt-910@DTMV01000028.1_3
WELTKACKL--KCKHCRAEALKGEELIEDIELILT-GGDPLMRRDLREI-VSYAKWKGIR
MGIAPAV-TDLIDLIDEIG--SVSISLDG-IGEKHDLIRGDRTLD-YLKMLLR-RGVNTL
VAEEN-VSEL--PKLAKLL-MDMGILFFLIKVECEDVCHFLIEAPFFRRVAEIHLISLLV
IFVSHNGEVY-PSGFES-LVKIYRENEILKKIRF-KGRC--GICEYGG-SRARAFSGDIL
DEDPCC
>Candidatus-Korarchaeota-archaeon-ZAV-18@PNIB01000244.1_3
WDITYACNL--KCKHCYANALSTEEVIDTFHIAWS-GGEPMVRPDIYEL-SRYAYEKGIY
VAMATNG-T-LAQKLWDSGVRFLQISLDGADPKTHDEFRGVRTTN-AIRIASK-MGVAMT
ATKDN-WREI--PAVIDLS-EKLGAMYNFVPTEREELLKILYNAPQFSRIALMSLAEFIY
IGLWPNGDIR-PCVFDN-FDEWWAYDKVLNDLRL-EYHC--GKCPFGG-CRARAYGHDYM
APDPGC
>Candidatus-Korarchaeum-cryptofilum-OPF8@CP000968.1_93
WDFTKRCNL--SCLHCYANALNLEEVLSQLDISFS-GGEPLIVPDFWEV-ARRAAQAGMY
ISIATNG-T-LARRLKEIGVRYVEVSLDSPNPESHDSFRGIRSVE-GIKNAKS-AGIAMT
ITKKN-YREV--ADMIKLA-KELGVAFNFIPTERMEVLELLYSSPIYAIVSLKALAEFLY
CSVEHNGDIQ-PCVFDG-FLKVWQENELLNKLRS-GYAC--STCGYGG-CRARALANDPL
GPDPSC
>Candidatus-Korarchaeum-cryptofilum-WS@RCOR01000026.1_5
WDFTKRCNL--SCLHCYANALNLEEVLSQLDISFS-GGEPLIVPDFWEV-ARRAAQAGMY
ISIATNG-T-LARRLKEIGVRYVEVSLDSPNPESHDSFRGIRSVE-GIKNAKS-AGIAMT
ITKKN-YREV--ADMIKLA-KELGVAFNFIPTERMEVLELLYSSPIYAIVSLKALAEFLY
CSIEHNGDIQ-PCVFDG-FLKVWQENELLNKLRS-GYAC--STCGYGG-CRARALANDPL
GPDPSC
>Candidatus-Lokiarchaeota-archaeon-CR_4@MBAA01000117.1_6
WEITLACNM--NCKHCGSSALSTQELCEGLAVCLM-GGEPFLREDWDLI-AGCVKDLGMN
LAFVSNG-I--IDKIARLDANVVGLSLDGMK-NVHDSIR-KAVMR-AIELLRQ-KDIITT
LTKTN-FHEL--LPLRELL-STKGVIQVGSPIDYYASAMFISSLP--FGRKWT------T
IGITSDGSIV-GCLSRN-FIDIWEDPNSFTYNRL-GELC--RDCVYKGGCNSLSQHARLH
-NFPFC
>Candidatus_Lokiarchaeota_DZG_bin1.240@RDOA01000047.1_25
WNVTSNCNL--KCSHCFADALSTKEVIRMLALNFC-GGEPLMRNDLFEL-ISYARDFGIS
PSISTNA-T-LCEELYNSGVRSITISLDGLSAKSHDHLRNVMTIN-GIKVAAE-FGIATT
LTDYN-HSEV--PLLYDYV-KELGALGRLLPVVKRNVLKLLAQMPYFSRICYEKIANFIY
IGLDSQGNVL-PCATQG-LHDIWLNNSTLNLIRK-KGKC--ARCFGGG-CRLTAYNGDWL
ESDFSC
>Candidatus_Lokiarchaeota_SZ_4_bin10.384@RDOG01000031.1_19
WTITDRCNL--NCTHCYLPKLTYAEIIDELQIGFS-GGEPLLRKDIFDL-IKYVSDKQMS
VALATNG-L-LAKKLKDSGLGYVQISIDGLE-ETHDIIRG-RALS-AIKNCLD-AGMDVV
ITKLN-VNQI--HDLISLA-KGLKVILDFVPSQMERFGKIVCDNPIFSRILAQDALKFFT
IHVKSDGNVT-PCPLTN-IHKIWLHSPILNKYRF-DGNC--GKCTYGG-CRAKCYVDNHF
TSDPTC
>Candidatus_Lokiarchaeota_SZ_4_bin8.338@RDOE01000011.1_1
FAVTYKCQC--NCVHCSAGKLSTEEVIEESQIAFT-GGEPLLREDIFDL-ISYVNQKKSV
PILFTNG-L-LVDKLSKAGLYSLFVSIDSPVPDEHNKLRGVIAIN-GIKLAKE-KGFSSY
ATQSS-TKQGKYKEIHELA-KRLGLLFDGVPTQREEIREYSSYIPPLSSQSWQSIESYLQ
YYISAYGEVS-PCDFMP-LKKIWK---IM----Y-KHRV--TSCRM---QNANFRYIDPI
PDDAPL
>Candidatus-Marsarchaeota-G1-archaeon-BE-D@NEXD01000012.1_15
WETTKACLL--SCKHCRAEALNTQEFVESLKLIFT-GGDPLMKIDVFEI-AKRAREIGVP
LGFSPSV-TPNASLLKRLGVSTVSISLDGAFPKTHEFIRGVQTIN-AIQMLVS-MGVNTT
VMANN-LYEL--PYIVKLL-KTLKVVFFLIKVEYEDVMHFLYEAPFFRRVVEWKLRELLV
IFVAHNGDVY-PSGFKT-LAQIYRENELLRDIRF-YGKC--GICEFGG-SRARAYAADPL
GEDPAC
>Candidatus-Marsarchaeota-G1-archaeon-OSP-C@NEXB01000042.1_9
WETTKACLL--SCKHCRAEALNTQEFVESLKLIFT-GGDPLMKIDVFEI-AKRAREIGVP
LGFSPSV-TPNASLLKRLGVSTVSISLDGAFPKTHEFIRGVQTIN-AIQMLVS-MGVNTT
VMANN-LYEL--PYIVKLL-KTLKVVFFLIKVEYEDVMHFLYEAPFFRRVVEWKLRELLV
IFVAHNGDVY-PSGFKT-LAQIYRENEFLRDIRF-YGKC--GICEFGG-SRARAYAADPL
GEDPAC
>Candidatus-Marsarchaeota-G2-archaeon-ECH-B-1@NEXG01000002.1_97
WETTKACLL--SCVHCRAEALSREELIEQVAVIFT-GGDPLMRGDIFEL-LDYAKKRGVR
FALSPSV-TPILQELKSAGVSAISVSVDGSSPITHDGIRRVRSIE-VIDAAVE-LGVNTT
VMRDN-VLEL--PEVFHML-RSHRVVFFLIKVENESVLNFLYDAPSIRRVLKIRLFELEI
IFVGYEGTVY-PGGLQS-LKQIYRSHPLLVKIRL-RGPC--GVCEYGG-SRARAYAHDPL
GSDPGC
>Candidatus-Marsarchaeota-G2-archaeon-OSP-D@NEXE01000034.1_10
WETTKACLL--SCVHCRAEALSREELIEQVAVIFT-GGDPLMRGDIFEL-LDYAKKRGVR
FALSPSV-TPILQELKSAGVSAISVSVDGSSPITHDGIRRVRSIE-VIDAAVE-LGVNTT
VMRDN-VLEL--PEVFHMV-RSHRVVFFLIKVENESVLNFLYDAPSIRRVLKIRLFELEI
IFVGYEGTVY-PGGLQS-LKQIYRSHPLLVKIRL-RGPC--GVCEYGG-SRARAYVHDPL
GSDPGC
>Candidatus-Methanofastidiosum-methylthiophilus-B03fssc0709_Meth_Bin005@LNGE01000035.1_7
WHILDRCNL--RCSHCYQDDLSIEKIADNIDILLT-GGEPLLKEGIFEL-FSYGEKKTVK
ETNITNG-T-LIDKLEYKKCKYILFSLDGVTEHTNDVIRG-KVLE-QIKFIDN---LMFT
VSKKN-YEDA--YNLIEFG-KKNNLIEKLIPLLTKNMLKKLWDSYEYRALKIERDDNLYG
CAIMPDGSVF-PCRRDE-FYEIFENSKKLKDLTL-KGKC--KDCDVFG-CRAMVYAKDLF
SEDPHC
>Candidatus-Methanofastidiosum-methylthiophilus-B15fssc0709_Meth_Bin003@LNGF01000040.1_15
LELTRYCNL--NCSYCYVNTLTTEKALDTLKLVFS-GGEPLLRDDFFTI-AEYANKKDFS
TSLATNG-T-LANNIKESGINYVEISLFSSIRGTNDIHRK-KSIN-AIKFCKE-QGLSLT
LTSLV-KGEV--SSFLELA-KNTGAFLNYVSSEKEKILTEILNAPEISQLHFEKYIEYVL
LAISNEGTIM-PCPFGD-LDSIWKNSDALNQMRW-EGKC--GTCKYGG-CRARAYINNIL
AEDPSC
>Candidatus-Methanofastidiosum-methylthiophilus-U1lsi0528_Bin089@LNGD01000274.1_1
---------------------SHKQILNEAHIGFS-GGEPFLYPDILEVYLTY-----FG
INIVTNG-S-FANKLKKKHNLSLRISLDGPTANIHELFRG-TTIN-AIKLLLE---VYTV
LHKQN-VNHF--PKLLYFL-KSLRIALPLFPMEWWHLREYLEQSPEIQ-----------Y
LGVAPNGDVF-PCPYST-LHDIWTKSSVLAELRL-KGSC--AACQYGG-CRGLSYYGDFL
SPDPYC
>Candidatus-Methanohalarchaeum-thermophilum-isolate-HMET1@MSDW01000001.1_589
WELTQACNL--TCKHCRGSSLSTKEVIDEISIILT-GGEPLLRDDLLEI-TRYGDKKGLK
MVLATNG-T-LIDDLKQAGIKRVSISLDGSNPDTHDKFRGMRALE-GINALRE-KGVNST
ITKKN-VSEV--ENIIELS-QKLGAIFLLVPTKYEDVLNWFFEAPHYYRILDQ------F
CFISKVGEVY-PCGYES-FREIWNNSKVFNDLRL-KGKC--GDCEYGG-CRARAYAGDYL
GPEPYC
>Candidatus-Methanomethylicus-mesodigestum-V1@MAGS01000014.1_4
WNLTNSCNL--KCAHCYQNALTTEEVIDDLCIAFS-GGEPLMARDFYTV-AEYAYKKGMA
VSVATNG-T-LAKRMKECGVCYVDVSLDGASASTHDAFRGIRTLQ-GIRNLVS-AGVATT
AVNTN-YHEI--PRIVDIA-KQLGVVFNFIPSQREGLLKYLYNAPQFSRVSLQELSRFIY
CAIQPNGAVT-PCVFQS-FGDIWSSHAVLADLRL-KGAC--KNCEYGG-CRARAYGGDLL
ASDPGC
>Candidatus-Methanomethylicus-mesodigestum-V2@MAGT01000010.1_76
WNLTNSCNL--KCAHCYQNALTTEEVIDDLCIAFS-GGEPLMARDFYTV-AEYAYKKGMA
VSVATNG-T-LAKRMKECGVCYVDVSLDGASASTHDAFRGIRTLQ-GIRNLVS-AGVATT
AVNTN-YHEI--PRIVDIA-KQLGVVFNFIPSQREGLLKYLYNAPQFSRVSLQELSRFIY
CAIQPNGAVT-PCVFQS-FGDIWSSHAVLADLRL-KGAC--KNCEYGG-CRARAYGGDLL
ASDPGC
>Candidatus-Methanomethylicus-oleusabulum-isolate-V3@MAGU01000024.1_7
WNLTNSCNL--RCAHCYQNALTTEEVVDELDIAFS-GGEPLMARDFFTV-AEHAFRKGMA
VSVATNG-T-LAKRMKDCGVCYVDVSLDGASSDVHDAFRGIKAIQ-GIRNLVS-AGIATT
AVSTN-YQQI--PKIIDIA-KQLGVMFNFIPSQREELLKYLYNAPQFSRVSLQELSRFIY
CAIQPNGAVT-PCVFRP-FGEIWASNGILTDLRL-KGAC--KNCEYGG-CRARAYGGDLL
ASDPGC
>Candidatus-Methanoperedenaceae-archaeon-FeB_1@PQAS01000042.1_99
YSFTRQCNL--KCRHCYSNSLSPQKVVEQIALIFD-GGEPLMREDIYDL-ISHARKLGLT
TVLGTNG-T-LVSKLRDAGLNHCAVSIDGSNPQTHEWLRGVKAIH-GAKLVSE-AGVNTC
LNSKN-EHEI--NEIIELA-ESLRAFFFYNNSLFENI----------------------V
CCILNDGTVY-PCMLKT-LQDIWKNSRILKSLLIFEG---------GS------------
------
>Candidatus-Methanoperedenaceae-archaeon-HGW@PGYG01000023.1_26
------------------------------------------------------------
------------------------------------------------------------
--------------------------------------------------MRQ------F
CFISHKGEVF-PCGYEP-FKEIWENSKVFNDMRL-KGKC--GICEYSG-CRARAYAGDYM
EEEPYC
>Candidatus-Methanoperedenaceae-archaeon-Kmv03@JACUTP010000215.1_3
WELTNACNL--ACIHCRASALSTEEFVDELMIILT-GGEPLLRPDVYEI-AQYATGKGFR
VVLATNG-T-LVQRLIDAGIQRVSISIDGSSRETHDTFRGEEVLR-GIEFLKK-GGINTT
ITKRN-LDEI--PGIYDLA-IKLGAIFLLVPTEYERVLNWFYDAPHYFRIMRQ------F
CFISHKGEVY-PCGYEP-FKKIWENSKVFNDMRL-KGKC--GICEYSG-CRARAYAGDYM
EEEPYC
>Candidatus-Methanoperedens-sp.-BLZ2@NTMG01000078.1_26
WELTNACNL--ACIHCRASALSTAEFVDELVIILT-GGEPLLRADIYEI-AQYIKGKGMR
AVLATNG-T-LARKLKDAGIQRVSISIDGATGEMHDVFRGEASLR-AIDILKK-EGINTT
ITQRN-LKEI--PRIYDLA-IELKAIFLLVPTEYERVLNWFYDAPHYFRIMRQ------F
CFVSSKGDVY-PCGYKP-FKMIWEKSKVFCDLRL-KGKC--GICEYSG-CRARAYAGDYL
EEEPYC
>Candidatus-Methanoperedens-sp.-MnB_20@VEPM01000006.1_70
WELTNACNL--ACIHCRASALSTAEFIDELVIILT-GGEPLLRSDVYEI-AQYIKGKGMR
AVLATNG-T-LARKLIDVGIQRVSISIDGATREMHDVFRGEASLR-AIEILKK-EGINTT
ITQRN-LKEI--PQIYDLA-IELKAIFLLVPTEYERVLNWFYDAPHYFRIMRQ------F
CFVSSKGDVY-PCGYKP-FKMIWEKSKVFCDLRL-KGKC--GICEYSG-CRARAYAGDYL
EEEPYC
>Candidatus-Methanoperedens-sp.-MnB_21@VEPN01000008.1_40
WELTNACNL--ACIHCRASALSTAEFVDELVIILT-GGEPLLRSDVYDI-ARYATGKGMR
VVLATNG-T-LAGKLKAAGIQRVSISIDGSSAQTHDTFRGEGALR-GIDILKE-AGINTT
ITKRN-LEQI--PGIYDLA-LSLGAIFLLVPTEYERVLNWFYDAPHYFRIMRQ------F
CFVSSKGDVY-PCGYRP-FKMIWEKSKVFNDLRL-KGKC--GNCEYGG-CRARAYAGDYL
DEEPYC
>Candidatus-Methanoperedens-sp.-SB2@WBTY01000035.1_26
WELTNACNL--ACIHCRASALSTAEFVDELVIILT-GGEPLLRADIYEI-AQYIKGKGMR
AVLATNG-T-LARKLKDAGIQRVSISIDGATGEMHDVFRGEASLR-AIDILKK-EGINTT
ITQRN-LKEI--PRIYDLA-IELKAIFLLVPTEYERVLNWFYDAPHYFRIMRQ------F
CFVSSKGDVY-PCGYKP-FKMIWEKSKVFCDLRL-KGKC--GICEYSG-CRARAYAGDYL
EEEPYC
>Candidatus-Methanoperedens-sp.-UBA453@DAJM01000025.1_23
WELTNACNL--ACIHCRASALSTAQFVDELLIILT-GGEPLLRPDVYDI-ARYASGQGIR
VVLATNG-T-LVRRLKDAGIQRTSISIDGATVKTHDTFRGEAALR-GIDILKK-EGINTT
ITKRN-LDEI--PGIYDLA-LDLGAIFLLVPTEYERVLNWFYDAPHYFRIMRQ------F
CFVSSRGDVY-PCGYHP-FKMIWEESAVFNDLRL-KGKC--GICEYGG-CRARAYAGDYL
DEEPYC
>Candidatus-Nezhaarchaeota-archaeon-WYZ-LMO7@QNVE01000008.1_31
WNFTNMCNL--RCKHCYQKALTLNEVLDQLDVAFS-GGEPLIHPDFLKV-AREASLRGMY
VSVATNG-T-MAKKLKEVGVNYVEISLDSSNSRRHDSFRGVRAVR-GIRICVE-EGVATT
LTKMN-YDEI--EDIVDLC-EDLGVFFNFIPTEREEALKTIYKAPQLARVALQALAEFIY
AAIEPNGDLT-PCVFES-FEDLWSKSPIFLKLRF-QEPC--GKCQYGG-CRARAYAGCIT
GPDPGC
>Candidatus-Nezhaarchaeota-archaeon-WYZ-LMO8@QNVF01000007.1_31
WNFTNMCNL--RCKHCYQKALTLNEVLDQLDVAFS-GGEPLIHPDFLKV-AREASLRGMY
VSVATNG-T-MAKKLKEVGVNYVEISLDSSNSRRHDSFRGVRAVR-GIRICVE-EGVATT
LTKMN-YDEI--EDIVDLC-EDLGVFFNFIPTEREEALKTIYKAPQLARVALQALAEFIY
AAIEPNGDLT-PCVFES-FEDLWSKSPIFLKLRF-QEPC--GKCQYGG-CRARAYAGCIT
GPDPGC
>Candidatus-Nitrosocaldus-cavascurensis-strain-SCU2@LT981265.1_1585
FSMTHYCNY--YCAMCPFGDLSTEQIMSKVASIVE-GGEPTSRKDILEL-LEHLKGLGLP
VTMITNG-S-LLDRLK---VDYICLSIDSLRQESYCKIRGVRVMS-NLMLLKD-HNINSV
ITKWN-AEEFITQEYFDIA-KNLGIMTFVE--TMVKVLDYMER-PLYWEQIIE------S
IFVNADGTVMVPCWKHD-VEYVW----------AEVKHC--RECDV-------------Y
SSQSPT
>Candidatus-Nitrosocaldus-islandicus-isolate-3F@CP024014.1_276
FSMTHYCNY--YCAMCPFGDLSTEQIMSKVASIVE-GGEPTSRKDILEL-LEHLKGLGLP
VTMITNG-S-LLDRLK---VDYICLSIDSLRQESYCKIRGVRVMS-NLMLLKD-HNINSV
ITKWN-AEEFITQEYFDIA-KNLGIMTFVE--TMVKVLDYMER-PLYWEQIIE------S
IFVNADGTVMVPCWKHD-VEYVW----------AEVKHC--RECDV-------------Y
SSQSPT
>Candidatus-Nitrosocosmicus-exaquare-G61@CP017922.1_2319
FSLTHYCNY--YCPMCPFGEPTNDQIFDKTSSIVE-GGEPTSRPDIMEL-VKYLYEIKMP
VTVISNC-S-LLLQLR---IQFITCSIDSVHKDSYCKVRGVKVVR-NIRLLQE-NDFNSV
ITKFN-SEEFIDQTYFEKA-IELGSLTFV-------------------------------
------------------------------------------------------------
------
>Candidatus-Nitrososphaera-evergladensis-SR1@CP007174.1_1599
FSMTHYCNF--YCPMCPFGDLTTEQVFDKVSAIVE-GGEPTSRPDFMEL-VKYLHGLKMP
ITLISNC-S-LLDELK---IQFVTCSIDSTYEEPYCKVRGVRVMD-NLRLLTE-HKLNSV
ITKYN-TEEFIDQTYFDRA-KELGAFTFVE--TMNKVLDYMGK-QEYFQQILE------S
IFVNGDGTVMVPCWKHS-VDEIW----------DIARTC--HDCEV-------------Y
SSQPVS
>Candidatus-Nitrososphaera-gargensis-Ga9.2@CP002408.1_1864
FSMTHYCNF--YCPMCPFGDLTTEQIFDKVSSIIE-GGEPTSRPDFMEL-VKYLHSIKMP
VTLITNC-S-LLDELK---IQFITCSVDSTYEEPYCKVRGVRVTD-NVRLLTD-HKFNSV
ITKYN-TQEFIDQTYFDRA-RELGALTFVE--TMKEVLDYM---PEYFQQIIE------S
VFVNGNGTVMVPCWKKS-VDEIW----------DIARTC--HDCKV-------------Y
SSQPVI
>Candidatus-Nitrosotenuis-uzonensis@Ga0055351_108_25
FSLTHYCNY--YCPMCPFGDLTTEQVFEKVSSIIE-GGEPTSRPDFMEL-VRHLHSLKMP
ITLITNC-S-LLDELR---IQFITCSIDSVFEEPYCKVRGVKVME-NLQLLNE-KNFNSV
ITKYN-TDEFADKSYFGRA-RQLGILTFVE--TVKTVLEHIKS-QQYFEQILE------S
VFVNANGTIMVPCWKNS-IEQIW----------EIAKTC--HDCEV-------------Y
SSQPVT
>Candidatus_Odinarchaeota_LCB_4@MDVT01000004.1_30
WNITRKCNL--RCKHCYENALTTEQVIDKLALAFS-GGEPTIRKDILKL-IRHAHNRGMY
VACATNA-L-TVKKFKNAGLEFAQISLDGLDPRTHDEFRGVKTVE-GIKNCVA-EGVATT
VTHYN-YKEI--PDLIKFV-DSLGAVYNFVPTEREELLTILWNAPQFARVAIQNLASFIY
MAIEPNGDLY-PCVFDD-FQDIWVNNRVLKECRL-EENC--GSCEFGG-CRARSFNKDLR
APDPGC
>Candidatus-Syntrophoarchaeum-butanivorans--BOX1@LYOR01000003.1_208
WNTTYECNL--RCEHCYIDALSTGELIDDIALILS-GGEPLLRKDIYDI-ASYGSSKGLR
IVMGTNG-T-LVERLKDAGVMRVGISIDALTPSIHDHFRGVAAIE-GAKACKR-GGIHTT
ITRDN-YQEI--PDMMDFV-LDLGALFFLVPTQYEDMLVFLYEAPQFMRIAM-------Y
CRIKPDGEVN-PCPYTS-FEIIWKESKVLNELRL-EGGC--GSCRYGG-CRARAYAGSYL
AEEPWC
>Candidatus-Syntrophoarchaeum-caldarius@LYOS01000001.1_492
WNTTYECNL--FCDHCYIDALNTDELIDDIALILS-GGEPLLRKDIYEI-ASYGNSKGLR
IVMGTNG-T-LVSKLKNAGVARVGISIDALSPSIHDHFRGLAAIG-GAKACKE-GGVHTT
ITRDN-YEEI--PDMMDFV-LDLGALFFLVPTQYEDMLVFLYEAPQFMRIAM-------Y
CRIKPDGDVN-PCPYTG-FEEIWKESEVFKELRL-EGRC--GSCRYGG-CRARAFAGSYL
AEEPWC
>Candidatus-Syntrophoarchaeum-sp.-WYZ-LMO15@PIXX01000020.1_6
WNTTYECNL--RCEHCYIDALSTGELIDDIALILS-GGEPLLRKDIYDI-ASYGSSKGLR
IVMGTNG-T-LVERLKDAGVMRVGISIDALTPSIHDHFRGVAAIE-GAKACKR-GGIHTT
ITRDN-YQEI--PDMMDFV-LDLGALFFLVPTQYEDMLVFLYEAPQFMRIAM-------Y
CRIKPDGEVN-PCPYTS-FEVIWKESKVLNELRL-EGGC--GSCRYGG-CRARAYAGSYL
AEEPWC
>Candidatus_Thorarchaeota_AMARA_8@SDNZ01000049.1_14
IALTYRCNN--ACRFCYAHSMSTEEVIDMIVLSFT-GGEPTLREDLFEL-ITYGREKGLR
MNLITNG----VQRLVDAGLNSAQVSIEGPDAEIHDFIVGAQTVQ-GVKNLRE-TDCNTT
ICRPN-RDHL--EQLVDFLADELELMNMVIYTEIEEIVKRVKKTP---VCLFN------L
LSVDAEGGLL-PCSS---FEQVWNRASKFWRAKA-PEGC--KKCDKYG------------
----AC
>Candidatus-Thorarchaeota-archaeon-MP11T_1@PJET01000181.1_6
WNVTKACNL--RCKHCYESALSTEESIDKMALAFS-GGEPTIRSDILTL-IRRATERGIY
VAVATNG-I-TVRLFKNAGMKFVQISIDGSNAKTHDNFRGVKTIE-GVMNCVA-ADVSTT
VTRHN-IGQI--QDVIKLC-EDLDALYNLVPVEREYLLEVLWRAPQFGRVASDRLTEFIY
VSLEPNGDIY-PCVFDD-LESIWTHSPLLQRLRL-KDAC--GSCEKGG-CRARAISGDEL
APDPGC
>Candidatus_Thorarchaeota_DZG_bin1.115@RDNZ01000023.1_16
WEITLACNL--NCIHCGSAALSTKELCESLKVALM-GGEPLLRPDWADI-SRRVHELGME
LSIITNG-W-LLD----LSPECVTVSLDGADPLVHDMIRGVRAIK-ALRHYAS-LGAITT
VHKLN-LKDL--VKIRDLL-RGLGVIQMATPFEYYSVAMFIASLPDLQVKGWE------T
LGIQSNGNIL-GCLARP-LQKIWNDESSFRYSRM-KVHC--SRCKYGGGCSAVSYSGDLH
-QDPYC
>Candidatus_Thorarchaeota_SZ_4_bin10.233@RDOF01000007.1_70
IALTYRCNN--RCRFCYAYSMTTEEVIDIIVLSFT-GGEPTLREDLFEL-IAYGREKGLR
VNLITNG----VKRLVEAGLNSSQVSIEGPDAETHDYIVGIQTVQ-GIRNLRE-TDCNTT
ICKPN-VDKL--EGLVDFHADELKLMNQVIYTEIGDIVRRVKKTP---VCLFN------L
LSVDAEGGLL-PCSS---FEAVWNRASKFWRAKA-PDGC--RACTHFG------------
----AC
>Candidatus_Thorarchaeota_SZ_4_bin3.344@RDOC01000012.1_1
WETTLRCNL--NCIHCGSAALSTAELCVQLKVAMM-GGEPFTRRDWPQI-ASRIRELGME
LSIITNG-F--FDKLKQIGPELVTVSIDGASSEVHDHIRGKEAVS-TLARFLE-MGVITT
VHKLN-LQEL--KGIRQLL-LRRGVIQMATPYEFYSVAMFIAHLPPVQLTPWR------T
LGVQSDGTVR-GCL----------------------------------------------
------
>Candidatus_Thorarchaeota_TEKIR_14@SDNP01000039.1_11
IALTYRCNN--KCEFCYAYSMTTDEVIDIIALSFT-GGEPTLRDDLFEL-ITYGRKKGLR
MNLITNG----VASLVDADLNSAQVSIEGPDAKTHDSIVGVQTVQ-GIKNLRK-TDCNTT
ICKLN-VDRL--EDLVDFHADELELMNMVIYTEIGDIVRKVKKTP---VCLFN------L
ISVDAEGGLL-PCSS---FEKVWSRSAKFWRNKA-PEGC--KECEYYG------------
----AC
>Candidatus-Verstraetearchaeota-archaeon-WYZ-LMO10@QNVH01000005.1_6
WNVTYKCNL--RCKHCYAEAMGTEECIDKLALAFS-GGEXLVRRDILDL-VKHSNGYGIY
TAIATNG-V-LCRDLRSVGVEYLQISLDGATPETHDTFRGVRTVQ-GIKNAVA-EGVATT
VTHHN-LREV--PKIIDLC-ESLGVMYNFIPTERXELLQFLWEAPQFARVALQSLSDFIY
IAMNPNGDIT-PCVFDD-LETLWTDLREFTELRX-KEHC--GVCEYGG-CRARAYGGDYS
SPDPGC
>Candidatus-Verstraetearchaeota-archaeon-WYZ-LMO11@QNVI01000045.1_5
WNITYRCNL--RCKHCYADAVNTEECISKLALAFS-GGEPLVRKDIYEL-TKYAKDNDLY
VAIATNG-I-LCKKLKESGVEYLQISLDGAKPETHDSFRGIKTVQ-GIKNAVE-EGVATT
VTHHN-LNEI--PEIIDLC-ESLGVMYNFVPTEREDLLKLLWEAPQFARIALQSLSEFIY
IAMNPNGDIT-PCVFDD-IEDLWINLKEFKELRL-KQHC--GVCEYGG-CRARAYGGDYT
ASDPGC
>Desulfurococcus-amylolyticus-1221n@CP001140.1_574
VEVTNNCNF--TCIMCVRRTLSPRLIVDEIDLALYGFGEPLLHPELPAF-IKEREKHGSS
THILTNG-S-LVDKLFRNGLNELVFSIDSNDLVKLNKIRVGHLAE-SVKIASKYDGIATV
LMREN-LAEL--PSLVDKA-VELGIISHLVTYKWHTIYNEIYNQALERKNILE------Y
AYIRYDGLVS-PCMD---LRDIWPEYVKFRNTR--IPWC--SDCNLVG-CSECIYA----
----KC
>Desulfurococcus-amylolyticus-DSM-16532@CP003321.1_694
VEVTNNCNF--ACIMCVRRTLSPRLIVDEIDLALYGFGEPLLHPELPAF-IKEREKHGSS
THILTNG-S-LVDELFRNGLNELVFSIDSNDLVKLNKIRVGHLAE-SVKIASKYDGIATV
LMREN-LAEL--PSLVDKA-VELGIISHLVTYKWHAIYNEIYNQALERKNMLE------Y
AYVRYDGLVS-PCMD---LRDIWPEYVKFRNTR--IPWC--SDCNLVG-CSECIYA----
----KC
>Desulfurococcus-amylolyticus-Z-533@KI911318.1_788
VEVTNNCNF--TCIMCVRRTLSPRLIVNEIDLALYGFGEPLLHPELPAF-IKEREKHGSS
THILTNG-S-LVDKLFRNGLNELVFSIDSNDLVKLNKIRVGHLAE-SVKIASKYDGIATV
LMREN-LAEL--PSLVDKA-VELGIISHLVTYKWHTIYNEIYNQALERKNILE------Y
AYIRYDGLVS-PCMD---LRDIWPEYVKFRNTR--IPWC--SDCNLVG-CSECIYA----
----KC
>Geoarchaeota-archaeon-OSPB-1@scf1118686596892_25
WETTMACPL--RCVHCRANALNTDEMLEIISIVFT-GGDPLMRDDIFEL-IDYAKSLGML
CALSPAV-SENIKKIKELGVSSVSISLDGAIPKTHDFIRQGRTIS-IIKELVK-NGVNSV
VMSLN-FEDF--PKIFHLI-KNLNVVFFIIVTKFEAIAQLIFDAPFIRRIYYEELIKLEI
LFIAHDGSIY-PGGFAN-LIKVYRENELLNRIRF-KGKC--GSCIFGG-SRARAYANDPL
ESDPAC
>Geoarchaeota-NAG1-GT1-r03@GT1r03_GT1-r03_contig00336.67_1
WETTMACPL--RCVHCRANALNTDEMLEIISIVFT-GGDPLMRDDIFEL-IDYAKSLGML
CALSPAV-SENIKKIKELGVSSVSISLDGAIPKTHDFIRQGRTIS-IIKELVK-NGVNSV
VMSLN-FEDF--PKIFHLI-KNLNVVFFIIVTKFEAIAQLIFDAPFIRRIYYEELIKLEI
LFIAHDGSIY-PGGF---------------------------------------------
------
>h03b1@k127_2272106_7
VFITSRCNL--NCVHCFSRGLSLNDIFNQLEVRIN-GGEPLLHPEIGRV-LLALKGKRFR
RVIITNG-T-LVALLK-------TVSLDDSEMEEHDIFRGVRTVE-ALKLLQK-TGINCC
LHKRN-LNRY--REIIDLV-AKHGAFLDLKVVYQEAMFNLMVDKPLKESIMEA------S
LSIDSEGSVY-PCNLEK-IWDLWSQKWLF--FR--LKKC--RGCKDDFYCRLLPYAGDPF
GPHPKC
>Hadesarchaea-WYZ-LMO5@QNVC01000172.1_1
----------------------------------------------LEV-ASRGKEGGLF
LSIATNG-T-LCKEMKEI-LDYVEVSLDGFE-ETHDRFRGIKTCE-GIRNAVE-EGVAIT
ATRWN-LKEI--PSLIDFVKEELGVVFNYVPVERWELLCHLYEAPQLSVVSLQSLADFLY
CGLQPDGEVV-PCVFRR-LKEIWETSEVLWKLRL-EG-C--GGCEYGG-CRARAYGGDVQ
APDPGC
>Hadesarchaea-WYZ-LMO6@QNVD01000272.1_3
WAITSRCNL--RCGHCLAERLPPELLAGEVVVILE-GGEPLLREDLPRL-L--GEMENLD
LYLITNG-S--AGELAERGV-RVVFSLDGVSREVYE-----QALRRGVEEARR-EGVTVV
LSRRN-LHQL--EGMIEFV-QREGGFVTFIPLEHLQALRRIYGAPFLWAFAER------T
LYLAADGRVL-PCMFRS-LREAWRGSELIRRFKR-EPPC--SSCPHFG-CMARVMRGRLS
APDPEC
>Hadesarchaeota-JZ-2-bin_199@Ga0263248_102_26
WAITSRCNL--RCGHCLAEKMPSELLAEEIVVILE-GGEPLLREDLFSL-L--GRMEGLD
LYLITSG-S--ARELGKRGV-RVVFSMDGASREVYE-----QSFRRGVEEASG-EGVTVV
LSKKN-LHQM--EETVEFV-REHGGFVTFIPLDHLQAMRQLYSAPFLWVFAER------T
LYLTSDGRVL-PCMFES-LEKAWRGSEVIRRFKR-EPPC--SSCPHFG-CMSRVLRGRPS
ASDPEC
>Haloarcula-sp-CBA1115@CP010529.1_2353
WEVTQACEL--ACKHCRADALSTAELLDQARVVLS-GGDPLAREDLPEL-IDYGTEQGLR
MTLTPSG-TNSLAELDDAGLRRLALSIDGGDSEYHDTFRGEATMA-AAKAARD-LDINTT
VCAET-VEQL--PAIRDLV-ADLDAVFFLVPVRAERVLSWLHEAPHYRRVAMQ------F
AFVSHTGEVF-PSGFES-VVDIYRDSPLFQQLRL-TGKC--GACRYGG-SRSRAYAGDPL
AADPLC
>Haloarcula-sp-CBA1129@RKSM01000001.1_2353
WEVTQACEL--ACKHCRADALSTAELLDQARVVLS-GGDPLARADLPEL-VDYGTEQGLR
MTLTPSG-TNSLAELDDAGLRRLALSIDGGDSESHDAFRGEATME-AAEAARD-LDINTT
VCAET-VEQL--PAIRDLV-AELDAVFFLVPVRAERVLSWLHEAPHYRRVAMQ------F
AFVSHTGEVY-PSGFDS-VVDIYRDSTLFQQLRL-TGKC--GACRYGG-SRSRAYAGDPL
AADPLC
>Haloarcula-sp-MD-130@BIXZ01000001.1_952
WEVTQACEL--ACKHCRADALSTAELLDQARVVLS-GGDPLAREDLPEL-IDYGTEQGLR
MTLTPSG-TNSLAELDDAGLRRLALSIDGGDSEAHDTFRGEATMD-AAEAARD-LDINTT
VCAET-VEQL--PAIRDLV-ADLDAVFFLVPVRAERVLSWLHEAPHYRRVAMQ------F
AFVSHTGEVF-PSGFES-VVDIYRESPLFQQLRL-TGKC--GACRYGG-SRSRAYAGDPL
AADPLC
>Haloarcula-vallismortis-ATCC-29715@AOLQ01000069.1_465
WEVTQACEL--ACKHCRADALSTAELLDQARVVLS-GGDPLAREDLPEL-VDYGTEQGLR
MTLTPSG-TNSLAELDEAGLRRLALSIDGGDSESHDSFRGEATME-AAEAARK-LDINTT
VCAET-VEQL--PAIRDLV-ADLDAVFFLVPVRAERVLEWLHEAPHYRRVAIQ------F
AFVSHTGEVY-PSGFDS-VVDIYRDSTLFQQLRL-TGKC--GACRYGG-SRSRAYAGDPL
AADPLC
>Halobacteriaceae-archaeon-AArc-S@CP064786.1_1209
WELTQACDL--ACDHCRADALTTAELLDDARVVFS-GGDPLKRDDLIEL-VEYGTEIGLN
VTLTPSG-TASIDRLADAGLRRMALSIDGPSPDAHDSFRGEDTIA-AARMATD-AGVNST
VCQRT-VGGL--PGLRDVV-RDLGAVFFLVPIRSESVMEWLQTAPHYRRVGIQ------F
AFVSHTGELF-PSGFHS-VVDLYRTADLFERLRL-TGKC--GACPYGG-SRSRAFAGDPL
GSDPLC
>Halobacteriales-archaeon-CSSed162cmB-557@SLDP01000010.1_23
WELTRACEL--SCDHCRADALTTAELLDAISVVFT-GGDILKRPDLFEL-IEHGTEAGLT
ITLTPSA-TDAVRSFKQLGVRRIALSMDGPDSTSHDTFRGESIVR-TATWAKE-VGINTT
VCQDT-VDDL--PAIATRV-NALDALFFLVPVQAEECLIWLAEAPMYRRIIEQ------F
MFVSHTGEVT-PSGFAD-PVTLYRESELFQHLRL-KGKC--GDCEFGG-SRSRAFAGDPL
AQDPLC
>Halobacteriales-archaeon-QH-7-66-36@PXQV01000002.1_25
WEVTQACAL--SCDHCRADALSTAELVDEVALVFS-GGDPLERPDSFEL-IAYATE-RVP
TAVTPAP-TPAVARFADAGVRRMALSLDGATAERHDAFRGETVRR-AAAWAAE-EGVNTT
VTAET-VDDL--PAIAELV-ADLGAVFFLVPLRAESVLAWLHDAPHYRRIAT-------F
VFVSHTGDVY-PSGFTP-LSDLYREADLMQKLRF-TGPC--GRCPHGG-SRSRAFAGDPL
ASDPLC
>Halobacterium-hubeiense@CEMQ01000001.1_1457
WEVTQACEL--ACEHCRADALTTAELLDDVRVVLS-GGDPLARDDTVEL-VEYGTDIGLR
MTVTPSG-TRSVHALADAGVKQLAVSIDGATPESHDSFRGEETVR-AARDARE-AGVNTT
VCQQT-VGDL--PAIRDLV-SELGAVFFLVPVRAEEVMAFLDEAPHFRRVRAQ------F
AFVSHTGDVY-PSGFQS-VVDVYRNSDLFETLRL-QGKC--GACEFGG-SRSRAYAGDPM
ASDPLC
>Halobacterium-sp-GSL-19@CP070377.1_874
WEVTQACAL--ACDHCRASALSTAELLTDAAVVLS-GGDPLARPDTVEL-VEHGTDCGLR
MTVTPSG-TASIEALADAGVAQFAVSIDGATPTAHDEFRGERTLR-AARAVRE-LGVNTT
VCADT-VEAL--PAIRDLV-AELGVVFFLVPVRAEEVMAWLDGAPMYRRVRAQ------F
AFVSHTGAVY-PSGFRS-VVDSYRNSELFQRLRL-TGKC--GACSFGG-SRSRAYAGEPM
ASDPLC
>Halobacterium-sp-PCN9@WUUU01000088.1_12
WEVTQACEL--ACEHCRADALSTAQLLDDVRVVLS-GGDPLAREDTVEF-VDYGTDIGLR
MTVTPSG-TRSVRALADAGVKQLAVSIDGATPGSHDSFRGEQTVR-AARDARE-AGVNTT
VCAQT-VDDL--PAIRDLV-RELDAVFFLVPVRAERVMGFLDEAPHFRRVQAQ------F
AFVSHTGDVY-PSGFDS-IVDLYRDSDLFETLRL-TGKC--GACEFGG-SRSRAYAGDPM
GSDPLC
>Halobacterium-sp-R2-5@JAANTH010000002.1_850
WEVTQACEL--ACEHCRADALTTAELLEDVRVVLS-GGDPLAREDTVEF-VEYGTDIGLR
MTVTPSG-TRSVRALADAGVKQLAVSIDGATPESHDSFRGEETVR-AARDARE-AGVNTT
VCSQT-VDDL--PAIRDLV-RELGAVFFLVPVRAEDVMEFLDDAPHFRRVRAQ------F
AFVSHTGDVY-PSGFES-VVDVYRNSDLFESLRL-QGKC--GACSFGG-SRSRAYAGDPL
GSDPLC
>Halobaculum-sp-WSA2@WUUS01000002.1_400
WEASRACDL--ACDHCRAEALTTAELLESASVVLS-GGDPLKRDDLAEL-IAYGDEIGLR
MALTPSG-TASIERLADAGLRRVALSIDAGDPAVHDGYRGEETLR-AARWIRE-SDINTT
VCDRT-VDEL--PGVRELV-DDLDAVFFLVPVRADAVMDWLHSAPQHTRVGLE------F
AFVNHVGDVT-PSGFDD-LVDLYRNAELFERLRL-TGRC--GACEFGG-SRSRAYAGDPL
ASDPLC
>Halobellus-sp-MBLA0160@JACKXD010000003.1_521
WEVTQACDL--ACDHCRADALTTAELLEDARVVLS-GGDPLVRPDLLEL-VEYGTERGLR
MTLTPSG-TASIAALADAGIRRLALSLDGASAAAHDDFRGEQTVA-AARAARD-AGINTT
VCAAT-AGEL--PDLRDLV-ADLGAVFFLVPVRADEILNWLSDAPQYRRVAIQ------F
AFVSHTGELY-PSGFGD-LVGLYRNSDLFRSLRF-RGKC--GACEFGG-SRSRAYAGDPL
ASDPLC
>Halocalculus-aciditolerans@BMPG01000003.1_202
WEVTQACEL--ACEHCRADALTTTELLDDARVVLS-GGDPLARDDTVDL-VEYGVENGLQ
MTMTPSG-TGSIDDLADAGLRRMALSLDGASAATHDAFRGESTVD-AARAARD-AGINTT
VCAQT-IGDL--PAIRDLV-ADLDAVFFLVPVRAEGVMEWLVEAPHYRRVALQ------F
AFVSHVGDVY-PSGFES-LVDVYRDSDLFESLRL-TGKC--GACEFGG-SRSRAYAGDPL
ASDPLC
>Haloglomus-irregulare@QMDX01000003.1_279
WEVTRACDL--ACDHCRASALSTAELLTAASVVLS-GGDPMRRPDLVDL-VAHGTDAGCR
MTLTPSG-TDGLAELRSHGLGRLALSFDGGDADSHDAFRGETTVR-AAESARE-LGVNTT
VCAET-VDQL--PAIRELV-ADLGAVFFLVPVRAERVMRWLRDAPFYRRVAMQ------F
AFVSHLGDVY-PSGFDS-VVDVYRDADLFERLRL-SGKC--GACGFGG-SRSRAYAGDPL
ASDPLC
>Halomicroarcula-salina@WRXL01000001.1_599
WELTQACEL--ACKHCRADALSTAELLDQARVVLS-GGDPLAREDVSEL-IEYGTGQGLR
MTLTPSG-TASLADLDDAGLRRLALSVDGGDRAAHDAFRGEATMA-AAEAARD-LGINTT
VCAET-VEQL--PAIRDLV-DDLGAVFFLVPVRAERVMSWLHEAPHYRRVALE------F
AFVSHTGEVF-PSGFES-VVDIYRDSDLFRRLRL-TGKC--GACEYGG-SRSRAYAGDPL
AADPLC
>Halomicrobium-sp-LC1Hm@CP044129.1_716
WELTQACGL--TCKHCRADALTTAELLDQAAVVLS-GGDPLVRDDVTEL-VEYGTRQGLG
MTLTPSG-TESIDALQDAGLRRMALSLDGGDADSHDAFRGEATLA-AAEAARE-TGINTT
VCAET-VDQL--PAIRELV-ADLGAVFFLVPVRAERVMEWLHEAPHYRRVTIE------F
AFVSHTGEMY-PSGFES-VVDLYRDSSLFQRLRL-EGKC--GACPYGG-SRSRAYAGDPM
GSDPLC
>Halomicrobium-sp-ZPS1@CP045142.1_2349
WELTQACGL--TCKHCRADALTTAELLDQAAVVLS-GGDPLVRDDVTEL-VEYGTRQGLG
MTLTPSG-TESIEALQDAGLRRMALSLDGGDADSHDAFRGEATLA-AAEAARE-TDINTT
VCAET-VDQL--PAIRELV-ADLGAVFFLVPVRAERVMEWLHEAPHYRRVTIE------F
AFVSHTGEMY-PSGFEG-VVDLYRESALFQRLRL-EGKC--GACPYGG-SRSRAYAGDPM
GSDPLC
>Halopenitus-persicus@AP017558.1_198
WEVTQACAL--ACRHCRADALTTAELLEDAAVVLS-GGDPLTRPDLLEL-AAYGDDLGLR
MTITPSG-TRSVADLSDAGIRRMALSLDGATAETHDAFRGEDTVA-AAEAAAD-VGINTT
VCADT-VEEL--PAIRDRV-RDLGAVFFLVPVRAEAVMEWLQTAPFYRRVGLQ------F
AFVSHTGEVY-PSGFRS-VVDVYRNADLFEDLRY-RGKC--GACEFGG-SRSRAYAGDPL
ASDPLC
>halophilic-archaeon-LT46@SZNP01000001.1_420
WELTQACDL--TCEHCRADALTTEELLDQTSVVFS-GGDPLKRDDAVEL-VEYGTEVGLS
VTMTPSG-TASVADLADAGLRRMAVSIDGANAARHDAFRGEETVS-AAQSATN-EGVNTT
VCRQT-IADL--PEIADLV-ADLGAVFFLVPVRAERVMEWLVEAPHYRRVSIQ------F
AFVSHVGEVY-PSGFRS-VVDIYRDSDLFQSLRL-RGKC--GACPYGG-SRSRAYAGDPL
ESDPLC
>halophilic-archaeon-NEN8@SOSC01000001.1_520
WEVTQACDL--ACEHCRANALTTEEVLDAAAVVLS-GGDPCKRPDLTEL-VAYGDDLGLR
MSLTPSG-TSSIEELSEAGLRRMALSIDGGDPEHHDAFRGEETMR-AAENARD-ANVNTT
VCAET-VGEL--PAIREVV-SEIGAVFFLVPVRADRVMAWLAEAPQYRRVKLQ------F
AFVSHTGDIF-PSGFDD-LVDVYQNSDLFEGLRL-SGKC--GACEFGG-SRSRAFAGDPL
ASDPLC
>halophilic-archaeon-SHRA6@ML241294.1_402
WEVTQACEL--ACRHCRADALDTGELLEEARVVLS-GGDPLARDDIYEL-VEYGSEIGLR
MTMTPSG-TASVESLAAAGLKRMALSLDGASPETHDAFRMEQTIE-AADYARS-AGINTT
VCAET-LSEL--PAIAELV-DELGAVFFLVPVTAENVMTWLGKAPHYRRVMMQ------F
AFVSHTGEVY-PSGFAS-IVEIYRESALFTSLRL-RGKC--GACEFGG-SRSRAYAGDPL
ESDPLC
>Haloplanus-aerogenes@CP034145.1_1812
WELTRACEL--TCKHCRADALTTAELLDEARVVLS-GGDPLARDDTVDL-VHYGADRGLL
MTLTPSG-TASVDALADAGARRMALSIDGGTRAAHDEFRGESTIQ-AAEAARD-AGINTT
VCAET-VDEL--PAIRDLV-ADLGAVFFLVPVTAEDVMAWLAEAPHYRRVALQ------F
AFVSHVGEVF-PSGFRS-LVELYRESDLFTALRL-RGKC--GACEFGG-SRSRAYAGDPL
ESDPLC
>Haloplanus-rallus@CP034345.1_714
WELTRACEL--TCKHCRADALTTAELLDAARVVLS-GGDPLARDDTTEL-IEYGADRGLL
MTLTPSG-TASVGEIADAGARRLAVSVDGGSRATHDEFRGESTIR-AAEAAHD-AGINTT
VCAET-VGEL--PEIRELV-ADLDAVFFLVPIRAERVMEWLVDAPHYRRVALQ------F
AFVSHVGDVF-PSGFTD-LVDCYRNADLFTDLRL-EGKC--GACEFGG-SRSRAYAGDPL
ASDPLC
>Haloplanus-rubicundus@CP031150.1_2331
WELTRACEL--TCKHCRADALTTAELLDEARVVLS-GGDPLARDDTVEL-IEYGADRGLL
MTLTPSG-TASVRDVADAGARRLALSVDGGSQAAHDEFRGESTMQ-AAAAARD-AGINTT
VCAET-VSQL--PAIRDLV-ADLDAVFFLVPVRAEDVMAWLAEAPHYRRVALQ------F
AFVSHVGDVF-PSGFRS-LVDVYRDADLFTDLRL-RGKC--GACEYGG-SRSRAYAGDPL
ASDPLC
>Haloplanus-salinus@QPHM01000001.1_162
WEVSRACDL--ACDHCRADALNLRELFEDVALVLS-GGDPLKRPDLFEL-LDTAVDVGVT
PSITPAT-TERIERFAEVGVGRLALSLDGATAASHDRFRGEAAMR-AAEIARD-LDINTT
VTAAT-AGEL--PEIGRIV-AELDAVFFLVPTRARELMAWLYRAPFYRRVAAQ------F
VFVSHTGEVY-PSGFTP-LPEIYRNAELMQRLRF-VGPC--GDCRFGG-SRSRAYAGNLF
GSDPLC
>Halorussus-amylolyticus@ML974131.1_230
WELTQACDL--ACEHCRADALTTAELLDETRVVFS-GGDPLKRDDATDL-VAYGTDIGLH
VTMTPSG-TASVEDLADAGLRRMAVSIDGATPETHDAFRGEETME-AALAAGD-EGVNTT
VCKQT-VSDL--PAIADLV-ADLGAVFFLVPVRAESVMEWLADAPHYRRVAVQ------F
AFVSHVGEVY-PSGFRS-VVDIYRNADLFESLRL-KGKC--GACPYGG-SRSRAYAGDPL
ESDPLC
>Halorussus-sp-HD8-83@SBIU01000004.1_247
WELTQACEL--TCEHCRADALTTAALLEDVRVVFS-GGDPLKRDDAVHL-VEYGTDLGLN
VTMTPSG-TTSVADLADAGLRRMALSLDGATAERHDAFRGEDTMR-AAQAARD-EGVNTT
VCRRT-VPDL--PEIADLV-ADLGAVFFLVPVRAERVMEWLVDAPHYRRVAVQ------F
AFVSHVGDVY-PSGFES-VVELYRNSALFESLRL-NGKC--GACPYGG-SRSRAYAGDPL
GSDPLC
>Halorussus-sp-LYG-36@SBIV01000003.1_396
WELTQACDL--TCEHCRADALSTAELLDDVRVVFS-GGDPLKRDDAVEL-VEYGTDVGLT
VTMTPSG-TASVSDLADAGLRRMAVSVDGATAESHDAFRGEETME-AALAARE-AGINTT
VCRQT-ISDL--PDIADLV-ADLGAVFFLVPVRAERVMEWLVEAPHYRRVSVQ------F
AFVSHRGEVF-PSGFRS-VTDIYRNADLFASLRL-KGKC--GACQFGG-SRSRAYAGDPL
ESDPLC
>Halorussus-sp-MSC152@VSLZ01000001.1_354
WELTQACDL--TCEHCRADALTTEELLDQTRVVFS-GGDPLKRDDAVDL-VEYGTDIGLS
VTMTPSG-TASVADLADAGLRRMAVSIDGANAERHDAFRGEETVS-AAQSATN-EGVNTT
VCRQT-VSDL--PDIADLV-ADLGAVFFLVPVRAERVMEWLVEAPHYRRVSVQ------F
AFVSHVGEVY-PSGFRS-VVDIYRDSALFEDLRL-RGKC--GACPYGG-SRSRAYAGDPL
ESDPLC
>Halorussus-sp-ZS-3@CP044524.1_295
WELTQACDL--ACEHCRADALTTEELLDQTRVVFS-GGDPLKRDDALEL-VEYGTDIGLN
VTMTPSG-TTSVSELADAGLRRMALSIDGSIPKHHDAFRGEDTMT-AARAAQK-SGVNTT
VCRQT-VGDL--PAIAELV-ADLGAVFFLVPVEAEDVMEWLVEAPHYRRVAIE------F
AFVSHVGEVY-PSGFSS-VVDVYRNADLFKSLRL-RGKC--GACAYGG-SRSRAFAGDPF
GSDPLC
>Halosimplex-litoreum@CP065856.1_336
WEVTQACDL--TCDHCRADALSTAELLDQATVVLS-GGDPMKRTDLVEL-VSYGTDRGLT
VSLTPSG-TDEIGALADAGLKRMALSLDGATPERHDAFRGEATMR-AARGTQE-AGINTT
VCADT-VEDL--PAIRDVV-ADLGAVFFLVPVRAERVMEWLADAPHYRRVRRQ------F
AFVSHTGEVY-PSGFDH-VAEVYRESELFTSLRL-HGKC--GVCPFGG-SRSRAFAGDPL
ASDPLC
>Halosimplex-sp-TH32@ML214297.1_1356
WEVTQACEL--TCDHCRADALSTAELLGQAAVVLS-GGDPMKRPDLVEL-VDYGTDQGLT
VSLTPSG-TDEIGDLADAGLKRMALSVDGATPERHDAFRGEATMR-AARQAQQ-AGINTT
VCADT-VEDL--PAIRDVV-ADLGAVFFLVPVRAERVMEWLAEAPHYRRVRRQ------F
AFVSHTGEVY-PSGFDH-VAEVYRESELFTALRL-RGKC--GACPFGG-SRSRAYAGDPL
ASDPLC
>Halosimplex-sp-YPL4@QWGG01000001.1_354
WEVTQACEL--NCDHCRADALSTAELLDQVAVVLS-GGDPMKRPDLVDL-VDYGTDQGLV
ISLTPSG-TQEIRSLADAGLKRMALSLDGGDPTSHDEFRGEATMR-AAKQAQD-AGINTT
VSAST-VDEL--PAIRDVV-ADLGAVFFLVPVRAERVMEWLSDAPHYRRVRRQ------F
AFVSHTGEVF-PSGFDD-LTELYRESDLFTALRL-QGKC--GACPFGG-SRSRAYAGDPL
ASDPLC
>Halostella-litorea@SJER01000006.1_35
WEVTQACEL--ACEHCRADALTTAELLDAAAVVLS-GGDPLARDDLVDL-VEYGTELGLR
MTLTPSG-TGSIADLADAGLQRMALSLDGASAESHDAFRGEQTVA-AAETARE-AGINTT
VCDTT-VDEL--PALRDRV-ADLGAVFFLVPVRAERVMEWLHEAPHYRRVGIQ------F
AFVSHVGEVY-PSGFDD-LVDVYRDADLFESLRF-RGKC--GACPFGG-SRSRAYAGDPL
ASDPLC
>Halostella-pelagica@CP040678.1_2346
WEVTQACEL--ACEHCRADALTTAELLDEARVVLS-GGDPLARDDVVDL-VSYGTEQGLR
MTLTPSG-TGSIEAFADAGLRRMALSLDGGGAGSHDAFRGEQTVA-AAEAARD-AGINTT
VCAET-VDEL--PAIRDLV-ADLGAVFFLVPVKAERVMEWLHEAPHYRRVGLE------F
AFVSHVGEVY-PSGFDS-LVNVYRHDELFQSLRL-GGKC--GSCPFGG-SRSRAYAGDPL
ASDPLC
>Halostella-salina@RCIH01000010.1_100
WEVTQACEL--ACEHCRADALTTAELLDDAAVVLS-GGDPLARDDLVEL-VEYGTERGLR
MTLTPSG-TSSIADLADAGLQRMALSLDGASAEAHDAFRGEETVA-AAEAARE-AGINTT
VCETT-VEEL--PALRERV-ADLGAVFFLVPVRAERVMEWLHEAPHYRRVGLQ------F
AFVSHVGEVY-PSGFDD-LVDVYRNAHLFESLRF-RGKC--GACPFGG-SRSRAYAGDPL
ASDPLC
>Halostella-sp-LT12@RCDI01000007.1_86
WEVTQACEL--ACEHCRADALTTSELLDEARVVLS-GGDPLARDDLIDL-VEYGTEQGLG
MTLTPSG-TGSIEDLADAGLRRMALSIDGGSAASHDAFRGEQTVA-AAEAARE-AGINTT
VCADT-VDEL--PAIRDLV-ADLGAVFFLVPVKAERVMEWLHEAPHYRRVGLE------F
AFVSHVGEVY-PSGFDS-LVDVYRNSDLFESLRF-GGKC--GACPYGG-SRSRAYAGDPL
ASDPLC
>Ignicoccus-hospitalis-KIN4-I@CP000816.1_398
WETTKACKL--VCKHCRAEALTHEELIDQITLIMT-GGDVLMRKDFWDL-ARYSISKGIR
TLVAPSV-TPLIKKMKEIGIIGMSLSLDGARAETHDSIRGIRTVE-LMNFVKKDVGINTA
VMRDN-VEEL--PEVFKLI-TDAGVVFYLILTEYWDVSNFLYDGPFFRVVYRLRLEELMI
IFVAYNGDVY-PSGFAS-LKEIYQNSKALKMIRF-RPPC--GTCKFGG-SRARAYSKDPF
GHDPAC
>Korarchaeota-WYZ-LMO9@QNVG01000156.1_1
WDVTYACNL--RCKHCYANALSTEEVIDTFDIAWS-GGEPMVRPDIYEL-SRYAYEKGIY
VAMATNG-T-LAQKLWDSGVRFLQISLDGANPRTHDEFRGVRATN-AIKIASK-MGVAMT
ATKDN-WREI--PSVIDLS-EKLGAMYNFIPTEREELLKMLYRAPQFSRVALMSLAEFIY
IGLWPNGDIR-PCVFDR-FDDWWAHDKVLNDLRL-ESYC--GQCPFGG-CRARAYGHDYM
APDPGC
>Marine-Group-I-crenarchaeon-SCGC-AB-629-I23@ARWQ01000013.1_10
IDVTYKCNL--TCVTCRATTLTLGELFLEFKVDFS-GGEPFLHPEIGSI-LEMAKNMELR
VIVTSNH-T-VVQYVA---VDQLNFSLDGPSAEVNDAIRG-KAIK-GLEERKK-TGINCT
ISKYN-YKSM--PQMIELA-SELGIYVTLLPDQIEESCKSAEE----------------Q
MGVLPDGSFY-LCSMSS-LEDAL----------L-DKKWL-PICRY---C----------
-QHALC
>Metallosphaera-yellowstonensis-MK1@JH597761.1_1116
LESTKACDL--ACKHCRAVALETWELIDDLAFVVS-GGDALKREDIFEI-LSYSSSR-IT
TALSPSG-S-RAQEIKDSGVSIVSISVDGPE-EIHDEFRGVMASK-AISSLQE-VGINTT
VSKYN-VNRL--EEVREAV-MSFNPIFMLIPTEGDMVMRTVAKAPYLVRVMNE------Y
AFVAYDGTVY-PCGFRK-FSEIYDSSPVFRALRL-GGKC--GICEFGG-CRARAFSEDFL
AEDPFC
>Methanobacterium-arcticum@JQKN01000001.1_154
WNITKACNM--RCVHCYESALPSKDGLDQMAIAFS-GGEPTIHPHILDF-IKYTENKGMC
AAMATNG-Y-TSQKFIDAGLEFIQISLDGTNSKTHDSFRGVRAVS-AVENFVD-AGVATT
VTEYN-IDEI--PEMIDFV-RDLGVLYNFIPTDRSELLKTAYAAPQYASVA--QLAEFIY
MSVEPNGDIY-PCVFDN-FEDIWMNNSVLHQLRL-EGQC--GGCDSGG-CRARAYNDDIL
APDPGC
>Methanobacterium-formicicum@CP006933.1_1476
WNITRRCNM--KCEHCYENALNSGQGLDILSVALS-GGEPTLHPHIHDF-IKHAKDQGLF
VAMATNG-Y-LTRKFEDSGLEFVQISLDGLSSRTHDSFRGVKAVQ-AISHCVD-AGVATT
VTEYN-YQEI--PQMMDFV-RDLGVLYNFIPTKRQELLENAYLAPQYATIA--KLADFIY
LSIEPNGDIF-PCVFDD-FNDLWQHHELLDKFRL-KGHC--GGCKSGG-CRARAYNGDVL
APDPGC
>Methanobacterium-lacus@CP002551.1_2476
ISISNYCTN--DCDYCYRQSMSIEDCLEQLNIALG-GGEPLLHPDFSKM-LRLTREYNII
PNYTTSG-K-FEENLKRECCGAIAVSWDPTRNLTLDELKELKLLK-A-------NDIHYV
VSNSTI------ETAIKILKGDLQEFLTYKPTELTDFLNLVDKVPVLIKHTAI------S
LYIDENLNVS-PCSFIS-IEDIW--QEKLFDYR--KASC--EDCDKRG------------
----RC
>Methanobacterium-paludis@CP002772.1_1803
WNITKACNM--KCIHCYEKALNSKEGLEILAVAFS-GGEPTVHPHIMEF-IRYVKELGMF
PSIATNG-Y-ICKKFAEAGLKFVQISIDGLDPTTHNTFRGVKAVK-AVKNCVN-EGVATT
VTEYN-LNEI--PDMINFV-RSLGALYNFIPTERYKLLETAYKAPQYAMVA--QLAEFIY
MSIEPNGDMY-PCVFDD-FEELWQNSVILSKLRI-KGHC--GECKSGG-CRARAYNHDVL
APDPGC
>Methanobacterium-veterum@JQJK01000008.1_154
WNITKACNM--RCVHCYESALPSKDGLDQMAIAFS-GGEPTIHPHILDF-IKYTENKGMC
AAMATNG-Y-TSQKFIDAGLEFIQISLDGTNSKTHDSFRGVRAVS-AVENFVD-AGVATT
VTEYN-IDEI--PEMIDFV-RDLGVLYNFIPTDRSELLKTAYAAPQYASVA--QLAEFIY
MSVEPNGDIY-PCVFDN-FEDIWMNNSVLHQLRL-EGQC--GGCDSGG-CRARAYNDDIL
APDPGC
>Methanobrevibacter-boviskoreani@BAGX02000007.1_99
WNITRKCNF--KCLHCYENALSPDEGIKKLAIAFS-GGEPSTDPHIVDY-VRYASSLGMY
VSMATNG-Y-IVQEIVDAGLQFVQISLDGLNPKTHDEFRQVHAVQ-AIKNFNE-TDVSTT
VTQKN-KNEI--PDMIDFM-RELKVLYNFIPTDRLELLNLIYRAPQFADIAVHELSRFIY
LGIEPNGDIY-PCVFDD-MDDIWTNSKVLKELRL-KDSC--SECESGG-CRARAYTGDYL
AGDPGC
>Methanobrevibacter-oralis@LT985172.1_33
MRVTEYCNL--KCSYCYMNSLTT--VINSLNLIIT-GGEPFLRPDIFDI-IKE-SKKYFE
TTILTNG-S-LAKNLSKIGIDGVSISFESTNANIHNEYRD-SAVN-AAKLIKD-QNMSIC
VSKNN-VHDF--INLIKLA-KDLKLFEALNPSETEKFLDNVYKKPSIKIFMFY------L
FAVKYNGDIL-PCSN---FNEIW-NSDLLKNLR--IGIC--NDCSHGG-CRSQALKGNIF
SSDPTC
>Methanobrevibacter-smithii@CP017803.1_1062
WDLTDS--------------LSFEQEIDKLAITFI-GEVDS------TF-IKHADDVGMY
PCLTGNG-F-NIDKYVDAGVKFVDISLESVNPKTHNEKLGINAVE-SIKKYNE-KDVSTE
VTQDN-LLEI--PQIIELL-KQLGVL------QRLELFKLIYMDPQLGDVASTELGNYIY
MAIDGKGDIY-PCEYDD-LDTMWLNNDILLKLRL-KGKC--GCCESGG-CRKRAFVNDYL
AEDKNC
>Methanobrevibacter-wolinii@KK211376.1_44
WNITRKCNF--KCVHCYENACSPDEGIKKLALAFS-GGEPTTDPNLVDY-IKYATDLGLY
VSLATNG-Y-IAQELADAGLKFVQISLDGLNPKTHDEFRRVHAVQ-AIDNFND-TDVSTT
VTQNN-KNEI--PDMIDFM-RKKKVLYNFIPTDRFELLNLIYQAPQFADVAIHELSRFIY
LGIEPNGDIY-PCVFDN-LEDIWINNKVLKELRL-KDSC--SQCESGG-CRARAYTGDYL
AGDPGC
>Methanocella-arvoryzae@AM114193.2_1727
YEVTAACNN--RCLYCYNVWLPAPEITGKLQITVS-GGEPLLREDLPEI-LGDIKTRGID
INLITNG-T-LARTID--SVSMYELPLLSDTASRHDYLAQSRVMD-GMASITD-AGAVFV
ATKVN-AEDL--EGACLMA-IALGAYNPFNPGTLKAHLDRLEETREYRRITF-------Y
YTIDPQGMMR-MCNHEP-FRKIKAAAESF----V-PEKC--RGCEDGG-CRAILEQGRAD
VDEPAS
>Methanocella-paludicola@AP011532.1_2420
WEVTHACNL--RCLHCVTSSLDSQELIDRLALIIT-GGEPFLRPDILEL-LRHISTKNMM
VKVDTNG-T-LVDELLSLRLSSIQVSIDGIG-GSHDRFRGKAACG-TIERLIK-KGITTT
VTRQN-LSGL--NAVIDLA-VRLHCINPFVPVDYYRLYQTIHTLPEMRPAKYM------T
LSIGAGGTVY-PCPFVS-LEEIWDDASFLKSLRM-GGEC--KNCKHGG-CRARAYHGDLK
APDPAC
>Methanocella-sp.-PtaU1@MVRA01000185.1_7
WETTHICNL--HCRHCGSDCLTTEEVFKSIAVAVT-GGEPLMRKDLFDV-MGYASGLGFG
WGMVTNG-M-LAEKCAAAGMRTVTVSVDGLR-ETHDHIRRFRSVR-ALETFKA-SGATTC
VSDYN-LHEL--DQLYDRF-KRNGVLLTVNPIQLKQLLDFIVAGPDYEGIVRT------I
GSILADGSIA-ACPNDR-FRDVWHEYRRMRDLS--AGEC--AACQWQG--------WDIE
AGKPVL
>Methanococcoides-burtonii@CP000300.1_1319
WELTWGCNL--ACVHCRGSSLSTSEFVDEIVLILT-GGEPLVRKDVYEI-ARYATDKGLR
VALATNG-T-LVKKLKDAGVQRVSISIDGSTAQTHDDFRGVSSMR-GIEYLKA-GGINTT
ITKRN-IDEI--PAILEIA-TNIGAIFLLVPTEYERVLNWFYDAPHYFRIMRQ------F
CFVSSTGDVQ-PCGYKS-FKEIWEDSVLFNDLRL-GGKC--GRCSYGG-CRARAYAGDYM
AEEPYC
>Methanococcoides-methylutens@CP009518.1_1774
WELTWGCNL--SCVHCRGASLSTDEFVDEIALIIT-GGEPLTRKDVFEV-ARYATDKGLR
VALATNG-T-LVKKLKDAGVQRVSISIDGSTAKTHDEFRGVGAMR-GIEHLKK-GGINTT
ITKRN-LGEI--PAILELA-TEIGAIFLLVPTEYERVLNWFYDAPHYFRIMRQ------F
CFVSSTGDVQ-PCGYQS-FKEIWEDSKLFNDLRL-GGKC--GKCSYGG-CRARAYAGDYM
AEEPYC
>Methanococcus-voltae@CP002057.1_705
WEITMACNM--RCKHCGSSCLSTEELSQDIGITLS-GGEPLVRRDWPVI-AQELTDNGVI
PNMITNG-W-LLKKAEKAEVGTMAISLDGLK-DTHDYMR--RIMN-AFELMED-SSAITT
INTIN-MNEL--EELKNVL-IDKGVMQIGLPMDVDRLINFAHDYPKEYDVTWK------S
FGILHNGEIL-GCTSTP-LREIWENEDNFSWSRL-GGLC--NECIYGG-CPNTRLTGTIY
SENSYC
>Methanoculleus-marisnigri@CP000562.1_870
WNVTYRCNL--RCAHCYMDALSTSELIDQVKLILS-GGEPLLRDDIFEI-AEYGTQRGLR
MAIGTNG-T-LAVRLAGAGVRKAAISLDSADPGVHDRFRGVRAVA-GIEACRD-AGVHTT
VTLQN-HRDL--EGIAEFG-ESLGVFFFLVPTMYESLIRRILRAPQYVRIA--------Y
CRIDPTGEVT-PCPYTP-FAEIWNGSEVFAALRL-RGKC--GACEYGG-CRARAYGGDCL
AEDPWC
>Methanodesulfokores-washburnensis-strain-MDKW@RCOS01000125.1_21
WDVTYACNL--RCKHCYANALSTEEVIDTFDIAWS-GGEPMVRPDIYEL-SRYAYEKGIY
VAMATNG-T-LAQKLWDSGVRFLQISLDGANPRTHDEFRGVRATN-AIKIASK-MGVAMT
ATKDN-WREI--PSVIDLS-EKLGAMYNFIPTEREELLKMLYRAPQFSRVALMSLAEFIY
IGLWPNGDIR-PCVFDR-FDDWWAHDKVLNDLRL-ESYC--GQCPFGG-CRARAYGHDYM
APDPGC
>Methanoflorens-stordalenmirensis@MflrDRAFT_Methanoflorens_stordalmirensis_v4_3_scaffold0.1_429
WNYTDACNL--HCKHCYQGALSLDEIVDQLAIAFS-GGEALLRDDFWEV-ARYASSKGLY
LSIATNG-T-LVRRLRDVGVEYFEISLDSVDPAKHDAFRGVRTVA-GIKNVVA-QDIANT
VTNEN-YREL--DALVEFS-RKLGVIFNFIPVAREHVLQQMYGAPQFSRVCMMLLAEYIY
CAIQPNGIVT-PCVFES-FVDIWKNSEVMQSLRL-KEHC--GSCDYGG-CRARAYANDIK
APDIGC
>Methanofollis-liminatans@CM001555.1_1707
-----------------------------------------MREDIFEI-ARHGTDRGLI
MAMGTSG-Y-LAHRLAGAGIRSVAVSLDSADPATHDAFRGVRAVA-AIGHCRE-EGINMT
VTRPA-LDDV--DGVLALG-RSLGVIFFPVETAYEALIREILLAPQFRRIA--------Y
CRIYATGEVT-PCPYTP-FAEIWQTSPLFQALRL-TGKC--GRCGYGG-CRARAYRGEVC
GEDPWC
>Methanohalobium-evestigatum@CP002069.1_227
WEFTKSCNL--SCAHCRGSSLSTGEFIDEIALILS-GGEPLVRSDIFEI-ASYGTHKGLR
VVMATNG-T-MADKLKRSGIQRVSISIDGATARTHDEFRGMGALN-GIEILKN-TGINTT
ITKRN-IKEI--PDIFEFA-KNIGSIFMLVPTEYEDILNWFYEAPHYFRIALQ------F
CFVSSKGEVY-PCGYEK-FEEIWNYSKVFNDLRL-KGKC--GICEYGG-CRARAYAGDYM
DEEPYC
>Methanohalophilus-mahii@CP001994.1_1420
WELTSRCNL--SCVHCRGASLDTFEFIDQVALILS-GGEPLVRPDVYEL-AHYGTNKGLR
VVLATNG-T-LVRKLKEVGIKRVSISLDGADSATHDGFRGVKAME-GIEALKA-EGINTT
ITKRN-LGEI--PRILKMA-TSLKAIFLLVPTEYERILHWFYEAPHYFRIMRQ------F
CFVSSTGDVQ-PCGYQS-FGEIWNNSTLFNELRL-KGKC--GKCEYGG-CRARAYAGDYL
EEEPYC
>Methanohalophilus-sp.-RSK@RDSK01000009.1_246
WELTSRCNL--SCVHCRGASLDTFEFIDQVALILS-GGEPLVRPDVYEL-ANYGTNKGLR
VVLATNG-T-LVRKLKEAGIKRVSISLDGADSATHDGFRGVKAME-GIDALKT-EGINTT
ITKRN-LGDI--PRILKMA-TSLEAIFLLVPTEYERILRWFYEAPHYFRIMRQ------F
CFVSSTGDVQ-PCGYQS-FGEIWNNSTLFNELRL-KGKC--GRCEYGG-CRARAYAGDYL
EEEPYC
>Methanohalophilus-sp.-T328-1@LSRU01000005.1_20
WELTSRCNL--SCVHCRGASLDTFEFIDQVALILS-GGEPLVRPDVYEL-AHYGTNKGLR
VVLATNG-T-LVRKLKEAGIKRVSISLDGADSATHDGFRGVKAME-GIDALKT-EDINTT
ITKRN-LGEI--PRILKMA-ISLNAIFLLVPTEYERILRWFYEAPHYFRIMRQ------F
CFVSSTGDVQ-PCGYQS-FGKIWNNSTLFNELRL-KGKC--GKCEYGG-CRARAFAGDYL
EEEPYC
>Methanolacinia-paynteri@KN360931.1_189
WNVTLRCPL--KCDHCYVDALSTKEVIDSISLILS-GGEPLMRDDICGL-VAYGTKKGLR
MAMGTSG-F-TARRLKDAGLKAVAISLDSVDPAFHDKFRGTKAVS-AIEYCKD-ADINMT
MVSPD-MKNV--ESVIGMG-SSMGVIFFPVHTNYETIIREILEAPQFRRIA--------Y
CRIYANGEVT-PCPYKS-FGDIWQNSGLFAALRL-TGKC--GRCGYGG-CRARAYAGEVC
GEDPWC
>Methanolinea-tarda@AGIY01000016.1_3
WEVTSRCNL--DCIHCHARGLSTSELLDELAVAFT-GGEPLVRDDLFSL-LAHAKSLGFS
GTIATNA-T-LARKLRDNGIAIAAVSLDGCDPAAHDSVRGVAAIE-GIHAITR-AGINIT
VMNRN-RERL--GEIMELA-NQLNAIYQMVPVGHADLVRFIAGAPQYWAHLLELAGHLFF
IYVKPDGEVW-PCPFTP-FSEIWNSSPVLARLRR--GKC--GSCRYGG-CRGRAYVGDFM
QEDPFC
>Methanolobus-psychrophilus@CP003083.1_2323
WETTAGCNL--SCRHCRGSSLTTEEFIDEIALILS-GGEPLVREDIYDL-ASYAVGKGLS
VALATNG-T-LASHLKDVGVRRISVSLDGASPQTHDDFRCMGAMC-GIDAIKD-AGINTT
ITKRN-LTEI--PAILEMA-TEIGAIFLLVPTEYERVLNWFYDAPHYFRIMRQ------F
CFVSSTGEVY-PCGYQN-FKDIWENSQVFNDLRL-KGKC--GDCEYAG-CRARAYAGDYL
AEEPYC
>Methanolobus-tindarius@AZAJ01000001.1_699
WETTAGCNL--SCKHCRGSSLTTEEFIDEIKLILS-GGEPLVRDDIFEI-AKYATEKGLR
VAMATNG-T-LADKIKSVGIQRVSISLDGSSSKTHDDFRCMGAIT-GIENLKD-AGINPT
ITKRT-IDEI--PEILEMA-KELGAIFLLVPTEYERILNWFYDAPHYFRIMRQ------F
CFVSSTGDVF-PCGYQS-FKDIWENSKVFNDLRL-KGKC--GICEYGG-CRARAYAGDYL
EEEPYC
>Methanomassiliicoccus-luminyensis@CABLZR010000015.1_582
WDVTYACNL--RCKHCYASALTTAELIDRLAIAFS-GGEPLVRPDLLEL-AKHAEGKGMF
VALATNG-T-LVAALKENGVGYLQISLDGADAAVHDGFRGVRTVG-GIRNAID-QDISTT
VTRNN-IGEV--PQIIDLC-GDLGVAYNFIPAQREELLEMLYHAPQFARVALQGLTEFVY
MAIRANGDVD-PCVFDD-LEDLWRHDPFFASLRL-RENC--GSCDYGG-CRARAYSGDHL
APDPGC
>Methanomethylovorans-hollandica@CP003362.1_805
WELTAGCNL--SCKHCRGASLNTKEFIDEIVLILS-GGEPLVRRDVYEL-AHYGTEKGLR
VVLATNG-T-LAKQLLEAGIKRVSVSLDGATADFHDDFRCVGSMK-GIEALKK-AGINTT
VTKRN-VDEI--PHILRMA-EEIGAIFLLVPTEYERVLNWFYDAPHYFRIMRQ------F
CFVSSTGDVY-PCGYQP-FRDIWTDARVFRDLRL-KGKC--GRCEFSG-CRARAYAGDYL
AEEPYC
>Methanonatronarchaeia-archaeon-Mnatro-ASL@RYFX01000071.1_5
WELTRACNL--KCSHCRASSLSTDELIDEISLILT-GGEPLMRNDIYEI-SDYADKKGLR
VVLATNG-T-TTRKLIESGIQRISISLDGATPESHDKFRGLKAVQ-GIEILKE-NQINTT
ITKDN-AKEI--PAIIDKS-KELGAIFMLVPTKYEEILEWFYEAPHYYRIISQ------F
CFISRTGNVY-PCGYQS-FKEIWSDSKLFRDLRL-EGKC--GECEYGG-CRARAYAGNYL
SEEPYC
>Methanonatronarchaeum-thermophilum-strain-AMET1@MRZU01000003.1_482
WELTRACNL--KCSHCRASSLTTKQVINEIALILT-GGEPLMRNDIYKI-AEYANKKELR
VVLATNG-T-TTQKMIDAGIQRVSISIDGATPKSHDNFRGIQALD-GIEILQK-MKINTT
ITKQN-VDEL--PELIEMA-EQNNAIFMLVPTKYEEILEWFYNAPHYYRILSQ------F
CFISRTGEVY-PCGYQK-FTKIWNQSTLFKNLRL-KGKC--GECEYGG-CRARAYAKNYL
SEEPYC
>Methanoperedens-nitroreducens@JMIY01000007.1_116
WELTNACNL--ACIHCRASALSTAQFVDELLIILT-GGEPLLRPDVYDI-ARYASGQGIR
VVLATNG-T-LVRRLKDAGIQRTSISIDGATVKTHDTFRGEAALR-GIDILKK-EGINTT
ITKRN-LDEI--PGIYDLA-LDLGAIFLLVPTEYERVLNWFYDAPHYFRIMRQ------F
CFVSSRGDVY-PCGYHP-FKMIWEESAVFNDLRL-KGKC--GICEYGG-CRARAYAGDYL
DEEPYC
>Methanophagales-archaeon-ANME-1-THS@RXIE01000142.1_12
WEMTSRCNL--KCIHCHAFGLTKEELIDQIAFVFS-GGEPLLREDLFEL-IAYARSKGLT
VFIATNG-T-LAKLLRDVG---VVIGLDSMNHEVHDTIRGVAVIA-GIKHCIA-EQLNIV
ASRRN-LGEI--ERIIDYG-ATIGVIYNFVPCDLNALLALLIRAPEYWAYALQFLGQFIM
VYIKPNGAVW-ACPFER-FGDLW-----LKALR--ANVC--TGCDYGG-CKSRMISGSKI
IQDPAF
>Methanophagales-archaeon-CONS3730B06UFb1@QENH01000198.1_25
WNMTFACNL--RCPHCYIDALSTEELIDQIALILS-GGEPLLRADVFEL-ARYAKEKGLT
VGMGTNG-T-LAKELKSSGVTAVAISIDSSVSERHDAFRGVDALA-GIDACIE-NDVNTT
VTQQN-YAEI--DDIMALA-EEHGALFFLVPTMYEQMLDETLDAPQFMRIA--------Y
CRIYPTGEVT-PCPYTH-FRDIWYHSPVLKALRL-KGKC--RTCEYGG-CRARAYGGDFL
AEEPWC
>Methanophagales-archaeon-G37ANME1@PQXB01000001.1_417
WNLTFSCNL--RCPHCYIDALSTAELIDQIALILS-GGEPLLRDDLFEL-AHYAKEKGLT
VGLGTNG-T-LARDLKSCGVSAVAVSLDSSSPERHDAFRGVRALE-GIAACRR-NGVNTT
VTQQN-YGEI--YEIMKLA-ERVGALFFLVPTKYEQMLAEVLQAPQFMRIAL-------Y
CRIYPTGEVT-PCPYTH-FKEIWFNSPVLKSLRL-KGKC--GVCEYGG-CRARAYGGDFL
AEEPWC
>Methanophagales-archaeon-G60ANME1@PQXC01000007.1_39
WNMTFRCNL--HCPHCYIDALSTEELIDQIVLILS-GGEPLLRDDVFEL-AQYASRKGLI
VAMGTNG-T-LAAELRASGVKAVAISIDSAVPERHDAFRGLRALD-GIAACRA-HGVNTT
VTQQN-YDEI--EDIMALA-VKEGALFFLVPTMYERMIERVLDAPQFMRIA--------Y
CRIYPTGEVT-PCPYTR-FKDVWFNSPVLNELRL-GGKC--GICEYGG-CRARAYGGDYL
AEEPWC
>Methanophagales-archaeon-WYZ-LMO13@PIXU01000021.1_2
WNFTKECNL--RCKHCYACALTLEEVVDQLDISFS-GGEPLMNKHLLPV-AEHASSRGFY
LSVATNG-T-LAKRMKNAGIRYAEVSIDGPTAEIHDAFRGVRTIA-GLKNAKD-AGIATT
ATHHN-IDVM--AEMLELG-RMLQVVFSFVPTEREDLMNYLYRSPCYARISLSALTEFIY
CSVEHNGDIQ-PCVFDG-FQNVWDNSEVLLELRS-DYAC--SSCPYGG-CRARAYAGDIK
APDPGC
>Methanoplanus-limicola@CM001436.1_1566
WNITLRCPL--KCAHCYVDALSTNEVIDGIKLILS-GGEPLLREDIFDI-VEYGNECGLT
MAIGTSG-F-LAVKLKNCGLKAAAISIDSVNPEVHDEFRGVKAVA-AVGHCHD-AGINMT
VMQPE-IEYI--EDVIDMG-TSMDVLFFPVHTDYESLIQKVLFAPQFRRIA--------Y
CRIFATGEVT-PCPYTS-FKDIWEHSVLFNSLRL-KGKC--GQCGYGG-CRARAYATEIL
GEDPWC
>Methanopyrus-kandleri@DUJS01000002.1_82
WDVTGLCNL--RCEHCYSEALDTERVIERFSLAFS-GGEPLMRDDFFEL-AEASANEGMF
TALATNG-T-LAERLEAAGVEYVEISLDGARPETHDKFRGVRTVE-GVRHCAE-TDIAFT
VHRNN-VDEL--PQMLDLA-EELGAVFNFIPTVREEVLKMLVRAPQMSRVSLQPLVEFIL
LAIRPNGDVQ-PCVFDD-PEELW-EHEVLWACRL-EKPC--GECKYGG-CRARAYAGKVE
GPDPGC
>Methanopyrus-sp.-KOL6@CP019470.1_1085
WDVTGLCNL--KCKHCYSSALDTERVIERLSLAFS-GGEPLMRGDFFEL-AEASADEGMF
TALATNG-T-LAERLEAAGVEYVEISVDGANPGTHDRFRGVRALE-GVKNCAE-TDIAFT
VHRNN-VDEL--PEMLDLA-EELGAVFNFIPTDRERVLKTLIQAPQMARVSLQSLVEFLL
LAIRPNGDVQ-PCVFDD-REELW-NDDILWKCRL-HGPC--GECEYGG-CRARAYAGSIN
DSDPGC
>Methanopyrus-sp.-SNP6@CP019436.1_1228
WDVTGLCNL--KCKHCYSSALDTERVIERLSLAFS-GGEPLMRGDFFEL-AEASADEGMF
TALATNG-T-LAERLEAAGVEYVEISVDGANPGTHDRFRGVRALE-GVKNCAE-TDIAFT
VHRNN-VDEL--PEMLDLA-EELGAVFNFIPTDRERVLKTLIQAPQMARVSLQSLVEFLL
LAIRPNGDVQ-PCVFDD-REELW-NDDILWKCRL-HGPC--GECEYGG-CRARVYAGSVN
DSDPGC
>Methanoregula-boonei@CP000780.1_974
--------------------LSTDEVLDRIRVVLS-GGEPLMRDDLCTI-ARYGTDRGLR
MVMGTSG-Y-FAARLKEAGIRAAAISLDSADPAVHDSFRGVRAVA-AIKNCTE-EGINMT
AVRPA-AGDI--ESVVALG-KNLGVVFFPVPTEYEDVIRRVLLAPQFRRIA--------Y
CRIYANGDVT-PCPYIP-FDRIWNESHLFHALRL-TGKC--GRCEYGG-CRARAYRGELC
AEDPWC
>Methanosaeta-concilii@CP002565.1_1010
WELTAACNL--SCRYCRASALDTDEFVESIALILS-GGEPLLRPDLFQI-IRLAVSLGIR
VSLASNG-T-LAEEIADSGVSRVSISLDGADAAMHDHGRG-RSIK-GIENLR--GRINFT
VTQKN-QSEL--IRIFDLA-EKLGAIFFLVPTRQEEMLRQIEGAPQYARLKK-------F
VFVSRKGEVY-PCGYKN-FIEIWENSPELQALRL-KGKC--GRCEFGG-CRARAYAGDYL
QSDPSC
>Methanosaeta-harundinacea@DAXT01000023.1_30
WEVTGACNL--SCEYCRASALSTKEFIDEVALILS-GGEPLLRTDIFDI-ARYAQDRGVR
VSLATNG-T-LVEKIKGAGIMRVSVSLDGPAPDIHDSFRG-LAMQ-GIENLR--GRINMT
VTKEN-LDVV--GATMDLA-EKLGALFFLVPTEQDEILRQVARAPQYGRIAEE------F
VFVSRTGDVS-PCGYEK-FSDIWESSPVFVDLRL-VGRC--GGCDYGG-CRARAYAGDYL
ESDPLC
>Methanosalsum-zhilinae@CP002101.1_1476
WEFTARCNL--SCVHCRGASLTTEQFVDGIALILS-GGEPLVRDDVYEI-ASYATDKGLR
VVLATNG-T-LVSRLIDSGIQRISVSIDGATADSHDKFRGQKAIE-GIDIIKR-SGINTT
ITKRN-ISEI--PFIFDFA-TDIGAIFLLVPTEYERILNWFYDAPHYFRIMKQ------F
CFVSSTGGVY-TCGYKS-FQDIWENSKIFNDLRL-KGKC--GRCEYSG-CRARAYAGDYL
AEEPYC
>Methanosarcina-acetivorans@AE010299.1_590
WELTAGCNL--NCVHCRGASLTTEEFIDEVVLILS-GGEPLTRSDVFEI-ARYATDAGLR
VVLATNG-T-LVEKLRAAGVQRLSVSIDGATAKTHDEFRGVRTLA-GIEVLRK-DGINTT
ISRRN-LEEI--PKTFELA-KDLGAVFFLVPTDYERVLHWFYDAPHYFRIMRQ------F
CFVSSVGEVY-PCGYQP-FKEIWENSEVFRKLRL-KGKC--GICEYAG-CRARAYAGDYL
EEEPYC
>Methanosarcina-barkeri-CM1@CP008746.1_2291
WELTAGCNL--NCVHCRGSSLTTEEFIDEVVLILS-GGEPLTRPDVFEI-ARYGTDAGLR
VVLATNG-T-LVEKLRAAGVQRLSVSIDGATAETHDNFRGVRTLA-GIEVLRK-ADINTT
VSKRN-LEEI--HKTFELA-KELGAVFFLVPTDYERILHWFYEAPHYFRIMRQ------F
CFVSSVGKVF-PCGYQS-FSEIWENAEVFKKLRL-KGKC--GICEYAG-CRARAYAGDYL
EEEPYC
>Methanosarcina-barkeri@CP009517.1_2115
WELTAGCNL--NCIHCRGASLTTEEFIDEVVLILS-GGEPLTRPDVFEI-ARYGTDAGLR
VVLATNG-T-LVEKLRAAGVQRLSISIDGASAETHDNFRGMRTLA-GIEVLRR-TDINTT
ISKRN-LDEI--HKTFELA-KELGAVFFLVPTDYERILHWFYEAPHYFRIMRQ------F
CFISSVGKVF-PCGYQS-FRDIWENSEVFRKLRL-KGKC--GICEYAG-CRARAYAGDYL
EEEPYC
>Methanosarcina-barkeri-str.-Fusaro@CP000099.1_1536
WELTAGCNL--NCVHCRGASLTTDEFIDEVALILS-GGEPLTRPDVFEI-ARYGTDAGLR
VVLATNG-T-LVEKLRAAGVQRLSVSIDGANAETHDNFRGMRTLA-GIEVLRK-ADINTT
VSKRN-LEEI--TKTFELA-KELGAVFFLVPTDYERILHWFYEAPHYFRIMRQ------F
CFVSSVGKVF-PCGYQP-FREIWENAEVFRKLRL-KGKC--GICEYAG-CRARAYAGDYL
EEEPYC
>Methanosarcina-horonobensis@CP009516.1_3948
WELTAGCNL--NCVHCRGASLTTEEFIDEVVLILS-GGEPLTRPDVFEI-ARYGTDAGLR
VVLATNG-T-LVKKLRDAGVQRLSISLDGATAKTHDEFRGMRTLA-GIEVLRK-ADINTT
ISKRN-LEEI--PKTFELA-KELGAVFFLVPTDYERMLHWFYDAPHYFRIMRQ------F
CFVSSVGQVY-PCGYQP-FKEVWEDSEVFRKLRL-KGKC--GICEYAG-CRARAYAGDYL
EEEPYC
>Methanosarcina-lacustris@CP009515.1_337
WELTAGCNL--NCVHCRGSSLTTEEFIDEVVLIVS-GGEPLTRADVFEI-ARYGTDAGLR
VVLATNG-T-LVEKLKAAGVQRLSISLDGAIAKTHDEFRGVRTLA-GIEVLRK-ADINTT
ISRRN-LEEV--PKTLELA-KELGAVFFLVPTDYERVLNWFYDAPHYFRIMRQ------F
CFVSSVGEVY-PCGYQS-FRDVWENSEVFRKLRL-KGKC--GICEYGG-CRARAYAGDYL
EEEPYC
>Methanosarcinales-archaeon-ANME-2c-GOS@RXIK01000144.1_32
WELTGACNL--KCKHCRGSSLSTDELIDEIVLILS-GGEPLMRSDVYKI-ARYGVDKGLR
VVLATNG-T-PAKRLKSAGISRISVSIDGANAKTHDAFRGVGAIR-GISEILK-AGINTT
IAKEN-IDEI--PKILNLS-TDLGAIFLLVPTEYERVLNWFYDAPHYFRIMRE------F
CFISRNGGVY-PCGYTG-FKEIWDHAKVFQDLRL-KGKC--GICEYGG-CRARAYSGDYL
AEEPYC
>Methanosarcinales-archaeon-GoM-Arc1-GOS@RXIJ01000040.1_33
WELTCACNL--RCIHCRGSALSLGEFIDELVLILT-GGEPLVREDVFEI-ARYGTDKGLR
VVLATNG-T-LARKMREAGIKRVSVSIDGSSAEIHDRFRGMASLH-GIDELKK-AGVNTT
ITRHN-IKEV--TKIYDFA-LSIGAVFMLVPTEYEHVLNWVYDAPHYFRIMRK------F
CFVSHTGEVC-PCGFMS-FKKIWEQSKIFNDLRL-KGKC--GICEYSG-CRARAFAGDYL
AEEPYC
>Methanosarcina-mazei@AE008384.1_1792
WELTAGCNL--NCVHCRGASLTTDEFIDEVALILS-GGEPLTRSDVFEI-ARYGTDAGLR
VVLATNG-T-LVEKLKKAGVQRLSISIDGATAETHDNFRGMRTLA-GIEVLRK-ADINTT
VSKRN-LEEI--HKTFDLA-KELGAVFFLVPTDYERILHWFYEAPHYFRIMRQ------F
CFVSSVGEVY-PCGYQP-FREIWENSEVFAKLRL-KGKC--GICEYAG-CRARAYAGDYL
EEEPYC
>Methanosarcina-siciliae@CP009506.1_528
WELTAGCNL--NCVHCRGASLTTEEFIDEVVLILS-GGEPLTRPDVFEI-ARYGTDAGLR
VVLATNG-T-LVEKLRAAGVQRLSVSIDGATAKTHDEFRGVRTLA-GIEVLRK-ANINTT
ISRRN-LEEI--PKTFELA-KELGAVFFLVPTDYERVLHWFYDAPHYFRIMRQ------F
CFVSSVGEVY-PCGYQP-FRDIWENAEVFRKLRL-KGKC--GICEYAG-CRARAYAGDYL
EEEPYC
>Methanosarcina-soligelidi@JQLR01000001.1_1215
WELTAGCNL--NCVHCRGASLTTEEFIDDVVLILS-GGEPLTRTDVFEI-ARYGTDAGLR
VVLATNG-T-LVKKLRDAGVQRLSISLDGATAKTHDEFRGVRTLA-GIEILRK-ADINTT
ISRRN-LEEI--PKTFELA-KELGAVFFLVPTDYERVLHWFYDAPHYFRIMRQ------F
CFVSSVGEVY-PCGYQP-FKDVWENSEVFRKLRL-KGKC--GICEYAG-CRARAYAGDYL
EEEPYC
>Methanosarcina-thermophila@CP009501.1_2218
WELTAGCNL--NCVHCRGASLTTEEFIDEVALILS-GGEPLTRSDVFEI-ARYGTDAGLR
VVLATNG-T-LVEKLKEAGVQRLSISIDGATAETHDNFRGMRTLA-GIEVLKK-ADINAT
VSKRN-LEEI--PKTFELA-KELGAVFFLVPTDYERILHWFYDAPHYFRIMRQ------F
CFVSSVGEVY-PCGYQP-FKDIWENSEVFRKLRL-KGKC--GICEYAG-CRARAYAGDYL
EEEPYC
>Methanosarcina-vacuolata@CP009520.1_546
WELTAGCNL--NCVHCRGSSLTTEEFIDEVVLILS-GGEPLTRPDVFEI-ARYGTDAGLR
VVLATNG-T-LVEKLRAAGVQRLSISIDGATAETHDNFRGMRTLA-GIQVLRK-ADINTT
VSKRN-LEEI--HKTFELA-KELGAVFFLVPTDYERILHWFYEAPHYFRIMRQ------F
CFVSSVGQVY-PCGYEP-FRDIWENSEVFRKLRL-KGKC--GICEYAG-CRARAYAGDYL
EEEPYC
>Methanosphaerula-palustris@CP001338.1_2590
WNITLRCPL--KCAHCYVDALSTQEVIDQIRVVLS-GGEPLLREDMYDI-ARYGTEQGLR
MVMGTSG-Y-LAAKLKEAGIRAVAISLDSKDPATHDAFRGLKATK-AIGHCHD-AGINMS
VMRSA-ISEV--EDLIGLG-TSLGVLFFPIPTEYEEMIRRILIAPQFRRIADE------Y
CRIFANGDVT-PCPYTP-FSEIWNNSPLFAALRL-TGKC--GRCSFGG-CRARAYRGEIC
GEDPWC
>Methanospirillum-hungatei@CP000254.1_1806
ISITSRCNL--TCKGCYMHAMRPDIVIDQAALVIA-GGEPLVRAEIFRI----QAHPTIL
FPVFTNG-L-LADTLA--------ISFEGLR-HETDARRG-RLIT-TCHLLSS-RGCSIT
ATRAN-LEIVTGDVFIRQM-TDASIYVEYVPMQKQNLLTRLNQ----------------F
VHVSPSGDLE-PCPA--------LRSRFLQRLRL-TESA--GGCAL--------------
------
>Methanosuratus-petracarbonis-V4@gi|1060715785|gb|MAGV01000078.1|_20
WNVTNSCNL--RCKHCYANALSTEDVIDRIALAFS-GGEPLVRRDILEL-ARHSSSRGLY
TAIATNG-V-LCRELREAGVEYLQISLDGAKAETHDSFRGVRTVE-GIRNSVE-AGIATT
VTRHN-LEEI--PEMIELC-EDLGVMYNFVPTEREDLLRMLWGAPQFARVALESLADFIY
IALEPNGDIT-PCVFES-PERLWVELEDFRKLRL-QGGC--GSCDYGGXCRARAYGGDFT
LPDPGC
>Methanosuratus-subterraneum-Ch88@RXGA01000003.1_448
WNVTNSCNL--RCKHCYANALSTEDVIDRIALAFS-GGEPLVRRDILEL-ARHSSSRGLY
TAIATNG-V-LCRELREAGVEYLQISLDGAKAETHDSFRGVRTVE-GIRNAVE-AGIATT
VTRHN-LKEI--PEMITLC-EDLGVMYNFVPTEREDLLRMLWEAPQFARVALESLADFIY
IALEPNGDMT-PCVFES-PERLWAELDDFRRLRL-QGGC--GSCDYGG-CRARAYGGDFT
LPDPGC
>Methanothermococcus-okinawensis@CP002792.1_68
IETTNDCNS--NCKICMRSYMNFEDL-----VALHGWGECLLHPDLFKM-VSYVHSLGVK
TSLCSNG-T-LLDELLNSGLDEIAF----------------KVIE-NIRMLVE-EAIDIT
MFKDN-LENI--PEIIDKG-IDIGVLHRLFDIEEKNL-----------------------
------------------LKNIK-------------------------------------
------
>Methanothermus-fervidus@CP002278.1_1037
WNITQRCNM--NCKHCYESKLGKEDIIDIISLAFS-GGEPSIHPNILDY-IEYASEKGLY
VAMATNG-F-ICKEFEEAGLKFVQISLDGLNPKTHDEFRGVRACE-AIKNFSK-TEVATT
VTKNN-YKEI--LGMVDLV-EKLGALYNFVPVDRYRLLEKIYAAPQFASVA--QLADFIY
LSLEPNGDIY-PCVFDD-FREIWEKNEVLWKLRL-KGHC--KTCVNGG-CRARAYASDVC
APDPGC
>Methanothrix-sp.-Ch96@JABLXT010000002.1_177
WESTGACNL--SCSYCRASALSTGELIKEIALIIS-GGEPLLRRDVFEV-SRYAADSGVR
VSLASNG-T-LVDRILLSGISRVSISLDGASSETNDATRG-MALR-GIRALS--GRINMT
ITPLN-IDEL--DSILDLA-EREGAIFFMVPTMQRYLLERIASAPQYGRVLVE------F
VFISRTGDVF-PCGYRS-FSEIWSSSPLLNDLRL-KGRC--GICGYGG-CRARAYAGDYL
DEDPTC
>Methanothrix-sp.-MAG-11@JACIVY010000001.1_61
WESTGACNL--SCSYCRASALSTGELIKEIALIIS-GGEPLLRQDVFEV-ARYAAGSGVR
VSLASNG-T-LVDRILLSGISRVSISLDGASAKMNDATRG-LALR-GIRALS--GRINMT
ITPAN-IDEL--DPILDLA-EREGAIFFMVPTMQRSLLERIASAPQYGRVLME------F
VFISRTGDVF-PCGYRS-FSEIWSSSPLLNDLRL-KGRC--GSCNYGG-CRARAYAGDYL
GEDPTC
>Methanothrix-sp.-WOFA04@WOYM01000074.1_6
WELTATCNL--SCQYCRASALDTDEFVESIALILS-GGEPLLRPDLFQI-IRLAVSLGIR
VSLASNG-T-LAKEIADSGVSRVSISLDGADAAMHDLGRG-QSIK-GIENLR--GRINFT
VTRKN-QSEL--IRIFDLA-EKLGAIFFLVPTRQEEMLRQIEGAPQYARLKR-------F
VFVSRKGEVY-PCGYKN-FIEIWENSPELQALRL-KGKC--GRCEFGG-CRARAYAGDYL
QSDPSC
>Methermicoccus-shengliensis@KL543983.1_68
WELTGACNL--RCTHCRASALTTDELIDSLALIMT-GGEPLMRKDLFEL-LAHAKRRGVR
CVLSTNG-T-MAMRIRENGVERVSISLDGATPSTHDHIRG-GAIE-GARCALE-AGINTT
FTRGN-IHEK--EAILELA-RELGAVFMLVPTQYEDTLRWLHEAPHYVRIVSE------F
CFISRRGEVY-PCGYSS-IDEIWENSPLFARLRL-GGKC--GECKYGG-CRARAYAGDVL
GPEPFC
>Nezhaarchaeota-GMQP-bin_37@Ga0263257_11_56
WNFTNMCNL--RCKHCYQRALTLSEVLDQLDLAFS-GGEPLIHPDFFTV-AREASLKGMY
VSVATNG-T-MAKRLKEVGVNYVEISLDSSNPRKHDSFRGVKAVK-GIRSCVE-EGVAMT
LTKMN-YNEI--EEVVDLC-EDLGVFFNFIPTEREEALKTIYKAPQLARVALQALAEFIY
AAIEPNGDLV-PCVFDD-FEDLWNKSPIFLKLRF-QEPC--GKCQYGG-CRARAYAGYID
GPDPGC
>Nezhaarchaeota-JZ-1-bin_66@Ga0263245_12_71
WNFTNMCNL--RCKHCYQKALTLNEVLDQLDVAFS-GGEPLIHPDFLKV-AREASLRGMY
VSVATNG-T-MAKKLKEVGVNYVEISLDSSNSRRHDSFRGVRAVR-GIRICVE-EGVATT
LTKMN-YDEI--EDIVDLC-EDLGVFFNFIPTEREEALKTIYKAPQLARVALQALAEFIY
AAIEPNGDLT-PCVFES-FEDLWSKSPIFLKLRF-QEPC--GKCQYGG-CRARAYAGCIT
GPDPGC
>Nezhaarchaeota-JZ-bin_38@Ga0180368_105_59
WNFTNMCNL--RCKHCYQKALTLNEVLDQLDVAFS-GGEPLIHPDFLKV-AREASLRGMY
VSVATNG-T-MAKKLKEVGVNYVEISLDSSNSRRHDSFRGVRAVR-GIRICVE-EGVATT
LTKMN-YDEI--EDIVDLC-EDLGVFFNFIPTEREEALKTIYKAPQLARVALQALAEFIY
AAIEPNGDLT-PCVFES-FEDLWSKSPIFLKLRF-QEPC--GKCQYGG-CRARAYAGCIT
GPDPGC
>Nezhaarchaeota-ZMQR-bin_18@Ga0263256_12_393
WNFTNMCNL--RCKHCYQRALTLSEVLDQLDLAFS-GGEPLIHPDFFTV-AREASLKGMY
VSVATNG-T-MAKRLKEVGVNYVEISLDSSNPRKHDSFRGVKAVK-GIRSCVE-EGVAMT
LTKMN-YNEI--EEVVDLC-EDLGVFFNFIPTEREEALKTIYKAPQLARVALQALAEFIY
AAIEPNGDLV-PCVFDD-FEDLWNKSPIFLKLRF-QEPC--GKCQYGG-CRARAYAGYID
GPDPGC
>Nitrososphaera-viennensis-EN76@CP007536.1_1227
WHVTNLCNV--HCQHCSSNALSPEELLDDLALSLS-GGEALLRDDIYDI-IRYARRKNMN
VGLGSSG-S-TVKEMKKAGITRVQISVDGL-PYTHDVFRGLRAMD-AIEMLVE---VCFT
ANKLN-YRQM--DEVVDRV-AAMGVLSQYIPVEW----KYVYE--QYTKMMFTEMPGFIL
GSIRANGDII-PCVFGS-FKEIWDNSDVIKHLK--EGHC--GSCDFGG-CRAAAYAGNYL
AADDRC
>NM3-archaeon@RXIG01000011.1_38
WDITKACNL--KCKHCYSSSLDTEDIIDEMDIAFS-GGEPLMRPDFYDI-AAYASRKNIY
TALATNG-T-LARKIKNAGIRYVEISVDGADPKTHDDFRGVKAVA-GLKNCKD-MGIAST
ATSSN-IDEV--GNIIDLA-EEIGVEFNFIPTQREELLKYLYKAPQYARIAIQEIAEFIY
CAVTSSGKIK-PCVFES-LRDIWNDSQELRDLRI-KGQC--AQCDFGG-CRSRAYGGDME
EIDPGC
>Pyrobaculum-aerophilum-YKB31@NMUE01000004.1_59
------------------------------------------------------------
---------------------------------------------------ME-LGVNTV
VWRKS-LAEL--PEVAYLL-KNLGVVFFLIVTEYEAAVQFLVDAPFYRRAKLERLRNLMI
IFIAYDGTVH-PSGFQS-LVKIYREHPLLLKMRF-GGRC--GICEYGG-SRARAFAKDPL
AEDPAC
>Pyrobaculum-aerophilum-YKB32@NMUF01000005.1_80
WESTKACPL--ACKHCRADALTTQELIEQVALIIT-GGDPLMRSDLFEL-IDYANSLSVP
VSLAPAV-SPNLKLIKESGVKSISISLDGARPETHDEIRGVETVN-AIKTAME-LGVNTV
VWRKS-LAEL--PEVAYLL-KNLGVVFFLIVTEYEAAVQFLVDAPFYRRAKLERLRNLMI
IFIAYDGTVH-PSGFQS-LVKIYREHPLLLKMRF-GGRC--GICEYGG-SRARAFAKDPL
AEDPAC
>Pyrobaculum-ferrireducens-1860@CP003098.1_2019
WESTKACPL--ACKHCRADALTTQELIEQVALIIT-GGDPLMRADLFEL-VDYANSLAVP
VSLAPAV-SPNMKEMKNSGVKSISISLDGAAPETHDELRGVETIN-AIKTAVE-IGVNTV
VWRKS-LHEL--PDVAHLL-KQLGVVFFLIVTQYEAAVQFLVDAPFYRRAKMQRLRSLLI
IFVAHDGTVH-PSGFQS-LAKIYREHPLLLKMRF-GGRC--GVCEYGG-SRARAYAKDPL
AEDPAC
>Sulfolobus-islandicus-M1425@CP001400.1_1028
WEVTKACPL--TCKHCRANALNTEELLEDIAIVFT-GGDPLSRSDIFEL-MEYAKSLGLV
VSIAPSP-SHRMKMISNYAR-YMSISLDGATPQTHDWLRGLYALR-GIELGLK-YGVNTL
VWKKS-YSEL--PFVVKLL-KEMGVVFFLIPVKYKDVIDFLVEAPFFRRAKLETLRELLV
IFIGYNGDVY-PSGFES-LVDIYRKSEVLKKIKF-EGKC--GICKYGG-SRARAFANNPF
AEDPMC
>Sulfolobus-islandicus-M1627@CP001401.1_1098
WEVTKACPL--TCKHCRANALNTEELLEDIAIVFT-GGDPLSRSDIFEL-MEYAKSLGLV
VSIAPSP-SHRMKMISNYAR-YMSISLDGATPQTHDWLRGLYALR-GIELGLK-YGVNTL
VWKKS-YSEL--PFVVKLL-KEMGVVFFLIPVKYKDVIDFLVEAPFFRRAKLETLRELLV
IFIGYNGDVY-PSGFES-LVDIYRKSEVLKKIKF-EGKC--GICKYGG-SRARAFANNPF
AEDPMC
>Sulfolobus-sp-E11-6@CP045706.1_2207
WEVTKACPL--TCKHCRANALNTEELLEDIAIVFT-GGDPLSRSDIFEL-MEYAKSLGLI
VSIAPSP-SYRMKMISNYAK-YMSISLDGATPQTHDWLRGFHALR-GIELGLK-YGVNTL
VWKKS-YSEL--PFLVKTL-KEIGVVFFLIPVRYKDVIDFLVEAPFFRRAKLEKLRELLV
IFVGYNGDVY-PSGFES-IVNIYRKSEVLKKIKF-EGKC--GICKYGG-SRARAFANNPF
AEDPMC
>Sulfolobus-sp-E5-1-F@CP045687.1_1104
WEVTKACPL--TCKHCRANALNTEELLEDIAIVFT-GGDPLSRSDIFEL-MEYAKSLGLI
VSIAPSP-SYRMKMISNYAK-YMSISLDGATPQTHDWLRGFHALR-GIELGLK-YGVNTL
VWKKS-YSEL--PFLVKTL-KEIGVVFFLIPVRYKDVIDFLVEAPFFRRAKLEKLRELLV
IFVGYNGDVY-PSGFES-IVNIYRKSEVLKKIKF-EGKC--GICKYGG-SRARAFANNPF
AEDPMC
>Sulfolobus-sp-S-194@CP035730.1_314
WEVTKACPL--SCKHCRANALTTEELLEEISVVFT-GGDPLSRDDIFEL-MDYAKSLGLI
VSIAPAP-SYRIKKIKNSAL-YMSISLDGYKPETHDWLRGFYAIN-GIKLGLK-YGVNTL
VWKKS-YEEL--PYMVKLL-KDLGVIFFLIPVKYKDVIDFLVEAPFFRRAKLEKLRELLV
IFIAHNGDIY-PSGFDR-LIDVYRNSELLKMIKL-KGKC--GICAFGG-SRARAYAGDPL
AEDPAC
>Sulfurisphaera-ohwakuensis-DSM-12421@JACHFY010000006.1_22
WEVTKACPL--TCKHCRANALTTEELLEEISVVFT-GGDPLSRDDIFEL-MDYAKSLGLI
VSIAPAP-SYRIKNIKNSAL-YMSISLDGYKPETHDWLRGFYAIN-GIKLGLK-YGVNTL
VWKKS-YEEL--PYMVKLL-KDLGVVFFLIPVKYKDVIDFLVEAPFFRRAKLEKLKELLV
IFISYNGDIY-PSGFDK-LIDVYRNSELLKMIKL-KGKC--GICAFGG-SRARAYAGDPL
AEDPAC
>Sulfurisphaera-ohwakuensis-TA-1@CP045484.1_2960
WEVTKACPL--TCKHCRANALTTEELLEEISVVFT-GGDPLSRDDIFEL-MDYAKSLGLI
VSIAPAP-SYRIKNIKNSAL-YMSISLDGYKPETHDWLRGFYAIN-GIKLGLK-YGVNTL
VWKKS-YEEL--PYMVKLL-KDLGVVFFLIPVKYKDVIDFLVEAPFFRRAKLEKLKELLV
IFISYNGDIY-PSGFDK-LIDVYRNSELLKMIKL-KGKC--GICAFGG-SRARAYAGDPL
AEDPAC
>tdp10@scaffold_140_60
WEATKACRF--KCIHCRAEALSTEEMVEEITLIVT-GGDPLLREDVFKI-VEYASLKGLD
VAMALSG-S-KVGRMKKAGVRTVSISIDGHNAEVHDRFRGVEALK-ATRAVKD-CGINTT
ISKYN-VNFL--DEIRSLV-LSLGALFMLIPTEYEKVMSFIYETPHYVRFVIE------Y
CFISHIGEVY-GCGFKP-LKEIYEGSMLFEKLRL-KGKC--GLCRFGG-CRARAYGGDLF
QQEPYC
>TDP8@scaffold_3447_3
WEATKACRF--KCIHCRAEALSTEEMVEEITLIVT-GGDPLLREDVFKI-VEYASLKGLD
VAMALSG-S-KVGRMKKAGVRTVSISIDGHNAEVHDRFRGVEALK-ATRAVKD-CGINTT
ISKYN-VNFL--DEIRSLM-LSLGALFMLIPTEYEKVMSFIYETPHYVRFVIE------Y
CFISHIGEVY-GCGFKP-LKEIYEGSMLFEKLRL-KGKC--GLCRFGG-CRARAYGGDLF
QQEPYC
>Thaumarchaeota-archaeon-13_1_40CM_3_38_6@MNFZ01000053.1_4
FSLTHYCNY--FCPMCPFGDLTTEQIFDKVACIIE-GGEPTSRPDFMEL-VRYIYSLKLP
ITLITNC-S-LLDELK---IQFVTCSIDSVHEESYCKVRGVRVMQ-NLKLLSD-HNFNSV
ITKFN-TREFVDKSYFDRA-KELGILTFVE--TMVKVLEHIHS-PQYFEQIIE------S
IFVNGNGTVMVPCWKNT-IEQIW----------EIAKTC--HDCEV-------------Y
SSQPVT
>Thaumarchaeota-archaeon-13_1_40CM_38_12@MNED01000071.1_1
FSLTHYCNY--YCPMCPFGDLTTDQIFDKVECIIE-GGEPTSRPDFMEL-VRYLYGLKIP
ITLITNC-S-LLDELK---IQFVTCSIDSVFEESYCVVRGVRVMQ-NLQLLNH-HNFNSV
ITKFN-TKEFIDRSYFDRA-RDLGVLTFVE--VMVSVLEHIHS-PQYFEQIME------S
IFVNGNGTVMVPCWKNT-IEEIW----------EIAKTC--HDCEV-------------Y
SSQPVT
>Thaumarchaeota-archaeon-DS1@Dthaum_scf1119010717258.9_29
WETTQACEL--KCLHCRASSLNTEELLENLSIVFT-GGNPLIREDIYEL-ISYAKSLGLT
PALAPTV-SERLKKLKDAGVKYISISLDGAKPETHELIRGEATLK-ALREALS-YGVNTA
VMSLN-KREV--GGVFKII-KDLGVVFFIVAVEYEAVCNFLYDCPFIRRVYLEDNLYLEV
IFISYNGSVY-PSGLDD-IVRIYRENDILKKFRF-NGYC--GSCDFGG-SRSRAYYKDPL
GSDPAC
>Thaumarchaeota-archaeon-UBA141@DAEN01000036.1_4
--LTRGCNF--KCEYCYVGELPFDKIIDDCIFILT-GGEPFVYRDVIEM-IHQKAGRSVK
VSMFTDMG--MAQRLFQVALCTKRDSLD---PSVQDRILCVMMEK-GYANLFD-VGVNSV
FSRDT-MNGM--IPLHRWV-RGHGM--SIVPILYE-IVSLIDEWPVYS-----------G
VHIRSNGDVT-ACSEKK-LKNHRENFP------I-CNPE--V-CDLGG-CATRSAYYSHR
REDPLC
>Unclassified-Crenarchaetoa-JZ-2-bin_220@Ga0263250_111_5
YSITRKCNL--KCKHCYSDALSTIELLDNLALIFD-GGEPLCRDDFFEI-AKYASEKGMR
TVVGSNG-V-LANRMKNAGIQMVQISIDGAKPETHDSFRGEKAMQ-GIKACKE-VGFGMV
IRKQS-LPEI--PDMLRLA-VESGAFFDLVQVERKSIMEWLAECPMYPLILKERIPYYDY
ITILPNGDVI-PCMLKS-VINIWNESPILSKLRL-EGEC--GRCSYVG-CRGRAYEGNML
ASDPGC
>Thermocladium-modestius-JCM-10088@BMNL01000001.1_161
WETTKACPL--SCRHCRANALTTQELIEDVAIVFT-GGDPLMRSDIFEL-IGHARDLGVP
TALSPAV-SSSLAEIKRLGVSSVSISLDGASPTTHEFVRRVRTLA-AMKMLRE-FGVNST
VMKMN-VEEL--PLLFKLV-RDSGAVFFLIHVEAEDVVNFLYDAPFHRRAVLQGLEELVI
IFIGYDGTVS-PSGFEG-LVKIYRDNPVLRAIRF-GGRC--GSCEYGG-SRSRAFVGDPL
GEDPLC
>Thermocladium-sp-ECH-B@LOBW01000070.1_6
WETTKACPL--SCRHCRANALTTRELIDDVAMVFT-GGDPLMRSDIYEL-MGHAKDMGVP
VALSPAV-SSSLSMIKELGVSSVSISLDGASPETHEFVRRIQTIN-AMRMLRG-XGVNST
VMKMN-VHEL--PALFKIV-KDSGAVFFLIHVEAEDVVNFLYDAPFYRRALLQGLHELMI
IFVGYDGTVT-PSGFEG-IAKIYRENPILQAIRF-KGRC--GACEYGG-SRSRAFTGDPL
GEDPLC
>Thermococcaceae-archaeon@DUII01000180.1_6
VYLTRSCNL--QCEHCWINALEDKYAFNEALLFIS-GGEPLLRSDLAITLIKVANNSKVK
TVLETNG-T-LLKELA-----DISLSLDFPSEVEFNAFRHGRVLD--IPKLRD-LGVVVS
VFNRN-LHSI--FEITDLI-MSLGAFNPILPIQYQTLIEYLIQVPHYLLAKY-------M
LGILPDGGVS-LCGIES-LRDIWSGRGFLGELRF-QGIC--SGCILANICPAFAYEKSFT
ASFPVC
>Thermococcus-chitonophagus@CP015193.1_324
KGVFSEVSFIPRSLGCIGNNLPLKKVIDEFK----KEGEVYITNDAIEL-ANYAASKGLE
TYVT----A-LWDRIP-------------------------KVIG-EIKSIDN---LLVM
VTYPQ-YRELL-REGIDFG-GEVWV------------VRKVVN----------------L
VAVTPEGFVT-PCPLKQRLKKFW------------IDPC--KTCSL---CRALEYQGDIF
GME-FC
>Thermococcus-gammatolerans-EJ3@CP001398.1_863
WNFTNMCNF--RCKHCYQRALSLEELVDQLDVAIS-GGEPTIHPHFLRI-VRELSSRGIH
TSVATNG-W-TLEKAVKAGIKYVEVSVDSAKPEKHDEFRGIHAVK-ALENAVE-LGMATI
MDKET-YQEI--DDILDLA-ESIGVFFNLVPTEREEFMKEVYRAPQYARVTLLTLAEFIY
AGIEPDGSVV-PCVFRP-FKEIWENSRIFNILRW-EGQC--GKCPYGG-CRARAYHLDLK
GDDPGC
>Thermococcus-profundus@CP014862.1_285
WETTKACQL--KCKHCRAEALTTEELIDSLTLILT-GGDPLMRKDIFEL-IDYAVEKGIR
VGLAPAV-TPLINEIVRHGVKAVSISLDSPFPEVHDSIRGIRTVW-AIKEFLK-REVNTV
VMRET-VDGL--PDMVKLL-KDLGVVFYLVPTEWEDVTHFLYEGPMFRRVAIMRLVELLI
VFISYRGDVY-PSGFKS-LVDIYQNSELMRKLRF-KGRC--GACEFGG-SRARAYAVDPL
AEDPAC
>Thermococcus-radiotolerans@CP015106.1_966
WNFTNMCNF--RCQHCYQRALSLEELVDQLDVALS-GGEPTIHPHFLRI-VKELSSRGIH
TSVATNG-W-TLEKAVKAGIKYVEVSVDSAKPEKHDEFRGIHAVK-ALENAVE-LGMATI
MDKET-YQEI--DDILDLA-ESIGVFFNLVPTEREEFMKEVYRAPQYARVTLLTLAEFIY
AGIEPDGTVV-PCVFRP-FKEIWENSRIFSILRW-EGQC--GKCPYGG-CRARAYHLDLR
GDDPGC
>Thermococcus-sibiricus-MM-739@CP001463.1_1537
VYLTRSCNL--QCEHCWINALEDKYAFNEALLFIS-GGEPLLRSDLAITLIKVANNSKVK
TVLETNG-T-LLKELA-----DISLSLDFPSEVEFNAFRHGRVLD--IPKLRD-LGVVVS
VFNRN-LHSI--FEITDLI-MSLGAFNPILPIQYQTLIEYLIQVPHYLLAKY-------M
LGILPDGGVS-LCGIES-LRDIWSGRGFLGELRF-QGIC--SGCILANICPAFAYEKSFT
ASFPVC
>Thermococcus-siculi@CP015103.1_1080
WNFTNMCNF--RCKHCYQRALSLEELVDQLDVAIS-GGEPTIHPDFLRI-VKELADRGIH
TSVATNG-W-TLKKAVDAGVQYVEVSVDSAKPEKHDEFRGIHATK-ALENAVE-LGMAVV
MDKET-FQEI--DDILDLA-ENIGVFFNLVPTEREEFMKEVYHAPQYARVTLLTLAEFIY
AGIEPDGSVV-PCVFRN-FKEIWEKSRIFNLLRF-TGQC--RNCPYGG-CRARAYHLDLL
GDDPGC
>Thermococcus-stetteri@JAGGKB010000002.1_371
WETTKACQL--KCKHCRAEALTTDELIDSLTLILT-GGDPLMRKDIFEL-IDYAVEKGIR
VGLAPAV-TPLIDEIVEHGVKAVSISLDSPFSEVHDAIRGIRTVW-AIKEFLK-RDVNTV
VMRET-VEGL--PEMAKLL-KELGVVFYLVPTEWEDVTHFLYEGPMFRRVAIMRLIELLI
VFISYRGDVY-PSGFKS-LVEIYQNSELMRKLRF-KGRC--GVCEFGG-SRARAYAVDPL
AEDPAC
>Thermococcus-thioreducens@CP015105.1_1102
IDVTNKCNL--KCMYCFYYEPSKDEWMDQLALTFS-GGEAFMRPDFLEI-LSSETSENFW
KTIITNG-T-LVGKLGIPKLLELRVSLDGF--DANKKVRGVKVIVRNIDFIGKMTDINTM
ITTEN-LHEL--EKMYEWIEQHEAIID--LPIDMAPVLKRLILRPPFKLAIFSRIYSF-S
VTIRTDGSVT-LCPSRP-LRDILQGSERVLRIR--IKKC--LSCRYAG-CRANAFLGKLI
EVDPVT
>Thermofilaceae-archaeon-S146-85-esom@WAQI01000258.1_6
FEITYACNL--SCKHCYSKSLDKYELARELGVSIG-GGEPTLVAKLIYF-INELSLNGVE
TVLVTNG-V-LAEALWKAGLRTVQFSLDGLN-SLHDEIRGLKVAK-AINVAKL-FGIKTV
AQKRN-ISHL--IEIYKYI-KESGVINRVVPYEYEDLLHKIDKEPIYSKLKLR------S
IHVCPDGKVK-PCSYEK-LHNIWLNSPILARMRL-GEPC--ISCKVNGRCRGAAAAGRLA
APDPMC
>Thermoplasma-acidophilum-DSM-1728@AL139299.1_658
WETTKACGL--KCEHCRASAMTFDQFLSHIKVILT-GGDMLRKHRIWDI-MDYLRSQEIP
FSVSPAV-TDLILKFKEFGVSSVSISLDGM-REVHEKVRGVDTVK-AIEDLIS-TGINTV
VMRST-VHDL--PHVLKLI-IDKGVVFFLIKTEYENVNKFLLFSPIYRRITMQETVSLII
IFVGHDGEVY-PSGFRS-IVDIYRNSDLLNSIRL-HGKC--GLCEYGG-SRARAFAGDPF
GTDPSC
>Thermoplasma-sp-FL@VYIJ01000026.1_6
WNTTKQCNL--NCLHCYANAMTLDQAIDMMDIAFS-GGEPLISPDFWKI-AEYASNKGFY
TTIATNG-T-LVDRLADVGIKYVEISLDSPDPEVHNRFRGQRTVQ-GIKNVVE-KGIATT
ATKYN-YRQM--DRMLDLA-IQLKVVFNFVPTEREDLLNFLYDSPEYSRIGINAMAEFIY
AALEDNGDLE-PCVFDG-LQNIWENSKVLKDLRL-EGVC--GTCPFGG-CRARAYGGDYM
QLDPGC
>Thermoplasma-sp-Kam2015@QJSM01000005.1_5
WNTTKQCNL--NCLHCYANALTLEQVIDMMDIAFS-GGEPLISPDFWKI-AEYASSKGFY
TTIATNG-T-LVDRLAEVGIKYVEISLDSPDPEVHNKFRGQRTVQ-GIKNVVE-KGIATT
ATRYN-YKQM--DRMLDLA-IQLKVVFNFVPTEREDLLNFLYDSPEYSRIGINAMAEFIY
AALEDNGDLE-PCVFDG-LKNIWENSNVLKDLRL-EGIC--GTCPFGG-CRARAYGGDYM
QSDPGC
>Thermoplasmatales-archaeon-A10-Griffin-MG@WBYX01000031.1_3
WNITKQCNL--KCLHCYANALTLEEVVDQLDLSFS-GGEPLISPDFWRV-AEYASGKGMY
TTIATNG-T-LVERLKKIGIRYVEVSLDAPEPKTHDMFRGVRTVE-GIRNVVK-SGIATT
ATKYN-IKEI--PQMIDLA-IELGVVFNFVPTERNDLLNYLYDSPTYSQIGIEGLAEFIY
ASLEDNGDVG-PCVFKS-FKEIWENSKVLQELRY-EENC--KSCIFGG-CRARAYGGNYL
APDPGC
>Thermoplasmatales-archaeon-A-EUR-06@JACWAH010000010.1_46
WNTTKQCNL--KCKHCYASAMTLEQVVDTLDIAFS-GGEPLISPDFWSL-AEYASKKGMY
TSIATNG-T-LVERLKEVGIKYVEVSLDASVPEIHDEFRGVRTVN-GIRNVVA-NGIATT
ATKYN-LDDI--PKMVGLA-RELKVVFNFVPTEREKLLNYLYDSPTYSRIGIEAIADFIY
AAIEDNGDLY-PCVFED-FMDIWENSPMLKELRL-GGAC--SSCAFGG-CRARAYGGDYK
APDPGC
>Thermoplasmatales-archaeon-B-DKE@CP060531.1_1433
WETTKACPL--ACKHCRAEALTTEELLIQIALILT-GGDVLMRSDLETL-LKKANELGIK
TALSPTV-SDRVEMTKLYGVHSVSLSLDWPTAKDQDEFRGKDTLK-AIRMFNA-AGVNTT
VYRDN-VLEL--PKILTLI-SGLGIVFFLIKIQMEDVNNWLVESPIFKRIERQTAPEFIT
LFIGHDGNVL-INGFTS-IVDICTDNGILDRLDF-TGKC--GVCSYGG-SRARAFTGSLF
GSDPAC
>Thermoplasmatales-archaeon-I-plasma@ATMD01000004.1_143
WETTKACDL--ACKHCRASAMTLEQFVEQVKLILT-GGDIMKKRGLEDI-LRRTKELGIP
ASMSPSA-TPLFAMMKKYGVKSLSLSLDGASSDTHDWLRGYKTLD-LARKVIS-EGINTT
VFKRN-VHEL--PQLLKIL-IDTKVVFSLIKTSYEDVFNYLEFAPFFRRILIEETIGLLV
IFVSHNGDVN-PSGFRS-IADIYRNNETLVKLRF-KGRC--GACEYGG-SRSRAYSGDMF
QEDPRC
>Thermoplasmatales-archaeon-UBA509@DAJC01000040.1_19
IETTKACEY--SCRHCRAESLTTAETLDQIRVVIT-GGDFLLRKDIREI-ISHASSIGLP
FSASPAG-SPLMEFLRSHGVRSMSLSLDGIDEGTHDWLRRILTLN-LIIEAKR-MGVNTT
VIKRN-IMEL--PNLVSIL-RDVGIVFFLIKTEYMQVNRWLADGPVFRVIKKIKAT--IT
LFIGYNGDVY-PSGLSS-LRDIINEGVDYLDPRL-QGRC--GRCEFGG-SRARALAGNPF
AEDPAC
>Thermoplasmatales-archaeon-UBA513@DAIC01000053.1_3
LETTVACDY--SCRHCRANSLSLEEIIDQIHLVIT-GGNPLMRPDIRSI-ISYIRKKGFR
FAFSPAA-SELLKFLKNNRCSSLSLSLDGVSPETHDWVRRRLTLD-LISRIRG-AGINTA
VMKKN-LLEL--PAIASLI-RDSGVVFFLINTEYMQVNYWLREGPVFRIIEEIKATSILT
LFIGNNGAIY-PSGLES-LKSIMERNAEFSSIFL-RGKC--GICEFGG-SRARALYGDAF
GPDPLC
>Thermoplasma-volcanium-GSS1@BA000011.4_903
WETTKACGL--KCEHCRASAMNYDEFLSHIKVILT-GGDMLRKRRINDI-MKYLKDAEIP
FSVSPAV-TEMIKSFLEFGVSSVSISLDGM-KDVHEKVRGVDTVR-VVEKLIK-EGINTV
VMRST-VNDL--PKVLKLI-LDKSVVFFLIKTEYEDVNKYLLYSPIFRRITLQETEKIII
IFVGHNGDVY-PSGFQS-IVDIYRKSELLRKIRL-VGKC--GFCEYGG-SRARAFASDPF
GTDPSC
>Thermoproteus-sp.-JCHS_4-@LOBZ01000026.1_3
WESTKACPL--ACRHCRADALSTWEFLEQLVLIVT-GGDPLMRLDVMEL-LDYAKDLGIP
ASLAPAV-SKNLPELRGR-VRGVSISLDGLK-EVHEELRGVSTLE-AVKALVG-AGVNTV
VWRKS-FPQL--PDIFKLI-FDLGVVFFLIETEYEDAVQFLVDAPFYRRAKMQRLRELMI
IFVAHDGTVY-PSGFES-IVRIYREHPLLVKMRL-GGRC--GVCEYGG-SRARAFARDPL
AEDPAC
>Unclassified-Aigarchaeota-sp.-GMQ-bin_10@Ga0180324_105_96
WNFTNACNL--KCVHCYQSALTSEEVIRQIDVALS-GGEPTIHPDFLRV-VEEGARRGIY
MAVATNG-I-RARRAIEAGLRYVEVSLDSTEPGEHDGFRGVLAVK-GIRNIVK-YGIAAT
VTKLN-KDRI--EDMVRLG-EELGVFFNFIPTEREDVLRRIYRAPQLARVSWQAVAEFIY
MAIQPDGTVT-PCVFDR-LQDIWENSKTINDLKL-KGPC--GSCEYGG-CRARAYAGDYL
AADPGC
>Unclassified-Aigarchaeota-sp.-JZ-bin_10@Ga0180307_164_3
WNFTNACNL--KCVHCYQSALTSEEVIRQIDVALS-GGEPTIHPDFLRV-VEEGAKRGIY
MAVATNG-I-RARRAIEAGLRYVEVSLDSTEPGEHDGFRGVLAVK-GIRNVVK-YGIAAT
VTKLN-KDRI--EDMVRLG-EELGVFFNFIPTEREDVLRRIYRAPQLARVSWQAVAEFIY
MAIQPDGTVT-PCVFDG-LQDIWENSKTINDLKL-KGPC--GSCEYGG-CRARAYAGDYL
AADPGC
>Unclassified-Aigarchaeota-sp.-JZ-bin_15@Ga0180308_104_51
YAVTRKCNL--KCKHCYNDALTLEELINDLALVLD-GGEPLCREDFLEI-VRYAYSKGLK
VVVGSNG-T-LAKKMREAGIECVQISIDGARPETHDSFRGEKAMQ-GVNACKE-AGFGMV
VRKNT-LREI--PDMLKLA-IESGAFFDLVEVERKMIMEWLAECPMYTLVLKERVPYYDY
VTILPNGDVI-PCMLKS-IIDIWEESQVLSILRL-KGQC--GECKFAG-CRGRAYEGDFI
ATDPGC
>Unclassified-Aigarchaeota-sp.-JZ-bin_19@Ga0177927_121_82
WETTKACPL--ACRHCRAMALTTEELIEEVALVLT-GGDPLQRRDLFDL-IEKANELSVP
VAVSPAV-SPHMRRLKASGVKMMSVSLDGAGPETHDYMRMVSTVK-AIREALE-EGVNTV
VWRRN-VLEL--PRIARLL-RRLGVVFFLVVTEYEVVMRFLLEAPFFRRVKLGELNELLV
IFVAYNGDVY-PSGFQS-IVGIYREHPLLLAMRF-KGRC--GLCEYGG-SRARAFSGDPL
ESDPSC
>uncultured-Acidilobus-sp.-CIS@AYMB01000013.1_18
WNFTNMCNL--RCIHCYQRALTLEEVVDELDIALS-GGEPTIHPHFHKV-VREIASRGIH
TAVATNG-W-VLVKAKEEGLKYVEVSIDSADPDKHDKFRGVRAVK-ALENAVK-LGMAVT
ITKVN-IGEV--KELLDLA-EEIGVFFNFVPTEREKFLREIYTAPQYGRVALQAVAEFVY
AAIEPNGDVV-PCVFQG-FWDVWTKSKLFEDLRL-KGFC--RVCPYGG-CRARAYGGDPL
APDPGC
>uncultured-Acidilobus-sp.-JCHS@AYMD01000001.1_319
WNFTNMCNL--RCIHCYQRALSLEEVVDELDIALS-GGEPTIHPHFHRI-VKEIASRGIH
TAVATNG-W-VLAKAKEEGLKYVEVSIDSADPDKHDKFRGVRAVK-ALENAVK-LGMAVT
ITKLN-IGEV--KEILDLA-EEIGVFFNFVPTEREKFLREIYTAPQYGRVALQAVAEFVY
AAIEPNGDVV-PCVFQS-FWDIWTKSKLFEDLRL-KGFC--RVCPYGG-CRARAYGGDPL
APDPGC
>uncultured-Acidilobus-sp.-OSP8@AYMC01000014.1_77
WNFTNMCNL--RCIHCYQRALTLEEVVDELDIALS-GGEPTIHPHFHRV-LREIASRGIH
AAVATNG-W-LLAKAKEEGLKYVEVSVDSADPDKHDKFRGVRAVK-ALENAVK-LGMAVT
ITKVN-IGEV--KEILDLA-EEIGVFFNFVPTEREKFLREIYTAPQYGRVALQAVAEFVY
AAIEPNGDVV-PCVFQS-FWDIWTKSKLFEDLRL-KGFC--RVCPYGG-CRARAYGGDPL
APDPGC
>Verstraetearchaeota-archaeon-Verst-YHS@RXIH01000006.1_5
WNITYRCNL--RCKHCYADAVNTEECISKLALAFS-GGEPLVRKDIYEL-TKYAKDNDLY
VAIATNG-I-LCKKLKESGVEYLQISLDGAKPETHDSFRGIKTVQ-GIKNAVE-EGVATT
VTHHN-LNEI--PEIIDLC-ESLGVMYNFVPTEREDLLKLLWEAPQFARIALQSLSEFIY
IAMNPNGDIT-PCVFDD-IEDLWINLKEFKELRL-KQHC--GVCEYGG-CRARAYGGDYT
ASDPGC
>Verstraetearchaeota-DRTY-6-bin_144@Ga0263254_101_74
WNITYNCNL--RCRHCYADAMGTEECIDKLALAFS-GGEPLIRRDILDL-VKHSNGHGIY
TAIATNG-V-LCRELRSAGVEYLQISLDGATPETHDTFRGVRTVQ-GIKNAVA-EGVATT
VTHYN-LKEV--PQIIDLC-ESLGVMYNFIPTEREELLKFLWEAPQFARVALQSLSDFIY
IAMNPNGDIT-PCVYDD-LEALWTDLREFKELRL-KEHC--GVCEYGG-CRARAYCGDYN
SPDPGC
>Verstraetearchaeota-GMQP-bin_44@Ga0263253_13_15
WNITYRCNL--KCKHCYAEALGTEEGIKKLALAFS-GGEPLIRKDILEL-VKFAKDNNLY
VAIATNG-I-LCKELKNAGVEYLQISLDGAKALTHDTFRGVKTIE-GIKNAVN-EGIATT
VTNHN-FLEI--PEIIDLC-ETLGVMYNFVPTEREELLKKLWNAPQFARVALQSLSNFIY
IAINPNGDIT-PCVYSN-LEELWIELKEFKELRL-EPHC--GICKYGG-CRARAYGENYL
APDPGC
>Verstraetearchaeota-JZ-2-bin_200@Ga0263249_110_8
WNITYNCNL--RCRHCYADAMGTEECIDKLALAFS-GGEPLIRRDILDL-VKHSNGHGIY
TAIATNG-V-LCRELRSAGVEYLQISLDGATPETHDTFRGVRTVQ-GIKNAVA-EGVATT
VTHYN-LKEV--PQIIDLC-ESLGVMYNFIPTEREELLKFLWEAPQFARVALQSLSDFIY
IAMNPNGDIT-PCVYDD-LEALWTDLREFKELRL-KEHC--GVCEYGG-CRARAYCGDYN
SPDPGC
>Verstraetearchaeota-JZ-3-bin_106@Ga0263252_134_9
WNITYNCNL--RCRHCYADAMGTEECIDKLALAFS-GGEPLIRRDILDL-VKHSNGHGIY
TAIATNG-V-LCRELRSAGVEYLQISLDGATPETHDTFRGVRTVQ-GIKNAVA-EGVATT
VTHYN-LKEV--PQIIDLC-ESLGVMYNFIPTEREELLKFLWEAPQFARVALQSLSDFIY
IAMNPNGDIT-PCVYDD-LEALWTDLREFKELRL-KEHC--GVCEYGG-CRARAYCGDYN
SPDPGC
>Verstraetearchaeota-JZ-3-bin_107@Ga0263255_120_4
WNITYNCNL--RCRHCYADAMGTEECIDKLALAFS-GGEPLIRRDILDL-VKHSNGHGIY
TAIATNG-V-LCRELRSAGVEYLQISLDGATPETHDTFRGVRTVQ-GIKNAVA-EGVATT
VTHYN-LKEV--PQIIDLC-ESLGVMYNFIPTEREELLKFLWEAPQFARVALQSLSDFIY
IAMNPNGDIT-PCVYDD-LEALWTDLREFKELRL-KEHC--GVCEYGG-CRARAYCGDYN
SPDPGC
>Vulcanisaeta-distributa-JCM-11216@BBBI01000001.1_289
YETTKACPL--ACRHCRANALSTKEFIEDLTLILT-GGDPLMRDDIMEL-IDHARSFGIP
VALSPAVSTKLLRELK---VSSVSISLDGARPETHNYIRRTTTLE-VLNKLRS-YGVNTA
VMKLN-VHELP-PQVFKIV-KDSGAVFFLIRVETEDVVQFLYDAPFFRRVIMQQLRELMI
IFVASDGSIY-PSGFDN-IVRVYKEHSVLRTIRF-NGKC--GMCEFGG-SRARAFTGDPP
SLRPGL
>Vulcanisaeta-moutnovskia-768-28@CP002529.1_1183
WNFTNACNL--RCIHCYQNALTLDEVVKELDIALS-GGEPTVHRDFWPV-LAEIGGRGFY
PAIATNG-T-TAERAKKFGLRYVEISIDAADPGVHDKFRGVKAVR-GLENAVK-LGLAFT
VTKYN-INEV--DKILDLA-QEIGVFFNFVPVEREEFLRHIYKAPQYGRVVNQELTEFIY
AAIEPEGTLT-PCVFKS-FWDIWM-DPFMENFRL-EGFC--GKCPYGG-CRARAYNGDVL
APDPGC
>Vulcanisaeta-sp-EB80@LCWN02000021.1_27
YETTKACPL--ACRHCRANALSTREFIEDLTLILT-GGDPLMRSDIMEI-MDYAKSLGIP
IALSPAVSTKLLREIR---VSSVSISLDGAKPETHNYIRRTKTLE-AFSKLRS-YGVNTA
VMKLN-VHEL--PHIFKIV-KDGGAVFFLIRVETEDVVQFLYDAPFFRRVIMQGLRELMI
IFVASDGSIY-PSGFDN-IVKVYREHPMLRAIRF-NGRC--GVCEFGG-SRARAFAGDPL
GSDPAC
>Z01_45-50.bin140@k127_3307750_1
--------L--KCPYCYVDTLSTEECIDSLNIVFS-GGEPLLRKDFFKV-AEYASSKGLI
VSLATNG-T-MTKKLRNIGVDYIEISLFSAKSDLNDAFRG-KSVN-AAKYCME-EGLAIT
IVKQT-KDEI--EEFLKLA-KNIGVFLNFIPVEKEEVLKLIVESTQIARVCYEKFLNYVL
ATIAPNGNIL-PCPFDD-FVDIWTSNPILNKLRW-KGRC--GKCGYGG-CRARAYANDFL
ESDPIC
>Z01_95-100.bin32@k127_4789062_14
LEFTRVCNL--RCPYCYVDTLSTEECIDSLNIVFS-GGEPLLRKDFFKV-AEYASSKGLI
VSLATNG-T-MVKKLRNIGVDYIEISLFSAKSDLNDAFRG-KSVN-AAKYCME-EGLAIT
IVKQT-KDEI--EEFLKLA-KNIGVFLNFIPVEKEEVLKLIVESTQIARVCYEKFLNYVL
ATIAPNGNIL-PCPFDD-FVDIWTSNPILNKLRW-KGRC--GKCGYGG-CRARAYANDFL
ESDPIC
>Z02_45-50.bin213@k127_6229888_20
LEFTRVCNL--KCPYCYVDTLSTEECIDSLNIVFS-GGEPLLRKDFFKV-AEYASSKGLI
VSLATNG-T-MTKKLRNIGVDYIEISLFSAKSDLNDAFRG-KSVN-AAKYCME-EGLSIT
IVKQT-KDEI--EEFLKLA-KNIGVFLNFIPVEKEEVLKLIVESTQIARVCYEKFLNYVL
ATIAPNGNIL-PCPFDD-FVDIWTSNPILNKLRW-KGRC--GKCGYGG-CRARAYANDFL
ESDPIC
>Z02_45-50.bin216@k127_9587134_34
WNFTNRCNL--NCLHCHQDSLTTLQVVDNMSLTLS-GGEPLLRKDVFDV-IKRANDNGML
CTIASNG-T-LAKRLAKVGIKRIEIGLDGATAKTHDFLRNKSTIE-GIRNCSS-EGVTMT
LHSEN-VNEL--EKTMDLA-ERLGALNRLIPAEKIEALEVLYNMTYYSRLGYEKLATGFY
AGLTTSGDLI-PC--QS-LEEIWIHNELLSYIRL-KGSC--KTCTYGG-CRYTAFIGDWL
GPDASC
