# Supplementary material for: Expanding the phylogenetic distribution of cytochrome b-containing methanogenic archaea sheds light on the evolution of methanogenesis
Source: ISME J. 2022 Jul 9;16(10):2373–87. doi: 10.1038/s41396-022-01281-0 (PMC9478090; doi:10.1038/s41396-022-01281-0)
Supplement: Supplementary file 10 — Dataset 1 [file 41396_2022_1281_MOESM10_ESM.zip › Supplementary dataset Sequences for trees/NarI-domain.aln.fa]

>Z01-45-50.bin140_hdrE
----------MPTLITFYFLMTILPYIALATLFSGLIYRGNWLRS--------------------FIMPKRSS----SFIKGMILEVFFLRKVYR--GSFKLWLISWPTHMAILGMFFGHLRLFT---------ELMP-------IWELFNMFSASGSIVGMIFVVGFALLFIRRIVREIDDYLVLVLILSAGLFGMGMRLI--LS-NALTPYFTLHALFNYML-LIYIPFSKLVHIFTVPIT-----ETIK---------------------------------
>Z01-95-100.bin32_hdrE
----------MPTLITFYFLMTILPYIALATLFSGLIYRGNWLRS--------------------FIMPKRSS----SFIKGMILEVFFLRKVYR--GSFKLWLISWPTHMAILGMFFGHLRLFT---------ELMP-------IWELFNMFSASGSIVGMIFVVGFALLFIRRIVREIDDYLVLVLILSAGLFGMGMRLI--LS-NALTPYFTLHALFNYML-LIYIPFSKLVHIFTVPIT-----ETIK---------------------------------
>Z02-45-50.bin213_hdrE
----------MPTLITFYFLMTILPYIALATLFSGLIYRGNWLRS--------------------FIMPKRSS----SFIKGMILEVFFLRKVYR--GSFKLWLISWPTHMAILGMFFGHLRLFT---------ELMP-------IWELFNMFSASGSIVGMIFVVGFALLFIRRIVREIDDYLVLVLILSAGLFGMGMRLI--LS-NALTPYFTLHALFNYML-LIYIPFSKLVHIFTVPIT-----ETIK---------------------------------
>Z02-45-50.bin216_hdrE
-----------------------MPYIALTTLFIGLIYRSNWLRF--------------------FENLNNSS----NFIKGMILEIFFLRKVYR--GSFKLWLISWPMHMAILGMFVGHLRLFT---------ELTP-------LWAIFNMFSTSGTIVGTIFVVGLALLLVRRIVRAIDDYLTLIIILSAGLFGMGMRLL--LT-NALFFYFALHAFLNYIT-LIWLPFSKLIHIFTVPVT-----EAIR---------------------------------
>Archaeoglobi-archaeon-WYZ-LMO1_dsrM
---------------MIGIFGVIIPYIAFAIFVVGVVYKFYWAKS----------------IQKSLKFIKRTIYDRFDTAVRMILEIFAFRSLLKNTDARWLWLFAILFHYCLLLVLIRHTKFFL---------EPVPSFVEXSELEAFKGV-FISVYVSGVTIIAAXFLLWFRRIFRCISDHFALLLLLAIVISGNVMRYF-----SLMAPMFYIHFALGSFL-LAYFPFSKLMHAGGIFFS-----PTRN---PWNPP--YKGITWQEYYEAYKDQLDEIAES
>Archaeoglobi-archaeon-WYZ-LMO2_dsrM
-------------------MLQLLVYSAFFIFLTGVSLKIRLSNR-----------CDLYPI--GGGYYEEVEWWKRETIKAILAILTINGRKMS--LQPRHWLFTFLFHSGIFLHVLWIFMLILVILT--------------------SSAVFSLGFTGLLLMFVFALYLLIRKLTRYYEDYIILSFVLAISSSGILALLE-----SLIAFFETIHIATFSIL-IGILPFTRITHYIAVFFT-H---LALWYRVKWGAGHLNPDLTWEENTRHLR---------
>Archaeoglobi-archaeon-WYZ-LMO3_dsrM1
---------------MIGIFGVIIPYIAFAIFVVGVVYKFYWAKS----------------IQKSLKFIKRTIYDRFDTAVRMILEIFAFRSLLKNTDARWLWLFAILFHYCLLLVLIRHTKFFL---------EPVPSFVEISELEAFKGV-FISVYVSGVTIIAALFLLWFRRIFRCISDHFALLLLLAIVISGNVMRYF-----SLMAPMFYIHFALGSFL-LAYFPFSKLMHAGGIFFS-----PTRN---PWNPP--YKGITWQEYYEAYKDQLDEIAES
>Archaeoglobi-archaeon-WYZ-LMO3_dsrM2
-------------------MLNFLIYTTVAIFVLVLLAKFKYSTM-----------WEIYPVEHGGSYYEEVSWWAKPELKEMLMEMLFIKRVFT--YKRPLWWLTYPFHTGIYLILVWFVLLFISALIDIFAI----------------GILTLVGSIAIILLLIFSLALFIRRVSRSYLDYFNLIFIFAVVLTGALA-WQ-----ALITLETQIHIALLSLL-LIYLPFTKMTHFLTKWFTYH---KILWFKVKWSAPHXDPNLXWAXXASXCDCEVKL----
>Archaeoglobus-fulgidus-DSM-4304_dsrM1
---------------MIGIFGVIVPYIAVAIFVIGVIYRINWANS----------------IQKSFPFIKRTIYDRFDTAGRMLLEIFFFRSLLKNTDARWLWLFGILFHYSLLLVLIRHSRFFL---------DPVPSFVELSEIEAFKGV-FISVYMSGLAIVAALFLLWLRRIFRTLSDHFALILLLAITISGNVMRYF-----SLMTPIFYVHFALASFL-LAYFPFSKLMHAGGVFFS-----PTRN---PWDPADVAKGITWDTYYSMYTDQLQEIEEA
>Archaeoglobus-fulgidus-DSM-4304_dsrM2
------------------IWVQAIAYFGIAVFFLVVSVKFKYLSM-----------WELYPVKYGGSYYEETEWWKKPELKEMLLEMLFIKRAFE--YNRRLWFLTFPFHAGIYLMLLWFALIFASAAFEVLCV------------------AASVFGIGVTLLIFGTTALLLNRAIRTYVDYFNLLFILAVAVTGLLA-MR-----SLITAAVALHTALLSLL-VAYIPNTKMSHFIAKYFTYH---QVLWYKVKWSAPHIRADLTWAEEATAIELEVRALAER
>Archaeoglobus-fulgidus-DSM-4304_dsrM3
-------------MAELAFIANILPYITLAVMTLALVYNFKWLVM----------------W----------------ILLGLVKKIFVLPGPRK--VDISIWILAMLFHIGLIVSLSLHAKYIF-----------VPSLGP----------MEYLGAAAGVAAAIGTIGFFIRRIEKVDADYFALILLMATLTLGAYLRIG-----GILTPLFLVHITLAQIY-MMYLPFKTLIHPIAIFFG-----QKVI---------------------------------
>Archaeoglobus-profundus-DSM-5631_dsrM
MSE--------------AYIFYALPYICFAIFVIGTIYRVDWARS----------------IQPSFKFVRRTWIDKIDAFVRVLFVVFLFRDLFRNTDTRWLWLFAILFHYSLLVIVIRHLRFFT---------NPVPDFVKLEYLDGVLGV-IVPLLMTGVIALVALAFLWGRRILRSISDHLILFFMAVILVSGLLMRYI-----SVVTWLFLIHFTFVCIT-IAYIPFSKVMHFAGVWFS-----PTRN---PWDPPELREGITWDTYYEMYKDQLDEIAEK
>Archaeoglobus-sulfaticallidus_dsrM1
--------------MGWEFVGVVMPYIAMSIFVIAAIYKVRWATA-----------WELFPV----------------QIAEMLREIIVLYQVYN--YNRKIWFQSLLLHYGLYALGLWLVLTVIGV-------------------------NVYLGVLGAVGVLIGSVLLFLTRLSKMITQYINLLLLMITSGLALYADFF-----SILTPEFFLALFFVEIF-VLYLPLSSMVHFFAKYYTWD---KIRW---------------------------------
>Archaeoglobus-sulfaticallidus_dsrM2
--------------MLIGVVGVYIPYIAAFIFVVGVLYRVQWSRS----------------IQYSLPWLKRTWIDRFDTVIRMLMEIFLFRSLWKNVSTKWLWVFGLVFHWSLLIVLIRHFRFFL---------EPVPWFVSLMKLDGFFEVPHMHILITGLTLLVALLYLLYRRLARTFSDYIALILLLGVATTGLLMRYV-----GLLSLMFMLHLLFVSTL-LAYFPFSKLMHSAGIFFS-----PTRN---PWNYP--VKGVDWNEFYENFKDDLDEIEQM
>Archaeoglobus-veneficus_dsrM1
---------------MIVLLEIAVPYVAFAIFLIGVIYRANWAKS----------------IQYTLPFIRRTIYDRFDTIGRMFFEVFFFRSLFRNTDTRFLWFFAILFHWSFLLVLISHLRFFL---------EPVPGWLEYMEVSGLKGA-FVEIYIPGITAFVGLLCLFGRRLFRTISDYLALILLISVIATGLLMRYI-----GLVTPLFLLHLLLACTA-LAYFPFSKLMHAAGVLFS-----PTRN---PWNPP--YKGITWQEYYEMYKDQLDEIAEE
>Archaeoglobus-veneficus_dsrM2
MLK-YDRFLKMACMMGLELIGGILPYLTAIVLVLALLYRVQWFTA-----------WELFPH----------------QIKELVTEITTLHSIYK--NNRKIWFQSLLMHWGLYLLGIWFVLLIFNVQ------------------------FSYIGVIGAAAVAVGALLLLVVRITRAIVEYFNLLLLLAISTLGLYTNFF-----SLVSPSLLLTLLLVQFF-VICLPLSRMAHFVGKYFTYH---KVKW---------------------------------
>Archaeoglobus-veneficus_dsrM3
----------------MGSALQLSSYVAFAVFVIVVAAKWKWASM-----------WELYPVHYGGSYLEEVDWWKKPELKDMLAEMLFIKRVYV--YKRPLWWLTYPFHAGIYLILVWFALLVVHGILNVYVSI---------------PALIQTGTIGIIAATLGCLGLLFRRLSKKYVEYFNLLFILVVLLTGIAV-WM-----ALVSQLAQFHVVLMALL-WMYIPFTKMSHFVGKYFTFH---KVLWQRMPWSAPHLKKGKTWLENAAEVE---------
>Caldivirga-maquilingensis-IC-167_dsrM1
-------------------------------------------------------------MRYGGGYLEEELWWSKGELKELFSEMLFIKRIYN--NNKRLWALTYPFHLGIYLILVWFLLILLGSVTEVYAHIPVPSS----------NAITIVGGAGALLAVTGGVGLLVRRLIRDYSDYFNLLIVLLALATGLAS-WF-----SLLNTVILIHVMVLQLL-VSYIPFSKITHFIGKYFTYH---RVLWLRMPWSALHIKSNGSWEDNARVIN------NER
>Caldivirga-maquilingensis-IC-167_dsrM2
-------------MYAVTSLYFILPYVSLIVLVCGVSYRILWINA--------GLYLGLYRL----------------SVKHILARMFTYYTILGTSRDYSTWLGVLLFHWGIFLLIAFHLHLWL------------PE----------LMVLMFLGTTVGALTLAAGVFLLVRRIRVFIDDYVAISWVIAIVVLGLALRLT-----GLVSLLFYAHVLAVELF-MMYIPFAKMIHPFSMPVN-----PALYGIWGGSH--------------------------
>Caldivirga-sp-SpSt-118_dsrM1
--------------------------------------------M-----------WELYPVEYGGGYLEEASWWSRGELKELLKEMLFIKRIYN--NNRRLWALSYSFHLGIYLILVWFLLILLGAVTIAYMHVPIPSS----------SPATLIGGTGDVLGIIGGVGLFTRRLIRDYPDYLNLILVLLPLISGMVA-WT-----SLVSPAVIVNVVFTQVL-IAYIPFTKITHFIGKYFTYH---KVLWLRLPWNATHIKHGESWEGNVMGGS---------
>Caldivirga-sp-SpSt-118_dsrM2
-------------MPGLIVLYFILPYISLVVLVIGVLYRILWLAA--------GLYLGLHRL----------------AVGHILARMFTYYTILKTSRDYATWLGVALFHWGIFLLIAFHLHLWL------------PQ----------LTVLMFMGTTVGSVTLAAGVYLLVRRVNVIIDDYVAVSWVILIVTLGLALRLT-----GLTSPLFYAHVLAVELF-MVYIPFAKMIHPFSMPVN-----PALYDKLGW----------------------------
>Candidatus-Hydrothermarchaeota-archaeon-S146-116-esom_dsrM
--------------MVLAFVVNVLPYITLVVFVVGVVYRIVWWSR----------------I----------------AVVRVLADVLLFRSLFRFSGNRILWLGSWLFHISFGLILLRHLRYFLGA-------EAVPGWVN----------ALQIGVAAAVVISVPLLYLLLRRIVKWIADYFVLLLILSVVLSGLYAKFF-----SLMATSFLVHFFLVQVL-FMYIPFSKVMHFGGVFFS-----PTRT---------------------------------
>Candidatus-Hydrothermarchaeota-archaeon-S146-76-esom_dsrM
---------------MADMIYAYIFYISFAIFVIGFIYRIRWANI----------------I------------GSIDMILRMASEILFFKSLFKNTSNRILWLGAIVFHISFLWIVLRHFRFFV---------DPVPSVIALHSIDT-----ITTLSFSGILIVIALLYLFIRRLVRYISDHFVLLLLLAIVITGNLMRYS-----SVLTGIFGLHLLLVSLL-LIYFPFSKLMHAPGIFFS-----PTRN---PWNYP--VKIQSFEEFKKEYENAMKDVEE-
>Candidatus-Hydrothermarchaeum-profundi_dsrM
--------------MVIAFIGVYLPYITITIFTVGFIYRLAWATI----------------I----------------SIARVLLDVALFRSLLRFPGNYILWAGSWIFHICFLLILLRHLRYFL---------YPVPSWVM----------AFQVGIYAGLLILVPLLYLLLRRLVRFIADYFALLLLISIASTGLILKFF-----GLITFWFLTHFFLVQLL-LMILPFSKIMHLGGVFFS-----PTRI---------------------------------
>Candidatus-Korarchaeota-archaeon-ZAV-18_dsrM1
--------------MVLETIGIVLAYISVIVLVIGIIYKFTWMRV----------------V----------------VAARLATEVFVFRSLWR--GAKKLWMGGWIFHVLLLTTIIAHIINIL-----------------FHDLWGAIGYFWYLVGYTGIIFAGALAFLIVRRIVRYISDYLILLLLISIVLLGDYVRFY-----SLIYIYFLLHMLLVEIL-MIYIPFSKVMHFIGIFLN-----PVKN---PWDFP--VEIMSWEEYYEKFKDELEMIERG
>Candidatus-Korarchaeota-archaeon-ZAV-18_dsrM2
------------------AIVMLSSYIAVVVFIIGVALKWKWSTM-----------WELYPVHYGGSYMEEVDWWRKPELKELFSEMLFIKRVYK--YKRSLWWLTYPFHGGLYLILVWFALLLIRGIVEAYTVI-DPAAQY------VLTSLVQTGSVGIAAATFGCIGLLIRRIIRKYLDFFNLLFILAVLLTGIGV-WA-----SLLSPLAQVHVVLMALL-WIYIPFSKMSHFFGKFFTYH---RVLWLKVPWSAPHIITGKSWEENAVGE----------
>Korarchaeota-WYZ-LMO9_dsrM1
------------------AIVMLSSYIAVVLFIIGVLFRWKWSTM-----------WELYPVHYGGSYMEEVDWWRKPELKELFSEMLFIKRVYK--YKRSLWWLTYPFHGGIYLILVWFALLLIRGIVEAYTVI-DPAAQY------VLSLLIQTGSIGIVAATFGCIGLLIRRIVRKYLDFFNLLFILTVLLTGIGV-WI-----SMLSPLAQVHVVLMGLL-WIYIPFSKMSHFFGKFFTYH---RVLWLKVPWGAPHMMAGKSWEENAKG-----------
>Korarchaeota-WYZ-LMO9_dsrM2
--------------MVLETIGIFLAYISVIVLIVGSIYKFTWIKV----------------V----------------VVARLATDAFLFRPLLK--GAKKLWLGGWIFHVLLLTTIIAHIINIL-----------------FHDLWSVIGYTWYIIGYTGIIFAGALAFLIVRRIVRYISDYLILLLLISIVLLGDYVRFY-----SLIYIYFLLHMFLVELL-MIYIPFSKVMHFIGIFLN-----PVKN---PWDFP--VEIMSWEEYYNKFKDELEMIERG
>Methanodesulfokores-washburnensis-strain-MDKW_dsrM1
------------------AIVMLSSYIAVVLFIIGVLFRWKWSTM-----------WELYPVHYGGSYMEEVDWWRKPELKELFSEMLFIKRVYK--YKRSLWWLTYPFHGGIYLILVWFALLLIRGIVEAYTVI-DPAAQY------VLSLLIQTGSIGIVAATFGCIGLLIRRIVRKYLDFFNLLFILTVLLTGIGV-WI-----SMLSPLAQVHVVLMGLL-WIYIPFSKMSHFFGKFFTYH---RVLWLKVPWGAPHMMAGKSWEENAKG-----------
>Methanodesulfokores-washburnensis-strain-MDKW_dsrM2
--------------MVLETIGIFLAYISVIVLIVGSIYKFTWIKV----------------V----------------VVARLATDAFLFRPLLK--GAKKLWLGGWIFHVLLLTTIIAHIINIL-----------------FHDLWSVIGYTWYIIGYTGIIFAGALAFLIVRRIVRYISDYLILLLLISIVLLGNYVRFY-----SLIYIYFLLHMFLVELL-MIYIPFSKVMHFIGIFLN-----PVKN---PWDFP--VEIMSWEEYYNKFKDELEMIERG
>Pyrobaculum-aerophilum-YKB31_dsrM
--------------MPVTILYGVFPYISLLLFAGGVLYRLSWLSA-------------LYSV----------------RLGEVLKRVFLLYTLTM--SDKMLLVGSFLFHWGIWIALLGHASMII------------PPEQ--------FGMIALAGGTAGVMSLIGLVILLIRRIVRRLDDWFALILLLLLVAVGNYQTLVDYME-SVLAFATKLHVFLALLF-IAYVPFGKLIHPFSFLAM-----PTLW---------------------------------
>Pyrobaculum-aerophilum-YKB32_dsrM
--------------MPVTILYGVFPYISLLLFAGGVLYRLSWLSA-------------LYSV----------------RLGEVLKRVFLLYTLTM--SDKMLLVGSFLFHWGIWIALLGHASMII------------PPEQ--------FGMIALAGGTAGVMSLIGLVILLIRRIVRRLDDWFALILLLLLVAVGNYQTLVDYME-SVLAFATKLHVFLALLF-IAYVPFGKLIHPFSFLAM-----PTLW---------------------------------
>Thermocladium-modestius-JCM-10088_dsrM
--------------MAVIALFVVLPYVSLAVLIGGSTYRVRWAAT--------GLYLGLYRL----------------AAGHILARMLTFYTIPKNSRDYGTWLGVFLFHWGVFLLIAFHLHLWM------------PW----------LRVTMYTGMATGAVALGAGLFLLARRVGLALDDYVAITWVVIIIGLGLAMRAL-----GLSSPLFYAHVLAVELF-MIYLPFSKMVHPFTFPVN-----PVLYEELGWGA--------------------------
>Thermocladium-sp-ECH-B_dsrM
--------------MTILALFIVLPYISLMVLIIGVAYRIAWAST--------GLYLGLYRL----------------AVGYILSRMFIFNSIIKRSRDYGTWLGVFLFHWGIFLLIIFHLHLWM------------PW----------ITVVMYMGMSTGAVALAAGLFLLIRRINLAMDDYVAISWVILILIMGLLLRAT-----GLASMLFYIXVLLVELF-MIYVPFSKMVHPFTFPVN-----PILYRKLGW----------------------------
>Unclassified-Aigarchaeota-sp-JZ-bin-15_dsrM1
-------------MYYMLIVGIILPYLTLAVFGIALAYNFKWMFL----------------W----------------ILLTIAKRIFSLPGPRK--FDKLIFTLAWMFHIGLIVSLSLHAKYIF-----------LPHL-P----------FEYMGSIAGLFAAIGSFGFIIRRYYRAEADYFALVLLIITLLLGTYIRIL-----GILSTLFLIHLFFAQIY-MMYLPFKTLIHPIAIFYG-----QKVI---------------------------------
>Unclassified-Aigarchaeota-sp-JZ-bin-15_dsrM2
--------------MPILFIGSITPYIAFFVLIFGLAYRVRWLSI----------------F----------------VLKRMSLDLFVFRSLLK--GNKKLWIGGYVFHVALAITLISHILNVY-----------------FHYIWDVVGYFWYAVLYSGIFFLAALIFLFVRRIVRYISDYIILILLIAIVFLGVYMRSF-----SLLTIYFLTHYILAQIL-FIYIPFSKVSHLIGWILS-----TTRN---PWDYP--VKIMTWEEYYEKFKDELETIGPG
>Vulcanisaeta-distributa-JCM-11216_dsrM
-------------MMYAYIMFGYIPYIAVAIFIAGIIFRLRWLMP-------------LYNV----------------ITIEILKRIFLFYTLPG--TDTTLFMGSLLFHWGIWIALVGHLGLLI------------PPEQ----LEA-MGILARIGGLGGIMALIGMLVLVSRRLARSLDDYFADALLLVIILLGLVQTLWGFFE-NLASPITLAHVILAMVF-IAYFPWG-----------------------------------------------------
>Vulcanisaeta-moutnovskia-768-28_dsrM
--------------MEFYVLYGYIPYAVVVIFLVGIIYRVTWVTA-------------LYNV----------------TTIEVLKRIFIFYTLPGRDRDWSLFIGSFLFHWGIWIALIGHLGIII------------PGTY----LEKWLGLIALVGGTAGTIALIGLLILITRRITRMFDDYFAVAILLAIIVLGLYQTLGAYVD-SLVTPILQVHALLAMVF-IAYFPWSKMMHPFSFLFM-----PTIA---------------------------------
>Vulcanisaeta-sp-EB80_dsrM
--------------MIAYILYGYVPYAVMLIFIVGIVYRLRWLTP-------------LYNV----------------ITLEILKRIFLFYTLPD--TDNTLFIGSLLFHWGIWIALIGHLGIII------------PSKY----LESWFGIIALVGGTAGTIALVGLLILITRRITTTLDDYFAVAILLAIIALGLAQTLGTYID-SLVTPLLQVHALLAMIF-IAYFPWSKMMHPFSFIYIS----PTVA---------------------------------
>Methanococcoides-burtonii_hdrE
M--SMEYYSGLSTESRITAAVMIMATIAIAIFMIGMYINLKWGLGLKPS--NGSIFTFPKTL---------------GIFSTLIFDALLQRRALR--RSPGRWVMHLAIFGGWIALCIMSIAMFVVEIIHMVGI----------------HVMLSPNDVFSYILLTGIIIAIFRRLFRESFDSVLLIGLTIIVVTGFVADGI-----GM-QPASLFHVVISLFFCIAYIPFSKYMHMFAGPLT-----LMAN---------------------------------
>Methanococcoides-methylutens_hdrE
M--SMEYFSGLSTESKITAAVMIMATISIAIFMLGMYINLKWGMGLKP---KGSIFTFPKAL---------------GIFVTLILDALLQRRALR--RSPGRWIMHIAIFGGWIALCIMSVAMFVVEIIHMVGI----------------HIMLSPNDVFSYILLFGIIVAIFRRLFRESFDSVLLIGLTIIVITGFVADGL-----GM-QPAALFHVVISLFFCIAYIPFSKYMHMIAGPLT-----LLAN---------------------------------
>Methanohalophilus-mahii_hdrE
M--AMEYYSGIS-DARITVQVMILATIAIVIFLYGMYINLKWGLGQKPS--KGSIFTFPKTL---------------GIIVTLVLDILLQRRIMR--RSPLRWFMHITIFVGWMTLFLLSLLMFLVELLHMAHL----------------GIFLGINDLFSYILLTGIIIAIARRLFREAYDSILLGGLTLITVTGFIADGI-----GI-EPAALFHVIISLLFCIAYIPYSKYIHMIATPLT-----ILAN---------------------------------
>Methanohalophilus-sp-RSK_hdrE
M--AMEYYAGIS-DARITVQVMILATIAIVIFLYGMYINLKWGLGQKPS--KGSIFTFPKTL---------------GIIVTLVLDILLQRRIMR--RSPLRWFMHITIFVGWMALFIMSLLMFLVELLHMAHL----------------GIFLSINDLFSYILLTGIIIAIARRLFREAYDSILLGGLTLITVTGFISDGI-----GL-EPAALFHVIISLLFCIAYIPYSKYIHMIASPLT-----ILAN---------------------------------
>Methanohalophilus-sp-T328-1_hdrE
M--AMEYYAGIS-DARITVQVMILAIIAIVIFLYGMYINLKWGLGQKPS--KGSIFTLPKTL---------------GIIVTLVLDILLQRRIMR--RSPLRWFMHITIFVGWMTLFLLSLLMFLVELLHMAHL----------------GIFLGINDLFSYILLTGIIIAIARRLFREAYDSILLGGLTLITVTGFIADGI-----GI-EPAALFHVIISLLFCIAYIPYSKYIHMIATPLT-----ILAN---------------------------------
>ANME-2-cluster-archaeon-8MPa_hdrE
MSEPFSYYSGIP-----SYMMIGIAMVAILIFLLGMYLNMKWGGG------------FLKIF-------------KLGLISTIILDILLQRRILR--RSPFRWVMHMLIFVGWIGMFIFSMIFAVFEVLHEIGM----------------EISLDGNEVLGYMLLIGLLIAIVRRLAVKRFDWVLVLGTLIITITGFMAEGF----LGG-NTFALFHVAISLLFCIAYIPYSKYMHMLAAPMV-----ILVN---------------------------------
>ANME-2-cluster-archaeon-HMMV-459B1_hdrE
MAEMAEYYSGLS-IDTLTEVALVIGFLAVIAAAAGILFQLKWGYGKDGQ--GGSIVAFLKLF----------------VLTTLVMDILLQRRILK--RSVLRWVMHMTIFWGWIMLFLFSMGIFVVELLSKAGI---------------YHALIVLNSVFGYVLLVGVLIAIARRLFRDGYDTFLIYGLFVIVITGFISEGI-HAT-GISNPAALFHVVISLLFCVAMIPFTKYIHIIATPLS-----ILAH---------------------------------
>ANME-2-cluster-archaeon-HR1_hdrE
MSD-FVYYSGIP-----SVVMLGIAMVAIVIFLVGMYLNMKWGNG------------FLSVF-------------KYGLLSTIFLDIMLQRRILR--RSPFRWVMHMLIFIGWIGMFVLSMVFAMFEMLHLVGI---------------GNISLDANEILGYMLLIGLIIAIVRRLASKRFDWVLVLGTLVITITGFMAEGF----LGA-NAFALFHVTISLLFCIAYIPYSKYMHMLAAPMV-----ILVN---------------------------------
>Archaeoglobi-archaeon-JdFR-42_hdrE
----------------MADVLDSIGVIALLLFFFGVYLRIIWFKGMNDH--------SLRES----------------ILKIIVFESLFQKRLFS--ISKIRWTGHMFIFFGFIGKILVHW-------------------------------SLDLNEIFGFLIFVGILMAVIRRSYSVVEDGIAVGFLLIVLVSGFLLEGL-----SIIGTMWFIHGVISYAF-IAYIPYGKLFHIIASPVT-----AGWT---------------------------------
>Archaeoglobi-archaeon-rG16_hdrE
----------------MADVLDSIGVIALLLFFFGVYLRIIWFKGMNDH--------SLRES----------------ILKIIVFESLFQKRLFS--ISKIRWTGHMFIFFGFIGKILVHW-------------------------------SLDLNEIFGFLIFVGILMAVIRRSYSVVEDGIAVGFLLIVLVSGFLLEGL-----SIIGTMWFIHGVISYAF-IAYIPYGKLFHIIASPVT-----AGWT---------------------------------
>Candidatus-Argoarchaeum-ethanivorans-Eth-Arch1_hdrE
MTDGLLVFGKTIWNMFIDRIMAISAVLAVIVFLLGVYLQLKWGEGGPSQ--GGSVWAFLKTL----------------VINILVMDVFLQRRTFK--ADKLRWFMHICILYGWIGLAFLSMVTTSYEMYGVFV-----------------ANMLEAFDFLSYMLLIGIAIAFGRRLFRAFTDWILIALLILVVASGFYAQYL----RMLTSSFTIFHEVFSLFAMVAYIPYSKFTHIIASPLA-----ILAS---------------------------------
>Candidatus-Bathyarchaeota-archaeon-40935-Bin-7-Spades_hdrE
----------------------------------------------------------------------------------------------------------------------------------------------------------------GWILIGSTFLLLVRRIRQLHNDYGALLIILIAAIVGQGMRIF--IT-KYIVHWFHWHVLMTQLF-VIYTPFSKFIHLISGVIS-----PALY---------------------------------
>Candidatus-Bathyarchaeota-archaeon-MF-105511124_hdrE
------------MSTPIFFITAILPYIALIILIDGIIYRLKWARR---------------TF----------------ALPKILGQMFLFPKLLR--EEKALWVGILLFHLSLVMVIVSHYKVFF---------R-------YLWFWENLGVISDFDGATGVIMVTSLLFLFARRFPRKLEDYLVLLLILGIAISGIYIRFI-----SLVTPIFLIHYSLVMIL-MIYFPFGKLIHTIGAGLT-----QLLV---------------------------------
>Candidatus-Bathyarchaeota-archaeon-NIOZ-UU69_hdrE
MNE----------ALPLYFFVTKMPYITITLTVLGFALMIRWLSA--------------------------------GAIKYFFLDLVLFRKTWK--THKPTWLLVALFHWSAYGIIFGHLRGFGWWSIQLF----EP-----------LGHMVELPVYVGWVFLITMAILLVRRIFKLRNDYIALVILLIKGILGQGMRIL--EP-GLVVDWFYWHVFFTQLF-IIYIPFSKMIHMITSVVT-----SALY---------------------------------
>Candidatus-Ethanoperedens-thermophilum_hdrE
MTDGLLIFGKTIWNMFIDRIMAISAVVAVIVFLLGIYLQLKWGEGGPSQ--SGSVWAFLKTL----------------VINILVMDVFLQRRTYK--ADKLRWFMHICILYGWIGLAFFSMVTTSYEMYGVFV-----------------ANMLEVFDFLSYMLLIGIAIAFGRRLFRAATDWILISLLILVVASGFYAQYL----RMLTSSFTIFHEVFSLFAMVAYIPYSKFMHIIASPLA-----ILAS---------------------------------
>Candidatus-Methanohalarchaeum-thermophilum-isolate-HMET1_hdrE
MSTASLYFSG------LSPVMLAISFLTIGVFVLGLLYKFIWGQGEDPQ--DTGIMNFIKNI----------------GIKKFVMNGLLELREFK--QSKFRWFMHMSIFWGFIMLFGLSFFMFIAEFTVS---------------------HVAFGDFFGFLLLAGIILAIFNRIYNRTYDWTGLILLLVITVTGFIAEWA-----GFGAELALFHSAISLIF-IAIIPYTKLIHLIAAPIT-----QLTY---------------------------------
>Candidatus-Methanoperedenaceae-archaeon-FeB-1_hdrE
ATEGLTIFGKTVFDTFIDRIMVITAIISIILFIVGMYIQLKWGRGTKSY----GAWGALKMI----------------ALEILILDVAFQRRTYR--RRKLEWFMHILIFWGWIGLLILTIVAAAAEFAGPFLL----------------NESLEPNNIFGYMLVLGIIIAIARRLFQARIDWILIIGLLIVVITGFYAQIL-----ELIEITVMFHEVFTLLFCVAYLPFSKYFHMITAPLT-----ILVN---------------------------------
>Candidatus-Methanoperedenaceae-archaeon-HGW_hdrE
MSEGLEIFGKTVFDTFIDRVMVVVAIISVLLFLVGMYIQLKWGRGTKPV----GAFGALKFI----------------FLEVLVLDVAFQRRTFK--RRKLEWLMHILIFWGWIGLLVLTIVAAAAEFYGPFIK----------------GSSLELNDLFGYMLVAGIALAIIRRLFQARIDWILIIGLLIVVVTGFYAQDI-----VVISFTVLFHEIFTLLFCVAYLPFSKYLHMMTAPLT-----LLVN---------------------------------
>Candidatus-Methanoperedenaceae-archaeon-Kmv03_hdrE
MSEGLTIFGKTVFETFIDRIMVVVAIISIFLFLVGMYIQLKWGRGTEPS----GAFGALKLI----------------FLEVLILDVAFQRRTFR--RRKLEWFMHILIFWGWVGLLILTIVAAGAEFYGPFIK----------------NASLELNDMFGYMLVAGIVIAIVRRLFQARVDWILVIGLLIVVVTGFYAQDI-----AIISFTVLFHEVFTLLFCVAYLPFSKYLHIMATPLI-----LLVN---------------------------------
>Candidatus-Methanoperedens-sp-BLZ2_hdrE
ATEGLTIFGKTVFDTFIDRIMVIAAIISIILFIVGIYIQLKWGRGTKPY----GAWGALKMI----------------ALEVLVLDVAFQRRTYR--RRKLEWLMHILIFWGWVGLLILTIIAAIAEFYGPFAL----------------GASLEPNDIFGYMLVAGIIIAMARRLFQARIDWILIIGLLIVVITGFYAQGI-----AVIPITVLFHEVFTLLFCVAYIPFSKSFHMLTAPLT-----ILVN---------------------------------
>Candidatus-Methanoperedens-sp-MnB-20_hdrE
ATEGLTIFGKTVFDTFIDRIMVIAAIISIILFIVGIYIQLKWGRATKPY----GAWGALKMI----------------ALEVLILDVAFQRRTYR--RRKLEWFMHILIFWGWIGLLILTIVAAAAEFYGPFAL----------------GASLEPNDIFGYMLVAGIIIAIGRRLFQARVDWILIIGLLIVVITGFYAQAI-----AVISITVLFHEVFTLLFCVAYLPFSKYFHMITAPLT-----ILVN---------------------------------
>Candidatus-Methanoperedens-sp-MnB-21_hdrE
MTEGLTILGKTVFDTFIDRIMVITAIISIILFLVGMYIQLKWGRGTKPL----GAWGALKLI----------------ALEVIILDVAFQRRTFR--RRKLEWLMHILIFWGWIGLFILTVVAAAAEFYGPFVL----------------GASLEPNNIFGYMLVAGIAIAIIRRLFQARVDWILIIGLLIVVITGFYAQGI-----ELISITVLFHEVFTLLFCVAYLPFSKYLHIITAPLT-----IMVN---------------------------------
>Candidatus-Methanoperedens-sp-SB2_hdrE
ATEGLTIFGKTVFDTFIDRIMVIAAIISIILFIVGIYIQLKWGRGTKPY----GAWGALKMI----------------ALEVLVLDVAFQRRTYR--RRKLEWLMHILIFWGWVGLLILTIIAAIAEFYGPFAL----------------GASLEPNDIFGYMLVAGIIIAMARRLFQARIDWILIIGLLIVVITGFYAQGI-----AVIPITVLFHEVFTLLFCVAYIPFSKSFHMLTAPLT-----ILVN---------------------------------
>Candidatus-Methanoperedens-sp-UBA453_hdrE1
MTEGLEIFGKTVFDVFIDRIMVVVAIISIILFLAGIYMQLKWGRGTKPA----GAWGTLKLM----------------ALGIIVLDVFLQRRIWR--RRKTEWLMHMLIFWGWVGLFILTVAAAGAEFYGPFVK----------------GTTLEPNNIFSYMLVGGIAIAIVRRIFPARVDWIALAGLSIVIITGFWAQGL----RMLVSPVVLFHEVFTLLFCVAYLPFSKLFHMFVTPLV-----IMIN-------P-------------------------
>Candidatus-Methanoperedens-sp-UBA453_hdrE2
MTEGLEIFGKTVFDAFIDRIMVVVAIISIILFLVGIYMQLKWGRGTKPV----GAWGTLKLM----------------ALGIIALDVFLQRRIWR--RRKTEWLMHMLIFWGWMGLFILTVAAAGAEFYGPFVK----------------GTTLEPNNVFGYILLAGIVIAIVRRVASARVDWIALAGLSIIIITGFWAQGL----RMLVSPLVLFHEVFSLLF-IAYLPFSKLFHMFVTPLV-----IMIN-------PQE-----------------------
>Candidatus-Syntrophoarchaeum-caldarius_hdrE
-------------MVEVYNTFLAFHVIALIIFALGIYLKVTWTKGTKHK-----EIAFLKLI----------------VIKILILDVILQRRIFH--QDKVRWVMHTLIIIGFLGLLLIVEFSIIFHGTEFGTI------------------PQGFADFFGLLLLMGLSIAVLRRFIQLRDDTISLLLLFVVVASGFIVEAVDVIY-GFVADLWLIHALISSAF-LAYIPFSKFFHIIATPIT-----ILIS---------------------------------
>Hermodarchaeota-h02m-52_hdrE
-------------MEELAQILFFYRWIALALFTIGFIRILRWTKPEHTA--GW--------L----------------FIKTVISDWTFGGTIRR--QSMFRWVKHGFILVGFAGLLFFHG---------------IPRL---------ILLMRIAHDVLTIMLVIGVILAFGSRIGRAVHNYLPLILLLSIAVSGHLA--------GI--WYGIIHGFIIWTM-IAVLFYSKFQHIIAAPII-----MVRS------------------------TGVDANDN-
>Hermodarchaeota-h02s-68_hdrE
---------------EQALVLAIFRWIALGLFVFGFIRILRWTKPEHTA--GW--------L----------------FIKTVISDWTFGGTIRR--QSIYRWIKHGMLIVGFVGLLLFHG---------------LPRF---------ILLMRIAHDLLTAMLVIGVIMAFGSRIGRSVHNFLPLILLLAIAISGHLA--------GF--WFGIAHAFIIYTM-IAVLFYSKFQHIVAAPII-----MVRS------------------------TGVDDSDNK
>Hermodarchaeota-h02s-80_hdrE
-------------MEELAQILFFYRWIALALFTIGFIRILRWTKPEYTA--GW--------L----------------FVKTVISDWTFGGTIRR--QSVYRWVKHGFIIVGFVGLLLFHG---------------IPRL---------ILLMRIAHDVLTILLVLGVIMAFGSRIGRAVHNYLPLILLLSIALSGHMA--------GI--LYGIIHGFIIWTM-IAVLFYSKFQHIIAAPII-----MVRS------------------------TGVDESDDE
>h03b1_hdrE
----------MPTLITLYFLMTILPYIALATLFSGLIYRGNWLRS--------------------FVTPKKSS----SFIKGMILEVFFLRKVYR--GSFKLWLISWPTHMAILGMFFGHLRLFA---------ELTP-------IWELFNMFSASGLIVGTIFVAGFALLLVRRTVREIDDYLILVLILSAGLFGMGMRLI--LS-NSLTPYFTLHALFNYTL-LIYLPFSKLVHIFTVPIT-----ETIK---------------------------------
>Methanohalobium-evestigatum_hdrE
M--SMEYFSGIS-DARITVQVMILSVIAIGIFLYGMYLNIKWGLGQEPG--GGGITVFPKTF---------------GILKTLVLDIILQRRIIR--ISKFRWFMHISIFVGWMTLFLLSLLMFLIELLSLSGV----------------NIMLQWNDLFSYILLLGIGIAIFRRLFRESYDAVLLAGLTFIVITGFVAQGI-----GI-DQMALFHAVVSLLFCIAYIPFSKYIHMIATPLT-----ILAN---------------------------------
>Methanolobus-psychrophilus_hdrE
----MDYYSGVS-DARLTVQVMIMANLSIGIFIIGMYINLKWGMGKEPS---GSIFAFPRML---------------AVLETFVLDIVFQRRILR--RSPLRWFMHFTIFFGWMALFVLSLAMFAVEMVHIAAE----------------AMMLAPNDIFSYILLTGIIIAIYRRLFRESYDSILLIGLTVITISGFVADGI-----GIEDPMALFHVVISLLFCIAYIPFSKYIHMIAIPLA-----LLAN---------------------------------
>Methanolobus-tindarius_hdrE
----MDYFAGVT-DARVTVQMMLISFLAMGIFVVGMYINLKWGMGAAPS---KSIMAFPKML---------------AVLETFVLDILFQRRILR--RSPLRWFMHFTIFVGWMTLFAMSGAMFAVEMIHLIGE----------------KVLLAPNDVFSYILLIGIIIAIYRRLFREAYDSILLIGLTIITISGFVADGI-----GI-DPMALFHVVISLLFCIAYIPFSKYIHVIAIPLA-----LLAN---------------------------------
>Methanomethylovorans-hollandica_hdrE
----MEYFAGIS-DARVTVQMMLLSIIAFAIFIVGMYINLKWGMGQTPS---KSIWAFPKML---------------AVLETLVLDILFQRRILR--RSKIRWFMHITIFVGWMVLFAMSGAMFFVEMTHMIGE----------------KILLAPNDIFSYILFIGVVIAIYRRLFREAYDSVLLIGLAVITISGFIADGI-----GI-DPASLFHVVISLLFCIAYIPFSKYIHMIAIPLT-----LLAN---------------------------------
>Methanonatronarchaeia-archaeon-Mnatro-ASL_hdrE
MFIGSHFYSG------VSLAIMTAAMITVFIFGAALLWKFIYGKGGDAE--ETGIKNFLKSF----------------GIKNILVNGLLQKRLFN--RSKTRWVMHMSIFWGFMALFLLSIYLLLYEIITYYIL----------------GWHVVWGNLFGIILMIGLIMAVVNRFVKRLYDWGPLLFLIIVNITGFLAQFAPEIF-GAITELALGHGVISLLF-LAILPFTKFMHFFAVPLT-----QMAN-------PES-----------------------
>Methanonatronarchaeum-thermophilum-strain-AMET1_hdrE
MFIGSHFYSG------VSLAIMAVAMLTVFIFGAGLLWKFIYGKGGDAE--EPGIKNFFKSF----------------GIKNILLNGLLQLRLFK--RSKLRWTMHMSIFWGFMALFLLSIYLLLYEIITYYIL----------------GWHVAWGNLFGIILMVGLVMAVLNRFFKRMYDWGPLVLLIIVNITGFMAQFAPEIF-GAITEIALGHGVISLLF-LAILPFTKFIHFFTVPLT-----QMAN-------PET-----------------------
>Methanoperedens-nitroreducens_hdrE1
MTEGLEIFGKTVFDAFIDRIMVVVAIISIILFLVGIYMQLKWGRGTKPV----GAWGTLKLM----------------ALGIIALDVFLQRRIWR--RRKTEWLMHMLIFWGWMGLFILTVAAAGAEFYGPFVK----------------GTTLEPNNVFGYILLAGIVIAIVRRVASARVDWIALAGLSIIIITGFWAQGL----RMLVSPLVLFHEVFSLLF-IAYLPFSKLFHMFVTPLV-----IMIN-------PQE-----------------------
>Methanoperedens-nitroreducens_hdrE2
MTEGLEIFGKTVFDVFIDRIMVVVAIISIILFLAGIYMQLKWGRGTKPA----GAWGTLKLM----------------ALGIIVLDVFLQRRIWR--RRKTEWLMHMLIFWGWVGLFILTVAAAGAEFYGPFVK----------------GTTLEPNNIFSYMLVGGIAIAIVRRIFPARVDWIALAGLSIVIITGFWAQGL----RMLVSPVVLFHEVFTLLFCVAYLPFSKLFHMFVTPLV-----IMIN-------P-------------------------
>Methanosaeta-concilii_hdrE
MA----------FYTGLTELVILLTVIVLAVWIYGIYFNFKWGLGDPL---RRSFWLFLATW----------------FLRTVVLDVLLLRRTLA--RSPVRWVMHMSMFYGFLALAALSGLGLMLDIVEHFNL---------------AGFMMAPFDVFGYLLLFGSTIAISRRILRDNYDALLIGAVFLITVTGFYAEWM----NMFEYHFALIHTLLALGLFALILPWSKYIHVIATPMT-----LIAN---------------------------------
>Methanosaeta-harundinacea_hdrE
MAD---------FYTGLTWRVIALTVLVLGVWIYGLYFMFKWGMGDEL---RHSFWLFIATW----------------FVKTLVLDILLLRRTLR--RSPVRWVMHMTIFYGFITLAALSGFGLLLDTIIHFNI---------------LGYMMAPFDIFGYMLLLGSTIGVGRRIIRARYDAVLLGGVFLITITGFYAQWM----DAFAYHFALVHTILALALFAIILPWSKYQHLIAAPMT-----ILAN---------------------------------
>Methanosalsum-zhilinae_hdrE
----MEYFSGLA-PDKITGWMMTISTIAILIFIYGMYLNLKWGYGMEPS--NGSVLTFLKTF---------------GLWKVLILDILLQRRIWR--KHPVRWFMHITIFVGWMALFALSLGMFLVELIYLAGF----------------NIMVQPAHWFSVMLTIGILIAIFRRVFRESYDSILLFGLAFVVFTGFLANGA-----GI-DPLALFHSVISLLICIAFIPFSKYIHVIATPLA-----IIAN---------------------------------
>Methanosarcina-acetivorans_hdrE
----MAYFSGLT-DARLTVQIMILSTIAIVVFLYGMILNFKWGAGLEPQASKGSAIRFLKTW---------------SILEVLILDILFQRRILK--RSPLRWFMHFTIFAGWMTLFALSGLMFAVEMTEKFGI----------------ELFLSPNYIFGYILLIGVLIALVRRIVREAYDWILIGGVFLVTISGFVADGI-----GL-DPAALFHSVISLFFCIAYIPYSKYIHVIATPLA-----ILAN---------------------------------
>Methanosarcina-barkeri-CM1_hdrE
----MLYFSGLS-DARMTVQIMIFSAIAFVIFLYGLISDFKWGTGLEPQEKKGSAITFLKTW---------------SILSILILDILFQRRILK--RSPFRWVMHLFIFGGWMTLFALSGMMFAVEMIEKIGI----------------ALMLSPNYIFGYILLIGVLVALVRRLFREAYDWVLIGIVFLVTISGFIADGI-----GL-DPAALFHSIFSLIFCIAFIPYSKYIHVIAIPLA-----LLAN---------------------------------
>Methanosarcina-barkeri_hdrE
----------------MTVQIMIFSTIAILIFLYGLIGNFKWGAGLEPQEKKGSAITFLKTW---------------SILEVLILDIVFQRRILK--RSPFRWFMHIFIFGGWMTLFALSGMMFAVEMTEKIGI----------------ELFLSPNYIFGYILLIGVLIALVRRLFREAYDWVLIGVVFLVTISGFIADGI-----GL-DPAALFHSIISLLFCIAFIPYSKYIHVIAIPLA-----LLAN---------------------------------
>Methanosarcina-barkeri-str-Fusaro_hdrE
----MLYFSGLS-DVRMTVQIMIFSTIAIVIFLYGLISNFKWGTGLEPQEKKGSAITFLKTW---------------SILEILILDILFQRRILK--RSPFRWVMHLFIFGGWMTLFALSGMMFAVEMTEKIGI----------------ALFLSPNYIFGYILLIGVLVALVRRLFREAYDWVLIGIVFLVTISGFIADGI-----GL-DPAALFHSIFSLLFCIAFIPYSKYIHIIAIPLA-----LLAN---------------------------------
>Methanosarcina-horonobensis_hdrE
----MEYFSGFS-DARITVQIMILSTIAIVIFLYGMIGNLKWGAGLEPQEKKGSAIRFLKTW---------------SILEVLVLDVLFQRRILK--RSPLRWFMHFTIFAGWMTLFALSGMMFAVEMTEKFGI----------------ELFLSPNYIFGYVLLIGVIIALVRRLFREAYDWVLLGGVFIVTISGFIADGI-----GL-DPAALFHSVISLFFCIAYIPYSKYIHVIATPLA-----ILAN---------------------------------
>Methanosarcina-lacustris_hdrE
----MTYFSGLS-DTRLTVQIMIFSTIAIVIFLYGMILNFKWGAGLEPQPSKGSAIRFLKTW---------------SILEVLILDIMFQRRILK--RSPLRWFMHFMIVAGWMSLFALSGLMFAVEMTEKFGI----------------ELFLSPNYIFGYILLIGVIIAVVRRLVREAYDWILLGGVFIVTISGFIADGI-----GL-DPAALFHSIISLLFCIAYIPYSKYIHVIATPLA-----ILAN---------------------------------
>Methanosarcinales-archaeon-ANME-2c-GOS_hdrE
---MAEYYSGLS-VDTLTQVALVIGFLAVIACAAGILFQMKWGYGKNGQ--GGSIGAFLKLF----------------VLTTFVMDILLQRRILK--RSVLRWVMHITIFWGWIMLFLFSMGIFVVELLSKAGI---------------YHALIVLNSVFGYVLLVGVLIAIARRLFRDGYDTFLIWGLFVIVITGFISEGI-YAT-GISNPAALFHVVISLLFCVAMIPFTKYIHIIATPLS-----ILAK---------------------------------
>Methanosarcinales-archaeon-GoM-Arc1-GOS_hdrE
MTDGLLIFGKTIWNMFIDRIMAVSAVVAVIVFLLGVYLQLKWGEGGPSQ--GGSVWAFLKTL----------------VINILVMDVFLQRRTFK--ADKLRWFMHICLLYGWIGLAFLSMVTTSYEMYGVFV-----------------ANMLEMFDFLSYMLLIGIAIAIGRRLFRVATDWILIALLILVVASGFYAQYL----RMLTSSFTIFHEVFSLFAMVAYIPYSKFMHIIASPLA-----ILAS---------------------------------
>Methanosarcina-mazei_hdrE
----MAYFSGLS-DARLTVQIMILSAIAVVIFLYGMIGNFKWGAGLEPPTKKGSAIRFLKTW---------------SILEVLILDIFFQRRILK--RSPIRWFMHFTIFAGWMSLFALSGLMFAVEMTEKIGI----------------ELMLSPNYIFGYILLIGVMIAVVRRLFREAYDWVLLGGVFIVTISGFIADGI-----GL-DPAALFHSVISLLFCIAYIPYSKYIHVIATPLA-----ILAN---------------------------------
>Methanosarcina-siciliae_hdrE
----MAYFSGLT-DARLTVQIMILSTIAIVVFLYGMILNFKWGAGLEPQASKGSAIRFLKTW---------------SILEILILDILFQRRILK--RSPLRWFMHFTIFAGWMSLFALSGLMFAVEMIEKFGI----------------ELFLAPNYIFGYILLIGVLIALVRRIVREAYDWILIGGVFLVTISGFVADGI-----GL-DPAALFHSVISLFFCIAYIPYSKYIHVIATPLA-----ILAN---------------------------------
>Methanosarcina-soligelidi_hdrE
----MAYFSGLS-DARLTVQIMILSAIAVVIFLYGMIGNFKWGAGLEPPTKKGSAIRFLKTW---------------SILEVLILDIFFQRRILK--RSPLRWFMHFTIFAGWMSLFALSGLMFAVEMTEKIGI----------------ELMLSPNYIFGYILLIGVMIAVVRRLFREAYDWVLLGGVFIVTISGFIADGI-----GL-DPAALFHSVISLLFCIAYIPYSKYIHVIATPLA-----ILAN---------------------------------
>Methanosarcina-thermophila_hdrE
----MVYFSGLS-DARITVQMMILSAIAIVIFLYGMIITLKWGSGLEPQEKRGSAITFLKTW---------------SILEILILDILFQRRILK--RSGLRWVMHILIFAGWMTLFALSGLMFSVELTHMIGI----------------ELWLSPNYIFGYILLIGVLIAIVRRLFREAYDWVLIGVVFLVTISGFLADGI-----GL-DPAALFHSVISLLFCIAFIPYSKYIHIIAIPLA-----LLAN---------------------------------
>Methanosarcina-vacuolata_hdrE
----MLYFSGLS-DARLTVQVMIMATLAFVIFIYGLIVAFKWGTGLEPQEKKGSAITFLKTW---------------SILEILILDIVFQRRILK--RSPFRWIMHLCIFGGWMTLFALSGLMFTVEITEKIGI----------------ELWLSPNYVFGYILLIGVLIAIVRRLFREAYDWVLIGVIFIVTISGFLADGI-----GL-DPAALFHSIFSLLFCIAFIPYSKYIHVIAIPLA-----LLAN---------------------------------
>Methanosphaerula-palustris_hdrE
----MA------VHSNLD-MYWPLIVVSIIVCIAGTWLMASWGHG------------FLSAW----------------FFRTLVLDVFLLRRVWN--RSRRRWAVHMSIFWVFVILGAFTLASALAIVLALIDP---------------TGAKLSPYSLLAYPLVLGSSVALARRVYRERHDYLILISVLLIGLSGMFAEWF----TSLINVILMVHIYASFLLFIMLIPFTRFRHILATPLL-----LLAR---------------------------------
>Methanothrix-sp-Ch96_hdrE
MA----------FYTGLTSIVIALTVVVLAIWLYGMYFNFKWGIGEPL---AHSFWLFIATW----------------FIRTLILDVLLLRRTLR--RSPVRWVMHMAIFYGFVTLAALSGLGLFMDIIEHFNI---------------LGMAMEPFDIFGYLLLFGSTISILRRILRDAYDVVLIGGVFLITITGFYAEWM----DVFANHFALIHTILALCLFAFILPWSRYLHVIAAPMT-----ILAN---------------------------------
>Methanothrix-sp-MAG-11_hdrE
MA----------FYTGLTSIVIALTVVVLAIWLYGMYFNFKWGIGEPL---AHSFWLFIATW----------------FIRTLILDVLLLRRTLR--RSPVRWVMHMAIFYGFVTLAALSGLGLFMDIIEHFNI---------------LGMAMEPFDIFGYLLLFGSTISILRRILRDAYDVVLIGGVFLITITGFYAEWM----DVFANHFALIHTILALCLFAFILPWSRYLHVIAAPMT-----ILAN---------------------------------
>Methanothrix-sp-WOFA04_hdrE
MA----------FYTGLTELVILLTVIVLAVWIYGIYFNFKWGLGDPL---RRSFWLFLATW----------------FLRTVVLDVLLLRRTLA--RSPVRWVMHMSMFYGFLALATLSGLGLMLDIVEYFNL---------------AGFMLAPFDVFGYLLLFGSTIAISRRILRDNYDALLIGAVFLITVTGFYAEWM----NMFEYHFALIHTLLALGLFALILPWSKYIHVIATPMT-----LIAN---------------------------------
>Methermicoccus-shengliensis_hdrE
---------------------MTLSFAFVGIFLVGLYVQLKYGLGGPG---KNSIIWFIATI----------------LVKTLVLELGLQTRILR--RSPLRWVMHLFIFWGWTMLLVFSLLVFLFEIISLGIEH--------------LGMVLAPNDLFGYMLLIGITIAAVRRIVRAMYDVVLLGGLIIITLTGFLAEWF----DAFVAAMALFHALISLAFCVALIPFTKYIHIIAAPLV-----ILAT---------------------------------
>Pyrobaculum-ferrireducens-1860_hdrE
--------------MPLTFIYGALPYISLLLLVGGVIYRFGWLSA-------------LYSV----------------RFGEVLKRIFLLYTLTM--SDRLLLVGSFLFHWGIWIALLGHASMII------------PPEQ--------FGMIATVGGAAGVVSLIGLVLLLIRRVARRLDDWFALVLLLALVAVGNYQTLVHYME-SVLAPVTKLHVFLALVF-IGYVPLGKLIHPFSFLAM-----PTLW---------------------------------
>tdp10_hdrE
----------MP-AEAFYIVMGIMPYIAATIFTGGLIYRIIWLKS--------------------LANPKKS-----SLFKGLILEIFFLRKVYK--GSRKLWLVTWPTHIAILGMLIGHSRLVA---------ELTP-------IWNAFNMFSGSGSIVGVIMITGLTILLLRRMVRAIDDYVLLVLLLIIGIFGMTMRLI-ISE-NMLAPYFAMHLLIVEIF-MIYFPFSKLIHVINITVS-----AVIK---------------------------------
>TDP8_hdrE
----------MP-AEAFYIVMGIMPYIAATIFTGGLIYRIIWLKS--------------------LANPKKS-----SLFKGLILEIFFLRKVYK--GSRKLWLVTWPTHIAILGMLIGHSRLVA---------ELTP-------IWNAFNMFSGSGSIVGVIMITGLTILLLRRMVRAIDDYVLLVLLLIIGIFGMTMRLI-ISE-NMLAPYFAMHLLIVEIF-MIYFPFSKLIHVINITVS-----AVIK---------------------------------
>Unclassified-Crenarchaetoa-JZ-2-bin-220_hdrE
----------MPTLALFYFVMGIMPYVSATIFFGGIIYRIDWFRSSLEFKEPSSIASYATST--SVGYKKTP-----SLVKGIILEIFFLRRVYR--GSFKLWLITWPTHIALLGMLIGHARLAI---------EFTP-------IWDALHFFSGTGSIVGVIFIGGITILLLRRIFRKIGDYFLLILLLVKGFLGMTMRFI-MFN-NMLAPYFALHLFVVEVL-LIYLPFSKLIHIISLTIT-----QVVR---------------------------------
>Thermofilaceae-archaeon-S146-85-esom_hdrE
--------------MPLKFLLYISPYITVVIFLSGLLYRLKWITA----------------A----------------KISEYLVKVATFRPLFE--VNKKLWFSSWIFHLGLFLLLFGHFRLVT---------E-------FTFLWSILGIFALSGGLAGLMFMLPQLYLLYRRFTRKLEDYFAISLMLALALTGNYMRFF-----GLLTPAFLAHYVLAQLM-LVYFPFGKLFHTLGAFVT-----NAVP---------------------------------
>Acidianus-ambivalens-DSM3772_narI
-------------MSLLNLLWVVYPYISITIFLTGHVYTYL-------------------------------------RSTELL-------------EKRMQSWSSYLFHYGIIIVLIGHIVGIA-----------IPTA-----ILLALGILAFLGGIFGTITLIGIIGLITRYLTRATTDYLVYIILIVTIVLGLYNTLVEYET-GLLSLLLKVHIAVSMFL-YIIWPFSRLVHVWSFPVTYLWRPYIIY---------------W-----------------
>Acidianus-ambivalens-LEI-10_narI
-------------MSLLNLLWVVYPYISITIFLTGHVYTYL-------------------------------------RSTELL-------------EKRMQSWSSYLFHYGIIIVLIGHIVGIA-----------IPTA-----ILLALGILAFLGGIFGTITLIGIIGLITRYLTRATTDYLVYIILIVTIVLGLYNTLVEYET-GLLSLLLKVHIAVSMFL-YIIWPFSRLVHVWSFPVTYLWRPYIIY---------------W-----------------
>Archaeoglobi-archaeon-JdFR-42_narI
---------------MLEFIFVVLPYLSIAIALFVTPYRYS-------------------------------------FSTQFL-------------ERKTLYWGSVPWHYGVVLILVGHIIGFL-----------FPSTVS-------AALALEIALALGLLTLVGSIILLIRRASRAVADWILLFLILLQATTGVYMGIFWYLY-SLLTFVFKLHVIGAFLI-LAVLPFTKLVHILFFPLSYIRDPPILY---------------------------------
>Archaeoglobi-archaeon-rG16_narI
---------------MLEFIFVVLPYLSIAIALFVTPYRYS-------------------------------------FSTQFL-------------ERKTLYWGSVPWHYGVVLILVGHIIGFL-----------FPSTVS-------AALALEIALALGLLTLVGSIILLIRRASRAVADWILLFLILLQATTGVYMGIFWYLY-SLLTFVFKLHVIGAFLI-LAVLPFTKLVHILFFPLSYIRDPPILY---------------------------------
>Candidatus-Methanoperedens-sp-BLZ2_narI
---------------MLDVLFGIFPYVAIILAFAVGIYRYN-------------------------------------FSSQFL-------------EKNTLFWGSVPWHYGILAILLAHLLALI-----------FPS----------AWMVLESGLALALFTLVGLGFLLLRRLDFRVMDWILVATLLVQVDMGFMVALFWYLY-SLLSWLVKLHIIGGFVI-IALFPFTRLMHLVTFPFSYLWRPYQVV---------------------------------
>Candidatus-Methanoperedens-sp-SB2_narI
---------------MLDVLFGIFPYVAIILAFAVGIYRYN-------------------------------------FSSQFL-------------EKNTLFWGSVPWHYGILAILLAHLLALI-----------FPS----------AWMVLESGLALALFTLVGLGFLLLRRLDFRVMDWILVATLLVQVDMGFMVALFWYLY-SLLSWLVKLHIIGGFVI-IALFPFTRLMHLVTFPFSYLWRPYQVV---------------------------------
>Metallosphaera-yellowstonensis-MK1_narI
------------MMMALGVLWAFLPYITIAVFILGHVYKYT-------------------------------------KSSEIL-------------DRRWLGVGSQLFHWGLLIVFLGHIIGLL-----------VPPS-----ITLAMGIIAILGGASGLAAYVGVWILLLRRSLRATSDFLVLALLVVVMSLGLYNTLYDYRT-SVLTISFQLHIVSTYAL-FLVWPFTRLVHMWSYPIFYLKRAWILY---------------------------------
>Sulfolobus-islandicus-M1425_narI
-------------MSLLNLLWVVYPYISITIFLTGHVYTYL-------------------------------------RSTELL-------------EKRMQSWSSYLFHYGIIIVLIGHIVGIA-----------IPTA-----ILLALGILAFLGGIFGVITLIGIIGLITRYLTRVTTDYLVYIILIVTIVLGLYNTLVEYET-GLLSLLLKVHIAVSMFL-YIIWPFSRLVHVWSFPVTYLWRPYIIY---------------W-----------------
>Sulfolobus-islandicus-M1627_narI
-------------MSLLNLLWVVYPYISITIFLTGHVYTYL-------------------------------------RSTELL-------------EKKMQSWSSYLFHYGIIIVLIGHIVGIA-----------IPTA-----ILLALGILAFLGGIFGVITLIGIIGLITRYLTRTTTDYIVYIILIATIVLGLYNTLVEYET-GLLSLLLKVHIAVSMFL-YIIWPFSRLVHVWSFPVTYLWRPYIIY---------------W-----------------
>Sulfolobus-sp-E11-6_narI
----------------MSLFWIFYPYITITIFFSGYIYTYT-------------------------------------RSFQLL-------------SKSTHSLASNLFHYGIIVVLLGHLFGIV-----------LPAS-----VLIAVGILAFLGAVFGIITIIGLIWLLAISYT-NSTDHLVYILLALVLVTGLINTLVDYEN-GLITLILQIHIALSFLL-YALWPFSRLVHVFTFPITYLWRPYIVY---------------------------------
>Sulfolobus-sp-E5-1-F_narI
----------------MSLFWIFYPYTTITIFFSGYIYTYT-------------------------------------RSFQLL-------------SKSTHSLASNLFHYGIIVVLLGHLFGIV-----------LPAS-----VLIAVGILAFLGAVFGIITIIGLIWLLAISYT-NSTDHLVYILLALVLITGLINTLVDYEN-GLITLILQIHIALSFLL-YALWPFSRLVHVFTFPITYLWRPYIVY---------------------------------
>Sulfolobus-sp-S-194_narI
-----------------MYFWVIYPYVAVTIFFGGYIYTYT-------------------------------------RSFELL-------------AKRTHTYASNFFHYGIVIVLLGHLVGIA-----------IPAS-----VLLAIGLVAFLGALFGIIAIIGLAWLLALSYL-ASTDHLVYGVLILVIATGLYNTLIDYMS-GLITLSLQVHVALSFLL-YALWPFSRLVHVFTFPITYLWRPYIVY---------------------------------
>Sulfurisphaera-ohwakuensis-DSM-12421_narI
-----------------MYFWVIYPYVAVTIFFGGYIYTYT-------------------------------------RSFELL-------------AKRTHTYASNFFHYGIVIVLLGHLVGIA-----------IPAS-----ALLVIGLVAFLGALFGVIAIIGLVWLLILSYL-ASTDHLVYIVLILVIATGLYNTLIDYMT-GLITLSLQIHVALSFLL-YALWPFSRLVHVFTFPITYLWRPYIVY---------------------------------
>Sulfurisphaera-ohwakuensis-TA-1_narI
-----------------MYFWVIYPYVAVTIFFGGYIYTYT-------------------------------------RSFELL-------------AKRTHTYASNFFHYGIVIVLLGHLVGIA-----------IPAS-----ALLVIGLVAFLGALFGVIAIIGLVWLLILSYL-ASTDHLVYIVLILVIATGLYNTLIDYMT-GLITLSLQIHVALSFLL-YALWPFSRLVHVFTFPITYLWRPYIVY---------------------------------
>Thaumarchaeota-archaeon-BS4_narI
-------------MVEIQFLWVIYPYVALTIFILGLVLRYR-------------------------------------KSSQIL-------------ERRMLMWGSIMFHWAFIFVFIGHIMGLL-----------IPIS-----FYESLGIIAFGGAAAGIISIAGLFVLLARRLIKATDDYFTLALLLFVMVSGLLNTLGDYRS-SLISASYQLHTLLGLLF-FASIPFTRLVHIFSLPLPYLWRSNIVY---------------------------------
>Thaumarchaeota-archaeon-strain-BS3_narI
-------------MVEIQFLWVIYPYVALTIFILGLVLRYR-------------------------------------KSSQIL-------------ERRMLMWGSIMFHWAFIFVFIGHIMGLL-----------IPIS-----FYESLGIIAFGGAAAGIISIAGLFVLLARRLIKATDDYFTLALLLFVMVSGLLNTLGDYRS-SLISASYQLHTLLGLLF-FASIPFTRLVHIFSLPLPYLWRSNIVY---------------------------------
