# Supplementary material for: Expanding the phylogenetic distribution of cytochrome b-containing methanogenic archaea sheds light on the evolution of methanogenesis
Source: ISME J. 2022 Jul 9;16(10):2373–87. doi: 10.1038/s41396-022-01281-0 (PMC9478090; doi:10.1038/s41396-022-01281-0)
Supplement: Supplementary file 10 — Dataset 1 [file 41396_2022_1281_MOESM10_ESM.zip › Supplementary dataset Sequences for trees/Species_genome_122marker.ali.trim.fasta]

>ANME-2-cluster-archaeon-8MPa
------------------------------------------DLSEDCPMDGNEFIDDKSVIKIGISSGYHYNTLILHESVAYYPQDIDIAKIQYVVGLGMSFQSIRVSIALSLNYLEVFSKLLESEAPLINKPISGLKTIASAIGTRNVMPNNDHRMLAQVSRMKITYKSTEREARDTVVRSAYGTGMSGSIRPLVNVEIMPIKCGKRKLSYMLDPKGLLLD-PCNTTVKDGKVLDTNA-DNTIILDPESVIYMLITDPDCEGCLSLGPISGDLSTVADEKDRQTVLELGIAQKYDGPQVSKVKLDQDTKGHRYSIAYKVRVRVKQIDKLRELVTDLKALKEADGQKESMDVRDGPLSFMKSHASGAFKITPSLAEARIIIDTGEHSIVGLYSKKTMRPVGGSPKMRRMRESSVEYIDETSERKRERPISRIQEIGAVKPGMNPHVVGQRALGNAALYPLPSLNIHHLLSENESQVLKYSIEQLKKEQVGDVKITSQAAFYLVMIVTKVIASSWEEYEREFENPGKVLDLGIRYRMLHIKLVET--VYTIPLRAKVPRRSKSVFRLHDIRPIEKIGSEKPSKIRVTF---FPAEIIEIGNMHEALVQCRIGKGIITCPIRILMESREKL------------------------------------------DNNALDRPGIATDIRIGRRARKLDIRYKIRGLDKYMYRHIESTFNHTGATDEKLVLNSREIVIEYTQSTGKISDAINYNLPIEELYPLEDAESTIICIDKPTLYLSILAAHLLIHLLSSIIGGATGKPLHKRPNKLAYSVAVGHPDMLMLDIATVRMEIVNKALGLLPEYDISDLNAARIVGLSTLRSFPRESPWWIAVASYGEDLQKLKLYAPMVGKDGRNKRVAACGMGQPLFGILEPVALDGAFTVLIVADMDVRETHAMCRADYYTVDRILQCTTIRGLKKIIDLRAPLFSPRNLHHELIVEVSNYQIGKDTRNIDVVTIFIPWVTLLQPETRRMELQAAQEQEMEAQILPERELTKPLVQSVEAGQSLDLNLSIVGTGFLIRHTNKDDLIIVEVLINDLLPEQLDTTIALGGESDLIAPEVLVLYRTVLLHAVGLSAVFVEVMGIPVVAVPNLYIVAKFLMYLGMKMIMLNMLSDFQTEKFKIDELEGSSRKVIDVMQQKEILLELAINAELTAVELEMKPARLADIIRIYAEELITILDI-NLCGDISEKHAVVNPPFVEVLAPVVHAPIVLSVVLEIEINLDYIGNSVIYLQRA-MDIIGDLAGTFLIDMDFETHYHGYIYKIWGLGPYQKLQEVMDVHKRRYLIMEESYIDALLLMIDEKFHDRLEEISVFGNLIDAVQVINIKIVITGLCVINKSLSEDVGRIVAEIEDETNSLKLLSVATYHPTEPLYVKTKDV-DPIVKESLFKVVNCLADMYKFITLVGITFISVFLMCVAYSHMPRVASMSFSAKVNMVVKDIQLLQVVTKIISFDVELPLKPDGPDGNVADSTIDSKTTKEYVPCKLHSKPVDVDQSISPQVERVIIDVGEPEYKGLALGYIYQDAGCAFIPYYVDLGNRVEVKREPHVRGF-QKIAKAWPDLIYKIADKFGVLGADGAYRKIVLKVIANVTSIATTLDDPFPDDDIKAISG-YNTKLRIEGTAYFIGVYLGEAGELLNDEEAF------------------------------------------ELRVRPNLAGQLGGTMMVLGILISRFEAQELPEVVKNFLRIEGNPAQMQDKEIDITVPGMTYVN-REPEIDEVLQGKDEMTLILQEIEIGAVQYKTRDSYIIEKWLKEAIKSIELRKREHEGGGKIKARRTYDIAKCIDGARKVHVKRQVVSAFAGIVGTAKRLSSVQQCIDLKLAVATASDKWQKVLDKARLSTALITLQVLGIVELKVNLGFDDKKDEPDITQLKTKPIEMDIISKIYSGLSWFGLVTEIQKNQFQSDLVEANTEDEIPTIAKTMIGIMEKNAKLKTNESVIGRRKRARLGEDLRDGLRNVPNTTRQSIVDNESHYRIKIGDAIVSNSSYEGINTLLAARRLITSTYGLRISLSEVKCVIEHTFILGVTRQILDCLIREADAAVGFVEVTVEDDVTLVLSGYETGGRILQSLVAKNASEFDAEYRSGRTMMQFLHAIFLSALAHSMFRIMKQEKWFMFAYIAQTKWAAKEKLDFFRLQISLVKT-EISGLDV------------------------------------------MGAIILLHIVRVMV-QTIGEKVEVGGEYINGIIYEFGNHFPV-----MIDGVNYIFNLNKDLTIEEKNFRTLCGEDDNITR---DSPGPGLANTGLPSRGLTYKFQYAVEGEQVDTDEGREYSGDMRVAMWDLLSVEIEELHVDSGLKDATKAWGYKSDNIDDPWWSLPSVNHVRNFNNKTCECLGEDINHYWGLVKFLSLFGVSVYNGLTRSNLISAEKIILPKLVTAITEHKVESIKGDTELMVPIVVLKELPVYHLETLLKTDYHPKPLFNFRLTIGPVFVIDVLLEILDIYNICKEEMPGQIAYQPMWYNRNTEPQTTQWSNILYEEVRGDGFKIHLDTWDKAHRLTMRGDMLHTQDERPDVDHMGKGAWVLPKHAMSIAGPSSAIPPLILLRALPYLKVTE-LHRDGKDPKVYPEKRDTRNLRTYLIVAVVDIRFIMGMLTIVGAHGRCTRIGKDS-LDAVKNVRIEDKLVVEDHIATFFSVVIINREDVLIPSGTIEIQSVASVLFIDEAGYKYRQSIGRHNISLSDLQVVVGPQKDNFIEVHLKELPVITLFGDIPTIFERSEEEDHIKPMHMADMGYATDKGGLPLLGVFRRYLDVVYEWAYLVETESTGPKPAIVGGGSGASDLAVYQSWFDTFDVAGGTTIRIPMDNYEGWGKPLLVSLDWLED-KVPAIALSIHIPPSEVIQDTNDEYIGSVTILRERDMIGNELGEGCEMFDPRAVLDSVVMKRVTVAERPEETLMPTISQVGTTILIIFSEIVEDNPIEITLIELYGVEMVPFRLVIIKAEEVLP------------------------------------------NRAIELSIPMITTTTVPSIVLAVLERKLGVISSTKVELAVVDLILKIAESMLLEVSGALKTIPTMTFDDKLCLS-RVAPSLLLGYFYEAVLT--PRELGLQHTETVCYTREVAKIRILLGSARCMANLDKIHAGGVSITVNDLERAWISASVAEMVVADELLDHIVSHIDIAKMLGSTIVSTISASDRHDIALIDIPEKGTRIVDHSFALLMVGIELGKSPYIDANIIAQADRGKIAKVRVRIKPPEGSSKEIAAKVELAGQIDADDTMCVGACRTVMTDFIAKEYAAVIIKIHKRKNFLRRLNAPQEVAVIKVGGANFVERIRVRFTAMSMREPMEFDGLKGVFMVKMNINDQIPNRERYFLMLCVPEGAAVTIPEPLAQDMFVRRRLYILSARHVKGVTLLIPEIITNTVKRLYL---PPVAHVRNVWMRNYRSLGILRPEGGLRDTQNQQFGIEKIMKYKQLLESRRKFRVDLGQDPIRAIDSICSCTVVIRLITTNFAV-FRKTQLAARQTREHKI-DIDILMVNENKFEVMYSTRKVVKSLNEERYSQNIKMESIITINATVGAVSALVAIEALIAYSINKGVDPHHSIRAKTKYDTLQPFYSRG-PMARQAKEGHKRSPKTVMEKRIRSGTSLCVEKVITKVVPLKDATWHEMVLIDRLRLLKIIEFPTGQISFSLQTEDVLKLLMPSKTASHGIHETVVDNELDVSINGSALRPMSASQGNLAYDSSAETYFHDFLFQALIGATTILEIIDMLARLEVEKITDRGFFPDHKTIGLYARKFAIANKSKREKAPRKQKAYSRQSSHERKYRNPVVTKTVESGTVRQPMIEDILTRIGPFAEQDGLAGLENVAKELRIFCFHDEKDVVRRLLPILVKLAVRLRVNLEPKVVGNIEASIELGDDYKENTSIAEVDKKVVYHVSDIALDRKMIKHVIEVYDINLVKIGDKRIVEKAIRGIVAKVSSDIETYIVALNIRILNPNVLPADIATVLEDSALAKIQKVEPDNFEVTIEINIAEYMYVAIGSMGEY-ELIPAATVGVLVLLDRIEDPSEAIAATGKMGTHAQPSQPENLEHDHNDIIVTTVPFSTAVHIIQKKLDPDKLPSCFVGVPPVLG-FHYDRGAFVIAPILILPQVNQALQVQQEMVDDEGKDVFKNMIKGDEKETLLVEIKFQKAEVTMAESAIADENEEIEVNIRKEDVLYERTVLIEILVDILIYKGCGTEFEDIIAARESLASRIEKMKEDWLMALIHGSNVVASVTAMGFLVTFTVTNGYESALEAGIPGRRGAESAAHVLYLDKRRFKQPMNPKMDSIPTITNAILTLDIDLTVAVWQYQIEVLAYSARAIEKIRIVAVTSKIMAVTAIWTDAKDALYSLLVQETKGSHQATILTIKMVKADESTQNLSDKKDRIGIVKNKPAAAADGQSIKHILKVQTKINRNPSTIYDEKDLKIRRDAKRETLTSRERKRFVTATIEDKLQFVDNAIEDIPVLSVRITMKVAEDNTGELKIFKVTVGGSVIIESRKQVIASIMYSQKDFKITVEDVSIVQAAIKIDVGEIKVVEDLIGELFLILHATTIENLTSSVDRIELPPKKREELLISMLPGQFDEGYETQFVNLVLLIEIAESHFQYSLHKCIEAGIDIDTEAGFAIKPFLGKYAIIIDFTTVFVLFLGVHIGVLIDEALYPAMTSPRRTGKVEEIIANFLDQIKVIAYIGLDNEHEKALNAGRLVISKVGIMVKKTMIEYRLSAIDIEIKAFSKATSVIRVIPYVDAKIHQLGDMISAAVRLVTRIENRETIHGDPITVGFKESALELEATKRAAYPIAPCEKNPKKQEALKCAVKDLVDVTSSAFHKPSSAQDNTVIEAIMVKLIIGGVGLQATMREESADAIQFPPMEELNATMTVYIVCMELEQMPQVIIDVALARAFAEAGDQLMTEGEADIVDFGKPQAVSFIAKIIVSSGQGPLIRLIIIVRNQHANIFSLRTAADLIAPASVGGFSTASSEVQFGEPERLQSV
>ANME-2-cluster-archaeon-HMMV-459B1
LDNFLVRDMIEKIAKLGLATAGITHRVRDVSIDAGKEVTEGLDLSEGCPMSSEEFIDDKSVHRIKVFSKLAPNALVLHEEKAYYPQDISIQLVEYVVGVDIALQRMKIYIALNISSVQIFPKLLKS-SPLINQPIHGLRSTA-AIDKAEVMPDHDHRMIAEVTRLKITYKQTERDNRETIVRGRYGTGMRKSIRIMVNVDVLPISCGLRKISYVLDEKQLLIS-LCDTILKGGNTLDSNSESHSVVLTPEKVIYLLITDPECEGCVSLGPVSTEVSMPA-EAKAQRSLELGTAQKYEGPKVSKTKLTDDTSGHNYSIAYRTRIDIKKLSKMRELIGDLMALKSPEAYKQPVDLQDGPLSKENTSRSGKYKTTPRFAEVRVVVDAGESTIIGLYTKTSMRPVGGPGDLRKIRSAGTNYIDSKSERKRKRAISKIQETGMAIPGMNPHVTARRALGNAVVYPLP----------------RYNIEKLKMENAGDVEIDSEAFFYLVMIVTKVISSAWMEYKKELEDPAKVMDLGIRYRMLHVELVDA---YTIPLRSKTPRRSRKVRALHDVKRIEAIGAQKPRRIRVAFDDAYPAEVVEVGTMHEATINCKVGKGVIACPVQILMESREKL----VKYSLVSSVQICPIHPSLDIYIANKDLMDTEK-SVY-DDNRSLKRPEIATDIRLGRRARQRDERYTISGLPPYVYKHLMA-------GKSKLVLDTTEILMQFTQDIGRLDQLIPYNPKKS-FEPIESAESAVIGIDVPARYINILAIHIVIHLV-SMVGGATGKPSHKKPSKAVYSKAVGHPEVLVLQIATVRQMIEEIAREILPTYELIYANNGRIAGLRRLRPFPHASPRRIARSTYGEDLASR-LYPPCLRRDGRDKIFAVAGVGQPTLGVLAPIALDGATTILLKSEVNVSVSHVVARAIYYTLDKVLKSQTIRDLELHLDLAVPLFTPGNLYHTLITMASNDMVGVDTRNITFMARAPGYVDLVRPEKKRLEQHAAQQAQVNEQILPDRELSRPLAEQVEMAQSLDLVL--TGTGFLVRYV-EDTIEVVDILMNDALPDQLDVVVLVG--GTLLAPEILILYRTVRLRAVGLHAVLVQAMGITIVAIPNMRIIARFLMYLEMKMVML-IPDDDETGRYKVDEMLDGSRKIRDVMQKKELLDELAIRIDASPATLEMKPARIADILRIYAEDLDQMLDVTNLSGDICHLCVIVNPATLTVIAPIVQAPVVLSIVQSVEIRL------------------------------------------YAWGPYQKSHEVVEVHKRRYLVLEETFIQAQLLMLEEAFHNR-QDSSLFTSLIDAICVINVKIVITGLCVIKRSLADDVGRIVAEMEGETNLLKLLEVATYDLGEPVYVRTNGK-DPVQRSLMFKVAACLASNANTAAVVGVLFISIHLIYVAYATMERVSSMSFSAESTMIVRDIQLIEIATKVIAVDVPIPLIPDGPDGNVADSVIDGKTNKEYVVCKIKSKPVDIDQSIHPTVERVLVDVTEPEYKGIAVVINYQDAGAAYIPYYVDIGNAIDIRREAVVEGFGSGISKAW-DLIKKIADKFGVIGAEGAHQHRVLEVIANVVSIAITLGDAFPDDDVRSIGG-YNSKLRISGAAFYTGMFIGEAGELTDDREAFYTTLYEEITTGDSPPTETIEVKNIAQPAALGDLTELKLASIEELRVKRNTAGQLGDSVMV--IVIARYEVRILPSIVRNFLHIDGSPKQMQSTEIDVSMAGTTYVTHR-AEIDEVLQGADARALILQEINIGAIKYHEDDSYAIERMQRESIKELEVRKRG-------TAKRTYEVAKCMHAARRRHMKRQVVSAFLGTVGTAKRLPSIQQCIELRLAVASAADSWQKVLEKAEIPASLITLEVLGISDLAVNLDFDERADEPSVTTLKTKVIEMDIIERIYVGLSWYGLVSELQQAQHRAELIEANDKDASPSVAKRILNVAEMAAELKAQQAATGACKRRRIGEDLGRGLRNVPDTTQKNIVGNPAYYRIKLGEAV-EDATAYNVALLIAARRLITANYGLQVSMRDVKCPIDHTFELGITEQILASILPPADAAVRTVDATVEAEVTFILSGYDTGGRILQSLVGKQ---FEAEYRCGRTDTEYLHTSFLSAIANTMFPE-EKEEWFLFSYLAETKWAAKEKLDFFRLEISLIANKEITSLDV------------------------------------------MGAIILLHIIRVMAQQALEENVEVGGHYVNGIIYEFGNHFLVLIIVLPIEVMNFKHNLNPDLTLDDRGFRTTCGDEQNLKREMEEKPGPRLVT-GLPARGLTYKFQYAVGGE--DIGVTRDYSDDMRVSMWNLLSVEIEDLYVDAGLKEHTRAWGYRTDNIDDPWWALPSIGDTIDFNGQSCECLGEDINHDWNGVKFLSLFDVAVYTGITRSNILGAERIILPRLVMAVNEHKTVSIKGDAELMVPVVVLKELPVYHEETKLKTGYRPKPLFKFTYTIGPIFCIDVMYT-LGVYNICKERMPSQIAYGPMWYSLSTEPQTTQWSHILYEEIEAGGCQICLDTWHKAHRLDATGDITSTKGESPDVDHIGKGSTVIRKHAIAIAGASSEIPPMTCLRCLPYMKVTEELHRDGKDPSDFAERRETRNMRTYLIVSLAEVRLAMKLLEIVGAQGRC-RIGRDTSLDDIMAVGRQDKLVVDDRIATFYVVVLVNREDVVLPSGTLELEAAASLLFIDKAGYKYRSSIGRHKISLSDLEVVVGPQKDNFSDVHMKTLPAITLFGDIATIFEDQESTEHLTPLHMSSLGYATHKGGLSLLGVFRAYLDVEYAWDYLRETESTGPKPTILGYGSRYSE-AVYQSWFETFDVRGGTTIRIPMDNYEGWGEPLLVSLDWLTD-RIPAIAVSVHLPPEDVITDTKDQYIGSVTILRERDMIGNELGEGCEMHNPRAVLNAVVMKRVTAISRDKETLTPRIVQVGTTIIVIFSETVEEHTIKITVIGSTGTELVPFLLVVVKAEEVLPRQTERGGANAYGTEMLTVS-EGATVVKYHVQLMTLTLISTVNDKGIELTIAIWTTTTVPSVVPPIIERRLGIISSLAVDLEVVTLLLEIAESMRLRVVGALKTIPTLTFDDKEALE-AIAPDLLFGYFYKAILT---ESIGLEMDTTTCDTKEVGHIRRLIGSARCIAHLDKIHAGSIHIDINDMERAWISASVAAVVVDGEFLSHIVSHIDIAELLGASAVSGIASSDRKKIALVDIPEAGKKIVDHSFAIIMVGVEIGKTPWVEANVFVEADRGCTSKVQVGLEDPENGSKS------------------------------------------KRKKASSRLNAPQQVAVIKVGGANFIERIMVRFTAVTMREPVEFQGLGAEFMVKMDLNDQVPNRERYFLIICVPEGSAVTIPVPLAQDHFIRRRAYILSARQSAGTTYRIPEIITNTVKRLYL-IEPPEALVRNVWIRKYRALGILRTDADLGETQHQQFGISRTTKYQALFESRRKFRIDFGQDPIRSIANICSCSVVERLITTNFAV-IRYTPMTASQKRDHKV--IDILMIDEDKFTVMYSTRNVVRSL-ERRHTQSIRMAAIITADAVVGAVTALIEMISLIAYSINKSVNPYHTIIARIKYDILRPFYGRG-KMARVATEGHKRTAKTVIEKRIRSGPAVCVERIITKVVPRKDETWHEMVLIDRLRLINVIEFQTAQIKFSLQSEDVLRLHGPDKTPAYAIHEAAIDSEVAVSI------------------------------------------IDLLARLETEKTTDRGSFPDQKTIGLHMRRYEIASRGKKETVPRKQKAYPKQGSESRKYRTGVSAKTIDTGEVRYPMIDEIQ--IGLFATIDGSEGLENICEELRICCFHNEKDVVLTLLMILVVLVVRLRVRLEPTAIGTTESTLRIETQYDE-CEVDDADKKVEFKITEIAIERRMIRHIIEIYDTNAVERVGRRIVEKAIRGIMAQVSH-LDVFVVAFDSRLLSPVVTPADIATKKVEGALAKIEPVEPENVEVTVEINIARAMYVAIESMGETDELLPSSTIGILVLLNGIEEPSESIASTGKMGTHAQPSSPENLDHDHNDIILTTVPYTFAVSFIQ-KLDPKKLKSSFVGVPPVIGAFYLEKRAMVIKPILVIPQVHQALQVQQTALEEESKDAYKQLIKDEEKDTLVEEIKFQRADVTMAESSINDNDEDLALNLQKEPVLYDRTVLMEILVDILIYNNCGVQFEDILASRESEATGIEKIKPDWLLEVIYGSHVV-SITAMMLLVTFTITEGYLSALEAGVPGRRAAESAARVLYLDERRFKPAIEPKMDSIPMLD--IATMDIDFEVAVRLYQIEVVAYSSRAIEKLRMLMVTNGIMAGTAIWTDSKQTIYNLLVAESKGRNHSTIMTIKMVKVDEGIQGIVDQKDKFGVIKNKPAAAADGMAIKHLLRVQTKVGRGPTIISGAEELKIRRDGVDEIMTSRERSRFITATLEEKLQLVDNAIDGFDVAAIRITPKVTTEDATEIRLFKVTVGGESIIEVRKQKLASIMYSQRGFVISVEDVTKVQAAIKVDIGKLTVVEDLIGEFFYVI-ATTLENITVSVEKVDLPVKKRAELLVSMLPGTADNGYETQFI-LVILIEIAEASFQHSLHKCIEGNIDLTLIGEYALKPFLNVYALIPDMMTIFVLYMESHIGLLLEEARYAAMTSSRQNGKAEEIITNFLDGLKLIAYTSLDMEHERPLNSGKLVISGVGIMVKKTMIEYRMSVIDIEIKAYPKASTVLQIIPYVDARKYQLEDMISVGVRLVGRVQLEEKIHGDPITAE------------------------------------------SSAFEAESSAQDHTILDTDLVRIIIIGKALQATMTKKGAEAIQFPPMEEL-ATMTVYIVCMALGEWPELVIDVCLARCVYEVGEYLIEDEEVVIVEIGEPRAVRFVVNVIVQPGERALIRLIVLVANQHKSIFSMRTAADLIAGASIGGEETAKSAVQFGEPERLSSV
>ANME-2-cluster-archaeon-HR1-
RGPISLTFMFNFLATRGRAIQDSTDDVGDVSIAAAKYVNEVIDLSESCPMDRNEFIDDKSVSKIGISSGHKYNAIILHDLSAYYPRDIDITKIQHVVGMGMSFQSLTVSIALSMKYIEVFSKLIQSGAPLINQPINGLKKIADAIGVRNVMPIRDHRMLAETSRLKITYKNTEREARDTIARSAYGTGMRGSLRPLVNVEILTISCGKRK-SYILDPSSLVLD-PANTIIRGGKVLDTNG-DKTIILSPDSIIYVLITDPECEGCVSLGPISGDLSLPADEREKEEVLELGTPQKFDGPLVSKVKLDQDTKGHRYSITYKIRVKMKFIEKLRELVSDLSALKDPQAHKESVDIRDGPLNFYRVVASGTFKISPSFAEVRVIVDKGEQKIIGLYSKTTMRSIGGSQKMRQIRESSMETLGEKSERKRERPVSRIQEVGAVKPGMNPHVIGQKALGNAALFPLP------------------------------------------MIITSIISSKWEEYSKEHEDPGVVLDLEVRYRMLHIPLVDT---YTVPLRGKVPRRSKSVFKLHDIRHIEKIGSSKPSKIRIAF-EGFPAEIIEIGNMHEAMVQCRIGKGIITCPIRILMESREKL------------------------------------------DNQALKRPEIATDIRIGRRARKLNIRYKMKGLDKYMYRHIESNFTHTGPTDEKFVYNSQEIVLEYTQQTGKISQVINYNAPIEKVGPLEIAESTIICIDKPTTYLSILALHLLLHLLSSIIGGATGKPHHKRPNKLVFSVAVGHPDVLVLEMSTVRIEILKKAQGML-DYNLSYFNKVRIAGLSTLKSFPKESPWWIAACSYGEELDK--IYAPMVGKDGRDKRIAACGVGQPIFGILKPVALDGAMTVLLLAKIKVRETHIIYRADYYTIDKILTCDTIRALEKIIDLMAPYFSPGNLHHEIITEVSNSQIGKDTKNIQTITLFLPTVTLLQPETRRMELQAAQEQEMEAQILPERELTKPLVASVSDAQSLDLNL-IVGTGFMVKLT-GDDLVIIDVLINDMLPERLDTTITIGGESDLIAPEVLVLYRTVQLYAVGLSAVFVEGMGI------------KFLMYMEMKMIMLSMLSDFQMGKFKVDALEGSSRKIRDVMQQKEVLNELAINADSTQEELKMKPARLADIIRIYAEELTQILDM-NVCSDISEKHAMVNPSCVTVIAPVVNAPIVLSVVLEVDICMDYIGNSVIYLQRAPFQLVEHIAGTFLIDLDFETRYHGYIYKLWGWGPYQKLQDVMEIHKRRYLILEESYVNALLLMIDEKFHER-EDASVFGNLIEVIYLSNIKIVITGLCVINESLADDVGRIVAEMEGETNTLKLLDVVTYDPNEPLYVRTNDV-DPITKESLFK---------KKIKLVGIIFISVHLICVAYSHMTRVASMSFNAKVGMVVENIQILQVVTKIVSFDL-LPLKPDGPDGNIAKAVIDGKTTKEYVPCKVHSKPVDVDQSISPQVERVLINAGEPEYKGIALRYVYQDAGCAFIPYYVDLGNRIAETKEPHVQGFGEEVAKAWPDLILKITDKFGVMGADGAYRKKVLKVIANVTTIATTLDDPFPDDDIKSISG-YNTKFRIEGTSFLIGIYIG------------YTTLYEEITTGESPPTETIEVKKIAQPQALDNLTEVKLESIKELRVRPNLAGQLGGSMMVLGIVISRFDVHEMPSVVKNFLRIE------------------------------------------EEIEIGPVHYKTRESYVIEKLIKESIKSIEMRKYGSEGLGKIKARRTYQVADCVDGARKVYMKRQVVSAFPGIVGTAKRLSRVQQCINLKLAVATASDKWQKVLDKARLSTSLVTLQILGIVELKINLGFDDKNDEPDITQLKTRPIELDIISKIFSGISWFGLVTEIQRVSHQAQIVDAYIEEEMPAIARKVIGIVEKEAQLKTTEAV-------------------------------------------VANATYQNSNTLLSSCKLITSTYGLHISIQDVKCPISHTFKLSVTRRILDSLIRNTDAAVHFVDATVEDEVTMILSGFETGGRILHSLIANGNIAIAQDYRQGRKMKEFLHANFLSALAHSMFKIRRQGHWFMFAYIAETKWAAKENLDFFRLQISLMKKQEISGLDV--NFFFDKMPGSVGGVKSVKGLGVIVVETAGVVLSGALLEIIMGAIILLHIIRVML-QTVNEKVEVGGEYINGIIYEFGNHFPILLVIIPVEEVNYIFNLNKDLTLNDKNFRVTCGDDQNVCRELEDSPGPGLVN-GLPLRGLTYKFQYAVSGEDVDSNETRQYSADMRVDMWDLLSVDIEELHVDSGLKDTTRAWGYKSDNIDNPWWSL------------------------------------------TRSNLIEAKKIILPKLITAITEHKIESIKGDTELMVPIVVLKELPVYHIETLLKTDYSPKPLFQFKLTIGPVFCIDILFEVLDVYNICKEEMPGQIAYH---YSRNTEPQTTQWSNILYEEVRGDGYRILLDTWNKAHRLSMRGDILHTQGERPDVDHIDKGAQVLRKHAMSIAGPSSVIPPLILLRSLPYLKITESLHQDGTDPKTEPE--------------LIDIRFIMGMLTIVGAHGRC-RIGKDS-LDAVTNVRIQDKIVVEEHIVIFYSVVIINREDVIIPSGTFEI--VALVLFIDIAGYKYQYDIGRHKISLTDLQVVVGPQKENFAEAHLKELPVITLFGDIATIFEDSEEEDHIKPLHMADLGYATGKKGLPLLGVFRRYIDVVYEWAYLVETESTGPKPRIVGGGS-YADLAVYQSWFDTFDVAGSTTIRIPMDNYEGWGKPLLVSLDWLED-RIPAIALSIHIPPSTTIEDTTSEYIGSVTILRERDMIDSELGEGCEMFDPRAVIDVVVMKRVTVAERPEETLMPRIVSVGTTIIIVFSETAEDRPIEITLIE-YGVLLVPFRLVIVKADEVLP------------------------------------------NKAIELSIPIISTTTIPSIILPILEYRLGIISSLTVGLIVVDLILKIAESLFLEVTGALKSIPTMTFDD-QCLSERVAPDLLLEYSYEAILT--PRKLGLCHTDTVCNTREVAKILPLLGSSRCMANLDKIHVGGIHITVNDLERAWVSARVAVILVENELLEHIVSHIDIAKMLGSSVVSTIAMSDKRDIALVNIPEKNNRIIDHSFALIMIGVDLGKTPFVEATLIADADRGYIAKVSVRLDVPENSSKEIAAKVELAGKIDADDTLCIGACRTVMTDFIAREYAAVIIELHKRKKFLRRLNAPMEVAVIKVGGANYVERIRVRFTALSMREPMEFDGLKGLYMVKMSVNDQVPNRERYFLMLCVPEGAAVTIPEPLAQDMFVRRRMYILSARHVKGVTLIIPEIITNTVKRLYL-LEPPLAYVRNVWMRKYRSLGILRTEGNLKETQSQQFGIAKIIIYSHLFESRRKFRVDMGQDPIRAIDSVCSCTVVIRLITTNFAVEFRKTEMASRQTREHKV-DINIFMVTENKFEVMYSTRRVVRSLYDSRYSKNIKMESIITINATVGAVSALINIEALIAYSINKGVDPHHSIRARTKYNVLQPFHSRG-PMARQAKEGHKRSPKTVMEKRIRSGPEVCIDKVITKVVPLKDSTWHEMVLIDRLRLVKIIEFPTAQIKFSLQTEDVLKLLTPGKTACHGIHEVVLDSELEVSINGSVLKLMSASQGNLAYNAAATTYFDDFLLQALIHATIILEIINLLARLEVEKVTDRGFFPDQKTIGLYARKYSIADRSKRETAPKKQKAYSRQSSSEKKYRNPVNTVTVESGTVRHPMIIEIISRIGPFAEDTGIAGLENVGQELRIFCFHTEKDVASRLIPILVKLVVRLRVNLEPKVVGIIEIGMELITDYKEHTSIADVDKKVTYHVNDIALDRKMIKHIIEVYDINLIKIVDKRIVEKAIRGIVAKISSDIEVYVVALNC---X-KVLPADIASAHKDSAIAKIQRVDPQNFEVTIEINIAEEMYVAIESMGKTDELIPAATIGVLVLANRLEDPSESIAATGKLGTHSQPSQPENLEHDHNDIIVTTVPFSTAVHMVQKKQDPEKLVSCFIGIPPVLG-FHFDRGTFVIAPILILPQVNQSLQMQQEMLDGEDKNTYKNLIKNEEKETLLTEIKFQKSEVTMAESCIADENENIDINTRKEGVLYGRIVLIEILVDILIFKACGTDFEDMIAARESLAANIEKMKEDWLITVIHGSNVVASIAAMGFLITFTAADGYESVLEAGISGRRSAESAADVLYYDKRRFKQPIGSKMDSIPTITNAILTLDVDLPVAVWQYQIDVVTNSARAFEKLKILTITSKIMAITAIWTDAKDALYNIVVQESKGYHHATIVTIKMVKADESTQNLAEKKDKIGIVKNKPAAAADGQAIKHILKVQTKINRGPATMYEEQELNVRRDAKRESMTSKERKRFITATIEDKLQFVDNAIEDIPVIKVNITMKVTEEGTSELKIFKIEVGGVHIIDLRKQQIASILYSQTDFKITVKNVKIVQAAIKVDVGEIIIIKDLIGDMFLMLQATSIENMTTSVDRIELPPKKRKEILISMFPGQFDEGYKTQFVNLVILIEIAESHFQYSLHRCIEVGIDIDAEAYFAIRPFLGTYAVIINFLTVFVLFLEVHIGIILEVALYPAMTSPRRTGKVEEIIIHFLDQLKVIAYVNLDAEHEKSLNAGRLAISKVGIIVKKTMIEFRLAAIGIEIKAFTKASSVIKIIPYINADKYQVNDMLSAAVRLVTRIENKETIYGDPIIVDYKESALELESTKRAAYPIAPCEKNPKNQKALKCSVKDLIDVTSSAFDATSSAQDNTIIETIMVRIIIGGIGLQAAMREESADAIQFPPMEQMNATMTVYIVCMELVLMPELIIDVAIARSLAEAGDLLIEDKEVTLVDFGKPKAIPFIIKIIISSGESPIVYLIVVVR----DIFSMRTAADLIAGASVGGLSTAASEVQFGEPDRLNSV
>ANME-2-cluster-archaeon-WYZ-LMO14
LDNFLVRDMIQKIAKLKLATEGVTHQVKEVAIDAGKLVTEGLDLSEECPMSDEEFIDDRAV-KIKIFSRLAPNALILHEENAYYPQKINIQLIRYVVGIDIALQRLMIHIALALSYIQIFSKLLKSDSPLINQPVHGLRATAEAIEKANVMPDNDHRMLAEVTRLKITYKQTDRDPRRTIVRGRYGTGMRESLRPMVNVEILPISCGLRKISYVLDEKQLLIS-LCNTIVKGGNNLDSNSESRTILLSPDKVIYFLITDPECEGCVSLGPVSTEVSMPA-DVKAQRSIELGTAQKYEGPKVSKIKLEDDTVGHNYSITYRTRIDIKKVSKLREVIGDLTALKNPEAYKQPADLQDGPLSKENTSTSGKYKVTARFAEVRVVVDTGESTIVGLYVKTSMRPVGGPASIRKIRNAGAEYIDSKSERKRKRAVSKIQESGMVIPGMNPHVVARRAIGSAVAHPLPSLIMEHVLDDDEEEVLKYNIEKLKLENAGDVEIKSETSFYLV------------------------------------------------------------------------------------DDAYPAEVVEVGVMHEATINCRVGKGVIACPVQILMESREKL-----KFSLIASAHICPIHPSLDIYIANKELMDTER-SIY-DDTRALGRPEIATDIRIGRRARQRDELYSISGLPPYVYKHLTAVFR-PEEVENKLVLDTEEILMQYMQQIGRLGQAIPYNTKSE-FEPIESAESAAIGVDIPAKYLNILGIHILI------------KPSHKKPGKAVYSRAVGHPEVLVLQIATVRLAIEEIARGILPNYDLTHANNPRIAGLMRLRPYPHASPYRIAASVYGEGLVRRELYPPCTQRDGRDKILAAAGMGQPVFGVLAPIALDGAATVLLKSSVNVDVSHVISRADYYTIDKVLQSQTIRDLELHLDLLAPLFTPENLYHTLITVASNDMIDADTRNIN-FFRFHKKVDLVRPEKKRLEQYAAQQAQVEEQILPERELTRPLAEQVEIAQSLDLMLTLIGTGFLIRYV-DATIEVVDILMNDILPPQLDEVVRVG--GVLLAPEILILYRTVHLHAVGLHAVLVQVMKITIVAVPNMRVVTRFLMYLEMKMVML-IPDDNETTRYKVDELLDSSRRIRDVMQKKEILDELAIRVDAMAVNLEMKHARIADILRIYAEDLDQILDVTTLADDICHLCIVVNPASITIIAPTVQAPVIFSIVQSVEILLDYIYNRVLFLLHD-IDVLEALLGTFLIDMDFETRYH-YKTALYVWGPYQRSHEVIEVHKRRYLVLEESFIKAQLLMLEEKFHNREQDSSLFAYLIDAIYVVNIKLVITGLCVIKRSLANGAGRIVAEMEGETNLLKLLEVATYDLGEPMYVRTSDR-DPVQRNLMFK-------------------------------------------STMIV-DIQLIEIATKVVAVDASIPLMPVGPDGNIADNVIDGKTNKEYVVCKIKSKPVDIDQSIQPAVERVLVDVAEPEYKGIAVTINYQDLGAAYIPYYVDIGNAIGVSREPIVQGFGSGVSKAWPDLIKKIADKFGVIGAEGAHQHRVLRVIANVASIAITLSDAFPDDDVRSIEG-HNSKLRISGAAFYTGMFIGAAGELTEDREAFYTTLYKEITTGESPPSETIEVENIAQPEALGALTELKLESIE-LRVRRHAAGQLGDSVMV--IVIARYEVRILPSIVRNFLHIEGSPKQMQRTEIDVSMAGTIYTSHR-AEIEEVLQGA-------QELDIGSIRYHEDDPYVIEHMHRESLKGLEVRKRG-------TAERTYKVARCIHAARRRHLKRQVVSAFLGTVGTAKRLPKIQQCIALRLAVASAAEAWQKVLEKVELPAALITLEVLGISDLAINLGFDERADEPDVTTLKTKPIEMDIIEKIYVGVSWYGLVSEF------------------PSVARRVLGIAEVAAKLKTQQVAIGDRRRRRMGEDLSRGLRNVPDTTQKVIVGNPAYYRIKLGEAM-EDATADNVALLLAAHKLITANYGLTVSMREVKCPISHTFEL------------------------------------------LQSLVGKQ--DFKAEYRKGRIIAEYLHTSFLSAIANSMFSIEEREEWFIFSYLAETKWAAKEKLDFFHLEISLIANKEITSLDVEAGFFVNATRASYGKIKLDKRIDVLMVDVNDIVQENNEINHIMGAVILLHIIRVMA-QALEENVEVGGDYVDGIIYEFGNHFLVLIIVIPIEELNFKYNLNPDLTLNDKNFRTTCGNEQNLKREME------------------------------------------RVSMWNLLSVEIEDLYVDADLKER------------------PSIEDTIDFNGKECECLGKDINHNWNGVKFLSLFDVDMYTGL------------------------------------------ELPIYHEETKLQTDYRPKPLFKFTYTIGPIFCIDVMYH-LGIYDICKEEMPVQIAYKPMWYSSSTEPQTTQWSHILYEEIAADGCDVCLDTWHRAHRLVFTGDILHTKGESPDVDHIGKGSDVIRKHAIAIAGASSDIPPMRCLRCLPYVKVTEELHRDGKDPYYFPE----RNMRIYLIVSLTGLRLAMYDLQIVGAHGRC-RIGRDT-LDGVMDVRVRDKLVIDERITTFYVVVLVNREDVILPSGTLEL------------------------------------------EVHMKELPIITLFGDIATIFESQEQSEHIIPLHMSSLGYATHKKGLSLAGAFRPYLDVTYDWNYLRETESTGPKPKIVGYGSNYSE-AVYQSWFETFEVRGGTTIRIPMDNYEGWGKPLLVSLDWL------------------------------------------ELGEGCEMHAPRAVLNAVVMKRVTVAARDKETLTPRIVQVGTTIIVVFSETVEEHTILITIIESYGTAIVPFMLVVIKAEEVLPRKTERGGANAYNTEMLTIS-EDATAIRYHIPLMTITLISTMDKKGIELTIPIWTTTAIPDVVLPMIERRLGILSSLAVEIKVVDLLLEIAESMRLSIAGALRTIPTLTFDDQQVLE-VIARDLLFGYFYNAILT---ESIGLEMDATTCDTKEVEHIRQLIGSARCIAHLDRIHAGSIHIDVNDVERAWISASIAAIQLDGEFLSHIVSHIDIAELLGPSIVSGIASSDRHKIALIDIPEMGNKIADHSFAIIMVGVEIGKTPWVEATIRAEADRGCTAKVHVELEDPERSSKRIACENTLAGNLDAKHTLCVGACRVKIVSFISNEYAAVIIKLEKRKKASSRLDAPQQIAVIKVGGANFIERIMVRFIAVPMREPIEFQGLKADFMVKLNLNDQVPNRERYFLIICVPEGAAVTIPVPLAQDVFIRRRAYILSARQAGGTTYHIPEIITNTVKRLYI-IEPPEALIRNVWIRKYRALGILRSDANLGETQHQQFGVSRITRYRTLLESRRKFRIDFGQDPIRSIANICSCSVVERLITTNFAM-FRYNAMTASQKREHKV-DIDILMVDEDRFSVMYATRSVVRSLMERKHTQNIKMEAIITVDAVVGAVTALIEIECLLAYSINKGVNPYHSISKRTKYDILKPFYGRG-RMARVASEGHKRTAKTVIEKRIRSGPMVCVERIITKVVPRKDETWHEMVLIDRLRLINVIE------------------------------------------NGDALKNMSASRGNLSYDAAAATYFHDFILHALIRATMVVDI------------------------------------------PRKQKAYPRQRSKPRKYRTGVAAKTIDTGEVRHPMINDE---IGLFRIQNDSEGLENIVRQLRIYCFHSEKDVVLTLLVILVALVVRLRVQLDPEAIGIVDTALRLKTQYDE-CGIDDADKKV---ITEIAIERRMIRHIIEIYDTNVIELTGRRIVEKAIRGIMAHV------------------------------------------ENVEVTIEINIARALYVAIESMGCTDEPLPSSTIGILVLLNEIEEPSESIASTGRMGTHAQPSQPENLDHDHNDIILTTVPFSV------------------------------------------LPQVHQALQIQQTALEEEKKDAYKQLIKDEEKETLAEEIKFQ----TMAESSIKDNDEKLAINLQKEPVLYDRIVLMEILVDILIYNNCGVQFEDIIASRESEATGIGKIKPDWLLEVIYGSHVV-SIAAMMLLITFEITDGYTSALEAGVPGRRDAESAARVLYVDE------------------------------------------------------------------------------------HHSTILTVKMAKVDEGTQSIVEQRDKFGVIKNKPAAAADGMAIRHLLKVQTKIGRRPTTISEVKELKIRRDGVDEIMTSTERSR------------------------------------------KVTIGGESIIDVRKQKFASIMYSQRDFVIVVADVTKVQAAIK------------------------------------------DELLVSMVPGPADGGYETQFI-LVILIEIAEAHFQHSLHKCIEGGIDLTLIASYVLKPFLRVYNLIPDLMTLFVLYMESHIGIL------------------------------------------------------------------------------------LQIISYVNARKYQLGDMISAGVRLIGRVQLRERIHGDPIKVEYTEKALELEATKKAALPIAPCEKNPKKQDAFGCAAKGMIELISSAFEAESSAQDHTILETDLVRLITIAQALQATMTKKGAEAI-------------------------------------------MIEDKELVIVDIHEPKAVRFVVNVIVSPDEEALIRLIIIVANQHDSIFSMRTAADLIAHASIGGEKTAKSAVQFGEPERLSSV
>Acidianus-ambivalens-DSM3772
RSPLYLTIMFQLIATSGVAISESSDELSEHSIAASGYVNEVLNLVEQAPMKGEEYIDDRWVLRIGIYSKYRYEVILVHERRGYYPQEVELEKIQHTVIIGFTLHKFRVSFAAGIQYLTIFPEILSK-NPLVDKGVKIPKKQAANLKRKRSFPDIDQTQLAELTAIRITYQEESRENRETVVRGLPGQGVYSGYRPLVGVDVLPINQRLL-AYYMPDKSRIPISYLVNTMVKGDKLLDRNVKKPTLKIEPSNIIILLISDPENENCSKLAKSSKDKSVPISKDLGQKSLELGYANKYKGVYTSMIHLVSDTSGHRYSIEYLTRIKIKDIEKLKEELEMLDAIKNPEAFKEVDDLKE-ASTIKRTHVPGLLKLSPSLSEI-------SKKIIL-FTKTSMRSVPGPRDERKLRDSNTR----HSNRLRERPLSSMYKPGKVKSGMHRQVVGKRAEGNKIVRPL--RSLKHVLSIEEYKVLALGVEQLWKVKPGDIKIKSQVTIYYVIIVTSLIADKWEPFITAGEDPQKVLDLGVRYRMLHVDIIKEV-EMVINLRKAGKRRLRKIRSIHDVVPVKSLGYDKISRIRVVL---FPAEVIQIDRVTEVTVRVRVGKGILTIPVRIVIEERERLLLGSIKLVKVSSVEIAPFFPMLDLYIADKGLADTEENDIYDD-LRAAKNPDVKTDIAIENKVKERRKRKRVKEIDSYLFKDLIQ--KHIGGTNEKISLNTKDVVVSYAGISAHVTELYPHGSKKEG-------------------------------------------PWDFRTNKKVYKKIIYHPPVIILEISNVKLEIIKKAMGIA-QYNLSYANAARLAGFKTLRPFPHSSPRWIAAAAYGGDLVQREFFAGSFRKDGRDKELVTFGIGI-IFAIIPLGLLDGSLFIILIVDFWTNLAKLFVPADHNTAEKILIAKIVRLMKYYIKLNKPY--------DLIVKLHNFFIGVFSSKIKVVGEIFKGQYLMNIVK-----RALERREYEKELLPERQLNKPLAESLENAQAITLEIQILGVLFMAEVE-PYSLEIVDLVIKLYVREEISKITVIPYSEMLIAADVVILYRDVKLAAVGLSAVLLEVLNITIVALPLLEIVEKLLVYLILKMLLLGIPEDK-VRKWLANYLDDKSRRILDVMQR-----NNTYELNSCDMELVEKERVIASIVRILADILEKIVEVVELNNFLSGKKKIVNEPIIRMIASSVDLPTLYDLVQAVAVNFDYLLEDVILMKKL-ID--GIF-KTYMIDMDF----HKY----FAYGKHKRFQTMMEGKDFIYLVIKEKFVESLLTLLEEKFKIYWQSKDVLAELRDAVWESHSEEVESKVTVIRSLFKTDFGRVVGYIEGETNLLALRKVASYYPLSILKVMTNGEIKPMDKKIAY--------------------------------------------VDKIIFTKDEVSNLFKLLNREK-IPQRVIGPDGNIMDNVIDG-ADKEYIPCVIKAKTVVVTATLAPDIEKILDDIDEPDLAGVIFNIIKQDRAFYFIPYFVK-LDNIGENKNIRVRGFEEEYAKLY--------IKFGVVAAQGAARGIVLKKLANLVVIVELIDSVFVDD-VATIDAIHNDNLRLEPEAV-ATELISEAGDLMEQKDAFYTTIYEEMTLSDNPPVLTIPIKEIGMPEKVNLNKSVKLEALKGLIVSKNPAGRLGGALMVMGIVIARYEAKNLPEILKAFLKLE----KARKEKTDTMTAGQAISGTKGQKIDEVFQGKNERAIILYEMPIGGVKIKSSVDCVIELLTKVNIRGLTQAKKSNQGKGNILGGPTYDYVKGIHAAKKNFLWLHVLQSFPGTVGIAKVLPEI-MVINMKIAAASLVLNWQPVLEAARLPVTIIQKQIAGIDSISIDYGFKKRDTKAALVTIKTHPIENEIITKVKSGVTLIDKLTEVDDAQAQIDLLEAAQK-EMSGLFKKVLSYVEVTAKLEKKVDLQGNRKLRRMGLELIRGLYNVPDTYKKKIVEVPSEYRIRIGDAVIPNISVDEIALLISSAGVYTSLFGALVKI-DMIIPREHKIEMGVNKKILAILVVNADAAVKAVEVTVEKSITFVLDGISTGLRILESLILKGLNNLEGIYRKGAGIEPYVIVALAMFVSHSLLVIR-KSKFIPFSFIAQEKWAALNIIDLFRLDIKV-----------QLGFYLDRNPFFAGGFKLVKGVDIVIVDASGAVKEGARLTHLLGVVVTLNIVRVLVTLAIEKEVEVGSEYVNGVVYQIGNHFLLALLTLLMDEINYAAQLDKDYIVELENFKENCGSQYSVVKELQEKPSPELLIGGLPTSGLTTKLQALVDGKDGEEKKDRDFANDWKVQMWNLLYVDIDELMVKDGFKKGIRGGRYENDSIDEPWWKLPSVKELSDYHDQEDKQKMGPLDEEWGKSQFWPTYNFTVGNNVTVSLMLEAKTIIIPKIVGVAPDKKPEDLRGTGGIAFQVVPVKNIPVIHEETKMKTDFDPEPLFKLKYTIGPIACIEVLKKLLDIYEMTKLIMPKIVSYKKMWLTENSEPQTTMTIELLFEDVLSVS----------AHRIKLRSDMLHTKKEKPDVNYFGKGAKILKREFSAIISIALRIIPVEAWLSAVYLSVTEMLHKSAKDPKKEPEPRDARDFSIYLVILMVNYRFLLINIKLIS-QGRLQIIGKDTSAGPLDKALEKFKLLKAEQIVEFYTDIIFRVKDVVAGPGTLN-EVQA-LLRVDKRGYKYIEKYGRQFHMVSDVKINISPQLINWNEVHIKKLPVIALFTEVPLAFENETSNDLIIPLYVSKVSFWLGKGGLKLKTLFRKYRDFRVEWEFLWATGMSKPKYAVISAGSKIPELAPFKEYFESFENQKYSTAKIAIEEFYGWGPPAGLDLEYLSR-ELFS-AIEIHLGKKDKINNTKSKYFGTIVLFKEQHLYNKELGGMTEAFNPKAVLKVIVPKRLNVSEDDSEITMPVYVNLGTQMTILFNQHLTEEPLEISIIEAYAVERLPIKIVIVLAKELI-MAKDIGAANAYGEGVLTVDYRSKGAVEYSAPFNTVTLVSTVDGKGVDLTIKVIGINILPQLVLPFIEFRLYIILSSYI--EIVTLLLKLADSLLAKIIGYKRTVPTLTYDKKDILEETGLEDIL--TFYEAIEMEESNFVSVYLTETLIYIAELKKIGELLTDAKSTCSLEDIYPSGVHIGLNNLSKAFVSARVAKIWIDGELLKMVVSYIEIAELLASIEMENIASNDYSTYGLVSIEEKEEKIVDQASSL-MIGVDLGKSRYVKPNYVIKVG--LNVNATIDLIDPKNNTKLIAVEARLEAELDAENVLTVKAVRIRMANIVAREYAAVIIQLELRKKFKARLKFPMEISVVKVGGGNFIAGITVRYIMVSLKQPVKFKSMKADYMIKFNLNTTVPNREKHFIMLAVSEAAATIIP-VLSTYEFIRRRIFILASRFVQGTTLRVPEMITAIVKRLYLPVEPPELLLRNIWIRKFRMLALLKQNATVEETIKQQLGIGRVIKYRQFLYAELRYKIDIGMAVIQAIRDVCSCSVVTKTISSNFAVDFRKSDMVSRQSRQQRIRTIDILMVKGNKFQVMYATTKVLRSMI-KKHTRRIQMGAIITIRSVTGVYVALLEIDALISYAIRKEIDEKDLVKAKVRFRLHEPFYGKNIGIKRVAKYGHHFTAKTSVEKRIRWSVKVVIDKIVTKEVPMKHKKWKEMIVIDRMRLVEVIEFAQMVVDFTLQYKDQIEVDRVDNAPKYGVKE-VIDKKIRLAFNSDALGDFSAAQGNLAVNAASTKYFNHFLLKSVIEGTFLLDIINQMVLLKVEKSVSLRNRSINKTIGL-PKKYQFADRKKTEKWPAKQKMFPRRTSEETEYKREVKVKRIETGTVIHAMIDNKAERLYPFKEQDKSFGIEKLITYTKTLGVLNEEK-------------------LPEKVIGEIDGNLTCKTEYKTKLSLTELKGNYEYKITDMVVDRDMIKNVLEIYDDNLVKVISKKTIDKAIKGVALKVKEDLEVGITAMNLRLLDVQVFPADIADRIREKALIKIEKVKLKNVKIRIEIKIAEKMYVLYESMAKLDDVEPMKTVGVIVLLNPIEDSSLTIEATRKLGTHSQPKAPTNFAHAHDDVTLVGVPFARAI--IYAKLETDIILSFFMGMPIVVGGLRRDEKGFVVIPII-IPEVTQILQLKEDELNEESKDTYKNLVRAEDREILSLSLKFNISEVTLRESKIYDSDEGIKVKIQKRDVIIGREVLIEIFVEILVIKGCGVHKEDIVAERESIAPGMKKEEGAYLYHVFITSHVVDGFTHIMLLITMKLFKDLTSLIELGLKGIADLESAAKALYEIRRRFELPPSPIMDSVPEVPGFLATQEVDLEIGI-QFRIEVIAYSAQCLEGIRILLLASKIMAAMALFSSEEELKYTMLAEESKRRHYATIITIKMVKAEKPALNAAGELDKIAIIKSGPPSASDSRRFKYIVMVPAKIGNGKDRLESSEKIELRRDTARNREISRSLKRLATATIDSTIVIVDNAIENVKVVKVNITPDVKSEYKSDVKLLEVSVGGEEIVNANKTKLLRILFTSKNLRIVVTEVELVQAAIKIEIN-LEFVQNYIGDLLLILQGNAIQEYTVSVDRIELETKAEEELAISYYTARYNNGYELQIVELVIMLVLAILPLQHDLYKCLD-GLDVNVTVKLGPIPFQGVFNVIIII-VIIVINSGSNVDKILEYTLKPAKTTILRGGSPMEIIARLLDELKLEAYIKIDTIHERGLQHYRVAIGGVNILVKKTVIPFRTAVIDTEIRAWPKASTV-KKIPYLEEEKYQLDEMISTALRLLTRVEFRETIYGEPIKDEYKDKALELKASKKTAYEIAPCEKKPPSKKALQAAAKDALEVLQTAFKSFASAQGQTIAETDMVKIIIKGVALNVAVNELHVWGVRGPPGFRLEATMTAFLATMQKGKTPNLIIDTALAKSLPIIGGFLLKNSEGKYLDFQDLCIVRAVLKLIKECNMGAIVKLESLLETRHEEIVAMRIVANLIGNGTINGCDTALPPIRFASVPQLSSV
>Acidianus-ambivalens-LEI-10
RSPLYLTIMFQLIATSGVAISESSDELSEHSIAASGYVNEVLNLVEQAPMKGEEYIDDRWVLRIGIYSKYRYEVILVHERRGYYPQEVELEKIQHTVIIGFTLHKFRVSFAAGIQYLTIFPEILSK-NPLVDKGVKIPKKQAANLKRKRSFPDIDQTQLAELTAIRITYQEESRENRETVVRGLPGQGVYSGYRPLVGVDVLPINQRLL-AYYMPDKSRIPISYLVNTMVKGDKLLDRNVKKPTLKIEPSNIIILLISDPENENCSKLAKSSKDKSVPISKDLGQKSLELGYANKYKGVYTSMIHLVSDTSGHRYSIEYLTRIKIKDIEKLKEELEMLDAIKNPEAFKEVDDLKE-ASTIKRTHVPGLLKLSPSLSEI-------SKKIIL-FTKTSMRSVPGPRDERKLRDSNTR----HSNRLRERPLSSMYKPGKVKSGMHRQVVGKRAEGNKIVRPL--RSLKHVLSIEEYKVLALGVEQLWKVKPGDIKIKSQVTIYYVIIVTSLIADKWEPFITAGEDPQKVLDLGVRYRMLHVDIIKEV-EMVINLRKAGKRRLRKIRSIHDVVPVKSLGYDKISRIRVVL---FPAEVIQIDRVTEVTVRVRVGKGILTIPVRIVIEERERLLLGSIKLVKVSSVEIAPFFPMLDLYIADKGLADTEENDIYDD-LRAAKNPDVKTDIAIENKVKERRKRKRVKEIDSYLFKDLIQ--KHIGGTNEKISLNTKDVVVSYAGISAHVTELYPHGSKKEG-------------------------------------------PWDFRTNKKVYKKIIYHPPVIILEISNVKLEIIKKAMGIA-QYNLSYANAARLAGFKTLRPFPHSSPRWIAAAAYGGDLVQREFFAGSFRKDGRDKELVTFGIGI-IFAIIPLGLLDGSLFIILIVDFWTNLAKLFVPADHNTAEKILIAKIVRLMKYYIKLNKPY--------DLIVKLHNFFIGVFSSKIKVVGEIFKGQYLMNIVK-----RALERREYEKELLPERQLNKPLAESLENAQAITLEIQILGVLFMAEVE-PYSLEIVDLVIKLYVREEISKITVIPYSEMLIAADVVILYRDVKLAAVGLSAVLLEVLNITIVALPLLEIVEKLLVYLILKMLLLGIPEDK-VRKWLANYLDDKSRRILDVMQR-----NNTYELNSCDMELVEKERVIASIVRILADILEKIVEVVELNNFLSGKKKIVNEPIIRMIASSVDLPTLYDLVQAVAVNFDYLLEDVILMKKL-ID--GIF-KTYMIDMDF----HKY----FAYGKHKRFQTMMEGKDFIYLVIKEKFVESLLTLLEEKFKIYWQSKDVLAELRDAVWESHSEEVESKVTVIRSLFKTDFGRVVGYIEGETNLLALRKVASYYPLSILKVMTNGEIKPMDKKIAY--------------------------------------------VDKIIFTKDEVSNLFKLLNREK-IPQRVIGPDGNIMDNVIDG-ADKEYIPCVIKAKTVVVTATLAPDIEKILDDIDEPDLAGVIFNIIKQDRAFYFIPYFVK-LDNIGENKNIRVRGFEEEYAKLY--------IKFGVVAAQGAARGIVLKKLANLVVIVELIDSVFVDD-VATIDAIHNDNLRLEPEAV-ATELISEAGDLMEQKDAFYTTIYEEMTLSDNPPVLTIPIKEIGMPEKVNLNKSVKLEALKGLIVSKNPAGRLGGALMVMGIVIARYEAKNLPEILKAFLKLE----KARKEKTDTMTAGQAISGTKGQKIDEVFQGKNERAIILYEMPIGGVKIKSSVDCVIELLTKVNIRGLTQAKKSNQGKGNILGGPTYDYVKGIHAAKKNFLWLHVLQSFPGTVGIAKVLPEI-MVINMKIAAASLVLNWQPVLEAARLPVTIIQKQIAGIDSISIDYGFKKRDTKAALVTIKTHPIENEIITKVKSGVTLIDKLTEVDDAQAQIDLLEAAQK-EMSGLFKKVLSYVEVTAKLEKKVDLQGNRKLRRMGLELIRGLYNVPDTYKKKIVEVPSEYRIRIGDAVIPNISVDEIALLISSAGVYTSLFGALVKI-DMIIPREHKIEMGVNKKILAILVVNADAAVKAVEVTVEKSITFVLDGISTGLRILESLILKGLNNLEGIYRKGAGIEPYVIVALAMFVSHSLLVIR-KSKFIPFSFIAQEKWAALNIIDLFRLDIKV-----------QLGFYLDRNPFFAGGFKLVKGVDIVIVDASGAVKEGARLTHLLGVVVTLNIVRVLVTLAIEKEVEVGSEYVNGVVYQIGNHFLLALLTLLMDEINYAAQLDKDYIVELENFKENCGSQYSVVKELQEKPSPELLIGGLPTSGLTTKLQALVDGKDGEEKKDRDFANDWKVQMWNLLYVDIDELMVKDGFKKGIRGGRYENDSIDEPWWKLPSVKELSDYHDQEDKQKMGPLDEEWGKSQFWPTYNFTVGNNVTVSLMLEAKTIIIPKIVGVAPDKKPEDLRGTGGIAFQVVPVKNIPVIHEETKMKTDFDPEPLFKLKYTIGPIACIEVLKKLLDIYEMTKLIMPKIVSYKKMWLTENSEPQTTMTIELLFEDVLSVS----------AHRIKLRSDMLHTKKEKPDVNYFGKGAKILKREFSAIISIALRIIPVEAWLSAVYLSVTEMLHKSAKDPKKEPEPRDARDFSIYLVILMVNYRFLLINIKLIS-QGRLQIIGKDTSAGPLDKALEKFKLLKAEQIVEFYTDIIFRVKDVVAGPGTLN-EVQA-LLRVDKRGYKYIEKYGRQFHMVSDVKINISPQLINWNEVHIKKLPVIALFTEVPLAFENETSNDLIIPLYVSKVSFWLGKGGLKLKTLFRKYRDFRVEWEFLWATGMSKPKYAVISAGSKIPELAPFKEYFESFENQKYSTAKIAIEEFYGWGPPAGLDLEYLSR-ELFS-AIEIHLGKKDKINNTKSKYFGTIVLFKEQHLYNKELGGMTEAFNPKAVLKVIVPKRLNVSEDDSEITMPVYVNLGTQMTILFNQHLTEEPLEISIIEAYAVERLPIKIVIVLAKELI-MAKDIGAANAYGEGVLTVDYRSKGAVEYSAPFNTVTLVSTVDGKGVDLTIKVIGINILPQLVLPFIEFRLYIILSSYI--EIVTLLLKLADSLLAKIIGYKRTVPTLTYDKKDILEETGLEDIL--TFYEAIEMEESNFVSVYLTETLIYIAELKKIGELLTDAKSTCSLEDIYPSGVHIGLNNLSKAFVSARVAKIWIDGELLKMVVSYIEIAELLASIEMENIASNDYSTYGLVSIEEKEEKIVDQASSL-MIGVDLGKSRYVKPNYVIKVG--LNVNATIDLIDPKNNTKLIAVEARLEAELDAENVLTVKAVRIRMANIVAREYAAVIIQLELRKKFKARLKFPMEISVVKVGGGNFIAGITVRYIMVSLKQPVKFKSMKADYMIKFNLNTTVPNREKHFIMLAVSEAAATIIP-VLSTYEFIRRRIFILASRFVQGTTLRVPEMITAIVKRLYLPVEPPELLLRNIWIRKFRMLALLKQNATVEETIKQQLGIGRVIKYRQFLYAELRYKIDIGMAVIQAIRDVCSCSVVTKTISSNFAVDFRKSDMVSRQSRQQRIRTIDILMVKGNKFQVMYATTKVLRSMI-KKHTRRIQMGAIITIRSVTGVYVALLEIDALISYAIRKEIDEKDLVKAKVRFRLHEPFYGKNIGIKRVAKYGHHFTAKTSVEKRIRWSVKVVIDKIVTKEVPMKHKKWKEMIVIDRMRLVEVIEFAQMVVDFTLQYKDQIEVDRVDNAPKYGVKE-VIDKKIRLAFNSDALGDFSAAQGNLAVNAASTKYFNHFLLKSVIEGTFLLDIINQMVLLKVEKSVSLRNRSINKTIGL-PKKYQFADRKKTEKWPAKQKMFPRRTSEETEYKREVKVKRIETGTVIHAMIDNKAERLYPFKEQDKSFGIEKLITYTKTLGVLNEEK-------------------LPEKVIGEIDGNLTCKTEYKTKLSLTELKGNYEYKITDMVVDRDMIKNVLEIYDDNLVKVISKKTIDKAIKGVALKVKEDLEVGITAMNLRLLDVQVFPADIADRIREKALIKIEKVKLKNVKIRIEIKIAEKMYVLYESMAKLDDVEPMKTVGVIVLLNPIEDSSLTIEATRKLGTHSQPKAPTNFAHAHDDVTLVGVPFARAI--IYAKLETDIILSFFMGMPIVVGGLRRDEKGFVVIPII-IPEVTQILQLKEDELNEESKDTYKNLVRAEDREILSLSLKFNISEVTLRESKIYDSDEGIKVKIQKRDVIIGREVLIEIFVEILVIKGCGVHKEDIVAERESIAPGMKKEEGAYLYHVFITSHVVDGFTHIMLLITMKLFKDLTSLIELGLKGIADLESAAKALYEIRRRFELPPSPIMDSVPEVPGFLATQEVDLEIGI-QFRIEVIAYSAQCLEGIRILLLASKIMAAMALFSSEEELKYTMLAEESKRRHYATIITIKMVKAEKPALNAAGELDKIAIIKSGPPSASDSRRFKYIVMVPAKIGNGKDRLESSEKIELRRDTARNREISRSLKRLATATIDSTIVIVDNAIENVKVVKVNITPDVKSEYKSDVKLLEVSVGGEEIVNANKTKLLRILFTSKNLRIVVTEVELVQAAIKIEIN-LEFVQNYIGDLLLILQGNAIQEYTVSVDRIELETKAEEELAISYYTARYNNGYELQIVELVIMLVLAILPLQHDLYKCLD-GLDVNVTVKLGPIPFQGVFNVIIII-VIIVINSGSNVDKILEYTLKPAKTTILRGGSPMEIIARLLDELKLEAYIKIDTIHERGLQHYRVAIGGVNILVKKTVIPFRTAVIDTEIRAWPKASTV-KKIPYLEEEKYQLDEMISTALRLLTRVEFRETIYGEPIKDEYKDKALELKASKKTAYEIAPCEKKPPSKKALQAAAKDALEVLQTAFKSFASAQGQTIAETDMVKIIIKGVALNVAVNELHVWGVRGPPGFRLEATMTAFLATMQKGKTPNLIIDTALAKSLPIIGGFLLKNSEGKYLDFQDLCIVRAVLKLIKECNMGAIVKLESLLETRHEEIVAMRIVANLIGNGTINGCDTALPPIRFASVPQLSSV
>Acidianus-hospitalis-W1
RSPLYLTIMFQLIATSGVAISESSDELSEHSIAASGYVNEVLNLVEQAPMKGEEYIDDRWVLRIGIYSKYRYEVILVHERRGYYPQEVELEKIQHTVIIGFTLHKFRVSFAAGIQYLTIFPEILSK-NPLVDKGVKIPKKQAANLKRKRSFPDTDQTQLAELTAIRITYQEESRENRETVVRGLPGQGVYSGYRPLVGVDVLPINQRLL-AYYMPDKSRIPISYLVNTMIKGGKLLDRNVKKPTLKIEPSNIIILLISDSENENCSKLAKSSKDKSVPISKDLGQKSLELGYANKYKGVYTSMIHLVSDTSGHRYSIEYLTRIKIKDIEKLKEELEMLDAIKNPEAFKEVDDLKE-ASTIKRTHVPGLLKLSPSLSEI-------SKKIIL-FTKTSMRSVPGPRDERKLRDSNTR----HSNRLRERPLSSMYKPGKVKSGMHRQVVGKRAEGNKIVRPL--RSLKHVLSIEEYKVLALGVEQLWKAKPGDIKIKSQVTIYYVIIVTSLIADKWEPFITAGEDPQKVLDLGVRYRMLHVDIIKEV-EMVINLRKAGKRRLRKIRSIHDVVPVKSLGYDKISRIRVVL---FPAEVIQIDRVTEVTVRVRVGKGILTIPVRIVIEERERLLLGSIKLVKVSSVEIAPFFPMLDLYIADKGLADTEENDIYDD-LRAAKNPDVKTDIAIENKVKERRKRKRVKEIDSYLFKDLIQ--KHIGGTNEKISLNTKDVVVSYAGISAHVTELYPHGSKKEG------------------------------------------MPWDFKTNKKVYKKIIYHPPVIILEISNVKLEIIKKAMGIA-QYNLSYANAARLAGFKTLRPFPHSSPRWIAAAAYGGDLVQREFFAGSFRKDGRDKELVTFGIGI-IFAIIPLGLLDGSLFIILIVDFWTNLAKLFVPADHNTAEKILIAKIVRLMKYYVKLNKPY--------DLIVKLHNFFIGVFSSKIKIVGEIFKGQYLMNIVK-----RALERREYEKELLPERQLNKPLAESLENAQAITLEIQILGVLFMAEVE-PYSLEIVDLVIKLYVREEISKITVIPYSEMLIAADVVILYRDVKLAAVGLSAVLLEVLNITIVALPLLEIVEKLLVYLILKMLLLGIPEDK-VRKWLANYLDDKSRRILDVMQR-----NNTYELNSCDMELVEKERVIASIVRILADILEKIVEVVELNNFLSGKKKIVNEPIIRMIASSVDLPTLYDLVQAVAVNFDYLLEDVILIKKL--D-LGVF-KTYMIDMDF----HKY----FAYGKHKRFQTIMEGKDFIYLVIKEKFVESLLTLLEEKFKIYWQSKDVLAELRDAVWESHSEEVESKVTVIRSLFKTDFGRVVGYIEGETNLLALRKVASYYPLSILKVMTNGEIKPMDKKIAY--------------------------------------------VDKIIFTKDEVSNLFKLLNREK-IPQRVIGPDGNIMDNVIDG-ADKEYIPCVIKAKTVVVTATLAPDIEKILDDIDEPDLAGVIFNIIKQDRAFYFIPYFVK-LDNIGENKNIRVRGFEEEYAKLYIELIVNRSNKFGVVAAQGAARGIVLKKLANLVVIVELIDSVFVDD-VATIDAIHNDNLRLEPEAV-ATELISEAGDLMEQKDAFYTTIYEEMTLSDNPPVLTIPIREIGMPEKVNLNKSIKLEALKGLIVSKNPAGRLGGALMVMGIVIARYEAKNLPEILKAFLKLE----KARKEKTDIMTAGQAISGTKKEQIDEVFQGKNERAIILYEMPIGGVKIKSSVDYVIELLTKVNIRGLTQAKKSNQGKGNILGGPTYDYVKGIHAAKKNFLWLHVLQSFPGTVGIAKVLPEI-MVVNMKIAAASLVLNWQPVLEAARLPVTIIQKQIAGIDSISIDYGFKKRDTKAALVTIKTHPIENEIITKVKSGVTLIDKLTEVDDAQAQIDLLEAAQK-EMSGLFKKVLSYVEVTAKLEKKVDLQGNRKLRRMGLELIRGLYNVPDTYKKKIVEVPSEYRIRIGDAVIPNISVDGIALLISSAGIYTSLFGALVKI-DMIIPREHKIEMGVNKKILAILIVNADAAVKAVEVTVEKSITFVLDGISTGLRILESLILKGLNNLEGIYRKGAGIEPYVIVALAMFVSHSLLVIR-KSKFIPFSFIAQEKWAALNIIDLFRLDIKV-----------QLGFYLDRNPFFAGGFKLVKGVDIVIVDASGAVKEGARLTHLLGVVVTLNIVRVLVTLAIEKEVEVGSEYVNGVVYQIGNHFLLALLTLLMDEINYAAQLDKDYIVELENFKENCGSQYSVVKELQEKPSPELLIGGLPTSGLTTKLQALVDGKDGEEKKDRDFANDWKVQMWNLLYVDIDELMVKDGFKKGIRGGRYENDSIDEPWWKLPSVKELSDYHDQEDKQKMGPLDEEWGKSQFWPTYNFTVGNNVTVSLMLEAKTIIIPKIVGVAPDKKPEDLRGTGGIAFQVVPVKNIPVIHEETKMKTDFDPEPLFKLKYTIGPIACIEVLKKLLDIYEMTKLIMPKIVSYKKMWLTENSEPQTTMTIELLFEDVLSVS----------AHRIKLKSDMLHTKKEKPDVNYFGKGAKILKREFSAIISIALRIIPVEAWLSAVYLSVTEMLHKSAEDPKKEPEPRDAREFSIYLVILMVNYRFLLVIIKLIS-QGRLQIIGKDTSAGPLDKALEKFKLLKAEQIVEFYTDIIFRVKDVVAGPGTLN-EVQA-LLRVDKRGYKYIEKYGRQFHMVSDVKINISPQLINWNEVHIKKLPVIALFTEVPLAFENETSNDLIIPLYVSKVSFWLGKGGLKLKTLFRKYRDFRVEWEFLWATGMSKPKYAVISAGSEIPELAPFKEYFESFENQKYSTAKIAIEEFYGWGPPAGLDLEYLSR-ELFS-AVEIHLGKKDKINNTKSKYFGTIVLFKEQHLYNKELGGMTEAFNPKAVLKVIVPKRLNVSEDDSEITMPVYVNLGTQMTILFNQHLTEEPLEISIIEAYAVERLPIKIVIVLAKELI-MAKDIGAANAYGEGVLTVDYRSKGAVEYSAPFNTVTLVSTVDGKGVDLTIKVIGINILPQLVLPFIEFRLYIILSSYI--EIVTLLLKLADSLLAKIIGYKRTVPTLTYDKKDILEETGLEDIL--TFYEAIEMEESNFVSVYLTETLIYIAELKKIGELLTDAKSTCSLEDIYPSGVHIGLNNLSKAFVSARVAKIWIDGELLKMVVSYIEIAELLASIEMENIASNDYSTYGLVSIEEKEEKIVDQASSL-MIGVDLGKSRYVKPNYVIKVG--LNVNATIDLIDPKNNTKLIAVEARLEAELDAENVLTVKAVRIRMANIVAREYAAVIIQLELRKKFKARLKFPMEISVVKVGGGNFIAGITVRYIMVSLKQPVKFKSMKADYMIKFNLNTTVPNREKHFIMLAVSEAAATIIP-VLSTYEFIRRRIFILASRFVQGTTLRVPEMITAIVKRLYLPVEPPELLLRNIWIRKFRMLALLKQNATVEETIKQQLGIGRVIKYRQFLYAELRYKIDIGMAVIQAIRDVCSCSVVTKTISSNFAVDFRKSDMVSRQSRQQRIRTIDILMVKGNKFQVMYATTKVLRSMI-KKHTRRIQMGAIITIRSVTGVYVALLEIDALISYAIRKEIDDKDLVKAKVRFRLHEPFYGRNIGIKRVAKYGHHFTAKTSVEKRIRWSVKVVIDKIVTKEVPMKHKKWKEMIVIDRMRLVEVIEFAQMVVDFTLQYKDQIEVDRVDNAPKYGVKE-VIDKKIRLAFNSDALGDFSAAQGNLAVNAASAKYFNHFLLKSVIEGTFLLDIINQMVLLKVEKSVSLRNRPINKTIGL-PKKYQFADRKKTEKWPTKQKMFPRRTSEETEYKREVKVKRIETGTVIHAMIDNKAERLYPFKEQDKSFGIEKLITYTKTLGVLNEEK-------------------LPEKVIGEIDGNLTCKTEYKTKLSLTELKGNYEYKITDMVVDRDMIKNVLEIYDDNLVKVISKKTIDKAIKGVALKVKEDLEVGITAMNLRLLDVQVFPADIADRIREKALIKIEKVKLKNVKIRIEIKIAEKMYVLYESMAKLDDVEPMKTVGVIVLLNPIEDSSLTIEATRKLGTHSQPKAPTNFAHAHDDVTLVGVPFARAI--VYAKLETDIILSFFMGMPIVVGGLRRDEKGFVVIPII-IPEVTQILQLKEDELNEESKDTYKNLVRAEDREILSLSLKFNISEVTLRESKIYDSDEGIKVKIQKRDVIIGREVLIEIFVEILVIKGCGVHKEDIVAERESIAPGMKKEEGAYLYHVFISSHVVDGFTHIMLLITMKLFKDLTSLIELGLKGIADLESAAKALYEIKRRFELPPSPIMDSVPEVPEFLATQEVDLEIGI-QFRIEVIAYSAQCLEGIRILLLASKIMAAMALFSSEEELKYTMLAEESKRRHYATIITIKMVKAEKPALNAAGELDKIAIIKSGPPSASDSRRFKYIVMVPAKIGNGKDRLESSEKIELRRDTARNREISRSLKRLATATIDSTIVIVDNTIENVKVVKVNITPDVKSEYKSDVKLLEVSVGGEEIVNANKTKLLRILFTSKNLRIVVTEVELVQAAIKIEIN-LEFVQNYIGDLLLILQGNAIQEYTVSVDRIELETKAEEELAISYYTARYNNGYELQIVELVIMLVLAILPLQHDLYKCLD-GLDVNVTVKLGPIPFQGVFNVIIII-VIIVINSGSNVDKILEYTLKPAKTTILRGGSPMEIIARLLDELKLEAYIKIDTIHERGLQHYRVAIGGVNILVKKTVIPFRTAVIDTEIRAWPKASTV-KKIPYLEEEKYQLDEMISTALRLLTRVEFRETIYGEPIKDEYKDKALELKASKKTAYEIAPCEKKPPSKKALQAAAKDALEVLQTAFKSFASAQGQTIAETDMVKIIIKGVALNVAVNELHVWGVRGPPGFRLEATMTAFLATMQKGKTPNLIIDTALTKSLPIIGGFLLKNSEGKYLDFQDLCIVRAVLKLIKECNMGAIVKLESLLETRHEEIVAMRIVANLIGNGTINGCDTALPPIRFASVPQLSSV
>Acidilobus-saccharovorans
RRPLYLTLMLSILVTRGVAIEESSDEIGEDNIAASGYVNEALDLSEEVPLKGDEYIDDRWVLHIGIMPTYRADYLIIHDQHAYYPEQVELKIFENYVLFGLALQKLRVAVALGIPYLGIAPLLIDKSSKLVDSPVHKPKNLAKVLAKVRAVPNNGMTMLVDLSVIGITYKDGKREPRDLVVRGQPGPGVEASLRPLVGLEVMPISAGLLH-YYVPDPTGLLISLLLGTTLKGGHFLDRNVVPKPLVLNPETVFYLLLSDPENENDAQLVPDASDKFRPIYPEYAQRHLVLGRGSRYEGPYITHTKLYGTTFGVRYSILVTQRLSVSEIRRIKEAVTDFEALKIPETYREPDDLKSEPFVIKNVHAGGRLGLSPSLAEI-------AVKIFGMITRTTMHPLPGPQEERRVRNKTIRR-----YRLREKPRASMYKVGKVKPGMHRHIVGVRAVGDSITYALP-LVLKHILSIEEVEVLKLGVWQLRSLKPGDVEINSPAHVYVVLPVTAPLGHLWEEFRRAGEDPSKVLDLGVRYRTLSVVYIEQV--YSFNLSRYGRRRARDLRSVHSVKDVNYIGIQRPRRVKVVIEIGFPAEVIQIGRVAEVTVRVRIGKGIITVSVRIIIEERERLLLGRYKLDRISSIGLVKVEPRLRLYVAEEGLADTERGDVFDDDLRALGRPEIETDVRIG-RWLERKGRERVAGLSRYLFADAES---HELSTSARVAYNKDEYVISYVGISVHVDDAVPYHEEKKQVGPLD-EATIFIGVT-WSSNFGAFGYMLFAHYLGALTGFDNG--SWKRPNKKVYSSEIGHPPAVVIELSKVRLQLLEELRGFA-TYDLEYANEPRLAGLTTLRPFPFRAPKWIAAAAFGGDLNERAAMAGAVGKDGRDKGLATSGFGEGIAGILEPVLLGFAVIWALLADIDVGLTYALVSFEYITAAKLYSASTTRWVSLKLGLEKP--TSSNIFRPLILKISDSLLGTGSKNLREISSITPDFLIIRPEKKRLEEEQRQQEKREAMILPELNINKPLADAAVQVQALNVNIKVVGLLFMMDEN-QRSAEVAGLIVKLVEDSR-ADLLVLPWA--LIAADVLVVHRTVKMHAVGLSAVLVERMGITIVATKNLKIVM-VMIYLKIRLVML-LGDEVKLNKWLHEYLDDRSRRIVDVVKARKILEALTWQLKLTPVDLGLDEAQLVNMINILSKLLAKVKE-VYCSADVIGKQSVVNPPGLSMLARIVNLALSCSLIIRAIVQ-DYLINGVILLSAVYLL-LEA--EIFLLDLGAEARSA-YKP-----GRHRKVQETLSKAPRPYLAVKERFIEALITLLDAKFDENYEDKDVLAGLAAAVWAKYVEVVVSLVSIIKAVLSSSVGRILGSIENETNLLSLAGVAYYEPLRIVYVRLEDGYDIKERELIFRE------------------------------------------AESLVG-KSSVAVMLKMLFSGVELPMKVVGPDRGILDDPLD---DKKYIPCVIKAKTVVISTTMAPTVEKVLDDIEEPELLGIIFSIIKQEEAAYYIPYFFEKVGGVGVRRDVRVRGFSEGMAAAWPEVIVPRSSLFGPIGAEAAYRRVALKRVSNVNIIVTTISSPFPEDDVPTIEGVHYQSIRIYAVAVKGGIVSPEAGRLLTQEEAYYTAERDDITLGDRPPVLTIDVRSIAQPEAVGRNKGLKLESIQ-LLVSKEPAGRLGGAVMVMKLLISKYNVKEVPKILRTFLKIEGNPERMREEETDVIVRNQTMVEKVKQPVEEVLQGVETRAIILYEVPIGGLKLKSRLDYLIEKWQKIAVKGYTLAKANSGEPGVVMGSQTYNVSLGISAAKTDFLVRQVLQSFPGVVGDIKRIPRI-QAIRMKAAAAEAVLNWQKVEEYARLPASMIELQKVAVAEVKIDIGFKDKDTKAAIADIRSGEIEFEIILTIIKGVSLIDKITQ-DDAQLEVSLLTTEDAEPVPAVATKILDIAKLEGKLENQESIVYRKKLPRMGYPLVRGLTIVPTKSVKKIVSTPAEYRIRAGDAVIQNQTLKSVALLLAAVGLATATGAAHFQLVDMKIQLAHIFECGVNPQILMVLLVPASGAVSVVEVTSEEKFTFILNGANSGARILVDPLLRGLDSLELTYRRGVGLEPFIHYPFPVALSHSFVTEP----FLPFAYIGENKWSLFSRLLGFILEIR------------NAGFYIDRGPAFEGGASLIKGEKALLIDAGGGVEQGASLKLVMGIVVTLHIISVLATQVLEQSVEVGGEYVDGVIYVVAQHFPL-AMFLDIEEYARIYLIHPDTRLLLQNFRYYCGTMENYVRRLEDKPQPELLVGSLPESGILMRLQGLIEGKDFSEKEGEEYAGDWKVNMWNYLYVDLEELLVQEGFKKATTGMRYRNDSMDDPWWYLPSLGALDSYHGQDDEQSLGPLDESWDKSRFWPVLPTSVVRGITERAVLGARTVIVSKFVGIRSDKPEKDVKG-RGLDSIVVPVGWLPVTHEETKLKTDFDPRPLFKFRYTIGPISSVEVLIEILPV-KVRQKRLPTELAFKMMLLKETTAPQTSFWAHVAYYRI--------------SHRLRLREDMLHTRGDRPDVENVGKGGEIVPRDFQALAGVALRVIPVNAWVSSVYVRVTDMLHVEARTPWPGPGPRLAKGVEVFVYLIVISLAFVYVLVQLIR-SKRGLSFGYSK-LERIKQVLQQDEMIDVDVLVRYFIRRLATSEDTVKMVGTEEY--EGFP-TVDKRGYIILQGKDRQEHIVTDLEVIISPQVANWI-IDIKELPIVAVFGEVPHLFESVAEQEDVTPLFLSRQRYFQNRGALPLVVLMRTYRDYITEFSYVIATGSKGPKGAVINYGS-IHELAPFAEFFETFDYAKYSTIKVAGWDFYGMGPIAGVELDFLER-LLFCMAVEFHLSRSSVVEDTYDLFLGTVILKNEQYIAGKELQGMYEMFNKRAIINVIIVKRLNVSEQDSDVTVPVYVNLSTQVAIIFSKTLVDDSLELTLVETLAVEELPFMIIVVLAEELA-LLKEIGAANAYDDKVVTVGFQEKTAYLYSAPLLTIGLVSTFDGHGADTTVRVISSNIVPGYVMSFVDARVFYVGSLSI-KSVVD--------------------------------------------NSALLTTELRGASALLSEPTVDSSAVLLIGELISEARSIADFDRILPGGIDITVNDLSYAFVSAYVAAILIKGELLSHVVSHIELAKLLAATVMDGIAARDRSNYAVGSIPEKGRAKVAYASALVLLCFKLGRTPFVPPELLLKIG-PLVVKVIIELMVPSGASGRIAAEVRLAWELDAQDVVNVGAVRIRMADMIAREYVAVQIELELRKKFKIRLKYPMEISVVKVKGGLYIEGIPVKYIAVSLKQVKKFQGLQAQFLVRLGLGTSPMNREMHFMMVVVVDAAAKIIPAPKKIYRFVKLRIFIAATRQVTGVILIVTEIVTSVVKRLYLQYEPPDQLIRNVWIRNFRRLQLLRKDAVLEETLKQQLGINRVIRAKQFLTARVRFRVDIGKAELDAVRNVCSCSVVIKTISTNFAVDFRRSEMIARQSRAQKIRDINVLMVTANKYRVMRSTTKVLKSAIGKKHTREIRMGAIITIRATTGVYVALMEIECLISYAIKKEINEWVMVRAKLEYRILEPYAKKGLGIPKVARYNHYIDIIHSVENRIWWSAKVVIQKVITKEVPFRHKHWHEMILIDRLKLISVIEFTQLVMQFTLQTNRTLTLKKPERAARYGLKT-AIESRIRLALNGIAKMPLSASEGNLAYNAASKEFFHHFLLEAAVNGTFLVGIIDALAQLKVDPVLLGVLRAQMRAVGLKDKRYELNMKTKTDRWPREQKAYTRHSSKERKLRSPLVKKWVETGTIVRPVINDWKERVYPFRSEDEIAGIEK-VDSVRVKRIVLHVPVNRVLAEVVVEAIIRIRPDLPQKAIGEVDVAIRLKTDWKERLKIEEIEGKYEYL--EIAIDRDIIKNVLEVYASNLVDVVDGKVVEKAIRGVALTVSPSLSLGIVALPEVLAPITVLPADLLAGGRNLAFVSVRKFDPMNIRVNLEYTIAEAMYVLTEGMAKLD-LPSVRTIGVYVLLNPITEPTLQISATRKLGTHSQPKQPKNMDHAHDDVVVAGVPFARAVPLLEVKLEPERLDPFFLGVPPVVGGLRTESEAMVVRPIIAVPEAVKNYLLDQESLEETNGSAYKFLVKGEDRENLIKNVDLESSEVTLMESAIYTDDPGLRLKIQEHHVIIRREVLIKIIVEVVIIEGCGVEIIDIVAEKENIAKGIKRNRPKWLFSVFLSSHVLNAYAAPTGNLTLKIIPDLSASLWAPTRSFSDDKSAAGILYEERRRFSFPVQPTMNSVPLTRSMVVTQDVDFPVAVWNFRIAPLKFVARAIPGVRMLIVVRLVMAVMAIFFDKRNLTYTMLAREPKRWHYSTIMSARMVKAEKPALAAAQTMDRIAIIKHGPAAAADTRRFTQVIDVISKIGAGPTRIYQDVKLEVRRDGARRREISRKLKRVMSAMMEKTLVLVADAIAGVKVQSVNITPEVRSEYKSDVKLIRVTVGGEQVLNADTTKVAAILSTTKSFYIVVKQVEVVQAAI---VK-VSVVQGAVVSTFLVVSEKAAEEMVVAVERIELMTAMMAELGTSYYMARYNDGYDVLIIDLVVMLEIGVSPSQYDLHACIQLGLEIGAVVMVPNLPFGGIYAVVPVYKVCGPLAAGTIIGK-AEVTLKPAKTTIHRGGTVEEVTADFTSSVSVEAYVDFDELES------------------------------------------IYVIPYVKESKYQLDEMIAAGLRLITRVNLRETVVKDPIKDEYLDDVYKVTATKKTAVPIEPCDKKPPSKKAIDAAAGEDLKVVQTAIFALASAQSSTIAATDMVRLIIGGVALNVNIHESSAWGIRVPPAQRLDATMTAFAETMQRAKLPTLVMDVALAKSLLSLKEKLLEGTEADYDALGVLMLVQAIGRLIRKGTENPVVRLSILPQTQFSVIVAMRVVAKLVAGGTVKGCFTALKKVRFASVPYLSAV
>Aciduliprofundum-boonei-S013-40
------------------------------------------DLSADVPMDEEEYVEDRGVGTIGIFAKRDYDILIIHEKGAYY-PKVKLKLAEYVVGVNIAMQRLKVGIALNLNYIQIFAKLMEE-SKLIDIPVHGRKKTANAIKRRNAMPDEDHTMIAEIKRLDVTYKKTDRAGRETIVRNLIGPGMNRSIRPMVNVEVLTINCGLRKIHYAYDVNGMIIPWLVNSVVPGGKILDRNLEKKTLKIKPTEIVYLLITDREPEGCVTLGPTSGDIPKPVDPLKKQALLEMGTAQRYDSPKAKKVKLNRTTRGHTYRIAYKDRLAVDDLVKVRERVVDLAALKEPESWKEGEQLKMGPLAEERSKRSRKYKITPSFAEIKVVIDTGEKRIVGLYKLTTMRQLGGPTPMRKVRNSAMQYIEEMSPRKRERPIRRLAEIGKAVPGFHHHIVGMRAKGGKLVHPLKNLELEHLVPQEEEKILELGVENLKKVPVGSIKIKSPAIVYVV---------------------------------------------NVPLRKKVPRRAYKLRAIHPVWNVEAIGIQKPSKITVAFDEATPAEVVEIGRMTEVTVKVRVGKGILTVPVRILMEARERLFK-SLLLSKITSAEVADVYPAFNIYVSDPF--DREE-SIYQDDFRALKRPDIKTDIKIGRRANYIKMKKKMAGIDRYFFKHLKAKFEHPKKTDERLALNADNILMPFSTTTGKIDEAIPYNLEKKEVGKWEIVDTTVIGIK-PAKYLGLIGLQLLAKFIGALWGFSSGRPWFKRPSKGVYGRKVGHPEVLVLEIARVKTEIEKKALNILP-EKIAECNVPRSAGLNTLKCFPRNSSKKIAAAAYGGDLKERELYPSAIGKDGRKKRFGLTGAGQLIAGIIKFLLLTIAITILMKA-VNIKIAKVIVRADFLGANSFLRAQSIRSLEKYIDFRKPFFSRKNIMHELIVEKSNNQIGRDTYHIERIAGVLGDVDINRPHKKRMLEAENDEQEEEAQILPERELRRPLANAVENAQSITLSIRIVGIGFLIKYAEPWKMKLIDIVIRMAIRDNKKYILEIPKEVDLITAEIVVLYRTIRFLKIGLHAVLVKRLGITIVAVKNMEILKKFLMYWEMKPISLFFDKGEE-RKYRIDYLEKSSRKIREVMKKKDILRELALAAEELAVELDVDEAKIADIVRLYTEDIKKILDVVTLCGKIAYKKKIVNPHQITWVASVVDAPVFFANVMTVEVMIDFIYNEVVFLRNDDFDIYDALLGVFLIEVDFETRYHKYQVNLYAYG-FRTLIDKFEKHKRRYLVLEEEFIKALLTMLEEKFHYKYEEHTLFAELKDEFWVKNIVPVISGLTIIKKVLD---GRIVAELENATIPLVLNKVAIYHPYNPLKIRVKSG-KPQAKRALMEEVGCFANAANDAGVVGLLFISIYLIVIALEPYNWMASMSFAAGAEMVVDDIALLDVLLKMIAEDKRIKLKPGEADGNICEEPLDK-VEKVYMPCVMTSKPIVIDQSLYPHVEKVLVDVEEPELKGVAFQ-LYQNDSLAFIVYYVDIGNMIGIRKLNFCRGFDESVAKSFFDMIVKLT-RFGVMGADGAHKHRFLKTIANIAVIAELIDDVFVDDDVEAIAG-HNDSKKFHALLFFGDLILGEYGRLNKKQTAF-TSKVEEVTVRERPGVQTTPVEDIG-PEKIRLRDEIKVDAKETLKVQKNPCGMLNGSLMVMGIIIAEYKVKELPDIVKRFLKMV-NPERLQKKEIDVMMQGQMLVEK-KEKYDEILQGCEERAPI-IELKNPLVKFKEDEEYVIEMLQLETIKGMDLIKKDTK-KGK-RGGPTYDIINCIHAAKKTYLWRHVISAFPGTVGTAKELPSV-------------------------------------------DYGFDNKDEKALIVTLRTGPIEFEIIKKVYSGISWLDMLTQI--ATLQISLLTAEEMEEIPVIAKKIIELTELKIEIKETSAV-------------------------------------------AGNFTVKNVALMISA-GIITRTLGAFISL-DSKW-PEQQIDIGVNNDFLGSVLFEADAAVEAVEVTVEEKVTYVIDGAKSNDRI---------------YRRGR-EEKYLHLE-ISAVAHGLLNIV------FDSFLAKDKWAAKEKLDFFRLDITTSELKEIGGLDPEAGFYVDKTYILMGGIKAIKGYDVDIIEVAGVVEEGGNLEILIGAIYLLHIIKVMFVQGLEREVEVGSEYVHGI----------------------------------------------------ASPGPELVN-TLL-KALTNKLQFAVEGKNVDE----------RVKWMNMLHVELDKLEVEDGYGKGKKGFAYKTSSTDTPWWYLPSIGKVSDYHGKKCVQTWGDIDERWDKVEFIPSFRAQMVEGLTVKRDIGAKIIVLPKFVGAVHEHTHVDIKGDADLMVPIVLLEEIPIDHQETRFFTEADPRTYFKYEYTVGPIVALDVMLYIIEIYKIVNEEMPRKIAYKKMWYPENTEPQTTFFSHVLNEEVI-GE-KVFIDTWHKVHRIRFRKDIMHTKGEDPDVNHVEDGSI----HVASIAGLTHKIMFIEGLRAMPYVKATNMLHRRAREPQEDTDRRYMRDICVFLIVLIVDMELAFIISSIVGEEAVMRRIGKDSKQDPIDQIDESVKKVEKEIIVRFFDLIIINREDVLIPSGTFEI-NNGLPLWIDRYGFRYME-EGRHIFKLYDLEIIISPQKENFDQVHLRRLPVVTLFGDVPIIFEEENKNEFITPLYKAVSNYAIGKGALGLIELLRNYPDVIYEWAYYISTDKTGPEPGLIGAGK-YPELLTLTAWMETFEVKGYTTIRMSMDVYEGWGPPLLLELNWLDE-EVNAMVISLHFPPKKVITNTSKNYFGKVTLLKEKELISN---------------------------------------------VIFSEKVDENPVEVALINIYGIREIPFKIVRVKADALAPLYKERGASNAYGNGLLTVGWEKETKYYYMFK-FTYIGIATIDDKCIKLTVEILTIDFFPRLALEIIFYYLYEIVSLRLKGRIAF------------------------------------------IFYEAILTPKSKLVALMVKKTGLFSKDVNYLEELLNKSL---DLDKIHAGGIDISVNDLEKAYVSAYIAEIVIDDEFLSHVVSHVEIAELLGNTIVDSISASDHENVALVEIPEKGSKIVEHAFAL--------------------------------------------------------------ACRIRMADIIAREYVAVIIELE------------------------------------------EFENVKGEEMVRLGVNEKSPNKERHFLMKAIP-GAAKIIPKPFTVDMFIKRRMYILSQRQSIGPTLNVPESIANTVKRLYLKIEPPEKLQKNIWLRNFRQQPLLRANATLERTIRQQFGIGRVLKYKKLLESRRKFSADIGKAAIRAIEVICSCSVVIKVVGTNYAVPFRYSEMAARATRERKI--VDILFVRANKFEIMYATRKVVRSL------------------------------------------GDKDSLRARLKFDIKRPYYSRG--IGRVVKHDHHRVEIMVVE------------------------------------------FTVANILFSLQTLDVARLIMPTNPPKYGIKSVIIDEELRSAINGAV-GDMSASQGGTNWDAFAKNYLDGFIIIAVIDGTSIFEI----------------------------------------------------KSDEYKYRSTVKKKRVETNKVYHPMLDPKEY--LPYREYNDIEGIENVIYEIKIYSLHNERNVARGLLKIKIELVIRVRTGLPPKVVGEIDTEIRLETDYKEKMGIAKVDKKFAYLIDQIAISLYLLNKIIMVYPVNIIKVENQFSVDKAIKGLAISISGDINIFLVALNRRILDVILTPARIMDKKKEDAFIKIEEI-IKNI-VHLEENIAKKMYVLLESMG-FEENLEL-TLGVYILLNTLEDPSEGIAYTTKLGTHAQPHQPENLKHEHNGIIVTTIPIKR-----------EKLEEVFLGVPEVVGYIAL-EKAVVVKPIVILTHLEKEAQLGQESLEEEEKDAYKSLVRDEE-----------KREITLAESRISNDDKGIKLSVRKSRVIYDRRVLISILIDILIIRGCGTKIDEILAQRESEAPGMLKIKENYLMEVIYGSHVVNSITTFMYLITLKLLKNYKSAIEAGIVGRAEEQSAADLLYEEKRRYAPPIDPRMWTIPLSEKAILTQDVTKDVAVYQYQIKVIGY------------------------------------------HFSTIITFKMVKAEEAAKEVAEQKEKIEIVKNRPAAAADSRKFKYILRVIQKIGRNPKKIESEQEIRIHRDSKQDRLICREKSRYVTTLIEKKLTFIRDAVANVEVEQVNITK-VKKGYSEEVRIFHVEIGGEVVMECKKEYWKAILYAKTNFYIAVEDVKKAQAAIKVSVGHVKVIGDLVGEWFFIIEGRTIEEMSASVTKVELKTKKRLRILVSMYPGKFMRGYETQFINLVVAIEIGEKYFQHGLHGCL--GLDIDLAGNYPKIPFQEVYNVLLHIITFFIINTDKHIYVLVQYLVHPAMRVPHKHGTTQRMKAKFLDEIKIIGYVSLDTEHEAGLPTGRLAIQKVGVMIKKSMVPFRTQAINEEIKAWPRAASVIKIIPYLMKNSKQLDEMISTALRLITRVKLRETIYDSFLIDEYREKMLSVESTKRVAIPIAPCEKGPATKER------------KTAFTNLASAQDNTIVQTDLVKLIIGGWGLRATMHEESAENIDFPPMPELDATMTVYALSMSLRLFPEVVIDVAFARAQAAAHKHLIY-VEVEIVDYRKYLLVKHVLNIIVDPNEKALVILVVLYKTNHRIIFSLRTAVNIVAGGTVGGLKTAISEIQFAEPPDLNTV
>Aciduliprofundum-boonei-S142-21
L-NFLVRTMAMKLAKVGHASDGLIYRVKEVVIDAGYVITEGFDLSADVPMDEEEYVEDRGVGTIGIFAKRDYDILIIHEKGAYY-PKVKLKLAEYVVGINIAMQRLKVGIALNLNYIQIFAKLMEE-SKLIDIPVHGRKKTANAIKRRNAMPDEDHTMIAEIKRLDVT------------------------------------------IHYAYDVNGMIIPWLVNSVVPGGKILDRNLEKKTLKIKPTEIVYLLITDREPEGCVTLGPTSGDIPKPVDPLKKQALLEMGTAQRYDSPKAKKVKLNRTTRGHTYRIAYKDRLAVDDLVKVRERVVDLAALKEPESWKEGEQLKMGPLAEERSKRSRKYKITPSFAEIKVVIDTGEKRIVGLYKLTTMRQLGGPTPMRKVRNSAMQYIEEMSPRKRERPIRRLAEIGKAVPGFHHHIVGMRAKGGKLVHPLKNLELEHLVPQEEEKILELGVENLRKVPVGSIKIKSPAIVYVVIIVSRVIASDYIAFVNLN--RQRIFDIGVRYRMIHVNLIDDT---NVPLRKKVPRRAYKLRAIHPVWNVETIGIQKPSKITVAFDEATPAEVVEIGRMTEVTVKVRVGKGILTVPVRILMEARERLFK-SLLISKITSAEVADVYPAFNIYVSDPF--DREE-SIYQDDFRALKRPDIKTDIKIGRRANYIKMKKKMAGIDRYFFKHLKAKFEHPKKTDERLALNADNILMPFSTTTGKIDEAIPYNLEKKEVGKWEIVDTTVIGIK-PAKYLGLIGLQLLAKFIGALWGFSSGRPWFKRPSKGVYGRKVGHPEVLVLEIARVKTEIEKKALNILP-EKIAECNVPRSAGLNTLKCFPRNSSKKIAAAAYGGDLKERELYPSAIGKDGRKKRFGLTGVGQLIAGIIKFLLLTIAITILMKA-VNIKIAKVIVRADFLGANSFLRAQSIRSLEKYIDFRKPFFSRRNIMHELIVEKSNNQIGRDTYHIERIAGVLGDVDINRPHKKRMLEAENDEQEEEAQILPERELRRPLANAVENAQSITLSIRIVGIGFLIKYAEPWKMKLIDIVIRMAIRDNKKYILEIPKEVD------------------------------------------KFLMYWEMKPISLFFDKGEE-RKYRIDYLEKSSRKIKEVMKKKDILRELALAAEELAVELDVDEAKIADIVRLYTEDIKKILDVVTLCGKIAYKKKIVNPRQITWVASVVDAPVFFANVMTVEVMIDFIYHEVVFLRNDDFDIYDALLGVFLIEVDFETRYHKYQVNLYAYG-FRTLIDKFEKHKRRYLVLEEEFIKALLTMLEEKFHYK------------------------------------------ELENATIPLVLNKVAIYHPYNPLKIRVKSG-KPQAKRALMEEVGCFANAANDAGVVGLLFISIYLIVIALEPYNWMASMSFAAG-----DDIALLDVLLKMIAEDKSIKLKPGEADGNICEEPLDK------------------------------------------FQ-LYQNDSLAFIVYYVDIGNMIGIRKLNFCRGFDESVAKSF------------------------------------------VDDDVEAIAG-HNDSKKFHALLFFGDLILGEYGRLNKKQTAF-TSKVEEVTVRERPGVQTTPVEDIG-PEKIRLRDEIKVDAKETLKVQKNPCGMLNGSLMVMGIIIAEYKVKELPDIVKRFLKMV-NPERLQKKEIDVMMQGQMLVEK-KEKYDEILQGCEERAPI-IELKNPLVKFKEDEEYVIEMLQLETIKGMDLIKKDTKDKGK-RGGPTYDIINCIHAAKKTYLWRHVISAFPGTVGTAKELPSV-MVMDLCLAVAECTLNWQKVLTEAKLPTAIIRLEVLGIEEVKVDYGFDNKDEKALIVTLRTGPIEFEIIKKVYSGISWLDMLTQI------------------------------------------GRKKRLRLGELVKRGLRNVPTKAQKKIVENPAHFRIELGHGLAGNFTVKNVALMISA-GIITRTLGAFISL-DSKW-PEQQIDIGVNNDFLGSVLFEADAAVEAVEVTVEEKVTYVIDGAKSNDRI---------------YRRGR-EEKYLHLE-ISAVAHGLLNIVSREKYFFFSFLAKDKWAAKEKLDFFRLDITTSELKEIGGL--EAGFYVDKTYILMGGIKAIKGYDVDIIEVAGVVEEGGNLEILIGAIYLLHIIKVMFVQGLEREVEVGSEYVHDIIYEFGSHFLV------------------------------------------------------------------------------------RVKWMNMLHVELDKLEVEDGYGKGKKGFAYKTSSTDTPWWYLPSIGKVSDFHGKKCVQTWGDIDERWDKVEFIPSFRTQMVEGLTVKRDIGAKIIVLPKFVGAVHEHTHVDIKGDADLMVPIVLLEEIPIDHQETRFFTEADPRTYFKYEYTVGPIVALDVMLYIIEIYKIVNEEMPRKIAYKKMWYPENTEPQTTFFSHVLNEEV-----KVFIDTWHKVHRIRFRKDIMHTKGEDPDVNHVEDGSI----HVASIAGLTHKIMFIEGLRAMPYVKATNMLH-----------RRYMRDICVFLIVLIVDMELAFIISSIVGEEAVMRRIGKDSKQDPIDQIDESVKKVEKEIIVRFFDLIIINREDVLIPSGTFEI-NNGLPLWIDRYGFRYME-EGRHIFKLYDLEIIISPQKENFD-----RLPVVTLFGDVPIIFEEENKNEFITPLYKAVSNYAIGKGALRLIELLRNYPDVIYEWSYYISTDKTGPEPGLIGAGK-Y-------------EVKGYTTIRMSMDVYEGWGPPLLLELDWLDE-EVNAMVISLHFPPKKVITNTSKNYFGKVTLLKEKELIGNEIGERLRMHKPRAILDVVITRRISVGEDNRDTLVKKIVNIGT------------------------------------------LYKERGASNAYGNGLLTVGWEKETKYYYMFK-FTYIGISTIDDKCIKLTVEILTIDFFPRLALEIIFYYLY-------------LLLELEESLALKIKNAMRSLPSLTLDNREMLEETVAPDLLLG----------SKLVALMVKKTGLFSKDVNYLEELLNKSLSIADLDKIHAGGIDISVNDLEKAYVSAYIAEIVIDDEFLSHVVSHVEIAELLGNTIVDSISASDHENVALVEIPEKGSKIVEHAFAL------------------------------------------LAAKILLDGNLSAEDILNVGACRIRMADIIAREYVAVIIELELRKKFKRRLKSPQEIAVIKVGGANFIEGIRVRYIKISLREPVEFENVKGEEMVRLGVNEKSPNKERHFLMKAIP-GAAKIIPKPFTVDMFIKRRMYILSQRQSIGPTLNVPESIANTVKRLYLKIEPPEKLQKNIWLRNFRQQPLLRANATLERTIRQQFGIGRVLKYKKLLESRRKFSADIGKAAIRAIEVICSCSVVIKVVGTNYAVPFRYSEMAARATRERKI--VDILFVRANKFEIMYATRKVVRSLFEVRHSHQINMEAIITIDAVTGAVVALILIECLIAFAVSKEVGDKDSLRARLKFDIKRPYYSRG--IGRVVKHDHHRVEIMVVERRIRSGHKVCIERVITKVVPRKDETWREMILIDRLRLIDIIEFTVANILFSLQTLDVARLIMPTNPPKYGIKSVIIDEELRSAINGAV-GDMSASQGGTNWDAFAKNYLDGFIIIAVIDGTSIFEIIDALARLEVEKYINIG-YPDRRTVGLMSHKYEVAKKE-TDIAPRKQKMYPRQKSDEYKYRSTVKKKRVETNKVYHPMLDPKEY--LPYREYNDIEGIENVIYEIKIYSLHNERDVARGLLKIKIELVIRVRTGLPPKVVGEIDTEIRLETDYKEKMGIAKVDKKFAYLIDQIAISLYLLNKIIMVYPVNIIKVENQFSVDKAIKGLAISISGDINIFLVALNRRILNVILTPARIMDKKKEDAFIKIEEI-IKNI-VHLEENIAKKMYVLLESMG-FEENLEL-TLGVYILLNT------------------------------------------AI-FLQ-KLEGEKLEEVFLGIPEVIGYIAL-EKAVVVKPIVI------------------------------------------KREITLAESRISNDDKGIKLSVRKSRVIYDRRVLISILIDILIIRGCGTKIDEILAQRESEAPGMLKIKENYLMEVIYGSHVVNSITTFMYLITLKLLKNYKSAIEAGIVGRAEEQSAADLLYEEK--YAPPIDPRMWTIPLSEKAILTQDVTKDVAVYQYQIKVIGYSARAVEHLRVLAKANKVMASTAVYFDEEKIKYTLLVRLPLGRHFSTIITFKMVKAEEAAKEVAEQKEKIEIVKNRPAAAADSRKFKYILRVIQKIGRNPKKIESEQEIRIHRDSKQDRLICREKSRYVTTLIEKKLTFIRDAVANVEVEQVNITK-VKKGYSEEVRIFHVEIGGEVVMECKKEYWKAILYAKTNFYIAVEDVKKAQAAIKVSVGHVKVIGDLVGEWFFIIEGRTIEEMSASVTKVELKTKKR-RILVSMYPGKFMRGYETQFINLVVAIEIGEKYFQHGLHGCL--GLDIDLAGNYPKIPFQEVYNVL------------------VQYLVHPAMRVPHKHGTTQRMKSKFLDEIKIIGYVSLDTEHEAGLPTGRLAIQKVGVMIKKSMVPFRTQAINEEIKAWPRAASVIKIIPYLMKNSKQLDEMISTALRLITRVELRETIYDSFLIDE------------------------------------------KTAFPNLASAQDNTIVQTDLVKLIIGGWGLRATMHEESAENIDFPPMPELDATMTVYALSMSLGLFPEVVIDVAFARAQAAAHKHLIY-VEVEIVDYGKYLLVKHVLNIIVAPNEKALVILVVLYKTNHRIIFSLRTAVNIVAGGTVGGLKTAISEIQFAEPPDLNTV
>Aciduliprofundum-boonei-S143-99
L-NFLVRTMAMKLAKVGHASDGLIYRVKEVVIDAGYVITEGFDLSADVPMDEEEYVEDRGVGTIGIFAKRDYDILIIHEKGAYY-PKVKLKLAEYVVGVNIAMQRLKVGIALNLNYIQIFAKLMEE-SKLIDIPVHGRKKTANAIKRRNAMPDEDHTMIAEIKRLDVTYKKTDRAGRETIVRNLIGPGMNRSIRPMVNVEVLTINCGLRKIHYAYDVNGMIIPWLVNSVVPGGKILDRNLEKKTLKIKPTEIVYLLITDREPEGCVTLGPTSGDIPKPVDPLKKQALLEMGTAQRYDSPKAKKVKLNRTTRGHTYRIAYKDRLAVDDLVKVRERVVDLAALKEPESWKEGEQLKMGPLAEERSKRSRKYKITPSFAEIKVVIDTGEKRIVGLYKLTTMRQLGGPTPMRKVRNSAMQYIEEMSPRKRERPIRRLAEIGKAVPGFHHHIVGMRAKGGKLVHPLKNLELEHLVPQEEEKILELGVENLKKVPVGSIKIKSPAIVYVVIIVSRVIASDYIAFVNLN--RQRIFDIGVRYRMIHVNLIDDT---NVPLRKKVPRRAYKLRAIHPVWNVEAIGIQKPSKITVAFDEATPAEVVEIGRMTEVTVKVRVGKGILTVPVRILMEARERLFK-SLLLSKITSAEVADVYPAFNIYVSDPF--DREE-SIYQDDFRALKRPDIKTDIKIGRRANYIKMKKKMAGIDRYFFKHLKA------------------------------------------VGKWEIVDTTVIGIK-PAKYLGLIGLQLLAKFIGALWGFSSGRPWFKRPSKGVYGRKVGHPEVLVLEIARVKTEIEKKALNILP-EKIAECNVPRSAGLNTLKCFPRNSSKKIAAAAYGGDLKERELYPSAIGKDGRKKRFGLTGAGQLIAGIIKFLLLTIAITILMK------------------------------------------SRRNIMHELIVEKSNNQIGRDTYHIERIAGVLGDVDINRPHKKRMLEAENDEQEEEAQILPERELRRPLANAVENAQSITLSIRIVGIGFLIKYAEPWKMKLIDIVIRMAIRDNKKYILEIPKEVDLITAEIVVLYRTIRFLKIGLHAVLVKRLGITIVAVKNMEILKKFLMYWEMKPISLFFDKGEE-RKYRIDYLEKSSRKIREVMKKKDILRELALAAEELAVELDVDEAKIADIVRLYTEDIKKILDV------------------------------------------DFIYHEVVFLRNDDFDIYDALLGVFLIEVDFETRYHKYQVNLYAYG-FRTLIDKFEKHKRRYLVLEEEFIKALLTMLEEKFHYKYEEHTLFAELKDEFWVKNIVPVISGLTIIKKVLD---GRIVAELENATIPLVLNKVAIYHPYNPLKIRVKSG-KPQAKRALMEE------------------------------------------AEMVVDDIALLDVLLKMIAEDKRIKLKPGEADGNICEEPLDK-VEKVYMPCVMTSKPIVIDQSLYPHVEKVLVDVEEPELKGVAFQ-LYQNDSLAFIVYYVDIGNMIGIRKLNFCRGFDESVAKSFFDMIVKLT-RFGVMGADGAHKHRFLKTIANIAVIAELIDDVFVDDDVEAIAG-HNDSKKFHALLFFGDLILGEYGRLNKKQTAF------------------------------------------TLKVQKNPCGMLNGSLMVMGIIIAEYKVKELPDIVKRFLKMV-NPERLQKKEIDVMMQGQMLVEK-KEKYDEILQGCEERAPI-IELKNPLVKFKEDEEYVIEMLQLETIKGMDLIKKDTK-KGK-RGGPTYDIINCIHAAKKTYLWRHVISAFPGTVGTAKELPSV-------------------------------------------DYGFDNKDEKALIVTLRTGPIEFEIIKKVYSGISWLDMLTQI--ATLQISLLTAEEMEEIPVIAKKIIELTELKIEIKETSAV-GRKKRLRLGEFVKRGLRNVPTKAQKKIVENPAHFRIELGHGLAGNFTVKNVALMISA-GIITRTLGAFISL-DSKW-PEQQIDIGVNNDFLGSVLFEADAAVEAVEVTVEEKVTYVIDGAKSNDRI---------------YRRGR-EEKYLHLE-ISAVAHGLLNIV------------------------------------------EAGFYVDKTYILMGGIKAIKGYDVDIIEVAGVVEEGGNLEILIGAIYLLHIIKVMFVQGLEREVE-------------------------------------------------------------ASPGPELVN-TLL-KALTNKLQFAVEGKNVDEDTGKDYCNDARVKWMNMLHVELDKLEVEDGYGKGKKGFAYKTSSTDTPWWYLPSIGKVSDYHGKKCVQTWGDID--------------------TVKRDIGAKIIVLPKFVGAVHEHTHVDIKGDADLMVPIVLLEEIPIDHQETRFFTEADPRTYFKYEYTVGPIVALDVMLYIIEIYKIVNEEMPRKIAYKKMWYPENTEPQTTFFSHVLNEEVI-GE-KVFIDTWHKVHRIRFRKDIMHTKGEDPDVNHVEDGSI---------AGLTHKIMFIEGLRAMPYVKATDMLHRRAREPQEDTDRRYMRDICVFLIVLIVDMELAFIISSIVGEEAVMRRIGKDSK-------------------------------------------NNGLPLWIDRYGFRYME-EGRHIFKLYDLEIIISPQKENFDQVHLRRLPVVTLFGDVPIIFEEENKNEFITPLYKAVSNYAIGKGALGLIELLRNYPDVIYEWSYYISTDKTGPEPGLIGAGK-Y------------------------------------------DE-EVNAMVISLHFPPKKVITNTSKNYFGKVTLLKEKELIGNEIGERLRMHKPRAILDVVITRRISVGEDNRDTLVKKIVNIGTQVIVIFSEKVDENPVEVALINIYGIREIPFKIVRVKADALAPLYKERGASNAYGNGLLTVGWEKETKYYYMFK-FTYIGIATIDDKCIKLTVEILTIDFFPRLALEIIFYYLYE------------------------------------------------------IFYEAILTPKSKLVALMVKKTGLFSKDVNYLEELLNKSLSIADLDKIHAGGIDISVNDLEKAYVSAYIAEIVIDDEFLSHVVSHVEIAELLGNTIVDSISASDHENVALVEIPEKGSKIVEHAFALILVGIDIGKSAIVRPNVFVDVDRALISKVEINLEEEGNESKK------------------------------------------LRKKFKRRLKSPQEIAVIKVGGANFIEGIRVRYIKISLREPVEFENVKGEEMVRLGVNEKSPNKERHFLMKAIP-GAAKIIPKPFTVDMFIKRRMYILSQRQSIGPTLNVPESIANTVKRLYLKIEPPEKLQKNIWLRNFRQQPLLRANATLERTIRQQFGIGRVLKYKKLLESRRKFSADIGKAAIRAIEVICSCSVVIKVVGTNYAVPFRYSEMAARATRERKI--VDILFVRANKFEIMYATRKVVRSL-EVRHSHQINMEAIITIDAVTGAVVALILIECLIAFAVSKEVGDKDSLRARLKFDIKRPYYSRG--IGRVVKHDHHRVEIMVVERRIRSGHKVCIERVITKVVPRKDETWREMILIDRLRLIDIIEFTVANILFSLQTLDVARLIMPTNPPKYGIKSVIIDEELRSAINGAV-GDMSASQGGTNWDAFAKNYLDGFIIIAVIDGTSIFEIIDALARLEVEKYINIG-YPDRRTVGLMSHKYEVAKKE-TDIA----------KSDEYKYRSTVKKKRVETNKVYHPMLDPKEY--LPYREYNDIESIENVIYEIKIYSLHNERNVARGLLKIKIELVIRVRTGLPPKVVGEIDIEIRLETDYKEKMGIAKVDKKFAYLIDQIAISLYLLNKIIMVYPVNIIKVENQFSVDKAIKGLAISISGDINIFLVALNRRILNVILTPARIMDKKKEDAFIKIEEI-IKNI-VHLEENIAKKMYVLLESMG-FEENLEL-TLGVYILLNTLEDPSEGIAYTTKLGTHAQPHQPENLKHEHNGIIVTTIPIKR------------------------------------------LTHLEKEAQLGQESLEEEEKDAYKSLVRDEEKEMLIQELKYEKREITLAESRISNDDKGIKLSVRKSRVIYDRRVLISILIDILIIRGCGTKIDEILAQRESEAPGMLKIKENYLMEVIYGSHVVNSITTFMYLITLKLLKNYKSAIEAGIVGRAEEQSAADLLYEEKRRYAPPIDPRMWTIPLSEKAILTQDVTKDVAVYQYQIKVIGYSARAVEHLRVLAKANKVMASTAVYFDEEKIKYTLLVRLPLGRHFSTIITFKMVKAEEAAKEVAEQKEKIEIVKNRPAAAADSRKFKYILRVIQKIGRNPKKIESEQEIRIHRDSKQDRLICREKSRYVTTLIEKKLTFIRDAVANVEVEQVNITK-VKKGYSEEVRIFHVEIGGEVVMECKKEYWKAILYAKTNFYIAVEDVKKAQAAIKVSVGHVKVIGDLVGEWFFIIEGRTIEEMSASVTKVELKTKKRLRILVSMYPGKFMRGYETQFINLVVAIEIGEKYFQHGLHGCL--GLDIDLAGNYPKIPFQEVYNVLLHIITFFIINTDKHIYVLVQYLVHPAMRVPHKHGTTQRMKSKFLDEIKIIGYVSLDTEHE------------------------------------------IKIIPYLMKNSKQLDEMISTALRLITRVKLRETIYDSFLIDEYREKMLSVESTKRVAIPIAPCEKGPATKERI-AASNDSFEIIKTAFTNLASAQDNTIVQTDLVKLIIGGWGLRATMHEESAENIDFPPMPELDATMTVYALSMSLGLFPEVVIDVAFARAQAAAHKHLIY-VEVEIVDYGKYLLVKHVLNIIVDPNEKALVILVVLYKTNHRIIFSLRTAVNIVAGGTVGGLKTAMSEIQFAEPPDLNTV
>Aciduliprofundum-boonei-S144-65-esom
L-NFLVRTMAMKLAKVGHASDGLIYRVKEVVIDAGYVITEGFDLSADVPMDEEEYVEDRGVGTIGIFAKRDYDILIIHEKGAYY-PKVKLKLAEYVVGINIAMQRLKVGIALNLNYIQIFAKLMEE-SKLIDIPVHGRKKTANAIKRRNAMPDEDHTMIAEIKRLDVTYKKTDRAGRETIVRNLIGPGMNRSIRPMVNVEVLTINCGLRKIHYAYDVNGMIIPWLVNSVVPGGKILDRNLEKKTLKIKPTEIVYLLITDREPEGCVTLGPTSGDIPKPVDPLKKQALLEMGTAQRYDSPKAKKVKLNRTTRGHTYRIAYKDRLAVDDLVKVRERVVDLAALKEPESWKEGEQLKMGPLAEERSKRSRKYKITPSFAEIKVVIDTGEKRIVGLYKLTTMRQLGGPTPMRKVRNSAMQYIEEMSPRKRERPIRRLAEIGKAVPGFHHHIVGMRAKGGKLVHPLKNLELEHLVPQEEEKILELGVENLRKVPVGSIKIKSPAIVYVVIIVSRVIASDYIAFVNLN--RQRIFDIGVRYRMIHVNLIDDT---NVPLRKKVPRRAYKLRAIHPVWNVETIGIQKPSKITVAFDEATPAEVVEIGRMTEVTVKVRVGKGILTVPVRILMEARERLFK-SLLLSKITSAEVADVYPAFNIYVSDPF--DREE-SIYQDDFRALKRPDIKTDIKIGRRANYIKMKKKMAGIDRYFFKHLKAKFEHPKKTDERLALNADNILMPFSTTTGKIDEAIPYNLEKKEVGKWEIVDTTVIGIK-PAKYLGLIGLQLLAKFIGALWGFSSGRPWFKRPSKGVYGRKVGHPEVLVLEIARVKTEIEKKALNILP-EKIAECNVPRSAGLNTLKCFPRNSSKKIAAAAYGGDLKERELYPSAIGKDGRKKRFGLTGTGQLIAGIIKFLLLTIAITILMKA-VNIKIAKVIVRADFLGANSFLRAQSIRSLEKYIDFRKPFFSRRNIMHELIVEKSNNQIGRDTYYIERIAGVLGDVDINRPHKKRMLEAENDEQEEEAQILPERELRRPLANAVENAQSITLSIRIVGIGFLIKYAEPWKMKLIDIVIRMAIRDNKKYILEIPKEVDLITAEIVVLYRTIRFLKIGLHAVLVKRLGITIVAVKNMEILKKFLMYWEMKPISLFFDKGEE-RKYRIDYLEKSSRKIREVMKKKDILRELALAAEELAVELDVDEAKIADIVRLYTEDIKKILDVVTLCGKIAYKKKIVNPRQITWVASVVDAPVFFANVMTVEVMIDFIYHEVVFLRNDDFDIYDALLGVFLIEVDFETRYHKYQVNLYAYG-FRTLIDKFEKHKRRYLVLEEEFIKALLTMLEEKFHYKYEEHTLFAELKDEFWVKNIVPVISGLTIIKKVLD---GRIVAELENATIPLVLNKVAIYHPYNPLKIRVKSG-KPQAKRALMEEVGCFANAANDAGVVGLLFISIYLIVIALEPYNWMASMSFAAGAEMVVDDIALLDVLLKMIAEDKRIKLKPGEADGNICEEPLDK------------------------------------------FQ-LYQNDSLAFIVYYVDIGNMIGIRKLNFCRGFDESVAKSFFDMIVKLT-RFGVMGADGAHKHRFLKTIANIAVIAELIDDVFVDDDVEAIAG-HNDSKKFHALLFFGDLILGEYGRLNKKQTAF-TSKVEEVTVRERPGVQTTPVEDIG-PEKIRLRDEIKVDAKETLKVQKNPCGMLNGSLMVMGIIIAEYKVKELPDIVKRFLKMV-NPERLQKKEIDVMMQGQMLVEK-KEKYDEILQGCEERAPI-IELKNPLVKFKEDEEYVIEMLQLETIKGMDLIKKDTK-KGK-RGGPTYDIINCIHAAKKTYLWRHVISAFPGTVGTAKELPSV-MVMDLCLAVAECTLNWQKVLTEAKLPTAIIRLEVLGIEEVKVDYGFDKKDEKALIVTLRTGPIEFEIIKKVYSGISWLDMLTQI--ATLQISLLTAEEMEEIPVIAKKIIELTELKIEIKETSAV-------------------------------------------AGNFTVKNVALMISA-GIITRTLGAFISL-DSKW-PEQQIDIGVNNDFLGSVLFEADAAVEAVEVTVEEKVTYVIDGAKSNDRI---------------YRRGR-EEKYLHLE-ISAVAHGLLNIVSREKYFFFSFLAKDKWAAKEKLDFFRLDITTSELKEIGGLDPEAGFYVDKTYILMGGIKAIKGYDVDIIEVAGVVEEGGNLEILIGAIYLLHIIKVMFVQGLEREVEVGSEYVHDIIYEFGSHFLV------------------------------------------TSPGPELVN-TLL-KALTNKLQFAVEGKNVDEDTGKDYCNDARVKWMNMLHVELDKLEVEDGYGKGKKGFAYKTSSTDTPWWYLPSIGKVSDYHGKKCVQTWGDIDERWDKVEFIPSFRAQMVEGLTVKRDIGAKIIVLPKFVGAVHEHTHVDIKGDADLMVPIVLLEEIPIDHQETRFFTEADPRTYFKYEYTVGPIVALDVMLYIIEIYKIVNEEMPRKIAYKKMWYPENTEPQTTFFSHVLNEEVI-GE-KVFIDTWHKVHRIRFRKDIMHTKGEDPDVNHVEDGSI----------------------------------------------------------------------------------------QDPIDQIDESVKKVEKEIIVRFFDLIIINREDVLIPSGTFEI-NNGLPLWIDRYGFRYME-EGRHIFKLYDLEIIISPQKENFDQVHLRRLPVVTLFGDVPIIFEEENKNEFITPLYKAVSNYAIGKGALGLIELLRNYPDVIYEWAYYISTDKTGPEPGLIGAGK-YPELLTLTAWMETFEVKGYTTIRMSMDVYEGWGPPLLLELDWLDE-EVNAMVISLHFPPKKVITNTSKNYFGKVTLLKEKELIGNEIGERLRMHKPRAILDVVITRRISVGEDNRDTLVKKIVNIGTQVIVIFSEKVDENPVEVALINIYGIREIPFKIVRVKADALAPLYKERGASNAYGNGLLTVGWEKETKYYYMFK-----------DICIKLTVEILTIDFFPRLALEIIFYYLYEIVSLRLKGRIAFLLLELEESLALKIKNAMRSLPSLTLDNREMLEETVAPDLLLGIFYEAILTPKSKLVALMVKKTGLFSKDVNYLEELLNKSLSIADLDKIHAGGIDISVNDLEKAYVSAYIAEIVIDDEFLSHVVSHVEIAELLGNTIVDSISASDHENVALVEIPEKGSKIVEHAFALILVGIDIGKSAIVRPNVFVDVDR-------------------------------------------------------------LRKKFKRRLKSPQEIAVIKVGGANFIEGIRVRYIKISLREPVEFENVKGEEMVRLGVNEKSPNKERHFLMKTIP-GAAKIIPKPFTVDMFIKRRMYILSQRQSIGPTLNVPESIANTVKRLYLKIEPPEKLQKNIWLRNFRQQPLLRANATLERTIRQQFGIGRVLKYKKLLESRRKFSADIGKAAIRAIEVICSCSVVIKVVGTNYAVPFRYSEMAARATRERKI--VDILFVRANKFEIMYATRKVVRSLFEVRHSHQINMEAIIAIDAVTGAVVALILIECLIAFAVSKEVGDKDSLRARLKFDIKRPYYSRG--IGRVVKHDHHRVEIMVVERRIRSGHKVCIERVITKVVPRKDETWREMILIDRLRLIDIIEFTVANILFSLQTLDVARLIMPTNPPKYGIKSVIIDEELRSAINGAV-GDMSASQGGTNWDAFAKNYLDGFIIIAVIDGTSIFEIIDALARLEVEKYINIG-YPDRRTVDLMSHKYEVAKKE-TDIA----------KSDEYKYRSTVKKKRVETNKVYHPMLDPKEY--LPYREYNDIESIENVIYEIKIYSLHNERNVARGLLKIKIELVIRVRTGLPPKVVGEIDIEIRLETDYKEKMGIAKVDKKFAYLIDQIAISLYLLNKIIMVYPVNIIKVENQFSVDKAIKGLAISISGDINIFLVALNRRILNVILTPARIMDKKKEDAFIKIEEI-IKNI-VHLEENIAKKMYVLLESMG-FEENLEL-TLGVYILLNTLEDPSEGIAYTTKLGTHAQPHQPENLKHEHNGIIVTTIPIKRAI-FLQ-KLEGEKLEEVFLGIPEVIGYIAL-EKAVVVKPIVILTHLEKEAQLGQESLEEEEKDAYKSLVRDEEKEMLIQELKYEKREITLAESRISNDDKGIKLSVRKSRVIYDRRVLISILIDILIVRGCGTKIDEILAQRESEAPGMLKIKENYLMEVIYGSHVVNSITTFMYLITLKLLKNYKSAIEAGIVGRAEEQSAADLLYEEKRRYAPPIDPRMWTIPLSEKAILTQDVTKDVAVYQYQIKVIGYSARAVEHLRVLAKANKVMASTAVYFDEEKIKYTLLVRLPLGRHFSTIITFKMVKAEEAAKEVAEQKEKIEIVKNRPAAAADSRKFKYILRVIQKIGRNPKKIESEQEIRIHRDSKQDRLICREKSRYVTTLIEKKLTFIRDAVANVEVEQVNITK-VKKGYSEEVRIFHVEIGGEVVMECKKEYWKAILYAKTNFYIAVEDVKKAQAAIKVSVGHVKVIGDLVGEWFFIIEGRTIEEMSASVTKVELKTKKRLRILVSMYPGKFMRGYETQFINLVVAIEIGEKYFQHGLHGCL--GLDIDLAGNYPKIPFQEVYNVLLHIITFFIINTDKHIYVLVQYLVHPAMRVPHKHGTTQRMKSKFLDEIKIIGYVSLDTEHEAGLPTGRLAIQKVGVMIKKSMVPFRTQAINEEIKAWPRAASVIKIIPYLMKNSKQLDEMISTALRLITRVELRETIYGSFLIDEYREKMLSVESTKRVAIPIAPCEKGPATKERI-AASNDSFEIIKTAFTNLASAQDNTIVQTDLVKLIIGGWGLRATMHEESAENIDFPPMPELDATMTVYALSMSLGLFPEVVIDVAFARAQAA---HLIY-VEVEIVDYGKYLLVKHVLNIIVAPNEKALVILVVLYKTNHRIIFSLRTAVNIVAGGTVGGLKTAISEIQFAEPPDLNTV
>Aciduliprofundum-boonei-T469
L-NFLVRTMAMKLAKVGHASDGLIYRVKEVVIDAGYVITEGFDLSADVPMDEEEYVEDRGVGTIGIFAKRDYDILIIHEKGAYY-PKVKLKLAEYVVGINIAMQRLKVGIALNLNYIQIFAKLMEE-SKLIDIPVHGRKKTANAIKRRNAMPDEDHTMIAEIKRLDVTYKKTDREGRDTIVRNLIGPGINRSIKPMVNVEVLTINCGLRKIHYAYDVNGMIIPWLVNSVVPGGKILDRNLEKKTLKIKPTEIVYLLITDREPEGCVTLGPTSGDIPKPVDPLKKQALLEMGTAQRYDSPKAKKVKLNRTTRGHTYRIAYKDRLAVDDLVKVRERVVDLAALKEPESWKEGEQLKMGPLAEERSKRSRKYKITPSFAEIKVVIDTGEKRIVGLYKLTTMRQLGGPTPMRKVRNSAMQYIEEMSPRKRERPIRRLAEIGKAVPGFHHHIVGMRAKGGKLVHPLKNLELEHLVPQEEEKILEIGVENLRKVPVGSIKIKSPAIVYVVIIVSRVIASDYIAFVNLN--RQRIFDIGVRYRMIHVNLIDDT---NVPLRKKVPRRAYKLRAIHPVWNVEAIGIQKPSKITVAFDEATPAEVVEIGRMTEVTVKVRVGKGILTVPVRILMEARERLFK-SLLLSKITSAEVGDVYPAFNIYVSDPF--DREE-SIYQDDFRALKRPDIKTDIKIGRRANYIKMKKKMAGIDRYFFKHLKAKFEHPKKTDERLALNADNILMPFSTTTGKIDEAIPYNLEKKEVGKWEIVDTTVIGIK-PAKYLGLIGLQLLAKFIGALWGFSSGRPWFKRPSKGVYGRKVGHPEVLVLEIARVKTEIEKKALNILP-EKIAECNFPRSAGLNTLKCFPRNSPKKIAAAAYGGDLKERELYPSAIGKDGRKKRFGLTGAGQLIAGIIKFLLLTIAITILMKA-VNIKIAKVIVRADFLGANSFLRAQSIRKLERYIDFRKPFFSRRNIMHELIVEKSNNQIGRDTYHIERIAGVLGDVDINRPHKKRMLEAENDEQEEEAQILPERELRRPLANAVENAQSITLSIRIVGIGFLIKYAEPWKMKLIDIVIRMAIRDNKKYILEIPKEVDLITAEIVVLYRSIRFLKIGLHAVLVKRMGITIVAVKNMEILKKFLMYWEMKPISLFFDKGEE-RKYRIDYLEKSSRKIREVMKKKDILRDLALAAEELAVELDVDEAKIADIVRLYTEDIKKILDVVTLRGKIAYKKKIVNPRQITWVASVVDAPVFFANVMTVEVMIDFIYNEVVFLRNDDFDIYDALLGVFLIDVDFETRYHKYQVNLYAYG-FRTLIDKFEKHKRRYLVLEEEFIKALLTMLEEKFHYKYEEHTLFAELKDEFWVKNIVPVISGLTIIKKVLD---GRIVAELENATIPLVLNKVAIYHPYNPLKIRVKSG-KPQAKRALMEEVGCFANAANDAGVVGLLFISIYLIVIALEPYNWMGSMSFAAGAKMVVDDIALLDVLLKMIAEDKSIKLKPGEADGNICEEPLDK-VEKVYMPCVMTSKPIVIDQSLYPHVEKVLVDVEEPELKGVAFQ-LYQNDSLAFIVYYVDIGNMIGIRKLNFCRGFDESVAKSFFDMIVKLT-RFGVMGADGAHKHRFLKTIANIAVIAELIDDVFVDDDVEAIAG-HNDSKKFHALLFFGDLILGEYGRLNKKQTAF-TSKVEEVTVRERPGVQTTPVEDIG-PEKIGLRDEIKVDAKETLKVQKNPCGMLNGSLMVMGIIIAEYKVKELPDIVKRFLKMV-NPERLQKKEIDVMMQGQMLVEK-KEKYDEILQGCEERAPI-IELKNPLVKFKEDEEYVIEMLQLETIKGMDLIKKDTKDKGK-RGGPTYDIINCIHAAKKTYLWRHVISAFPGTVGTAKELPSV-MVMDLCLAVAECTLNWQKVLTEAKLPTAIIRLEVLGIEEVKVDYGFDNKDEKALIVTLRTGPIEFEIIKKVYSGISWLDMLTQI--ATLQISLLTAEEMEEIPVIAKKIIELTELKIEIKETSAV-GRKKRLRLGEFVKRGLRNVPTKAQKKIVENPAHFRIELGHGLAGNFTVENVALMISA-GIITRTLGAFISL-DSKW-PEQQIDIGVNNDFLGSVLFEADAAVEAVEVTVEEKVTYVIDGAKSNDRI---------------YRRGR-EEKYLHLE-ISAVAHGLLNIVSREKYFFFSFLAKDKWAAKEKLDFFRLNITTSRLKEIGGLDPEAGFYVDKTYILMGGIKAIKGYEVDIIEVAGVVEEGGNLEILIGAIYLLHIIKVMFVQGLEREVEVGSEYVHGIIYEFGSHFLV------------------------------------------ANPGPELVN-TLL-KALTNKLQFAVEGKNVDEDTGKDYCNEARVKWMNMLHVELDKLEVEDGYGKGKKGFAYKTSSTDTPWWYLPSIGKVSDYHGKKCVQTWGDIDERWDKVEFIPSFPAQMVEGLTVKRDIGAKIIVLPKFVGAVHEHTHVDIKGDADLMVPIVLLEEIPIDHQETRFFTEADPRTYFKYEYTVGPIVALDVMLDIIEIYKIVNEEMPRKIAYKKMWYPENTEPQTTFFSHVLNEEVI-GE-KVFIDTWHKVHRIRFRKDIMHTKGEDPDVNHVGDGSI----HVASIAGLTHKIMFIEGLRAMPYVKATDMLHRRAREPQDDTDRRYMRDICVFLIVLIVGMELAFIISSIVGEEAVMRRIGKDSKQDPIDQIEESVKKVEKEIIVRFFDLIIINREDVLIPSGTFEI-NNGLPLWIDRYGFRYME-EGRHIFKLYDLEIIISPQKENFDQVHLRKLPVVTLFGDVPIIFEEENKDEFITPLYRAVSNYAIGKGALELIELLRNYPDVIYEWAYYISTDKTGPEPGLIGAGK-YPELLALTAWMETFKVKGYTTIRMSMDVYEGWGPPLLLELDWLDE-EVNAMAISLHFPPKKVITNTSKNYFGKVTLLKEKELIGNEIGERLRMHKPRAILDVVITRRISVGEDNRDTLVKKIVNIGTQVIVIFSEKVDENPVEVALINIYGIREIPFKIVRVKADALAPLYKERGASNAYGNGLLTVGWEKETKYYYMFK-FTYIGIATIDDKCIKLTVEILTIDFFPRLALEIIFYYLYEIVSLRLKGRIAFLLLELEESLALKIKNAMRSLPSLTLDNREMLEETVAPNLLLGIFYEAILTPKSKLVALMLKKTGLFSKDVNYLEELLNKSLSIADLDKIHAGGIDISVNDLEKAYVSAYMADIVIDDEFLSHVVSHVEIAELLGNTIVDSISASDHENVALVEIPEKGSKIVEHAFALILVGVEIRKSPIVKPNVFVDVDRALISKVEINLEEEENESKKLAAKILLDGKLSAEDIINVGACRIRMADIIAREYVAVIIKLELRKKFKRRLKSPQEIAVIKVGGANFIEGIRVRYIKISLREPVEFENVKGEEMVRLGVNEKSPNKERHFLMKAIP-GAAKIIPKPFTVDMFIKRRMYILSQRQSIGPTLNVPESIANTVKRLYLKIEPPDKLQKNIWLRNFRQQPLLRANATLERTIRQQFGIGRVLKYKKLLESRRKFSADIGKAAIRAIEVICSCSVVTKVVGTNYAVPFRYSEMAARATRERKI--VDILFVRANKFEIMYATRKVVRSLFEVRHSHQINMEAIITIDAVTGAVVALILIECLIAFAVSKEVGDKDSLRARLKFDIKRPYYSRG--IGRVVKHDHHRVEIMVVERRIRSGHKVCIERVITKVVPRKDETWREMILIDRLRLIDIIEFTVANILFSLQTLDVARLIMPTNPPKYGIKSVIIDEELRSAINGAV-GDMSASQGGTNWDAFAKNYLDGFIIIAVIDGTSIFEIIDALARLEVEKYINIG-YPDRRTIGLMSHKYEVAKKE-TDIAPRKQKMYPRQKSDEYKYRSTVKKKRVETNKVYHPMLDPKEY--LPYKEYNDMDGIENVIYEIKIYSLHNERNVARGLLKIKIELVIRVRTGLPPKVVGEIDTEIRLETDYKEKMGIAKVDKKFAYLIDQIAISLYLLNKIIMVYPVNIIKVENQFSVDKAIKGLAISISGDINIFLVALNRRILNVILTPARIMDKKKEDAFIKIEEI-IKNI-VHLEENIAKKMYVLLESMG-FEENLEL-TLGVYILLNTLEDPSEGIAYTTKLGTHAQPHQPENLKHEHNGIIVTTIPIKRAI-FLQ-KLEEEKLKEVFLGVPEVIGYIAL-EKAVVVKPIVILTHLEKEAQLGQESLEEEEKDAYKSLVRDEEKEMLIQELKYEKREITLAESRISNDDKGIKLSVRKSRVIYDRRVLISILIDILIIRGCGTKIDEILAQRESEAPGMLKIKENYLMEVIYGSHVVNSITTFMYLITLKLLKNYKSAIEAGIVGRAEEQSAADLLYEEKRRYAPPIDPRMWTIPLSEKAILTQDVTKDVAVYQYQIKVIGYSARAVEHLRVLAKANKVMASTAVYFDEEKIKYTLLVRLPLGRHFSTIITFKMVKAEEAAKEVAEQKEKIEIVKNRPAAAADSRKFKYILRVIQKIGRNPKKIESEQEIRIHRDSKQDRLICREKSRYVTTLIEKKLTFIRDAVANVEVEQVNITK-VKKGYSEEVRIFHVEIGGEVVMECKKEYWKAILYAKTNFYIAVEDVKKAQAAIKVSVGHVKVIGDLVGEWFFIIEGRTIEEMSASVTKVELKTKKRLRILVSMYPGKFMRGYETQFINLVVAIEIGEKYFQHGLHGCL--GLDIDLAGNYPKIPFQEVYNVLLHIITFFIINTDKHIYVLVQYLVHPAMRVPHKHGTTQRMKSKFLDEIKIIGYVSLDTEHEAGLPTGRLAIQKVGVMIKKSMVPFRTQAINEEIKAWPRAASVIKIIPYLMKNSKQLDEMISTALRLITRVELRETIYGSFLIDEYREKMLSVESTKRVAIPIAPCEKGPATKERI-AASNDSFEIIKTAFPNLASAQDNTIVQTDLVKLIIGGWGLRATMHEESAENINFPPMPELDATMTVYALSMSLGLFPEVVIDVAFGRAQAAAHKHLIY-VEVEIVDYGKYLLVKHVLNIIVDPNKKALVILVVLYKTNHRIIFSLRTAVNIVAGGTVGGLKTAISEIQFAEPPDLNTV
>Aciduliprofundum-sp-JdFR-45
RENFLVRTMAARIAKVGIATRGLVLRVREVAIDAG-------DLAAEIPMDKEEFIEDRGVNVIGIFSRRDYDIIILHDEGAFY--EVKLEEIRHVVAVGIAMQRLRVAIALALDYLQIFPKLLRS--KLIDIPIHGRKKTAKAIKRRNAMPDEDHTMIAELKALGATYYDTEREPRETIVRGRIGPAYEESIRPMVNVEVLPINAGLRKIHYVLDPRGIVIPWLVNTAVRGGRILDRNLEARTLKIAPSEIIYILITDRECEGCVFLGPTSGDRPSPVDSLKNQAMIEMGRAQRYQAPKVKKVKLAKNTKGHSYRIAYRDRVNVEELVKVRDHVRDLAALKMPEAWKEAEQLKKGPLAEVRSHASRKLKVTSSFAEVKVVIDTGEKSIIGLYQKTTMRSSGGPKKMRKVRNSPMRYVEEMSPRVRERPVNLLQEIGKAVSGMHRQVVGRRMLGGKLVNPLKNLELEHLLSREEEAVLELGVSQLKRVEPGRIKISSPAAAYVVIIVSRVIASDYVAFKNIN--RQRIFELGIRYRMIHVDLIDEVRVYTIPLRKWRPRRAYYIRRVHPVITVEAVGIQKPRRIKVVW-SATPAEVVEIGRMTEVTVKVRVGKGIITVPVEILMEARERLLRDPLKMSRVAAASLAEFYPEFDIYVADEELFDTEM-RLYENNFRALKRPEIATDIRIGRRARYIAAKKRMRGLDRYAFKHLEMTFRHPKATNDRIAMGVEKIIMEFMPVTGKIDEAIPYNLERKT------------------------------------------RPWWKRPSKGVFGRAVGHPEVLILEVATVREVIEKRALGILP-VELAYMSEPRLSGLTTLRPYPQSATPRVAAAAFGG-LRER-FLASFLGRDGRDKRAGVLALGEMFLAIKEPLMLLVFPGLPIVE-LNVEIAHAIARAEFVTVYRLLQADLPRRLKKYIDLLKPYM--GNLLHEFVVRVSNCMVGTYTKNIEVLTSFLGGVDIRRPHKKRLQEAAEEERQEEAQILPERELRHPLAVAIENAQMLTLAIRIVAAGFLVRFADPASARLVGVVIDVAIEEKKRYVIQVPV-GDLITAEVTVLYRTAEFLMIGLHAVLVQVMGLTVVAMANRDVIRRFLMYMVFKPLSLFFIDDIDARKYRVDYLEKGRREIRDVMKKKEILEELALQAEELAVELEMDEAKIADLVRIYYEDIQKILDV-NLRGHVAGKRQLVNPPTITSIAPVVEAPIYLAIVIRAEVKLQYTHMDVLFVRREEVEKFEAIIGAFLVEIDFEARYHGYRVGLYAYG-FRQLLEKFEKHKRRYLILEEDFVRALLTLIDEKFHHKFEDTSLFADLEEDFWIQNIVPVIHGLDVIKEALS--DGRIVAEVENATRPLVMSRVVQLIPTNPLYVRVKKG-KPQAKRALLE-------------------------------------------ADMVVEDIRILDVLLKIVAEDSEVPHTPGSPDGNICDEPLGGWVNKVYIPCVYTSKPIVIDQSLYPHSDKVLVDVEEPNLRGVAYRYKYQGRGLAFIVYYVR-LGEIGVRRLIHCRGFVESLAAGYFDLLVKRAFKFGVLGANGAHRKRVLKVIANVAIIAAILEDPFVDDDVESVHG-HNDSMRIDACCFLAGMVAGECGELVELKGAF-TSRVEDVTVDERPGVETIPFENIA-PEHLGTRPEVKLRSMKTLKIQKNPSGRLGESVIVGGILIIRYRVREVPEIVKMFIKMR---QRMKKEEIDFMVKGQTLME-EVEGFEEILQGCEEVAPILEELKSPLLRHRTDEEYRVLMLQLESVKGMDLIRKGPDGKGSMRGGPTYQVAECIHAAKRNYMQKHVISAFPGTVGVVKKFPRVQMVIKMKIAAAECALRWQRVEEHARLITALIKHQILGIEDIEVDLGFDERAEKATLVTLRTGPIELELIRRVYAGISWMDMLTDV------------------------------------------TRRKRPRRGELIRRGLRNVPTKSQVRVVENRAHFRIQIGDAIVGNASVEAIVLLIAAGGLITKGYGALLAV-DLEW-ISHTIRVGVNVHFLASVLIDADAAVEVVEVTVEDKVTYIVSGAKTPNRIGDSPFTKGTTRLEYIYSRGR-EEEYLHYG-WSALAHGLFG-R------------------------------------------------------------------------------------LGAVYLLHIIRVMMVQGLERNVEVGSEYINGIIYEFGTHFLV------------------------------------------NDPGPDLP--SLAMRVLTFKFQFALEGKLIEESGYKDYAGETRVRWYNMLHVELDSLEVEEGVDEGSKGFAYLTDSTDN-WWKL------------------------------------------TIPVSIGAKVIILPKFVGAVQEKVTVDEKGDAELMVPLVLREELPIDHKGTRLFTDARPRPYFVYKHTIGPIPAVDVMLRLLGI-----EEMPRKIAYKPMWYTETTQPQTTYFSHIAAEEVRTGARRVFVDTWHREHRIRFRRDILHTVGERPDVDHIGSGGRVTEPAVXSIAGITHRIIFIEGLRAMPYVMYGGLIHRKAREPLE-TERKEMREMRTFLVLLIVGMELVDIACDIVGEKGVMRKIGRDAPSHPLDEIESREEKVEKEVIVRYFSLIIINRDDVLIPSGTWEL--GGFRLHVDRVGYKYKERDGRHVFRLYDLEVIVSPQKENFRSVHLKELPVVTLFGDVPIIFEEEQREEYITPLFRAILNYAIGKGALPLFRLLRNYPDVLYEWGYYRSTDKTGPEPAYVGVGDGYPELAVLTAWMETLFLPRYTTIRIAAEMYEGWGPPLLLELEWLSEYFIPAVAASLHLPPRDRIVNTRDGFFGSVTLTREKEL---KIGERLKMHKPRAVLD-IITKRVSVGERKDK-----------QVIVLFSQKVDDGPVRVALIDMYGVEEMPFKVIRVKADPLAPMCRSRGGANAYGGGVVTVGYARGTAFWYSVKVIGEMGVATFEGRGIRVTVRIITTTSMPGMVLDVIWYLLYRVVGLALDGKVASLSLRLYESFVLGTLNALRSIPSLTLDN-EMLRRMVAEELLL-IFYEAILT--RELIAVLFEETGLYSAEVAVLGELLGSAMSIADLDKIHAGGIDITVNDREMAYVSAYLADVVIDDEFLPHVVSHVEVAELLGSTVMDGIAAEDKKNIAVVGIPEKGLKIVSHAFALIMVVSLLGRTPIVVPNVFVEVDRGLVARVVIEIEDPEGESEKLAAKILLEGELDAEQILSVGACRIRMAGLVAREYAAVIIALELRKRFKRRLKNPQEIAVIKVGGAKHIEGIRVRYVSISLKEPVEFENLRGDELVRLGLNERCPNKERHFIMKAIP-GAAKVIGKP-----------------------------------------------------------------------------------------SRRKFSADIGRDPIRAADRICSCTVVTKVVGTNYA--FMHTDMLARASREQKIK-VDILMVRANKFEIMYATRKVVRSLIEAKHTHDLNMGAIITLEAVTGAVVALIVIECLIAYAISKEIGERHAVRAKLMYDIKRPFFSKG--MGRVAKYGHHRTPWHVVE--------------ITKIVPRKDETWREMVLIDRLRLIDIIEFTVGNIRFSLQTDEYARLVMPQNPPSYGIKAIIIDRELRAAINGAV-GPHSASMGGTSWEAFARKYLHGFLIRAVVSGTTLFEIVDHLAMLEVERDIEIG-HVDRRTVGLYPSRYEIALHTGTEKAPRKQRYHPRRASDEYRYRSPVKRKRVETETKYHPRIDVKEE--QGYKEHEDLEGVENLIYRVAVYCLHNERDVSEGILVIRIKLVIRVRTGLPPRVVGEIETLIRLKTDYREHTAVDRVDGKYAYRIDQIAIYTKLLNNVLMLYPRNVVVIKDHLNVDKAIAGLAIKLSPDILIYVVALDRRAVSIVVTPARVADRKVRRALIRIWRVDLESIEVHLEEEVAEAMYVLRESMG-WE-VVEVRTIGTYVL---LTESSEAIAKTRKLGTHSTPHQPENVKHDHNDIIVTTIPILRAVTEAVGKMEREKLDRGFFGYPRVIG-FAM-ERAQVVKPIIF------------------------------------------EKEITLAESRIASDDAGVRVDIRKSAVIYLRKVLMAILIDILIIRGCGIKVDDILSQRETIVPGMLRVREDYLMEVIHGSHVVDSVVSFMLLVTLELLPGYHSSIE---KPRADLESAAEILYLER--------------------VLTQDVSIPVAVYQYQYPVIEYSARAVPHVRMLLKAKHVMAATAIFFDEEKIKYTLLVRLPLGK-YATIITFKMVKADEAAKDVAERKEKIEIVKNRPAAAADGRK------------------------------------------YVTTLLERKLTFVRSAIAEVEVDQVNISK-VKKGYSEEVRIF-VSIGGTQVMECKKDAWRAILYAKSRFYIVVTNVEVCQAAIKVEIGEVKVIADVVAEGILIIEGSTYEHLSASVEKIELKTRKRKELLISMYPGRYEKGYETQFINLVIAIEIGERYYQHGLHGCLEVGLDVDVIGGYPLKPFRGVYNVLMLLMTLLHARLGMHIR--LTYMMYPSMHVPHRDGTSARMRKALLDEVKLLAYVKLDEEHEPGLPTGRLTINNVGILVKKTMVPFRTQAITEEIKAWPRAASVIRAIPYMREDLKRLDDMIACALRLVTRVDLRETVYGEAVIDKYREKILEVQATKRVAVPVAPCEKGPSSKARI-AAAADAFEIIKTAFEDLATSQDNTIVETDMVKLIIGGWGLRATLHEESAENI------------------------------------------HLIVGKEADILNLGRARLVKHVLNIVVSPEPGPLVVEVVLVRTNHEEVFSLRTAARIVAGGTVGGLKTALREVQFADPEPLHTV
>Aciduliprofundum-sp-MAR08-339
LENFIVRTMAMKLAKVGHATDGLIYRVKEVVIDAGYVVGEGFDLSAEVPMDEEEYIENRGV-SIGIFSKRDYDILIVHDKGAYY-PKVQLQLMKYVVGINIAMQRLKVGIALGLNYIQIFAKLLEK-SKLIDIPVHGRKKTA-AIKRRNAMPDEDHTMIADIKRLDVTYKKTDREGRDTIVRNLIGPGINRSTRPMVNVEVLTINCGLRKMNYAYDIYGLIIPWLVDHIVPGGKILDRNLEKHTLKIKPTEIVYLLITDREPEGCVTLGPTSGDIPRPVDPLKKQALLEMGTAQRYESPKSKKVKLNRTTRGHNYRIAYKDRLAVEDLAKVRERVHDLRALKEPETWKEGEQLKMGPLAEERSKRSRKYKVTPSFAEIKVVIDTGEKRIIGLYKVTTMRQLGGPTPMRKVRNSAMQYIEEMSPRKRERPIRRLAEIGKAVPGFHHHIVGLRAKGGKLVHPLKNLELEHLVSEEEEKILELGVENLKKVPVGSIKIKSPAVVYVVIIVSRVIASDYIAFVNLN--RQKIFDIGVRYRMIHVDLIDDT---NVPLRKKVPRRAYKLKIIHPVWNVEEIGMQKPSKITVAFDEATPAEVVEIGRMTEVTVKVRVGKGILTVPVRILMEARERL------------------------------------------DFRALKRPDIKTDIKIGRRANYIKAKKKIAGIDRYFFKHLKSKFEHPKKTDERLALNADSILMPFSPVTGKIDEAIPYNLEKKEIGGWEVVDTTLVGIK-PAKYLGLLGLQLLAKVIGALLGFSSGRPWFKRPSKGVYGKKVGHPEVLVLEIARVRMEIEKKAMNILP-EIISNCNHTRSAGLKTLKCFPRNSPKKISTSAYGGDLKERELYPSALGKDGRKKRLGLTGFGLKILGIIEFLLLTVAFTILMKA-VNVSSAKAFVRADFFTIDKFIQAETIRKLERYINFRKPLFTRKNIMHELIAEKSNNQIGRDTYHIERIAGVLTDVDINRPHKKRMMEAENEEREEEAQILPERELRRPLAEAVENAQSLTLSIRIVGVGFLIKYANPWKIKLVDIVIRMAIRDDKRYILEIPKGGDFITADILVLYRTIRFLAIGLHAVLVKKMGITIVAIKNMRVLQKFLMYWEMKPISIFFDKN-EEKRYRIDYLEKASRRIREVMRKKKLLTDLALAAETLPVELDVDEAKIADIVRLYTEDVKKILDVVTLMGKMAYKKMFVNPATITWVANVVDAPVFFANVMTVEVKIDFIYYDIVFIREEK-RELDAILGVFLIDIDFETRYHKYQ-NLYAYG-FKTLIEKFEKHKRRYLVLEEQFIKALLTMLEEKFHYKYENHTLFAELKEEFWVKNITPVISGLTIIKKVLE---GRIVAELENATIPLVLNRVAIYHPYNPLKIRVKSG-KPQAKRALMEEVECFANKANDADVVGLLFISIYLIIIALEGYNWMASMSFAAGAKQVVEDIALLEVLLKIVAEDKKIRLGPKTPDGNICNEPLEE-VEKVYMPCVMTSKPIVIDQSIYPHVEKVLIDAEEPELKGVAYK-LYQDDALAFIVYYVRLGNEIGVRKINFCRGFDESIAKSFFDMIVKLT-RFNVLGAKGAHKRKFLKTISNIEIIAELIEDVFVDDDVESIAG-HNDSKRFHALLFFGDLVIGEYGKLNKRESAF-TSYVEDVTMRERPGVQTTPVKNIG-PEEINMR--IKVDSRSTLKVQKNLCGMLNGSMMVMGIIIAEYKVKELPDIVRRFLKMG-NPERLQKKEIDVMMQGQMLVEKEEKEYDEVLQGCEEKAPI-IELD-PLVRFKEDEEYVIEMLQLETIKGMDLIKKNVKSNGK-RGGPTYDLINCIHAAKRTYLWRHVISAFPGTVGTAKELPSV-MVIELCLAVAECTLNWQKVLDEAKIVTSLIKLEILGIEEIKVDYGFDDKDEKALVVTLRTGPIELEIIKKVYSGLSWLDMLTQI--ATLQITLLKAEELEEIPVIAKKVIEITEMKIEIRETSAV-GRRKRLRLGELVKRGLRNVPSKTQKKIVENPSHFRIELGHGIAGNFTVKKIALMIMA-RLIT-VLGASVRL-DAKW-PEQQIEIGVN-TFLGSVLFEADVAVEAVEVTVEKKVTYLLDGAKTNDRI--------------PYRNGR-EENYLHVR-ISAVAHGLLLIVSREKYFFFRFLAIDKWAAKEKLDFFRLEITIYEAQEIGGLDPEAGFYVDKTHILLGGIKAIKGYKVDIIEVAGVVEEGGNLEILIGAIYLLHIIKVMFVQGLEREVEVGAEYIHGIIYEFGSHFLA-------------------------------------------SPGPELVN-TLL-KALTNKFQFAIEGKRVDEDSGKDYCREARVKWMNMLHVELDPLEVEDGFGNGEKGYAYRTSSTDNPWWFLPSLGKVSDFHGGKCVQTWGDIDKKWDKVEFIPSFPAQMVEGLTIKRDIGARIIVLPKFVGAVHEHTRVDIKGDANLMVPIVLLEEIPIDHQETRFFTEAEPRTYFRYEFTVGPITALDVMRD-IEVYKIVNEEMPRKIAYNPMWYPENTEPQTTFFSHVM-EELV-GE-EVFIDTWHKVHRLRFRRDIMHTKGENPDVDHFGQGSRVIDRDIASIAGLTHKIMFIEGLRAMPYVKVDEMLHRKAREPQRDTDRKYMRDICVFLIVLIVNMELAFITSEIVGEEAVMRRIGKNTKQDPLDRVEDNREVVEKEIIVRFFDLIIINREDVLIPSGTLEI--DGLPLWIDGYGFRYLE-EGRHIFKLYDLELIISPQKRNFEQVHLRRLPVVTLFGDIPIIFENAK-DEFITPLYKARSNYAIGKGALPLIELLRNYPDVMYEWGYYISTDKTGPEPGLIGAGE-YPELLALTAWMETFRVKGYTTIRMSMDVYENWGPPLLLELDWLGE-EVSAMAVSLHFPPKKIITNTSDEYFGSVTLLKEKELIRNEIGERLRMHKPRAILDVVITRRISVGEDNRDTLVKKIVNIGTQVIVIFSEKVDERPVDVALINIYGIREIPFKIVRVKADALAPIYRERGAANAYGNGLLTVGWEKRTHYYYIFK-FTYIGIATIDNKCIKLTVHILSIDLFPSLVLNIIYYYLYRVVSLELEGKIAFLLLEIAESLFLKIRNVLRSIPSLTLDNREMLKKTVAEDLLLGIFYEAIMT-RADLIALMIDKTGLFSREVEYLEELLSKAMSIADLDKIHAGGIDISVNDLEKAYVSAYIAEIVIDDEFLSHVVSHVEIAELLGNTIVDSISAEDYDKIALVEIPERGAKIVAHAFALIMVVCRLGKSPIVVPNVFIEVDRARISKVEIELKDREGDSKRLAAKILLDGKLDADDIMNVGSCRVRMTDLLAREYVAVIISLELRKKFKRRLKSPQEIAVIKVGGANFIEGIRVRYIKISLREPVEFESVKGEEMVRLGVNEKSPNKERHFLMKAIP-GAAKIIPKPFTVDIFIKRRLYILSQRQSIGPILGVPESIANTVKRLYLKIEPPDKLQKNIWIRNFRQQPLLKANATLERTVRQQFGIGRVLVYKKLLESRRKFSADIGKAAIRAIEVICSCSVVTKVVGTNYAVPFRYSEMAARATRERKI-GVDILFVRANKFDIMYATRKVVRSLFEARHTHSINMETLITVDAVTGAVVALILIECLIAFAVSKEVGDRDSLRARLKYDIKRPYYSRG--IGRVEKYDHNEVELRVVEKRIRSGHKVCIERVITKVVPRKDETWREMVLIDRLRLIDIIEFTVANILFSLQTIDVARLIMPTNPPKYGIKGVIIEEELRSAINGAV-GDMSASQGGTNWDSFARDYFDSFIIIAVIEGTTIFEIIDALARLEVEKSINIG-YPDRRTVGLISHKYELAKKE-TDIA----------KSDEFKYRSTVKKKRVETNKVYHPMLDPRD---LPYKEIQDMMGIENVVYRLKIYSLHNERDVARGILKIRIELVVRVRTGLPPRVVGEIETLIRLKTDYKETMGLTKVDKKFAYNIDQIAIKLYLLNKIIMVYPASVIKVENQFNVDKAIKGLAIGISGNIKIFLVALDMRMLEVILTPGNVMDRVNKNAFLKIEKI-IRNIKVHLEEDIARKMYVLLESMG-FDDTLVI-TLGVYVLLNTLEDPSEGIAYTTKLGTHAQPHQPDNLKHEHNGIIVTTIPIKRAI-FLQGKLEREKLMEVFLGVPEVIGYIAI-EKAMVIKPVLILTHLQKEAQLGQESLEEEEKGTYKSLVREEEKEMLIQELKYEKREITLAESRISSDDKGVKINIRKSSVIYDRRVLTTILIDILIIRGCGTKIDEILAQRESVAPGMLKIKENYLMEVIYGSHVVDSITTFMYLITLKLFPNYSSSIEAKIIGRADEESAADLLYEEKRRYAPPIDPRMWTIPLSEVAILTQDVTKEVAVYQYQYEVISYSARAVEHLRIVAKVNNVMASTAVYFDEEKIKYTLLVRLPLGRHYSTIITFKMVKAEEAAKEVAEQKEKIEIVKNRPAAAADSRKFKYILRIIQKIGRSPRKIESEQEIRIHRDSKQDRLICRERSRYVTTLIEKKLTFIRDAVAEVEVEQVNITK-VKKGYSEEVRIFHVDVGGETVMDCKKEYWKAILYAKTDFYISVEDVKKAQAAVKVSIGNVKVIGDLVGEWFFIIEGRTIEELSASVTKVELKTKKRKRILVSMYPGKFMRGYETQFINLVVAIEIGEKYFQHGLHGCL--GLDIDTAGNYPKIPFQGIYNVLLYIITIVIIESDRHINILVQYLVHPAMRVPHKHGTTERMKAKFLDEIKVEGYVSLDTEHEAGLPTGRLAIQKVGVMIKKSMVPFRTQAITEEIKAWPRAASVIRVIPYMTEDTRQLDEMVSAALRMITRVNLRETIFGELLLEEYREKILSVESTKRVAVPIAPCEKGPSTKERI-AASANSFEIIKTAFPDLASAQDNTIVKTDLVKLIIGGWGLRATMHEESAENINFPPMWELDATMTVYSLSMTLGLFPEIVVDVAFARARAEVQRHLINWVEVDIVNYNKYLLVRHVLNIIVDLGEKPIVILVVIYKTNHNVVFSLRTAVKIVAGGTVGGLKTAIREIQFADPSELHTV
>Aciduliprofundum-sp-S013-35
------------LAKVGHASDGLIYRVKEVVIDAGYVVTEGF-------------------------------------------PKVKLKLAEYVVGINIAMQRLKVGIALNLNYIQIFAKLMEE-SKLIDIPIHGRKKTAEAITRRNAMPDDDHTMIAEIKRLDVTYKRTDREGRETIVRNLIGPGMNRSIRPMVNVEVLPINCGLRKINYAYDVHGMIIPWLVNKVVPGGKILDRNLEKKTLKIKPTEIVYLLITDREPEGCVTLGPTSGDIPKPVDPLKKQALLEMGTAQRYDSPKTKKVKLNRTTRGHTYRIAYKDRLAVDDLVKVRERVVDLAALKEPESWKEGEQLKMGPLTEERSKRSRKYKVTPSFAEIKVVIDTGEKRIVGLYKLTTMRQLGGPTPMRKVRNSAMQYIEEMSPRKRERPIRRLAEIGKAVPGFHHHIVGMHAKGGKLVHPLKNLELEHLVPKEEEKILELGVENLRKVPIGSIKIKSPAIVYVVMIVSRVIASDYIAFVNLN--RQKIFDIGVRYRMIHVDLIEDT---NVPLRRRVPRRAYKLRLIHPVWNVNAIGIQKPTKITVAFDEATPAEVVEIGRMTEVTVKVRVGKGILTVPVRILMEARERL-------DKVNSVGKTGKKPNFSAFFEDKGI-----------DFRALKRPDIKTDIKIGRRANYIRMKKKMAGIDKYFFKHLKAKFEHPKKTDERLALNADNILMPFSTTTGKIDEAIPYNLEKKEIGKWEIVDTTIIGIK-PAKYLGLIGLQILLKKIGAFLALSSG-------------------------------------------EKIAECNFARSAGLTTLKCFPRNSPKKIATAAYGGDLKDRELYPSAIGKDGRNKRFGLTGAGQLLTGIIKFLLLTIAITILMK-------------------------------------------RKNIMHELIVEKSNNQIGKDTYHIERIAGFLEGVDINRPHKKRMLEAEDEEQEEEAQILPERELRRPLASAVENAQSITLSIRIAGIGFLVKYANLWQAQLIDIVIRYALKKNRTYILELPKEGDLITAEIVVLYRTIKFLKIGLHAVLVKRMGITIVAVKNMEAINKFLMYWEMKPISLFFDKGEE-RKYRIDYLEKSSRKIREVMKKKDILRDLALAAEELAVELDVDEAKIADIVRLYTEDIKKILDVVTLIGKIAYKKKIVNPRKITWIASVVDAPVFFANVMTVEVRIDFIYNDVVFLRNDDYKIYDAILGVFLIEIDFETKYHKYQVNLYAYG-FKTLIDKFEKHKRRYLVLEEDFIKALLTMLEEKFHYKYEEHTLFAELKDEFWVKNIVPVISGLTIIKKVLD---GRIVAELENATIPLVLNKVAIYHPYNPLKIKVKSG-KPQAKRALMEEVECFANAANEAGVVGLLFISIYLIVIALEGYNWMASMSFAAGAEMVVEDIALLDVLLKIIAEDKNIKLNPGETDGNICNEPLDK-VEKVYMPCVMTSKPIVIDQSLYPHVEKVLVDVEEPELKGVAFR-VYQNDALAFIVYYVDIGNQIGIRKVNFCRGFNESVAKSFFDMIVKLTDRFGVLGADGAHKHKFLKTIANIAVIAELIEDVF------------------------------------------------------------------------------------TLKVQKNPCGMLNGSLMVMGIIIAEYKVKELPDIVRRFIKMV-NPERLQKKEIDVMMQGQMLIEKNEKEYEEILQGCEEKAPI-IELDVPLVKFKEDEEYVIEKLQLETIKGMDLIKKDGK-SGK-RGGPTYDIINCIHAAKKTYLWRHVISAFPGTVGTAKELPSV-MVMELCLAVAECTLNWQKVLAEAKLTTAIIRLEVLGIEEVKVDYGFDDKDEKAIIVTLRTGPIEIEIIKKVYSGISWLDLLTQI--ATLQISLLAAEEMEEIPVIAKKIIELTELKIEIRETSAV-GRKKILRLGEFVKRGLRNVPTKAQKKIVENPAHFRIDLGHGLAGNFTVEDVALMISA-GIITRSLGAFIAL-DSNW-PKQQVEIGVNNDFLGSVLFEADAAVEAVEVTVEEKVTYVIDGAKSNDRI---------------YRRGR-EEKYLHLE-ISAVAHGLLNIVSREKYFFFGFLAKDKWAAKEKLDFFRLDITT-KKQEIGGLDPEAGFYVDKTYILMGGIKAIKGYEVDIIEVAGVVEEGGNLEILIGAIYLLHIIKVMFVQGLEREVEVGSEYVHGIIYEFGSHFLV-------------------------------------------SPGPELVN-TLL-KALTNKFQFAIGGQNVDEDTGKDYCNEA------------------------------------------PSIGKVSDYHGKKCVQTWGDIDDKWDKVEFIPSFTAQMVEGLTVKRDIGAKIIVLPKFVGAVHEHTHIDIKGDADLMVPIVLLEEIPIDHQETRFFTEADPRTYFKYEYTVGPITALDIMLDIIEIYKIVNEEMPRKIAYKKMWYPENTEPQTTFFSHVLNEEVV-GE--VFIDTWHKVHRLRFRKDIMHTKGENPNIDHVGAGSV----HVASIAGLTHKIMFIEGLRAMPYVKYTEMLHRRAREPHDDTD--YMRDICVFLIVLIVDMELAFIISSIVGEEAVMRRIGKDSKQDPIDQIEDSVKKVEKEIIVRFFDLIIINREDVLIPSGTFEI--DGLPLWIDRYGFRYIE-EGRHIFNLYDLEIIISPQKENFDQVHLRRLPVVTLFGDVPIIFEEEENDEFITPLYKAVSNYAIG--------LLRNYPDVLYEWSYYISTDKTGPEPGLIGAGK-YPELLALTAWMETFIVKGYTTIRMSMDVYEGWGPPLLLELDWLDE-EVNAMAISLHFPPKQVITNTSKDYFGKVTLLREKELIGNEIGERLRMHKPRAILDVVITRRISVGEDDRDTLVKKIVNIGTQVIVIFSEKVDENPVEVALINIYGVREIPFKIVRVKADALAPLYKERGASNAYGNGLLTVGWEKETKYYYIFK-FTYIGIATIDNRCIKLTVEILTIDFFPRLALEIIFYYLYEIVSLRLNGRIAFLLLELAESLALKIKNAMRSLPSLTLDNREILDETVAPDLLLGIFYEAILTPKSELVALMIDRTGLFSKDVDYLEALLNKALSIADLDKIHAGGIDISVNDLEKAYVSAYIAEIVVDDEFLSHVVSHVEIAELLGNTIVDSISAKDHENVALVEIPEKGPKIVEHAFALILVGVDIGKSAIVRPNVFVDVDRALISKVEIELEEEEDESKK------------------------------------------LRKKFKRRLKSPQEIAVIKVGGANFIEGIRVRYIKISLREPVEFENVRGEEMVRLGVNEKSPNKERHFLMKAIP-GAAKIIPKPFTVDMFIKRRMYILSQRQSIGPTLNVPESIANTVKRLYLKIEPPDKLQKNIWLRNFRQQPLLSANATLERTIRQQFGIGKVLKYKKLLESRRKFSADIGKAAIRAIEVICSCSVVTKVVGTNYAVPFRYTEMAARATRERKI--VDILFVRANKFDIMYATRKVVRSLFEVRHSHHVNMEAIITIDAVTGAVVALILIECLIAFAVSKEVGDRDSIHARLKFDIKRPYYSRG--IGKIEKHEHHRVEITVVEKRIRSGHKVCIERVITKVVPRKDETWREMILIDRLRLIDIIE-----------------------------------------------GDMSASQGGTNWGAFAKNYLDGFIIIAVIDGTSIFEIIDALARLEVEKYINIG-YPDRRTIGLMSQKYEIAKKE-TDIAPRKQKMYPRQKSDEYKYRSTIKKKRVETNTVYHPMLDSREY--LPYKEYNDMEGIENVVYKIKIYSLHNERNVARGLLKIKIELVIRVRTGLPPKVVGEIETEIRLKTDYKDSMGIAKVDKKFAYLIDQIAISLYLLNKIIMVYPVNIVKVENQFNVDKAIKGLAIGISGDINIFLVALDRRILNIILTPAKIMNKKKENAFIKIEEI-IRNI-VHLEENIARKMYVLLESMG-FEENLEL-TLGVYILLNALEDPSEGIAYTTKLGTHAQPHQPENLKHEHNGIIVTTIPIKRAI-FLQ-KLEGEKLEEVFLGIPEVVGYIAL-EKAIVIKPIVILTHLEKEAQLGQESLEEEDKNAYKSLVRDEEKDMIIQELKYEKREITLAESRISNDDKGIKLNVRKSTVIYDRRVLITILIDILIIRGCGTKIDEILAQRESEAPGMLKIKENYLMEVIYGSHVVDSITTFMYLITLKLLKNYKSALEAGIVGRADDQSAADLLYEEK--YAPPIDPRMWTIPLSEKAILTQDVTKDVAVYQYQYKVIGYSARAVDHLRVLAKANKIMASTAVYFDEEKIKYTLLVRLPLGRHFSTIITFKMVKAEEAAKEVAEQKEKIEIVKNRPAAAADSRKFKYILRVIQKIGRNPKKIESEQEIRIHRDSKQDRLICREKSRYVTTLIEKKLTFIRSAVANVEVEQVNITK-VKKEYSEEVRIF------------------------------------------VSVGQVKVIGDLVGEWFFIIEGRTIEEMSASVTKIELKTKKRLRILVSMYPGKFMRGYETQFINLVVAIEIGEKYFQHGLHGCL----DIDVAGNYPKIPFQGIYNVLLHIITFFIINTDKHIYVLVQYLVHPAMRVPHKHGTTQRMKANFLDEIKVIGYVSLDTEHEAGLPTGRLAIQKVGVMIKKTMVPFRTQAINEEIKAWPRAASVIKVIPYLMKDSKQLDEMISTALRLITRVELRETLYGSFLLDEYREKMLSIESTKRVAVPIAPCEKDPATKERI-AASADSFEIIKTAFPDLASAQDNTIVKTDLVKLIIGGWGLRATMHEESAENIDFPPMPELDATMTVYALSMSLGLFPEIVIDVAFARAQAEVHKHLIS-VEVEIVDYGKYLLVKHVLNIIVDPNEKALVILVVLYKTNHRIIFSLRTAVNIVAGGTVGGLKTAIREIQFAEPPDLNTV
>Aeropyrum-pernix-K1-DNA
RSPLYLTIMLMILVTRGSAIEDSTDEVGQNSIAASGYVNEVLDLAEEAPLKGGEYIDDRWVLRIGVTPSYRADLLILHEKKAYYPELLELELFKHVVLFGTTVQKLWVAIAMGLDLVQVFPKIVEK-GRIVDSPVNRPKKM-EVLNKVRAAPNENMTMLAELQVLSITYKEGERQPRETIARGRPGPGVYASLRPLVNVEVLPINTGLRKTKFMPYPVKFLIPLPVNTTVKGGHVLDRNVVVRTLLITPGEIIFLLVSNPEGPSEVELVDEAGDSIKPVYPEYAQRHVQLGRTSRFPGPKTSYVKMVRDTRGHRYGVGYGRRVQISLISRLKEALWELRALKKPAAFKEPTDLKSPPFTIQRSHRGGKLGISPSLAEI-------AVEIFGMLKKRTMHPAPGPRRERRVRRPD--------YRLREKPLSTLRRVGKVIPGMHRHVVGKEAEGRKLVPPLP-LEYEHLLSIEEVQVLMLGIWQLKSLKPGDIEIRSYAAYYFVLPVTRPLGHLWPRFRESGKTPGEALDLGVRYRTLSVTYIEH-WVYVVNLRRYGRRRARRVREVHDVVNLNYISREKPARVKIVR---FPAEVIQIGRVTEVTVRVRIGKGILTVPVRILIEERERLILGRFKLDRISSIGLVRFFPRLDLYVAERGMADTERGEVFDDDFRALGRPEIETDVRIGGASKVRHLRKRMRQIDRYLFRSMADVMIHELPTIMRLALGVDKYIIGYAGLSVHVDEAFPYNG-----NPVME-TRTIVGVVLPREPFGGLGTMLFFRILGALVGFASGRHSWWKPNKKVYTKAIGHPPVIVLELAGVRQEIRRAARGFA-TYQLTYANAPRLAGLRTLRPFPHRSPKWIAAAAFGGDLRERALMAATVGVDGRDKELAAAGAGA-V-GVIEPLLLDGATVAALLAEVAVKLTHALVPLDFYTSEKLYSSRLSRWLEGLVELSKPY-HRRQLPPLLTVKLHDSLEGWVEARILVVAEVAPGIRLINPLERRMLEEERREERLRADILSKRELNRPIAEAAENVQTIDLQIRIAVALFGASEA-SEEVLFSGIVVKLVEESR--GLLIIPGEKILIAAEALVIYRTVRLAVLPLSAVLLEVWGATIVATRNLEIVR-IMIYLRMKLVMLGADE-LKLKRWMAEYLDDKRRRIIDVLKT-----DITWEFRKWPVEIGVSRANIASILRILEDMASKLYPV-TLAWLILGKRWHVSPPSLSYILRHVEIALDCWTVLGVKNSL------------------------------------------EAIGRHRKVQVHVSKSPRPYLAVREDFVEAILMALLERFIEYYEDADPLAQLEKAVWTKHVRVVITFLSVVRKVLASKVGRVLG-IQGETTLLVIKRPAYYEPMIIVYVKYEDDVDIKERKSLFRR---------------------------------------------VLEPGEEVVAMLKILRNGVGVPLNPRGPDGGILDEPL----DKKYIPCVMRAKTVVISQSLAPTIEKVLDDVEEPQLAGVILRVAKQELAAYFIPYYAK-IGPVGAGKAERVRGFSEGIARGWVDVIVRRALRFGPIGAEGAHRGFALRKISNVAVITAILEDPLPED-LPTVEGVRATKERIYAVAVKGGVVIREVGDVLADRDAYYTAEQDEVTLPDRPPVLTIPIEGIAMPDKIGRLRGIRVESIE-LLVRKSPPGRLGPAVIALGILLGEYKVKKLPESLRTMYRVG-NPDKMRKEQRGVIMKGQPVVDTEKREIEEVLQGVEERSIILYELEIGPSKLRSRYEYRIERWTRITLRGLSLAKKGDYDGGVVLAGPTYKIMLGIHAVKTDYFRRHVLQAFPGTVGEVKRFPRI-QAIRMRAAAAEAVFRWQAVLEYAVLPASFVRKQPAAVSRVRIDMGFREKDTRAEVASLRTGEIEWEMILKIYMGVSLTSRIAEVEEAQLQIALLQAEEA-ETPLLARKVLNVAKLKAELEKQLQL-WRKKKYRAGPYLRRGAKVVPTEARKRIIETPAEYRIDLGEALIENVVSMGISLMIAALGVMTATVGAHVRL-DMKLSKEHEVEVGVSDRILLVVVIPADACASTVEVTAEKSFTFVLSGADTGARILRSLILKGVGELTVNYRRGAGIDPFIHAPIPVALSHSFFTVS---LFFFDGYMASSKWSVYQRLDVFDLEIT------------KAGFYIDRGESYLGGMRLVKGPKVVVVDASGAVGEGALLRVVLGAIVTLHIIKVLFTQVLERELEVGSERVNGVAYVVAEHFVV-----TIDDYSRLGKIHPRTRIVLKNYKELCGEVASGRTALREKPQPELLIGGLPESGLLMRLQGAVNGKGVGEVEGNEYAGDWKIAMWNYLYVELEDLIVREGFKRMEKGKRYRNDSVDDPWWYLPSLGEMSDYHGQEDEQGLGPVDKMWDKSQFWPTFEFRVIQGITVNTIIAARAIIIPKILGVRKEKEPPQVKGNSGLLFTAVPV-WIPVLHEETKMKTDFDPKPLFRFRHTIGPVTTVEVMREVLPL-KVRQRSIPSELAYKKMLIPESTKPQTSFWAHVSYARI--------------SHRIKLRDDILHRRGDRPDVEHVGKGGKIIERDFQALAGVALGVIPVEAWVSGVYVKVTEMLHTRVASASEGPGPRVMKSLEVFTYLLIIGLAFIYILRHLIR-GGRGLAFGYSKP---LDKALERDEMVKIDIIVRYFVDRIVRGADVVRAIGTEEVIVEGP-FVVDERGYKYLENHDRQEHIVTDLMVTITPQVANWESVYVRELPIIAVFGEIPHLFEDVEEKEDIVPLYLGRRSYFQKGGGLSLQGVMRTYRDYVVEFEFVLATGSKGPKPALVDLGSVIRDFAPLAEFFESLDYSAYSTAKVPGDDFYGWGPAVGIELDEVER-ILFC-AVEFHLASRGSVEDTRDLFLGTVVLKKEQYLVGADLGPLYEMFDKRAVFDVIVIKRLNVSEQDPDVTLPVYVNLSVQVAIILPKTVADDPIKVTLVDTLAVEALPFRIVVLMAQEIA-LYERRGAANAYRDGVLTVGHSKRSAYMYAYPIATVALVSTFGGKGVDLTVPYFTTNVAPNAVLRFIEARVLVVASLGI-KDVVDLWYGQAEMVAAAVRGAAGTLPSLTLDDGQVLRRLVAGHI---IVRSVIRLLGPSLIRAMLSDVVVDTRDVEAIGEILSEMRCVGHLERLHTGGVDISINDLTLAFVSSTVAPILVDGELLGKVVSHIGLAVLLGGIVMDSIAAEDYTTYGLVGIPESGLAKVDYARALVLVGFELGRSPFVAPTEVISVG-LGLVKVVLQLMVPRGETSRIACEVELKWELEAEDVVTVGAVRIRMANMIAREYVAVQISLELRKKFRIRLKYPMEVAVVKVRGGLYIEGIPVRYVMVSLKQPRVFQGLQSKWLIRFGLNREPPDRERHFIMLVTKDAAARVIP-GRKIYRFVRLAMFIASVRQVRGTTLHVPEVITNIIRRLYIKYEPPEELMRNLWLRRFRRLELLRPNVDIEETIKQQLGIARVLRARRFLHARIRFRVDLGKAFIEAIRNVCSCSVVIKTITTNFAVDFRRTEMAARQSRAQKVRPIDILMVTANKFKIMYSTTRVLRSSIGKRHTREIKMGAIITIKSTTGTYVALIDIECLLAYAIRKEIDERIMVRARVRYAIKEPFAKRGLGWPRVARYNHHITPRHSIEKRIWWSVRVVINKIVVKEVPFRHKYWHEMVLIDRLRLIEVIEFTQLSMMFTLQTKRSLTLKRPDRAPKYGLKS-VVDARVVLAFNGIALKPVSSQQGNLAFRAAAKQYFSGFLVEALVDGTFLTLIVDMLALLWVEPRVLGVFRPQRKAVGLKARRYEFADRS-EARWPRKQRAYPRQSSPERKYRSPVKKKRIDTGTVRHPMIDEYKERAYPFEEERAALGIERLLGDINYKTVHSERPFARLVRVIIIVLVIRIRVDLHPRVTGEIRVELRIKTDWEENLGLEELEGKFEYL-TEIVIDRSAIRLILEVYSRNLINVRGVKQIDKAIKGVALSVSPRLGVAVVAASERLLPPEVFPARLCSDTRDRAWLSVRRFDP-NVVVKLEYSIVDAMFTLTEGMARLDELVSLRTIGVYALLNEITDPTILIAATKKLGTHSQPKQPENMKHMHNDVVLAGVPFARAVPVLRVKTEDERIEAFFLGLPPVVGGLRMEKQAVVIRRILVLPEVAKTYLLEEEGLEKEEGDAYRFLVKNDKREDLLKELKLESSETTLMESAIYDDNAGVKDKLRREDMLIMRIVLLYILVEIVIIQGCGAMVIETIAERDSEAARIIREKPKWLFKVLLSSHVVDAIVVPSPNLTLRILESLESKLWLDVRKYSTDESASKILYLERRRFSLPVGPVMDRIPRSQKMVLSQDVDFEVAIWQFRIKVLKYTARAIPGLRMLLVRSLVMAVMAIFFSDRTALHTMLVREPKRWHYSTVLTVRMVKAEKPAISAAQKMERIAIIKHGPAAAADTRRFKYIILLPAKIGTGPEKVFTEERLDLRRDGARRREISRKYRKYVTTTLEETLTFVREAVAGVKVEKVRITPYVKAEYKLDVKA-EVTVGGEEVIDSKAQRIAGILYSNKDFIIVVQSVEVVQAAVRVELGRIVVVIPVVSEFLLVLQGSATEEMTTNVEKIELMTRIMAELAISYYLSRYNEGYDVEIVELVIMIEIAIDPTQYDLHACIQEGLEVDAFVMPPAVPFLGVHAVVTHGRGMGPLKLGSRIDR-ESFTLKPAKTSVRRGGRVEEITSQFLSLIRVLAYLEMDTLHTRGLQVGYVAISQRGVLVKKTMVPFRTSVIDTEVRAWPRAKTVLYVIPYVAEEKYMLDEMMAAGLRLITRVELRETVLGDPVREEYRDKAYEVKATRKTAVPIMPCDKKPPSKKAIEAAAETLVEIVQTAVFPLASAQESTIAKTDMVRIIIGGVALNVEIHEERTWGI-VPPAQRLEATMTAFGETMQLKRLPKLVIDVALVRGVVTIGGALLRTKVASIVDLGRIQLVIALAKLVVGGSERPVVVEEVVLATEFGEVVAMRVVAGLVAGGTTGGCFTALRSVRFAEVDRAHAV
>Aigarchaeota-archaeon-SCGC-AAA471-B22
-------------------------------------------VTEECKLRGAEYVEDRGVLRIGIFSSKDPDILVVHERGGYY------------------------------------------AGKLIDKPIHGLKKLAPDIVKKRTAPDSKNTMLVELNRLKAA------------------------------------------TNYMPVYRRLLIDFIGRQHVKGGALLDRNVNAGTFQISPERVVIILITDENGLGCVRLAVESREVREPVSGDKAQTELELGTA-KYPGPKTTKLLVVRRTVGHRYSVYFRQRFEAKDIRKPHGYVGLLKALKNPTAFKEPQDLRKGPLREHVHHASGKLRLSEKLCRI-------------------------------------------HYRLGSRRPDVLVPAGKVDPGMHKQVLGRRGEGSKLVLPL------HLLSPEEEEVLRYKTPQLKLKKPGDIKITSPATYYVVLFISAPIGHLWDRYRESGRKPGEVLDLGVRYRMFHVEYIDEL-ELTLNLRDYAKKRARNIRQAVKVVELRLIGVERPRKVRLIVEEPVPAVVEYVGRVYDITVRVRIGAGVLTVPVRILLDEREEILLXSFRLSRVXSVGMARILPALDLYVADGGVADVRRGRVYEDQLRALGRPEIATDVRIGRRVKEKR----IRGIDRYLFKDLVE--------------------------------------------------AAVIGVRGAPGYVGLLQVHILLGVISIA-GFASGRPSWVRPSKRVYSRKYGHPEVLVLELSKVKLEIYEAAMGLLPETEIQYANAPRLIGLRLLRAFPHGSPKWIAATAFGSALRERR------------------------------------------SGVRVYAADLHVHTDHVTAMRVLKFRVPYGLRYEVDLRVP-----------------GRSVTDTARVRLLLVVVSRLRLVLPARRRMAE--LEEEREEAAILPERQLNRPLAEAVERAQSLTMEL-VAGVAMLAGLE-AEEAMVLDLVVDYGFSQASRVIYQLPGSS-LIAGEVLVLYRSVRLLAVTLSAVLVEVLGITIVCIPLLEIVETFLMILRVKAFSL-IPEEEKAKKFEANPRRDGSRRIRDVARR-----SSILSVSTLAKELGLEEAQVVNVVRVLSYKLKGIAEV------------------------------------------DYLLNKVVLIARRIIERFTRKLGAFLSEFDFEARYHRYKV--EAVRGHAFRYTTLNDRVRRYLAVEEKFVECLLTMLEEKFQQF---REVLVSPSWVLFRRELKRYVKAMSVLKRAAE-DGGLIVA-LEGFSDSLQLNEVAGTSPLKLFVLRVKEGKDVVDAELLV-------EGANSMGVIGVSFIRVRKLVLGSEVRAVLSGMSISQSAEMVLTEAQLVDVSAKVLAVDREVPMRPVGPEGNVLDEPIDGTAEKENVPCVVRSKPIVIDVSVGPQVEKVMVEVEEPTLRGVIWSIIVQDRAAYFVPYYAR-IGRLGVTRDVSVRGFEEDYAQVHVDILVPRALEFGPIAAEAASSRAVLRVIANVYVVTAVLSSK-------------------------------------------YTTDREEFTVPDDPPVLTIPISSIG-PDAVGERKDYKLESL-GLLVRKWPAWRMDDIVKVYGLAVKRWK-SEXXEIVRTFIQV-RSPRRLSENETDTVVPIGMYVGEEAPAIEEMLQGVEERALIL-------------YELVVEKLRGESIRDLSLARRKDEVQGR--AERTFGLAMVVDAAKSNYLVRHVLQAFPGRVGSAKILPRV-QVVAMVTAVASSLLQWQKVLEKAELPCELVSLEVLGISHIKV-IGFEDKKERAELATVRTNPXEFSLLVRVARGVTWTERVT--QREELLIVLLEAEDSSKVPGVAERVINVIEARCEVKEQRSLQDIRKKARRGDLVIGGVYNVPTKTTRQIVQNPADFMVELSDAVVPSLLARGAAFLLGSAGLVSTTFAALVXVVDVDIIPAHGIDVGLTSRLLAVVLVEADGAVSAVEVTVDERLTDVLDGVRRGMLL-VDLIRNGLEELEGYYKRGAGIDPFILVELAIALSRSFIPVR----FYFGARLAR-KWAAREKLDIFYLAVTI-A-RPVWGLEA--RIYFDRSPNRATALRLYKDVPFVGVDTCGYLNEGALLKELIGFLVTLNIVRILLTMAIERELECGAEFVNGIIYRFGDHFLV-LGRAMIMEMKHRLLLDKERILSRRNVKTHCGGRFPFAKQLQ-------------------------------------------------------------------------------------SLGALTDYHGRSDIQ--GPVDPEWDKLKFWPSFELTSNTGITKNNVIEIPQVLLLKFVEVSDDKRDEMTKGDIKLAYPIV---EVPIRHRTTLFQTEIEPYSLFIFRYTIGPIYCAEVLYELRDY-RIRYESMPARIXYRXMLLTEETKPQTTFWSHIALVEIVD------------LHRLRFRVDILHSSGESPDVDHIGKGARVLES------------------------------------------PKEYERARLYLLVRLQDHRLILE-VAFIKAGGRLVRIGRDEP------------------------------------------------------------------------------------------------------------------------------KGAAQLITLLRKYRGKLYXWSFLRATGARGPRPVLVGXDS-VPELAVLTAWFETFDVRGYTTIRVWMDHYDLWGPPLLLELSWIERLALAIVALELHAPPRSRVSETRDRYVGTAILYREKESPGS------------------------------------------EVYIKFAAALDEDPVELTLVEVLAVRELPVKFVEVHARELVPRERERGGANASDDGLVTVPDGRESAVVFRVVLLG-LLVATVDGKCAETTLDVVTADSVPSVILMFVVALIDVFASVEVGIEVLTLLLDFEDGLLAEIKGARRTLIALTLDAGEMLSSSMIEDLLV-------------------------------------------------------------------------------------VPVSESMADXLMEGIAAKSVSTITXAALPERGMKGVDHAXALIMVIFELGRTRHHEPGLERDVYRF-VCRVLVSI--PRGESRRIACEARLEGELEAEETETVGAVSIRSANMVAERYVAVIIRMEERSKFRVRLKYPMEISVIKIGGANVVQGITVRYFMVSLKKPR--------YLVSLKFNVSVPNRISRWLMRAVYTGVVQIIPPPVRIHAFVRRNLYTLSTHTVLGAMLYIPEAITNTVRRLFYTLDPPDMLVRNLWIRKYRIFELLKENATARETVRHQLRIGQVLK-------------------------------------------FRYTDMISRQSRAQKVR-IDILMVTANKFEIMRATNKVVKSLLQRAHSRRVMMGAIITVRATTGTYIALLEIDALIAYAIKKEIDERWTVAAYVKLDIRRPYYLHETG--GVPRLGHHRSPHLIVQ-RIKASLELCITRAVTQVLPRKCKTWKELVLMDRLRIIEVIEFAMLVIKFSLQTKTSIDVHRPESVPAYALKS-LIDRTIKAAVDAAVFEGESASRSGPAYGAVGDRFFSLFLISSAVDGTYFTRIVDHLAMLKLDKSIDRKSNPDRWTVRLRPRRYEVALENKTERGPXKQVLRAPHSSSERKYRSPVVRKYLETGTVVHVMIDDYAERLYPFAEVEGRSGVDTFVTEVAIRCFHSERDVASRMCVVRVEL------------------------------------------LTKITVLLRVVKKLFKVHEESAVEIVGKVTVEKAIKGLVARLHKDLGWAVVALDERVLDVRVFPADVADRRKEAAILTVKRISPVNISVRLEIRVAEDMYVLIESLASLGSYYPAETIGVLVLLRDISEPTERLLSTRRIGTHAQPAQPKNVKHEHNDVVVTHVPIKEAVPILGLKVDPEQLRSFFLGVPGVIGPLQL-DKFLVFKPILVLPNVQQALQLQEQELKEESKQVYKPLIQEEEKDLTLEATTIQ------------------------------------------IISGCGFRKEVILAERESLAPKIRRLKPGWLFEVAISSHVVTGLTAFPLLVTLEVIDGFESRLELGIKGRMDDESAARVLYLER------------------------------------------------------------------------------------------------------------------------------TRLILKVPAYVGNGPMRLQTQQALEIRRDGMREREISRMLARVRTAVIERKLTFVREAVAGVKVEKVNITPEVKKEYRTELKVI------------------------------------------LEIAEITVLGDAIGDLSLIVEGDTIEETAVAVEKVMLMTQYA------------------------------------------EFRIEVNVLGGYGWLPYLGIYDKIFLV-CRXPVLFGARVEKILEATLKKSAYSVLRAGVPEKLTAKITDEVKLEAYVAVDLLHV------------------------------------------IKSIPFLRKDRYSLYSMVSVALRLVVRVELRERIFGDVVKERYKDATLEVKVSRKVAVPIAPCDKRPPSKKALEASAKGYLELV------------------------------------------RTPPGEELDATMTTFVLSIQRGRLPELVIDVT----------------------------------------------------------------------------------------------
>Archaeoglobi-archaeon-JdFR-42
LENFLVRTMAMKIAKLGLATRGITFKIKEVAVTAGYVITRGFDLTEECPMDEEEFIDDRAVSKIGIFSKRTPNIIIVQEENAYYAEEVELEFCMYVVALGIAMQKLKVSIALRLEYVQFFPVVMEEDAKIINKPVNGTKKTA-AIEKKNAMPDNDHTMLAEIKRLKITYKNSDREGRNTIVRGRFGSGVKKSLRPMVNVEVLRIKAGLMK-NFVFDEKGFTV-VLYNTMVKGGKILDTNG-TKALLLSPDKIIYILITDLECEGCVSLGPTSGDISIPAFDNKKQQMLELGFSQKYEGPKTSNKKLFNETKKYRYSIDYRIRINVKDIAKLREKVSDLKTIKMPEVFKEPLDLRDGPLTYKRSKRSGSLPITPRLSDVRVVIDSGVNEIVGPYEQTSMRPSGGPKKIRRVRRSSVKA---KSLRKREKNIRRMQEEGKVVPGAHPHVVGKWSLGNKLVRPL-KQILKHILSKEEEKVLVLNIHQLKREKVGDIKINSLAAVYVVMFVTKVIGQYWEEYQQREEPPGKVLDLEIRYRMFHKEVFGELRIYTIQLKHKYPRRSKRVRKLHDVKAIEKIGSQKPARIRVAFEEAEAAEVIEIGRMHEALIKCRIGKGIITVPVRKLMEAREKL------------------------------------------NLKALQRPEVATDIRIGRRARVRYLKARMRGIDRYLFRHIEARFTFDGGMDDRLILNAKEVVLEYKAQAGKISDMVRHNFKKDEPGPIKTAESAVIGVS-PMKYLGAIGPKVLIHIL-SIVGGSTGKPAHKRPSKKVYSSLVGHPEKLVIELGTVKLEIEAVAKGFLPEEEIEEANSGRRAGLRKLRPYPRTLRKAMAYSAFKNEIAQRELYPNVLGRDGRDKRFGAGGAGEVIVGIREPLLLDGAKTVLIRAAPKIEQSHVFVRADIFSVTNMIRCKKPRTLNFDIDINKFYLKPEYIAHEVIVEVSNYTKGKDTQNVKEINLFFHGVDIARPDKRRLEEEAIEEEQMLARMLPERELRRPFVEAIENAQNLTLAINIVGTGFLIRLVEERAVEVVDIVIHLFLPAKIEEFVKVGMGEEIIASDALVLHRTVELSAIALHAVFVEKHGITIVAIPNLEVLYKFLMYMEMKMIMLGFKDDFETAKFKVDDLENTSRHIREVMKNKAILEELAIEVNLLELKLGIKKIKIVDLLRIYAEELEEILDV-YLSGEIMGKMVIANPPSITVLARSVNSPIMLSIVQEVSVCL------------------------------------------YVYGPYQKLQETLDVRNRRFLVIGEGYVDALLLMLEEKFHARVKKKTLFVDLVKEFFIKNVKLVIDGLSIIKNALKEDVGRIVASLEGETNLLVLLKVAKYNPLEPLEIIGE---NPVKIKGILIQ------------------------------------------VSDIIEEIQIVEVATKIVAFDV-IPIDGVGPDGNIWAEPI--KTNKEYVPCIIVSKPIDVDQSLEPAVERVIIDAGEPEMKGVSYKVVYQTRSLKFIVYYVKIGNEIDVRKDVHVKGFGEGIAKLWIELIKKIEYKFDVIGATSSHKKIILEIVSNVTSISITIDDA-PDDDVRAIHG-YNKKLQIEGLAFFIGTFIGAAGELYDDREAFYTTVFEEITMGESPPVATIDVKDLAQPERLNNLPSVKLESLTGLLIQKDPPGKLGESFMVIGVLIAQYDVKKLPSVVKSFLKIKGSPKQMQDAEIQITMKGVTFSPV-EEKVEEVLQGVEERSLILQEVEIGPVRFMESEPFIIERWQNESIKGMEVLKQNDSKKGVIRGGPTYSVVKCIHASKRRHLKRHVVSAFPGTVGSAKRIPQVQQVIDLKLAAALGYEKWQKVLDEAKLPTGIVKLEILVISKIKIELGFDYKEESAGLADIRTNPIEFDILEKIYHGMSWYDMVSQIQQLLYEAEILQAMGLEESNTVSKNIIDVIEKDAKLKIQQQL-GRRKMYRLGEDVRRGAKNIPEVVKRVIVSNPAHYRIKLGHAVIGCLCFSKIILMIKASRLVTPTYGLHIKF-DAKIPIQRTISIGLTSEILMCLIEDCDGGAEFIEATVEDKMTFVVSGYDTGGRIIQSLMLKKVSEFKAEYRSGRQLPKYLNVPVFASLAHNMYVIRMKESFFFFAFIADKKWAAKEKLDVFHLEVTECNRREITGLDAEAGFYVDKTPIILCGTKSFKQIKYAVVETVGVVEEGANL---MGPIILLHIIRVMV-QGLEDEVEVGGEYVHGIIYQFGNHFPVIVALFLFEELNFAYSLDEDLTIAKKNFKDFCGSSVNLFEKIDSDPGPKYAIPSLPSKGLTFKFQYAVEGRKIDEGEKKKICNETKVAMWNIVAV-LEELEVDSGLKEKIKGWGYKSDNIDRYWWKLPSINRIEDYNGKTCECLGEDINRYWELVKFLSLFEIEVYSPLTKANLMEVRKIILPRLVGAISEHKAESIKGDTELVVPVVVIDEIPVYHDETRLKTDYDPKPLFKYTYTIGFFYAIEYLRKALKVYDICKKMMPRKIAYKPMWYSENTEPQTTQWSNILYEEITSDGYNIKIDTWERSHRIRFRLDILHLKGEEPDVDHVGKNAVVVERDAGAIAGPSSSIPPLTLLRSAPYVKVTESLHREGRDPYEDPEKREMKNMRVYLLVMLVDLRLLM-AIGIVGAHSRSQRIGKNT-IDPLEEVRDIDKYIDDDRIVVFFKVMVLNREDVILPSGTLLL--DAKALFVDETGYKYTERKERHNISLSDLKIVVTPQKENFENVHARSLPIIALFGEIPTIFEHYTSEDHIVPLHLADLNYATDKGGLSLLGIFRRYLDLIHEWSYINETESTGPKPRLVGKGQ-IPAFVAYQSWFDTFDIQGGTTIRIAMDHYEDWGKPLLIGLSWLDE-ILPSVAISIHLFPESIIEDTKESYLGEITLLKERQMIDNDLGDSCKMHNPRAVLDAVVMKRVTVSERDKETLMPKIVQIGTTVIVIFQELISENEFEMAIIEVLGVKKIPIELVEVKADELLPLEKSVGGANAANSGLLTVG-NEETAKKYSLPLETAALVSTVGGKGIDLTIPILTTTTIPGIILPFIERRVFIISTIEVDIKVVTLLLKVAESLILRVKGALRTIPTATYDKEAVLEEMIAMNMLLEFFYRVILTA-PHLISIELGEPALYTKKVERIGDLISDVESVTHLKRIHAGGIHVERNDLEGTWVSAVVSDIIIDNDFLDHIVSHIGIAEMLGTSIVSGISAEDWDRIALIGILERGREIVSHAFAIIMVVIQLGKTPTTSANLILSVDRG-VSRVKIQLKDPKKNSKDIAAKCELEGEIDAEDVISVGACKIKMADFLAREYVAVIITLTLRKKFARRLNAPQEVAVIKVGGANFIERIAVRFIKVSLRDPVEFDSLKGQYLIRLGMNDRIPNNERYFLMLCIPEGAAIAIPEPLAIEKFIRRRMYILSARQAKGVTLNIPEVITNIVKRLYL-VEPMTELIRNLWYRKYRVLEVLKEGGTLEETLNQQFGIGRVLKYKRILESRRKFRVNVGLDPIRGIIDVCSCSAVTKLITTNFAT-FRKPELASRIKREEKL--ADVLMIVENRFEIMYATRKIVRSLVEADHNPEIKMEAIITLKAIVGAVTALIEIECLIAFAISKEVPEYHAIRAKVKYDMMRPFYDRGLGWYRKARAGHKRTPKLTLEKRIKSGPRICIERVITRVVPRKDETFHEMILIDRLRLIRVIEFATAQIRFSLQTKDWATLRLPEKTPKYGLREMVVSSRLKVSINGMAV-DMSAGTGGTAWNAIAKKYFHGFLIKAVIEGTTLFVIVDHLARLEVEQEIDKGYFPERKTVGLHVKRFEIALRKKSERYPRKQKKYRRHKSPSRKYRARVKKKVVESGTVRHPMINKHEER--GFFL-ENGEGFHNILRDLRVYCFHNEKEVVGKLVVIKISLVVRLRVGLKPRVVGEIEDALRLITDYSKHTSIEKADKKYEYNISELAVDKKMIRNILEIHDENIVSMTGKKVVDKAIKGIAVSVSPNIDVFVVSLKLHVLDVNVMPADIATSKRESALAKIERVDPESLEVSIEFNIARYLYVLVESNGGYDELLPYRTI-VLITLNTLEDPSEGIAKTGKLGTHAQSSQPTNLDHDHNDIILTTVPFAEGVKLVAPRLSPEKLKGFFFGLPIVVGGIWM-EKGMVFKPVLFLPQVNQMLQLQQTELDNEEKETYRGLVKDEEKETVIEEIKFKKNEITMAESSIADGDEQVKLKMRKEGVLYRRTVLMEVLVDILIIKGCGVEFEDILAERESKAPGIERIKKDWLMTVVHGSHVVDTITAFRFLLTLSIRPGYICAFEAGIRGRRQTESGSKILYIEERRFKEPIGPRMDSIPLIENIVLTQEVDLEVAVWQYQIEVIKYSARAINKVRILVIASKVIAATAIWSDERDAVYTLLVRESKGRHFSTILTFRMVKADESTQMAAEKKERIGVVKNRPSAAADGKPFKHILKVVTKIGRGGKKLNPDQQIKIRRDGYKELLIAREKIRLVTSTLT-ILHAVDGAIEGVEVVKVRITPEIKSEYSEEISVY-VTVGGLEVIDSRAQKIAGIMYSRKNFKITVEDISKCQASVKIEVGDITVIGDLVGQMFLILGFTIAEDLIASVPRVELSSKKRENILISMLLSSFDKGYDTQFVGLIIIIEIGESHFQYSLHKCMELGLELDFIGNFAIKPLMGIYRLILELITIFVLDADFKLGVLLEESRYPAMSSPHRTGRVEEILAAFLDEIRVIAYVKLDKEHESPLPVGRLAIAGVGVIVKKSMIELRTKAIEIEIRAFMKASTVIKVIPYVKAAKYQVHTMISAALRLITRVKLREKIYGDPIIDD-RDEALELEVSKKSAYPIAPCEKKPKKKDAIEAAAKSALNIISSAFGVISSAQNHTIAETDMVKLIIESVGLNVKMQEESAEAIEFPPMEALEATMTVYMMCMSLKELPELIIEVALVRAITEIGSFLLEEGEIEVVDIGRYLAVPYVMNIIVEENEQPIIILKVIVKNQHSQVFSMRTATDLIADGSVGGLHTAQSEVQFGEPPEKTSV
>Archaeoglobi-archaeon-WYZ-LMO1
------------------------------------------DLIERCMMNKGEFVKEIRVTNIGIFSKVTYDILIVQEEGAFYPREVKIKLISYVLALGVAMQRLRVVLALGLNYIQIAPKLIES--KMVNRPLHGLKKT-NAIQRRNAIPDEDHMMIAEMXVYKXTFQEEQREPRDTIVRGRPGTMVSKGLRPMVGVEVLRIATGLRKLNYVFDEKGYLIE-VYNTILKGGRVLDTNA-DKTILLKPEQIFYLMITEPECVGCISLGXISGDVSHFVYKDEFQQMIEXGTSQAFEGPLTSNKKLHKETKRFRYSIDYKVRVSLKEIGKIRERLSDLKALKEPEAFREAEQLRDGPLTFKRVHASGNYKVTPAFAEIRVVIDTGTNQIVGPYEQTSMRPLGGPKRLRKVRRSKMKHLEEKSFRKRER-LRKLQKIGRVDPXMHPQVVGKRALGSKLSRPLSSQVLKHILKESEEELLLLGVEQLKKEKPGDVKIKSPASFYLV-FISAVIGHLYAKYLEEGKSPKDALDLGIRYRMFHKSLIEEIRIYSIRLRQVYPRRAKKIKRLHPVKEVEFLGAKWASRIKLAFEDIQPAEVVEIGRMHEVTVKVKIGMGIITVPVKVLMESRERL---SFKYEKISAVDLAEIKPSIDIYIANKGIMDTERDRDYHDNLRALKRPEISTDIRIGRRINERRLKKKIRGIDRYLFRHVQEHFRFENKTGERLXMNAEDVVIEFKREACKIDELIDXNLKKEE------------------------------------------KPWDLKPNAGVFGKAVGHPEVLVLEVACVRVLIESKAKGILPHERIEEANEAKKFGLFKLSVFSRSLPKKMAFTSFGEELFSRELYPNFIGKDGRDKSFGLGGLAQXIIGIFEPXVLTFSSIGVLLC-IDVDNSHIYV-AEIFSLDDFLECKSPRKLKMLVGLRIPLL---ELARDWIVEVSNCEIGEDTEKIILVRRIYEGMDLARPEKRRLLEELRQEEQAEERILPERELRHPIAEAVEAAQAITLEI-MVGVGFLITYVKDEEIVVVDVVIPFLLPVKIEEFIALGGG-E------------------------------------------TFLIYIEMKLVMIMLGDEEM-KKFKVDELLDSSRRIIDVVRNREIMEDLTLRLKTLAVKLPGKPAKIADIVRIYMEEIEQILEV-CAANDIVGKLEIANPAFITVLAKIVDAPSLLSLIQXVEVLL------VTVIKMK-----SCLIGTFLIDIDFESRYHGYRV--YAYGPHKELQETLDVRKRKFLVVEEAFVEAMLTMLEEKF-YL-KKESVFAELSDLVFIRNIKPVVRGVFVIRKVFGDNAGRIVA-LIGETNLLQLSKTVRYNPLEPLYLRVKDS-NPLDKKNILYQ------------------------------------------AGMTINVVQSIEVCTKIIAVDSEVPIKPVGPDGNICNEPIKG------------------------------------------FRVLYQNTSXSFIPYYVKIGNKIGVKKDIKVRGF-EGVAKFYIELIKKIEERFRVLGARSAHKGILLEILSNVTTITATLDDSFPEDDVKAIAG-FNRRLRIEGLAFFIGKFLGDAGELYDDKEAF-TTEFEEVTFGESAPVKTIDIENLAQPERLGKNKEVKLDAKKELVISKENAGKLGESLMVMGVLIARYREKKPPEVLKMFAKID------------------------------------------NEIEIPGVKYSEKEEFIIERWQQESIKAIELVEKGESSSGVVRAERTYEVAKVIDAAKKSRLKRHIVSAYPGRVGSAKRLPKVAQVIDLRLAVALGFLKWQKVLERAEIPTAIVELEIVVLEKIKIKLGFDYKDERAELVTIRTNPIEFELLEKVIYGVSWMDLLTLIEEAELEFELLRASEKGNASVGVDKVVGIVEKKTEILESQRISGRRKLPRLGEMVIRGLANVPQKVIREIVENPAHYHVQISEAITGCLXVEGVALMISA-ELVTATTGSFMSF-DVKIPTEHYIKLGLSVQLLSALLVSCDGGASFIEVTVERRPTFVVSGYDTGGVIVASLFLKG--EMRAEYKRGRDLPEFLSIKIAASLANSLLN--KNDKFFPFSYIAEKKWAAKEKLDIFLLEITN-RPKAIGGVDA------------------------------------------MGPIILLHIVRVML-QGLSRDVKVGGEYVNKIVFEFANHFPVVVAGLGFDQISFAYILDDEMEIIKKMYKDNCGSMLCAKETIE------------------------------------------KVKMWNILAV-IEQLYVR-DLKQRTRGWGYKSDSIDRAWWWL------------------------------------------TRINMIEVRKIVLPKILGVVNDHKEEFIKGDTNLVVPVVVVDEIPVYHSETRLKTEYDPRPLFKFTYTIGFVYSFEVLREVGIVCSICKKIMPSRIAFKPMWYKENTEPQTTQWSNILYEEMITDECKVKIDSWNRSHKMRFKSDMLHTKGEEPDVDHVDKGAKVLESAAAAIALPSMRIPPLIELRSAPYLSNDELLHRSARDPME-PERREMRRLRLYLLIMLVDLRLAM-DFKIVGAQGRFKRIGKNTKLDPLEKIESRDKYIEEERIVTFFEVMIMNREDVLLPSGTLKI--EATIIFLDRAGYKYKADKRRHKFSLSDLKIIVTSQIYNFI--------------------------------------------------IYRRYLDILYEWEYLFETESTGPKPVLVSKGK-IQEFVSYEAWFDTFEVKWGTTIRIALDHYEGWGKPLLIGLNWLEE-RLPCVCLSVHLFPSDRIEDTTESYIGNVTLLKERQMTGSELGDSLTMHKPRALLDCMIPKRLTVSEKDKETLMPKIVSVGTTVIILFNTVI-EKEFRVAMVENAAVLRLPIKLVEVKADGILPLSTELGAANAFNEGLISXX-EDKTXYRYSLSIST-FLVSTVEGKGIKLSIKIITTTTIPAVVFPFIERRFNIVSTIEVSGRVVTLLLKIIESLFLEIRNALKTVQHATFDN-DVIE-HIADNILLSIFYRVILC--PKRIAIELSDPSLKLKEVER-CELLSDLECL-----IHAGGINXSVNDLEKAWISAEIAVILVNNEFL-HIVSHIDISEMLGASIVSNIASRDKRKIALIGIEEKGLKIVAQAFAIILIVACLGRSKVVKANR-ESADRA-VAKVEIELKDP-KEKKKIAAKVKLAAEIDAEDI-SVGACRIRMANMIAREYVALLIRLELRKKFVRRLAAPMEIAVIKIGGANFVEKIRVRYIKTSLREKMEFDRVEGDFLVKLGLNSDVPNLERYFLMKCVAYGDAVVIPVPLAVDRFIKRRAYILAARHVKGITLEIPEVITNTIKRLYL-IEPPAELVRNLWLRKYRVLEVLKENATLEETVKQQLGVDRVIR-KKLLESRRKFRVNVGVAPIQAVENVCSCSTVTKLVSTNFAM-FRYTEMVAREKRKEIL--VDILMVTFNKFEIMRATTREVRSLLDKSHTPKIKMEAIITIDAVVGAVTALIEIACLIAFAVSKEVDEYHAIRERIMFEIMTPMYKKI-GWXXQAKEGHKRVPKLTFVKRIKSSPAICIMKVITKVVPRKDNTWHEMILIDRLRIIRVIEYATALVRFSLQTVYVLTLRLPESAPKYALKEYVIPDRLKVCVRASAV-KISAILGGTAWSAFAKKYFHSFLVIALVNGTYLFKIVNHLARLEVEKAVDRGKFPEKKTVGLWRRRFEIALKSKLERWPRKQKWFKRHNSEKRKYNARVKSKRVETGTVVHPMIGDVKER------EK-KD-IEKIIDKLKIYCLHREKDVARKLLEIIVWLVVRLRIDLPPRVVGEIETALRLKXDYQKNTPIDKADKKYDRYMSELAVYKKMIKNVIEIHDENIVKLLNSKTILKVIKGIAAKISG-IELFVVALNYRILNIEVTPXDLASEKYMKAMVKIEKV-PESFEVTIEINIARYMYVLLENMA-WWELLAYKTI-VLVLLNSLEDPSESIHMSKKLGTHAQPCQPENLEHDHNDAIVTTVPFREAVEVLLQKPEREMLESFFLGVPRVIGEIAL-DKAMVFKPVVFLPQVNLALQIQQEMLKEEQKTAYKSLVKEEEKESIIEELEFKKNEITMAXSAIADEDEGLKVKLRKEEVLYKRLVLVEILMDILIIRGCGLEFEDILAERDSEAAGIYRMK-PYLIKVIRGSHVVDTVAAFRMIXTLKLFEGFVSALEAGVKGRRESESAAKVLYLERKRFEIPI-VRMDSIPLIS--VVTQDVDLEVAVWMFQIEVIGYTAKAIEKIRMLKLANKVMSVTAIFFNEKKALYTLLVRLPVGR------------------------------------------FRHILKVVTPIGRGGKKLYSEEELRVRRNSRMLRLMCRARVRLVTAMLEKVVTAVNKAIENVEVEKVNVSPEIKKNYSEELKIF-VEAGGESVIGTKAHKFTAILYAKRDFKIAVEQVKICQAAIKIEVGEIRVLPDLIAEMLFILQ-PMQEDMXVSVEXINLQTRKRQKILISMVTGDYXDGYDTQFVSLVVLIEIGESHFQYGLHKCLEGNLEVELLGFYAIIPFKNVYNTIVQLLTVFVLEASVKLGEILVESRYPSVYAPYRLGKVQEILASFLDEVKVEAYVNLDTEHKKALPTGMLAISNVGVMVKKLIIEYREKALKEEIRAFPKATSVLRKIPYVAEEKYQVYSMISAGLRLITRVELREKIHGDPIIEEYRDEALALEASKKTAYPVAPCEKNPKSKTAIDCAAKKELTVLASAFGVISSARESTIAKTDMVKLII-SIGLNLEMNKSSAEGIDFPPMEALEATMTVYMICMKMKEFPSIIIYVTLASSLAEAKR------------------------------------------NQHSIVFSLRVALSLIAGGSVGGLKTAEREIQFGKPPQLNSV
>Archaeoglobi-archaeon-WYZ-LMO2
LENFLVRTMAFKIAKLGLATRGVVYKLKEVAISAGKVVSRGF--IEFCPLNKGEFVKEVGVTNIGIFSKANYGILIVQEEGAYYPQNVELKVISHVLAIKVAMQRLKVVLALGLEYAQIAPKILESSSKMVNKPVHGVKKTADAIARRNAIPDDDHIMLADLKVYKVTFQEEQREPRDTIVRGRPGTMVSKGLRPMVGVEVLRIATGLRKLSYVFDERGLVIE-LFNTILKGGRVLDTNG-EKTILMKPEKIFYLMLTDRNCVGCISLGPVARDISHFAYGDEFQQMIELGISQAFEGPLTSNKKLHKETKRFRYSIDYKVRVSLKEIGKIRERLSDLSALKAPAAFREAEQFRDGPLTYKRVHRSGNFSLTPAYAELKVVVDTGTNQIIGPYEQTSMRPVGGPKRLRKMRRSKVKHLEE------------------------------------------SQVLKHILKESEEELLLLGVEQLKKEKPGDVKIKSPASFYLV-FISAVIGHLYEKYLEAGKSPKEALDLGVRYRMFHKSVIGEIRIYSLRLRQVYPRRAKKLRNLHPVKEVEFLGAKWAARIKVAFEDVQPAEVIELGRMHEVTVKVKVGAGVITVPVKILMEARERL---SFKYEKVSAVDLVKIKPSIDIYISNKGIMDTQN-RGFHEDIRALNRPEISTDIRIGRRINRIRLKKSIKGIDRYLFRHLEE-LKFNGKTAERVAMNAGDVIIEFKREAVKIDELIEHNLTEKKYGPVEEAESTVVGVA-NVKYVGIIGDKMWSHFL-SLPGGSTGKPWDLKPNAGVFSLAVGHPDILVLELACVRLEIEKKAMGLLPKENIEEANEAKKFGLKKLAVFPRSLPKNMAFSSFGENVRK--LYPNFIGRDGRDKSFGLGGLAQIFLGVFEPLVLSFAIIAILLC-VKVDIAHLFVRASVFSLDDFITCSTPRNLLMLVGLKRP-----ELARDWIVEASNFEIGEDTEKIMLVRRLYGDVDTARPERRRLLEELRQEEQYEAQILPERELRHPIAEAVEAAQAISLEI-LVGVGFLIVYVSDEEIFVVDVVIAFLLPARIEEFIAVGGGEE------------------------------------------NFLIYIEMKLVMIVFIDDAEMRKFKVDELLDSSRRIIEVVRN-------------------------------------------CAVGHIVGKLNVVNPPVITILAKSVIAPSILSLIQEVEVLL----NGVTVIERKGLEILECVIGTFLIDLDFESRYHGY-V--YAYGPHKELQETLDVRKRKFLVVEEAFVEAMLTMLEEKF-YL-KKESVFAELSDLVFIRNIKPVVRGVFVIRKVFGDNAGRIVAYLIGETNLLQLSQTVRYNPLEPLYLRTDGT-NPLEKKNILLQ------------------------------------------AGMTIRRIQALEVCTKILAVDVEVPIKPVGPDGNICNEAI--KAQREYIPCIIVSKPIDIDQSIEPAIERVLVDANEPDLKGVSFKIIYQFTSLVFIPYYVKIGNRIGIRKDITVRGF-EGVAKF-VELIKKIEDKFRLIGAKSTHRGIILEVISNVMSITVTLDDAFPEDDVRAIGG-FNRKLRIEGFAFFIGRFLNEAGELFDDREAF-TTEYEEVTVGESAPTKTIDVNGLAQPETLGRNTEVKLDAKRELVISKEPAGRLGESMLVMGVLIAKYEEKKLPEVLRMFAKID--PQKMQEDEITITIKGMTFME-EIKAIDEVLQKVETKAILL------------------------------------------RAKRTYDVAKVIDAAKKSKLKRHVVSAYPGRVGSAKRLPKVAQVIDLRLAVALGFLKWQKVLERAEIPTAIVELEIVVLEKIKIKIGYDYKEEKAELVTIRTNPIEFELLEKIIYGVSWMDLLSLIEEAILDFELLRASEKEVASIASDKVVGVVEKSAELLENQRISGRRKLPRLGELITRGLSNVPQRVLRAIVENPAHYHVQISEAITGCLTVEGVALMISA-ELVTATTGSFMSF-DVKIPTEHYIKLGLSISLLAALLIDCDGGSSFIEITVEKSATFVISGYDTGGIIVVSLLLNG--ELEISYKRGRDLPEFLLISIPAALSNSLIG--KLDKFFPFSYIAERKWAAKEKLDVFCLEITNQ-N-AIGGVDAEAGFYVDKTPILRCGAKTFKSIKVAIVEIVGIVEE-SEFKSLMGPIILLHIVRVML-QGLSKEVRVGGEYVNGIVYEFGSHFPLIVAGLDFDQVNFAYLLDDEMELLKKAHKDLCQSKLCAKENIDSDPRPTYLLPGLAKKALTFKFQFAVKGKRIEEGEEREYCGDTKVKMWRVLAV-IKDLYVREEIKERKSGWGYKSDSIDR-WWWIPSVGDVNDFHGKECECLG-DINDFWELVKFLSLFMIKIWSVLTRINMIEVRKIVLPKILGVVNDHKEEFIKGDTNLVVPVVVVDEIPVYHSETRLKTEYDPRPLFKFTYTIGFVYSFEVLREVGIVYSICKKIMPTRIAYRPMWYKENTEPQTTQWSNILYEEMITDNCKIKIDTWGRSHKMRFKSDMLHTKGEEPDVDHIGKGAKVIDSAAAAIALPSMRIPPLIELRSAPYLSNDELLHRSARDPME-PERREMRKLRIYLLILLVDLRLVMRVFKVVGAQGRIDRIGKDTKLDPLEEIESKDRYVEEERIVVFFEVTIMNREDVILPSGTIKL--EATIIFLDRAGYKYKADKRRHKFSLSDLKIIVTSQIYNFIEVHLKELPIVTLFGEIPTVFENFK-EEFITPLYIARKSYAANKGALQIYRIYRRYLDILYEWEYLCETESTGPKPVLVSRGK-IPEFISYESWFDTFEVKWGTTIRIALDHYEGWGKPLLIGLNWL------------------------------------------ELGDSLTMHKPRALLDCMIPKRLTVSEKDKETLMPKIVSVGTTVVIIFNAVI-EKEFKVTMVENAAVTELPVKLVEVRAEGILPLSTELGAANAFNEGLISIG-EDKTAYRYSLSIST-FLVSTVEGKGIKLSIRVITTTTIPAVVFPFIERRLNVVSTIEVGGKVVTLLLRIADSLFARIRNALKTI-AATFDN-EVIS-HVAEDLLFSIFYRVILC--PKRIALELTEPS-KLKMVER-CELISDLECI-HLEKINAGGIHISINNLEYTWLSAVVSA-LINNEFLDHIVSHIDIADILGASMVSNIAASDRRTIALIEIEERGPKIVDQAFAIILVVASLGKSQIIKATIESEADRA-VAKVEVELKDP-KEKKEIAAKVKLEAEIDAEDV-SVGACRIRMADMIAREYVALLIRLELRKKFVRRLAAPMEIAVIKIGGANFVEKIRVRYIKTSLREKMEFDKVEGDFIVKLGLNSDVPNLERYFLMKCEPYGDAVVIPKPLAVERFIKRRAYILAARHVKGITIEIPEIITNTVKRLYL-VEPPHELVRNLWIRKYRVLEVLKENSTLEETVKQQMGVDRVIK-KKLLESRRKFRVNVGTAPIQAIEDVCSCSVVTKLVSTSFAI-FRYTEMMSREKRQEIL--ADIIMVVFNKFEIMRATRREVRSLLDKSHTPKIKMEAIITIDAVVGAVTALIEIACLIAFAVSKEVDEYHAIRARVMFGILVPFHKKI-GWYRQANEGHKRVPKLTFVKRIKSSPAICIVKVITKVVPRKDNTWHEMVLIDRLRIIRVIEYATALVRFSLQTVYVLTLRLPESAPKYALKEYVIPDRLKVCVRGSAV-KISAIVGGTAWSAFAKEYFHSFILRALVEGTYLFKIVDHLARLEVEESVDRGKFPEKKTVGLWRRRFEVAMKSKLERWPRKQRWYKKHHSEDRKYRSRVKAKRIETGTVVHPMIGDVKER-------KDRL-LEKLVDEIKVYCLHSEKNVARKLLDIKIYLVVRLRIDLPPRVVGEIETALRLKTDYKEKTGIEKVDKKYDYYMSELAVYKKMIKNVIEIHDENIVKLLNSKTILKVIKGIAAKISG-IELFVVALNYRILNIEVTPADLASEKRKEAMAKIERI-PENFEVTIEINIARYMYVLIESMAEWWELLSHKTI-ILVLLNPLEEPSESIHMSKKFGTHAQPCQPENLEHDHNDVIVTTVPFKEAVKIVLKKTEREMLDSFFLGIPRVVGGMAL-DKAMVFRPVVF--QVNLALQIQQEMLKEEQKTAYKSLVKEEEKESIIEELEFKKNEITMAESAIADEDEGLKVKLRKEEVLYKRLVLVEILMDILIIRGCGLEFEDILAERDSEAAGIYRMK-PYLIKVIRGSHVVDTITAFRMIITLKLFPGFRSALEAGIRGRRESESAARVLYLEKKRYKIPI-VRMDSIPMISTNVVTQDVSLEVAVWQFQIEVIGYSARAAEKIRMLKIVKNVVAATAIFSDERKLLYTLLVRLPLGRHFSTIITIRMIKADEGTQLAASIMEKIAVVKNKPAAAADGRLFKHILRVVTPIGRGGNKLTEEEELRVRRDSKMLRLMCRAKVRLVTTTLEKVLTAVNKAIEDVEVEKVRITPEIKKDYSEEIKVF-VEAGGESVIETKAHKYTAILYAKRGFKIAVEQVKICQAAIKIEVGEIRVLPDLIAEMLFILQ-PMQEDMLVSVERINLQTRKRQKILISMVTGDYDDGYDTQFVSLVVLIEIGESHFQYGLHKCLE-NIEVELLGLYAIIPFKGVYNTLPHIMTLFVLEAGVRLGEALEESRYPSVYAPHRLGKVQEILAAFLDELKVESYVALDLEHKKALPTGMLAISGVGVMVKKLIIEFREKALEEEIRAFSKATTVLRRIPYVAEEKYQVYSMISAGLRLITRVELREKIHGDPIIEEYREEALALESTKRTAYPVAPCEKNPKSKAAIDCAAKKELALLASAFGVISSARENTIAETDMVRLII-SVGMNLKMQEDSGEGIDFPPMEALEATMTVYMICMKMKEFPSIIIYVTLASSLAEAKRRLIEGVDLEIVELGKHYAVNFILNVIVFSREEAIVILKVLVRNQHERIFSLRVAFKLVAKGSVGGLKTAQKEIQFGKPPELHSV
>Archaeoglobi-archaeon-WYZ-LMO3
------------------------------------------------------------------------------------------------------------------------------------------------------------------------YK--EREPRETIVRGRPGTMVNKSLRPCVGVEVLRISTGLRKLSYVFDERGLVIE-LFNTILKGGRVLDTNG-EKTILMKPEKIFYLMLTDRNCVGCISLGPVARDISHFAYGDEFQQMIELGISQTFEGPLTSNKKLYRDTKRFRYSIDYLVRISLKEIGKIRERLGDLKALKEPEAFREAEQLRDGPLTFKRVHASGNYKVTPAFAEIKVVVDTGTNQIIGPYEQTSMRPVGGPKRLRKMRRSKVKHLEE-----------------------HPQVVGKRALGSILSRPL--QILKHILKEEEEELLLLGVEQLKKEKPGDIKIKSLASFYLV-FISAVIGHLYAKYLEEGKSPKDALDLGIRYRMFHKSLIEEIRIYSIRLRQVYPRRAKKIKRLHPVKEVEFLGAKWASRIKLAFEDIQPAEVVEIGRMHEVTVKVKIGMGIITVPVKVLMESRERL---SFKYEKISAVDLAEIKPSIDIYIANKGIMDTERDRDYHD------------------------------------------HFRFENKTGERLAMNAEDVVIEFKREACKIDELIDYNLKKEEYGPVEEAESTVVGVA-NVKYVGIIGDKMWSHFL-SLPGGSTG------------------------------------------HERIEEANEAKKFGLFKLSVFSRSLPKKMAFTSFGEELFSRE------------------------------------------C-IDVDNSHIYV-AEIFSLDDFLECKSPRKLKMLVGLRIPLL---ELARDWIVEASNFEIGEDTEKIMLVRRLYGDVDTARPERRRLLEELRQEEQAEERILPERELRHPIAEAVEAAQAITLEI-LVGVGFLIVYVSDEEIFVVDVVIAFLLPARIEEFIAVGGGEELIAPEKVIVHFSVKLFILALSAVLVEKHRITIVAVPKMEILENFLIYIEMKLVMIVFIDDAEMRKFKVDELLDSSRRIIEVVRNREIMEELALRLRNMAVELPVDRAKIADLVRIYSEEIEQILEV-CAANDIVGKLEIANPAFITVLAKIVDAPSLLSLIQEVEVLL------VTVIKMK-----SCLIGTFLIDIDFESRYHGYRV--YAYGPHKELQETLDVRKRKYLVVEEQFVEAMLTMIEEKF-HR-KKESVFAELSDLVFIRNIKPVVRGVFVIRKVFGDNAGRIVA-LIGETNLLQLSKTVRYNPLEPLYLRVKDS-NPLDKKNILYQ--LAVEEPTKAAVVGVKLDTSKILAGKFDAK-LHIAMFLGA-AGMTINVVQSIEVCTKIIAVDSEVPIKPVGPDGNICNEPIKGKVQREYIPCIIVSKPIDIDQSIEPAVERVLVEANEPNLKGVSFKIIYQFTSLVFIPYYVKIGNRIGIRKDITVRGF-EGVAKF-IELIKKIEERFRVLGARSAHKGILLEILSNVTTITATLDDSF-------------------------------------------TTEFEEVTFGESAPVKTIDIENLAQPERLGKNKEVKLDAKKELVISKENAGKLGESLMVMGVLIARYREKKPPEVLKMFAKID--PQKMQEEEISVTIKGITFMS-EVKAIEEVLQKVETRAIILNEIELGGIRYSEKDEYIIERWQQESIKAIDLVAKGVEKPGVLRAKRTYDVAKVIDAAKKSKLKRHVVSAYPGRVGSAKRLPKVAQVIDLRLAVALGFLKWQKVLERAEIPTAIVELEIVVLEKIKIKLGFDYKDERAELVTIRTNPIEFELLEKVIYGVSWMDLLTLIEEAELEFELLRASEKGNASVGVDKVVGIVEKKTEILESQRISGRRKLPRLGEMVIRGLANVPQKVIREIVENPAHYHVQISEAITGCLTVEGVALMISA-ELVTATTGSFMSF-DVKIPTEHYIKLGLSVQLLSALLVSCDGGASFIEVTVERRPTFVVSGYDTGGVI------------------------------------------KNDKFFPFSYIAEKKWAAKEKLDIFLLEITN-RPKAIGGVDAEAGFYVDKTPILGCGAKTFKSIKVAIVEIVGIVEE-SEFKSLMGPIILLHIVRVML-QGLSRDVKVGGEYVNKIVFEFANHFPVVVAGLGFDQISFAYILDDEMEIIKKMYKDNCGSMLCAKETIESDPRPTYLLPGLAKKALTFKFQFAVKGKRIEEGEERXYCGDTKVKMWNILAV-IEQLYVR-DLKQRTRGWGYKSDSIDRAWWWL------------------------------------------TRINLVEVKKVILPKILGVVSDHKEEFLKGDSNLVVPVVVVEEIPVYHSETRLKTEYDPRPLFKFTYTIGFVYSFEVLREVGIVCSICKKIMPSRIAFKPMWYKENTEPQTTQWSNILYEEMITDECKIKIDTWGRSHKMRFKSDMLHTKGEEPDVDHIGKGAKVIDSSAAAIAIPSMRIPPLEELRSAPYISVSEMLHRNARDPFE-PERREMRRLRLYLLIMLVDLRLAM-DFKIVGAQGRFKRIGKNTKLDPLEKIESRDKYIEEERIVTFFEVMIMNREDVLLPSGTLKI------------------------------------------------------------------------------------KGAMAMYGIYRRYLDILYEWEYLFETESTGPKPVLVSKGK-IQEFVSYEAWFDTFEVKWGTTIRIALDHYEGWGKPLLIGLNWLEE-RLPCVCLSVHLFPSDRIEDTTESYIGNVTLLKERQMTGSEIGESLVMHKPRAVLDCMVPKRITVSEKDKETLMPKIVSIGTTVIILFNTVI-EKEFRVAMVENAAVLRLPIKLVEVKADGILP--------------------EDKTAYRYSLSIST-FLVSTVEGKGIKLSIKIITTTTIPAVVFPFIERRFNIVSTIEVSGRVVTLLLRIADSLFARIRNALKTI-AATFDN-EVIS-HVAEDL---IFYRVILC--PKRIAIELSDPSLKLKEVER-CELLSDLECL----KIHAGGINVSVNDLEKAWISAEIAVILVNNEFL-HIVSHIDISEMLGASIVSNIASRDKRKIALIGIEEKGLKIVAQAFAIILVVASLGKSHIVKATIESEADRA-VAKVEVELKDP-KEKKEIAAKVKLAAEIDAEDI-SVGACRIRMANMIAREYVALLIRLELRKKFVRRLAAPMEIAVIKIGGANFVEKIRVRYIKTSLREKREFDKVEGDFIVKLGLNSDVPNLERYFLMKCEPYGDAVVIPKPLAVDRFIKRRAYILAARHVKGITLEIPEVITNTIKRLYL-IEPPHELVRNLWIRKYRVLEVLKENSTLEETVKQQMGVDRVIK-------------------------------------------FRYTEMMSREKRQEIL--ADIIMVVFNKFEIMRATRREVRSLLDKNHTPRIKMEAIITIDAVVGAVTALIEIACLIAYAVSKEVDEYHAIRARVMFGILVPFHKKI-GWYRQANEGHKRVPKLTFVKRIKSSPAICIMKVITKVVPRKDNTWHEMILIDRLRIIRVIE------------------------------------------RASAV-KISAILGGTAWSAFAKKYFHSFLVIALVNGTYLFKIVNHLARLEVEKAVDRGKFPEKKTVGLWRRRFEIALKSKLERWPRKQRWYKKHHSEDRKYRSRVKAKRIETGTVVHPMIGDVKER------EK-KD-IEKIIDKLKIYCLHREKDVARKLLEIIVWL------------------------------------------MSELALYKKMIKNVIEIHDENIVKILNSKIILKVIKGIAAKISG-IELFVVALNYRILNIEVTPADLASEKYMKAMVKIEKV-PESFEVTIEINIARYMYVLLENMA-WWELLAYKTI-VLVLLNSLEDPSESIHMSKKLGTHAQPCQPENLEHDHNDAIVTTVPFREAVEVLLQKPEREMLESFFLGVPRVIGEIAL-DKAMVFKPVVF------------------------------------------KNEITMAESAIADEDSDLRVELRKEDVLYKRLVLVEILMDILIIRNCGLEFEDILAERDSIAPGIYRIK--YLIRVIRGSHVVDTVAAFRMIITLKLFEGFVSALEAGVKGRRESESAAKVLYLERKRYKIPI-VRMDSIPMISTNVVTQDVSLEVAVWQFQIEVIGYTAKAIEKIRMLKLANKVMSVTAIFFNEKKALYTLLVRLPVGRHFSTIITIRMIKADEGTQLAASIMEKIAVVKNKPAAAADGRLFKHILRVVTPIGRGGNKLTEEEELRVRRDSKMLRLMCRAKVRLVTTTLEKVLTAVNKAIEDVEVEKVRITPEIKKDYSEEIKVF------------------------------------------IDVGDIKVVEDLIADMLFILQ-SIQEDLLVSVERINLQTRRRRKLLISMLTGDYDDGYDTQFVNLVVLIEIGESHFQYGLHKCLEGNLEVELLGFYAIIPFKNVYNTIVQLLTVFVLEASVKLGEILEESRYPSVYAPHRLGKVQEILAAFLDELKVESYVALDLEHKKALPTGMLAISGVGVMVKKLIIEFREKALEEEIRAFSKATTVLRKIPYVAEEKYQVYSMISAGLRLITRVELREKIHGDPIIEEYRDEALALEASKKTAYPVAPCEKNPKSKTAIDCAAKKELTVLASAFGVISSARESTIAKTDMVKLII-SIGLNLEMNKSSAEGIDFPPMEALEATMTVYMICMKMKEFPSIIIYVTLASSLAEAKRRLIEGVDLEIVELGKHYAVNFILNVIVFSREEAIVILKVLVRNQHSIVFSLRVALSLIAGGSVGGLKTAEREIQFGKPPQLNSV
>Archaeoglobi-archaeon-rG16
LENFLVRTMAMKIAKLGLATRGITFKIKEVAVTAGYVITRGFDLTEECPMDEEEFIDDRAVSKIGIFSKRTPNIIIVQEENAYYAEEVELEFCMYVVALGIAMQKLKVSIALRLEYVQFFPVVMEEDAKIINKPVNGTKKTA-AIEKKNAMPDNDHTMLAEIKRLKITYKNSDREGRNTIVRGRFGSGVKKSLRPMVNVEVLRIKAGLMK-NFVFDEKGFTV-VLYNTMVKGGKILDTNG-TKALLLSPDKIIYILITDLECEGCVSLGPTSGDISIPAFDNKKQQMLELGFSQKYEGPKTSNKKLFNETKKYRYSIDYRIRINVKDIAKLREKVSDLKTIKMPEVFKEPLDLRDGPLTYKRSKRSGSLPITPRLSDVRVVIDSGVNEIVGPYEQTSMRPSGGPKKIRRVRRSSVKA---KSLRKREKNIRRMQEEGKVVPGAHPHVVGKWSLGNKLVRPL-KQILKHILSKEEEKVLVLNIHQLKREKVGDIKINSLAAVYVVMFVTKVIGQYWEEYQQREEPPGKVLDLEIRYRMFHKEVFGELRIYTIQLKHKYPRRSKRVRKLHDVKAIEKIGSQKPARIRVAFEEAEAAEVIEIGRMHEALIKCRIGKGIITVPVRKLMEAREKL------------------------------------------NLKALQRPEVATDIRIGRRARVRYLKARMRGIDRYLFRHIEARFTFDGGMDDRLILNAKEVVLEYKAQAGKISDMVRHNFKKDEPGPIKTAESAVIGVS-PMKYLGAIGPKVLIHIL-SIVGGSTGKPAHKRPSKKVYSSLVGHPEKLVIELGTVKLEIEAVAKGFLPEEEIEEANSGRRAGLRKLRPYPRTLRKAMAYSAFKNEIAQRELYPNVLGRDGRDKRFGAGGAGEVIVGIREPLLLDGAKTVLIRAAPKIEQSHVFVRADIFSVTNMIRCKKPRTLNFDIDINKFYLKPEYIAHEVIVEVSNYTKGKDTQNVKEINLFFHGVDIARPDKRRLEEEAIEEEQMLARMLPERELRRPFVEAIENAQNLTLAINIVGTGFLIRLVEERAVEVVDIVIHLFLPAKIEEFVKVGMGEEIIASDALVLHRTVELSAIALHAVFVEKHGITIVAIPNLEVLYKFLMYMEMKMIMLGFKDDFETAKFKVDDLENTSRHIREVMKNKAILEELAIEVNLLELKLGIKKIKIVDLLRIYAEELEEILDV-YLSGEIMGKMVIANPPSITVLARSVNSPIMLSIVQEVSVCL------------------------------------------YVYGPYQKLQETLDVRNRRFLVIGEGYVDALLLMLEEKFHARVKKKTLFVDLVKEFFIKNVKLVIDGLSIIKNALKEDVGRIVASLEGETNLLVLLKVAKYNPLEPLEIIGE---NPVKIKGILIQ------------------------------------------VSDIIEEIQIVEVATKIVAFDV-IPIDGVGPDGNIWAEPI--KTNKEYVPCIIVSKPIDVDQSLEPAVERVIIDAGEPEMKGVSYKVVYQTRSLKFIVYYVKIGNEIDVRKDVHVKGFGEGIAKLWIELIKKIEYKFDVIGATSSHKKIILEIVSNVTSISITIDDA-PDDDVRAIHG-YNKKLQIEGLAFFIGTFIGAAGELYDDREAFYTTVFEEITMGESPPVATIDVKDLAQPERLNNLPSVKLESLTGLLIQKDPPGKLGESFMVIGVLIAQYDVKKLPSVVKSFLKIKGSPKQMQDAEIQITMKGVTFSPV-EEKVEEVLQGVEERSLILQEVEIGPVRFMESEPFIIERWQNESIKGMEVLKQNDSKKGVIRGGPTYSVVKCIHASKRRHLKRHVVSAFPGTVGSAKRIPQVQQVIDLKLAAALGYEKWQKVLDEAKLPTGIVKLEILVISKIKIELGFDYKEESAGLADIRTNPIEFDILEKIYHGMSWYDMVSQIQQLLYEAEILQAMGLEESNTVSKNIIDVIEKDAKLKIQQQL-GRRKMYRLGEDVRRGAKNIPEVVKRVIVSNPAHYRIKLGHAVIGCLCFSKIILMIKASRLVTPTYGLHIKF-DAKIPIQRTISIGLTSEILMCLIEDCDGGAEFIEATVEDKMTFVVSGYDTGGRIIQSLMLKKVSEFKAEYRSGRQLPKYLNVPVFASLAHNMYVIRMKESFFFFAFIADKKWAAKEKLDVFHLEVTECNRREITGLDAEAGFYVDKTPIILCGTKSFKQIKYAVVETVGVVEEGANL---MGPIILLHIIRVMV-QGLEDEVEVGGEYVHGIIYQFGNHFPVIVALFLFEELNFAYSLDEDLTIAKKNFKDFCGSSVNLFEKIDSDPGPKYAIPSLPSKGLTFKFQYAVEGRKIDEGEKKKICNETKVAMWNIVAV-LEELEVDSGLKEKIKGWGYKSDNIDRYWWKLPSINRIEDYNGKTCECLGEDINRYWELVKFLSLFEIEVYSPLTKANLMEVRKIILPRLVGAISEHKAESIKGDTELVVPVVVIDEIPVYHDETRLKTDYDPKPLFKYTYTIGFFYAIEYLRKALKVYDICKKMMPRKIAYKPMWYSENTEPQTTQWSNILYEEITSDGYNIKIDTWERSHRIRFRLDILHLKGEEPDVDHVGKNAVVVERDAGAIAGPSSSIPPLTLLRSAPYVKVTESLHREGRDPYEDPEKREMKNMRVYLLVMLVDLRLLM-AIGIVGAHSRSQRIGKNT-IDPLEEVRDIDKYIDDDRIVVFFKVMVLNREDVILPSGTLLL--DAKALFVDETGYKYTERKERHNISLSDLKIVVTPQKENFENVHARSLPIIALFGEIPTIFEHYTSEDHIVPLHLADLNYATDKGGLSLLGIFRRYLDLIHEWSYINETESTGPKPRLVGKGQ-IPAFVAYQSWFDTFDIQGGTTIRIAMDHYEDWGKPLLIGLSWLDE-ILPSVAISIHLFPESIIEDTKESYLGEITLLKERQMIDNDLGDSCKMHNPRAVLDAVVMKRVTVSERDKETLMPKIVQIGTTVIVIFQELISENEFEMAIIEVLGVKKIPIELVEVKADELLPLEKSVGGANAANSGLLTVG-NEETAKKYSLPLETAALVSTVGGKGIDLTIPILTTTTIPGIILPFIERRVFIISTIEVDIKVVTLLLKVAESLILRVKGALRTIPTATYDKEAVLEEMIAMNMLLEFFYRVILTA-PHLISIELGEPALYTKKVERIGDLISDVESVTHLKRIHAGGIHGERNDLEGTWVSAVVSDIIIDNDFLDHIVSHIGIAEMLGTSIVSGISAEDWDRIALIGILERGREIVSHAFAIIMVVIQLGKTPTTSANLILSVDRG-VSRVKIQLKDPKKNSKDIAAKCELEGEIDAEDVISVGACKIKMADFLAREYVAVIITLTLRKKFARRLNAPQEVAVIKVGGANFIERIAVRFIKVSLRDPVEFDSLKGQYLIRLGMNDRIPNNERYFLMLCIPEGAAIAIPEPLAIEKFIRRRMYILSARQAKGVTLNIPEVITNIVKRLYL-VEPMTELIRNLWYRKYRVLEVLKEGGTLEETLNQQFGIGRVLKYKRILESRRKFRVNVGLDPIRGIIDVCSCSAVTKLITTNFAT-FRKPELASRIKREEKL--ADVLMIVENRFEIMYATRKIVRSLVEADHNPEIKMEAIITLKAIVGAVTALIEIECLIAFAISKEVPEYHAIRAKVKYDMMRPFYDRGLGWYRKARAGHKRTPKLTLEKRIKSGPRICIERVITRVVPRKDETFHEMILIDRLRLIRVIEFATAQIRFSLQTKDWATLRLPEKTPKYGLREMVVSSRLKVSINGMAV-DMSAGTGGTAWNAIAKKYFHGFLIKAVIEGTTLFVIVDHLARLEVEQEIDKGYFPERKTVGLHVKRFEIALRKKSERYPRKQKKYRRHKSPSRKYRARVKKKVVESGTVRHPMINKHEER--GFFL-ENGEGFHNILRDLRVYCFHNEKEVVGKLVVIKISLVVRLRVGLKPRVVGEIEDALRLITDYSKHTSIEKADKKYEYNISELAVDKKMIRNILEIHDENIVSMTGKKVVDKAIKGIAVSVSPNIDVFVVSLKLHVLDVNVMPADIATSKRESALAKIERVDPESLEVSIEFNIARYLYVLVESNGGYDELLPYRTI-VLITLNTLEDPSEGIAKTGKLGTHAQSSQPTNLDHDHNDIILTTVPFAEGVKLVAPRLSPEKLKGFFFGLPIVVGGIWM-EKGMVFKPVLFLPQVNQMLQLQQTELDNEEKETYRGLVKDEEKETVIEEIKFKKNEITMAESSIADGDEQVKLKMRKEGVLYRRTVLMEVLVDILIIKGCGVEFEDILAERESKAPGIERIKKDWLMTVVHGSHVVDTITAFRFLLTLSIRPGYICAFEAGIRGRRQTESGSKILYIEERRFKEPIGPRMDSIPLIENIVLTQEVDLEVAVWQYQIEVIKYSARAINKVRILVIASKVIAATAIWSDERDAVYTLLVRESKGRHFSTILTFRMVKADESTQMAAEKKERIGVVKNRPSAAADGKPFKHILKVVTKIGRGGKKLNPDQQIKIRRDGYKELLIAREKIRLVTSTLT-ILHAVDGAIEGVEVVKVRITPEIKSEYSEEISVY-VTVGGLEVIDSRAQKIAGIMYSRKNFKITVEDISKCQASVKIEVGDITVIGDLVGQMFLILGFTIAEDLIASVPRVELSSKKRENILISMLLSSFDKGYDTQFVGLIIIIEIGESHFQYSLHKCMELGLELDFIGNFAIKPLMGIYRLILELITIFVLDADFKLGVLLEESRYPAMSSPHRTGRVEEILAAFLDEIRVIAYVKLDKEHESPLPVGRLAIAGVGVIVKKSMIELRTKAIEIEIRAFMKASTVIKVIPYVKAAKYQVHTMISAALRLITRVKLREKIYGDPIIDD-RDEALELEVSKKSAYPIAPCEKKPKKKDAIEAAAKSALNIISSAFGVISSAQNHTIAETDMVKLIIESVGLNVKMQEESAEAIEFPPMEALEATMTVYMMCMSLKELPELIIEVALVRAITEIGSFLLEEGEIEVVDIGRYLAVPYVMNIIVEENEQPIIILKVIVKNQHSQVFSMRTATDLIADGSVGGLHTAQSEVQFGEPPEKTSV
>Archaeoglobus-fulgidus-DSM-4304
LENFLVRTMAFKIANLGIATRGIAYKVKEVAISAGKVVTRGFDLIEKCPMDKGEYVENRGVSNIGIFSSVTYDILIVQDKRAYYPERVEIRMISKVVAINVAMQRFRVVLALGLDYLQITPRLIEDKGKMVNKPVHGLKKTAEAIERKNAIPDDDHSMIAELKVYKVTYKEGEREPRPTIVRGRPGSMVNKNLRPMVNVEVLRISSGLRKLSYIFDEKGYPV-LLYNTLVRGGKVLDTNG-DKTILLRPEEVIYLMLTYQECEGCISLGPVSGDISVFAIDNEFQQMLELGTAQTFEGAKTSNKKLYRDTKRFRYSIDYKVRVELKEINKIRERLADLKALKMPEAYKESEQFRDGPLTFKRSKRSGNFRVTPSFAELRVVIDTGVNQIIGPYEKTTMRP-GGPKKLRKVRRSKTKHLEEKSFRKREKRIRKLQDVGRVDPGMHPQVIGQRALGGKLVRPLPKQMLKHVLSKEEEELLILGIEQLKKEKPGDVKIKSLASFYLV-FISAVIGHLYDEYKQEGKSPKEALDLGIRYRMFHKSVIKELRVYSIRLRHKYPRRAKKVRKLHEVKTVEKIGAEKPTKIRVAFEDIQPAEVVELGRMHEVTVKVRVGKGVITVPVKIIMEARERL------------------------------------------DLRALKRPEIATDIRIGRRINKRKLKKRIKGVDRYLFRHVEQ---FEGKTKERIAMNAEEVVIEFKTEACKIDELIEHNVEQAEYGPVEEAESSVLGLA-NLKYIGVIGDKIFAHFL-SIIGGSTGKPWNLRPNKGVFSKAVGHPEVLVLEIACVKLAIEDKALGILPKREVEEANEAKRAGLRKFAIFPRTLPKAMAFAAFGESLYSRELYPNFLGKDGRDKRVGAGGLAQKFFGIYELIVLMVAALAVLLADVKVEKAHVYVRVDVFTLDNFEKCSSPRRLRLSINLRKPIM-GVELARDWIVEVSNSEVGEDTQNIMLVRRVYKGMDINRPERRRLMELELKEEQVEAKILPEKELRHPIAEAVENAQAITLEI-LVGTGFLISYVTDEEIVVVDVVIQYLLPPRIDEFVSVGG--ELIAPERVIVHHSVELHIVALSAVLVEKHGITIVAFPKMRVVETFLIYIEMKMIMLGLDND-EMKKFRVDELLDSSRRIIEVMKNKEIMEELALKLRLLAVDLPGSKAKLADIVRIYAEQIQEILDIVSAVGDLAGKLNITNPPHISILAKVVDAPVKLALIQEVEILLTFVVNNVTVLEKKELRSLNCLLGTFLIDLDFDTRYHGYRV--YAYGPHRELQETLDVKKRRYLVIEEKYVDAMLMMIEEKFQYKLKKESVFAELAPIVFIRNIKPVVRGLSIIKKALENGVGRIVAYLVGETNLLQLVEVARYNPLEPIYIKTSGV-DPLEKRNILLQ------------------------------------------AEMVLEEIQAIEVCTKIVAVDVEVPMKAIGPDGNVCDESI--KVQREYVPCLIVSKPIDIDQSIQPAVERIIVNAEEPELKGVSFRILYQSRSLAFVPYYVKIGNEIGVKMDVRVRGFNEAVAEFWIELIKKLEDKFGVLGAKSAHKGIVLEIISNVTSISVTLDDSFPDDDVRAIAG-YNKKLRMEGAAFFVGSFLGEARELFDDKEAFYTTLYEEVTFGESPPVATIDVQNIAQPERLGRNAAVKLDAKSELVVSKENAGKLKPSMMVMGVLIARYEEKSPPEVLKAFARIN-NPQKMQEEEIDISIRGVTFVE-EVKPIEDILQNVETRALLLNEIEIGGVQFTEREEFIIERWQQESIKAIEVVEKNEESKGVVRAERTYDVAKVIEAAKRAKLKRHIISAFPGRVGSAKRMPKVHQVIDLRLAVAIGYLSWQKVLEKAELVTGLVQLEIVVIERIKVKLGFDYKDEKAELIDIRTNPIEFELLEKIIYGVSWMDLLALVQEATLEAELLRTEEETEANVAVDKVIGVVEREAEVIESQQLQGRRKFKRLGEEIVRGLANVPQKVVREIVENPAHYRVAISEAIVGCLSVKGVAVMISAFRLVTSTVGAYIAY-QVAIPTEHFVKLGLSVAILAALLVECDGGAAFIEVTAEKQVTFVLSGYDTGGIVVTSLILLG---LKAEYKRGRDLPEYLDISILAALAQNMFG--KEEKFFPLSYIAEKKWAAKEKLDIFHLEIRSVRPKAIGGVDAEAGFYVDKTPILGCGAKMFKDVEVVVVEIAGIVEE-SNFKSLMGPIILLHIVRVMA-QGLAKEVKVGGEYINGIVYEFAGHFPVVAAGLGFDQINFAYILDDEMEIDKKTYKDLCGAMLCAKERIESEPRPTYLIEKLPKKGLTFKFQYAVEGKKVEEGEEREYCEDTKVEMWNILAVKLEDLKVREDLKEKTRGWGYKSDSVDSFWWWLPSVGEIKDYHGKECECLG-DINEEWDLVKFLSLFMVEIWTVLTRVNLMDARKVILPKIVGVVSEHKEEDKKGDANLVVPVVVIDEIPVYHDETKLKTEYDPRPLFRFKYTIGFVYCFDVLRNIGVVYSICKEVMPSRIAYKPMWYTENTEPQTTQWSNLLYEEIISDECKMKIDSWNRSHKMRFRVDILHTKGEEPDVDHVDKNARVMEKDAASIAMPSMAIPPLIELRAAPYLSVDEMIHRAGRDPYP-PERREMRKMRIYLLVMLVNMRLVM-VFSIVGASGRCSRIGKNT-LDPIEKINSRDRYIEEERIVVFFEVMVMNREDVLLPSGTLKI--EATILFLDAAGYKYKQGKGRHKFSLSDLKLIVTSQMKNFNEVHLRTLPIVTLFGEIPIIFEKYSREELITPLHLALMSYASGKGALEIYKVYRRYLDIIYEWEYLVETESTGPKPVLIGKGS-VPEFIAYEAWFDTFDVKWGTTIRIALDHYEGWGKPLLIGLGWLDE-RLPCVCISVHLFPSDKIEDTRSEYIGNVTLMMERQMVGGKLGDAIQMHKPRAVLDCMIPKRLTVSEKDKETLMPKIVSIGTTVLIMFSEVI-ENEFKVTLVDNVAVLALPIKLVEVRAEGILPIEAEIGAANAFNEGVLTVG-EEKTAYKYSLPIET-ILVSTLGRKGIKLSIRVITTTTIPAVIMPFIERRHNIVSTIEVSGKVVTLLLKIAESMFLKVRGALKTV-TATFDHEHVLA-LIAGEMLFDIFYRVILC---KRIGIEMDAPSFNFAEVAR-GELISDLECIGHLKKIHAGGIHVTVNNLEYAWVSAVISEIVLDEEFLDHIVSHIEIAEMLGASIVSGIAASDKRTIAVVSIEEKGAKIVHHSFAIILVVADLGKSQTVKPTIEAEADRS-VAKVEIELKDPSGRRKSIAAKVRLDAEIDAEDVYSVGACRIRMADIIAREYVALLIQLELRKKFVRRLAAPMEIAVIKIGGANFVEKIRVRYVKTSLRERLEFERLDGDFLVKLGINSDVPNLERYFLMKCEPEGDAIVIPTPLAIDKFIKRRVYILAARHVQGVTLEVPEVISNSVKRLYL-IEPPAELVRNLWIRKYRVLEVLKENATLEETMRQQFGVDRVIKYKRLLESRRKFRVNIGTAPIQAINNVCSCSVVTKLVSTNFAV-FRYTEMAAREKRQEKL--ADVLMVVFNKFEIMRATRREVRSLLEESHNPKIKMGAIITIDAVVGAVTALIEIACLIAFAVAKEVDEYHAIRAKIRLDVMRPFHKRGLKWYRQAKYGHQRTPRLTLVKRIKSGPRICINKVVTRVVPRKDETWHEMVLIDRLRIIRVIEYATAQIKFSLQTVPVLTLRLPAAAPKYGLKESVVADRLKVCINAMAV-KMSAIAGGTAWSAVARRYLHGFIIKAVNDGTTLFKIVDHLARLEVEKYVDRGKFPERKTVGLWSRRFEIALKSKTERFPRKQRWYKRHHSKDRKYRARVKARRVDTGTVVHPMIGEVKER------VKEKLGIRNIVTELRIYCLHTEKDVTRKLLEIRIRLVVRMRVDLPPRVVGEIETALRLRTDYKEKTGIEKADKKYNYYVSDLALYKRMIKNVIEIHEENIVKLMGSKIVLKVIKGIAAKVSN-IQVFVVALSYRLLSVEVTPADIASASVEKAIAKIEKV-PENFEVTIEINIARYMFVLLESNGLWWELLSHKTI-VLILLSPLEDPSEGIALSKKLGTHAQPSQGENLEHDHNDVIVTTIPFREAVSIILSKAEPELLRSFFFGVPPVIGELAL-DKGMVFRPILFLPQVNLALQLQQELLEEEQKETYKNLVKEEEKETIIQELEFKKNEITMAESAIADRDEGLKVKLRKEDVLYKRTVLVEILMDILIIRGCGVEFDDILAERESRAPGIYRIR--YLLEIIKGSHVVD--TAFRLIITLSLFDGFVSAIEAGIRGRRKKESAAKILYLEKRRFKIPI-VRMDSVPMINPDVVTQDINLEVAVWQFQIEIVGYSARAIPSVRILILAEKVMAATAIFSDERKALYTLLVRLPIGRHYSTIITIRMIKADEGTQLAAAIKEKIGVIKNKPAAAADGRPFKHILKLMTKIGRGGRKLEDETEVKVRRDSRMLRLMARARVRLVTSVLEKVLTAVDRAIENVEVERVNITPEIKKDYSEEIKVFRVQAGGETVIDTKKHKFAGILYAKRNFRIAVEQVRICQAAIKLDVGDIKVIEDLVSDLLLILD-SMQEDMLVSVERIMLHTRKREELLISMLTGDFDEGYETQFIGLVVLLEIGESHFQYSLHKCLEGNLEVEFIGKYPIKPFKGVYNTIVHLVTVFVLEANIRIGEALEESRYPSVYSPHRLGKPEEILAQFLNEVKVEAYVGLDVEHKRALPTGRLAIAGVGVIVKKTIVEYRTKAIREEIRAFSKGTSVLKKIPYVAQDKYQVYSMISVGLRLITRVELREKIYGDPAIEEYRDEALSLEVSKKTAYPIAPCEKNPKSKNAIECAARKELSLIASAFPVISSARQNTIAETDMVKLII-SVGLNVNMNEESADSIDFPPMEALEATMTVYVLCMELKELPEIILDVSLASSMAATKQRLVEGVDVSIVDVGRYYAVKFVMNVIVYEREDPIVVLVVIIKSQHEKVFSMRVALELVAGGSVGGLKTAQREVQFAEPPELHSV
>Archaeoglobus-profundus-DSM-5631
LENFLVRTMAFKIAKLDLASRGLPQKVKEVVVCAAKVVSRGFDLSEKCPMEKGEYIEDKGVSKIGIYSKKTPDILIVQEEGAYYPKQVELKMFSHVVAIGVSMQRLRVVVALELEFLQVFPKLLEEEAKMVNRPVHGLKKTAEAIERKKAMPDEDHKMLAEIKVYKITYKEGQREPRETIVRGRPGVMVNKNLRPMVNVEVLRISAGLRKLSYMFDEKGYPIELLYNTTIKGGRILDTNG-SKTILMEPEKIFYILITDPKCEGCVSLGPVSGDISKPVYDNEYQQMIELGTAQSYEGPKVSNKKLYRETKRFRYSIDYVVRINLREINKLRERLADLHALKMPEAFKEAEQFKDGPLTAKRVKRSGKFKVTPSFAEMKVVIDTGVNQIIGPYEQTSMRP-GGPKKVRRVRRSAMKHLEEKSFRKREKKISRLQEVGRVDPGMHPQVIGQRALGNSLVRPLP-QILKHLLSEEEEEVLLLGIEQLKREKVGDVRIESPASTYYV-FISAVIGHLYAEYKKEGKSPKEALDMGIRYRMFYKSVLEEIRVYSIRLKHKYPRRAKRIRRLHSIKPILKIGIQKPAKIRIAFEDVAPAEVIEIGRMHEATVKVKIGKGIITVPVRVLMEARERL------------------------------------------DLRALERPDIATDIRIGRRINYRKMKKRIKGIDRYLFRHIEQ------PTQARFAFNAEDVVIEFKQEACKIDELIDHNFEET-YGPIEEAESAVTGVA-DVKYIGIIGDKLWAHFL-ALPGGSTGKPAHLRPSKGVFSKAVGHPEVLVLEVACVKLAIEEKALGILPEKAIEEANEPRKAGLFKLATFPRTLPKKMAFAAFGEKLAEKELYPNFIGKDGRDKRVALGGFAQKLFGIVEPILLTIALTGILLASVEVDEAWVYVRVEVFTFKDFLRAEKIRSLKKEIDLLVPYV-PEFVAHEWIVEVSNCEVGKDTKNISLVRRVFAGLDINRPERRRMMEEEIKEQQIELKILPERELRHPIAEAVENAQSISLAI-VVGTGFLIRYVSDEEIVVVDVVIYDLLPYRIDTFVAV---VEMIAPESLVVHFSVDLFAVALHAVLVEKHGITIVAIPNLEIVLTFLIYIEMKMILLGFVDDMEMKKFKVDELLDSSRRIIDVMKNKELMEELALKLRTLAVELPPNKAKLVDIVRIYAEEIEQILDIVTTAGKIIGKILIANPACITAVANVVRAPVALAVIQEVEILLDYLLNKVLFIEKRVVR-LECILGAFLLDIDFETRYHGYKI--YAYGPHKELQETLDVKKRRYLVLEEDFVEALLTMIEEKFIYK-EKESVFCELAKIVFIRNIKPVVRGLSVIKKALKPNIGRILAYLEGETNLLQLLEVARYYPLRALVVKTKSK-NPLEKENILLQAELVVENPIKVGIIGT--------------------------VKMVLKEVQLIEICTKIVAFEVDIPMICLGPDGNICNEAIDGKAQKEYIPCVIVSKSIEIDQSIQPAVERVLVNAEEPELKGVSFRIIYQSRSLAFIPYYVKIGNEIGVRLDVLVRGF-EGVASFYIDLIRKIEDRFGVLGAKACHKGIILAVISNVATITVTLDDSFPDDDVRAIGG-YSKKLKIEGMAFFIGVFLGEAGELFDDKEAFYTTVYEEITFGESPPVKTIDVQNIAQPEKLNRNSETKLDAKEELVISKKNAGKLGVTLMVMGVLIAEYEKKRLPEILRNFARID-LPQKMQNEEINITVRGMVFIS-EV-KIEEVLQNVETRALLLEEIKIGKIELIEKYEFIIEKWQQETIKGIEVVERGEQSKGVIRAERTYDVAEVIDAAKKSKLKRHVISAFPGLAGSAKRLPKVAQVIELRLAVAIGYERWQKVLEKAELPTGIVVLEIVVIAKIKVKLGFDYKQEKVELAAIKTGPIQFELMEKIIYGVSWLDLLALIEEYILEAEILETEENGEANIAVDKVVGVVEKEAELRQQQVLEGRRKLPRMGPEIIRGLRNVPEKVVREIVENPAHYRVEISEAILDCLTVEGVALMLSAFKLVTSTIGLYVRV-DMKIPMTHTLSLGLTVYLLMALITECDGAIIFVEVTLEEEVTFVLSGYDTGGLITISILAKGLKDLDGDYKRGRRLPTYLTIDIAVALAHSMFKNRKEEKWFPLSFIAL-KWAYKEKLDIFYLEITGTENPPMNGVDAEAGFYVDKTPILLCGAETFKSIEIVVVETVGVVNEGAEL-IIMGPIILLHIVRVMM-QGLEREVRVGGEYINGIVYKIGGNFIVIVAGIRLEEINFAYLLDEDIEIERKNHKELCGGTLVAKEKIDSEPRPSYLIPKLPKKGLTFKFQYAVEGKKIDEGEEREYCEDTKVAMWNILAVELEDLEVREGLKKKVYGWGYKSDSIDMIWWFLPSVGEVEDYNGKECECLGEDIN-KWNLVKFLSLFMTNIWTVLTRINLMEVKKVILPRLVGALPEHKEEYKKGDSNLVVPIVVIEEIPVYHQETKLKTEYDPRPLFRFKYTIGFVYSFEVLRSVRKVYSLCKEMMPTKIAYKPMWYTENTEPQTTQWSNLLYEEIKADECKMKIDSWERSHKIRFKTDILHTKGEQPDVDHVGKGAVVIERAAMAIALPSMGIPPLVELRSAPYVSVTEMLHRKARDPYE-AERREMRKMRIYLLVMLVKLRLIMLDFKIVGAHGRC-RIGKNT-VDPLEEIHDKDTYIDSEKIVEFFEVRIINREDVLLPSGTLEI--DATILFLDRAGYKYDQDKGRHKFSLSDLKVIVTSQMENFNEIHLKVLPIVTLFGEIPIIFENFKKEEHIVPLKLTKMSYASNKGALEFYKVFRRYLDVIYEWNYICETESTGPKPVLVSGGSFIPEFIAYEAWFDTFDVKWGTTIRIPLDHYEGWGKPLLIGLGWLDE-RLPCVCLSVHLFPSDKIEDTVKIYIGNVTLMKERQMVGKELGEALRMHKPRAVLDCMIPKRLTVSEKDKETLMPKIVGVGVTVIVLFNEVIKENEFKVTLVENVAVALLPIKLVEVRADGILPEEEDVGGANAFNEGVITIG-EEATAVRYSLKFIT-ILVSTIG-KGVNISV-LF-TTLVPAIVFPFIERRLNVVCTIEVDGEVVTLMLRIIESIFLRIRAALKTV-TATFDHKDVLS-LIAENMLFQIFYRVILC---KRIALLLSEPTLYTSDVRRLRELLSDLESVAHLKKIHAGGIHVTVNDLEKTWISAVVCKIVLDNEFLTHIVSHIDIAEMLGASIISKISSEDMRKVAIVDIEEKGARIVDHAFAIILIVLELGKDRVVKVSIRVKVDRK-FAKVEIDLIDLEKSRKKIAAKVLLEGEIDAEDVWSVGACRIKMANFIAREYVALLIKLELRKKFVRRLKAPQEIAVIKVGGANFIEGIRVRYVKVSLREPLEFDRLEGDFLVRLGLNSDVPNLERYFLMKCEPYGDAIVIPEPLAIDKFIKRRIFILSARQVMGITLEVPEVITNTVKRLYL-VSPPVELLRNLWIRKYRVLEVLRENATLEETVRQQLGIDRVIRYKKLLDSRRKFRVDVGVAPIQAINDVCSCSVVTKLVTTNFAI-FRYTEMAAREKRQEKL--ADVLMVVFNKFEIMRATRREVRSLLEKNHTPKIKMGAIITIDAVVGAVTALIEIACLLSYAVAKEIDEYHAIRFKIKLEILRPFYKKGLKWYRQARYGHKRTPWLTFEKRIRSGPKICINKVITRVIPRKDETYHEMILIDRLRIIKVIEYATAEIRFSLQTEHVLNLRLPDSAPKYGLKENVIGERLKCAINGIAV-KYSALEGGTAWTAVARRYLHGFLIKSVIDGTTLFKIVNHLARLEVEREVDRGKFPEKKTVGLWRRRFEVALKCKTEEYPRKWRWYKRHHSKERKYRARIKAKRVDTGTVVHPMIGEVKER------EKDKL-LRNLINEVAIYCLHNERDVARKLVPILIWLVVRLRVGLPPRVVGEIETALRLKTDYKEKTGIEKADGKYSYYVSELAIQKKMIKNVIEIHDENIVKIIGKKIVYKVIKGIAAKVSM-IEMFVVALDYRLLSIEVTPADLASEVKEKALLKIQKV-PENFEVTIEVNIARYMYTVFESCGEIEELLPYRTV-VLVVLNP----------------HAQPSQGENLKHDHNDIIVTTIPFKEAVEVVLKKTEKEMLVRSFLGLPQVVGGLAL-DKAMVFKPIIYLPQVNMALQTQQEALEKEEKDTYKTLVKDEEKETVISELELKENEITMAESAIADGDESLRVKLRKEDVLYKRLVLVYILVDILIIRGCGIDYEDILAERESKAPGIYRIKEDWLLEIILGSHVCDTITAFKLIITLTMFPGFLSALEAGIRGRRETQSAARILYLEKRRFKVPIGPKMDSIPLITTDVLTQDVDLEVAVWQFQIEIVGYSAKAVDKLRILILAKKVMAATAIWSDEKRALYYLLVREPKGRHFSTIITIRMIKADEGTQLAAEIKEKIGVIKNKPAAAADGRPFKHILKVMTKIGRGPRKLEDETELRVRRDSKMLKMICRAKVRLVTAVLDKILTAVDRAIEGVEVEKVNITPEIKK-GSEEIKVFRVEAGGESVIDARRFKFAAILYAKRNFRIAVEQVKKCQAAIKLDIGEIKVIEDYVADILLILS-SMTEDLLVSVERIELQTRKRQKLLISMLTGDFDEGYDTQFISLVVLIEIGEVHFQYNLHKCLELNLEVDTLGLYPIKPFKGVYNTIVQF-RVFVLEAEIHIGKILETSRYPAVYAPYRIGKVQEILAAFLDEIKVEAYVGLDLEVKKALPTGRLAIAGVGVMVKKTIIEFRTKAIKNEIRAFPKGSTVLKKIPYVE-DKYQVYSMISAGLRLITRTELREKVYGDPIIEEYREEALALEATKKTAYPIAPCEKNPKSKAAIEAACKKELDLLYTAFEVIASARENTIAETDMVKLII-SVGLNLHMKEDSAEGIDFPPMHQLEATMTVYVMAMELGEFPTIIFDVSLVSSICETKIRLIFKIEFDIVDIGRYYVVPYIMKVIVEESEMPIVILKVILKNQHSIIFSLRVVFNLVAKGSVGGLNTAQSEVQFGEPPELHSV
>Archaeoglobus-sulfaticallidus
LENFLVRTMALKIASLGIATKGIVYYIKEVAISAGKVVSRGFDLIEVCPFDKEEYIDDKGITRIGIMSKKTFDILVVQEEGAYYPQKVELELMNYTIGIGVAMQRLRVVIAIELEFLQVAPKLLEKKSKVVNKPVNGTKKTAEAIERRNAIPDDDHTMISELKVYKVTYKGSERDPRETIVRGRFGTLVNKSLRRMVNVEVLRIACGLRKISYIFDEKGYPIE-LYGTLLKGGKVLDTNA-EKTLLLEPSKIFYILITDQKCEGCVSLGPVSGDISVPVFDNEDQQMIELGTVQTFEGSKVSNKKLYRNTERYRYSIDYVIRIKIKEINKLRERLKDLEALEMPEAFKQSEQFRDGPLTVKRSRASGKFDVTPSFAELKVVIDTGVNKIIGPYEKTSMRPLGGPNRLRRVRNSRLKALA-KSFRKREKRIRKLQEIGRVDPGMHPQVIGIKCLGGMLVRPL-SQILKHVLSKEEEKILILNIEQLKKEKVGDVRVESPASAYLVMFVTKVIGHLWESYQEEGKTPKEALDLSIRYRMFYKSVIKEFRVYSVRLRQKYPRRAKKLRKLHEIKTLEKIGIQKPARIRIAFEDIQPAEVIEIGRMHEATVKVRVGKGIITVPVRVLMEAREKL------------------------------------------NIRSLKAPEIATEIRIGRRARKRALRKRIRGLDTYLFRHIET-LRYQNPTNERVAFNTEEVVIQFHGEACKINELTPHNFSESEVGPFESAESAVLGVK-PLKYLSVIGHHMIIHT-SAMIGGSVGKPSHLRPNKAVFSAEVGHPEVLVLEVACVKLMIEDKALGILPEKQVEEINEGRRGGIETLSTFPRTLPKSMAFGAFGEDLVTKEIYPNFVGKDGRDKRVFMGGLGQPFFGIIEPVFLTVSRTGLLLASVEVETGWLFVRAGIYTLEDFLAAESIRALDVKLDLRRPYM--ELIAHELICEVSNYEVGEDTMKIRYIRKLVGDVNIARPERRRLAEELRQQEEIQAKILPERELRHPISESIENAQTLTLEI--VGNGFLIRVVTETELPVAKIVIYLYLPIKIEEFVKVGGGEELIAPEILVIHFSVRIFGIALSAVMVEKNGITIVAIPNLEILRNFLVYIEMKMIML-LIDDMEAQKFKYDEITDSSRRIIDVMKSREIMEELALKLRSLVVNLSSRKAKIADIVRIFAEQIKEILDVVYIAGDIVFKIILVNPQYITVLAKVVEAPVYMSLLQEVEIPL------------------KKIASVELADVDFETRYHNYK---YAYGPHKELQETLDIKKRRYLVIEEQFVDALLTMIDEKFQYK-EKETIFVEILDIALIKNIKPVIRGLSIIKSALEDGVGRIVSYLKGETNLLQLLEVAKYDPLEALIVRTNGE-DPIAKRNIIL-------------------------------------------SRMVIEEIQLVQVCLKIVAVDVDVPLEALGADGNIVDEAIDGKAQKEYVPCLIVSKPIDMDQSIQPAIERVIVNAEEPELAGISFYFRYQDYSLVFIPYYVKIGNDIGVKIDVRVRGF-EGVARFSIELIKKIEDKFGVVGAKAAHKGIILGTISNIASITITLDSSFPDDDVKSIAG-HNKKIRVEGLAFFIGVFLGEAGELYDDKEAFYTTFYEEVTLGESPPTRTIAVSDLAQPEKLNKNSETKLEAKEHLVISKDTPGLLGPSMMVMGVLIAQYEINKPPEVIKNFAVLN-NPQKMQDEEIGIIIKGITFSN-ERERIEDILQNVEDRCLLLEEVELGPISLSESEEYIIERWQQESIKAIEVIERNENNKGVIRAERTYEIAKVIDAAKKGYLKRHIISAYPGNVGSGKRLPQVAQVIDLRLSVALGYEKWQKVLEKAELVTALVRLEVLAIEKIRVKLGFDYKDEKAELVSIKTGPIEFELIEKIIYGISWLDLLTLEQQALLEAEIVDTEEEDDANVAVDKVVGAIEREVDLKQQQKISGRRTLPRMGPEIIRGLRNVPEKVVREVVENRAHYKVQLSEAIVGCASVEGVALMISA-KLVTSTYGSYFNFRDLRIPLERTFRIGLSVIVLAAIIVDCDGAVSFIKVTVEKSVTFVVTGYDTGGVVVASILLEG--NFAAEYRKGRQLPKYLSINLLSALAHSMFKWTRREKWFPLSSIAE-KWAAKERLDVFYLEILPFRRKAIGGVDAESGFYVDKTPFLTCGATSFKEI-FVVVETVGVVEEGAVFGICMGPIILLHLVRVMA-QGLSKEVKVGGEYVNGIIYEFGSKFPVIVAGVRFEEINFSYIIDEEMEIDLKAYKAMCGAPLSAKEKIDSEPRPEYLIEKLPRKGLTFKFQYAVEGKEMSEGETREKCSDTKVEMWNILAVELEDLHVREGLKEKTKGWGYKSDSIDR-WWWLPSVGEVEDFHGRECECLGEDIN-EWHLIKFLSLFKATIWKKITKVNLMEIKKVIMPKFVGVVGEHREEYKKGDTNLVVPIVIIDEIPVYHDETRLKTEYDPRPLFKFKYTIGFVYAIEMIRAILEVYSICKVVMPKRIAYKPMWYSENTEPQTTQWSDLLYEEMMTDEAKINIDTWEKSHKSRFRRDIIHTKGEEKDVSYIGKNAKVIDRHAISIALPSMRIPPLIEIRSCPYVSVTEMLHRSGRDPYD-PERRVMRRMRTYLLVMLVEMRFVMLLFRIVGAHGRCERIGKDTAIDPIEEIEDKDKYVEEDRIVVFFEVMIVNREDVLLPSGTLKI--EATVLNLDRAGYKYEEDKGRHKFSLSDLRLIVTSQLENFNDVHCKVLPIVTLFGEIPIIFEKYKKEEHIVPLALALLSYASKKGSLDFYAVLRRYLDLIYEWAYIFETESTGPKPVLVDKGS-VPDFISYESWFDTFDVKWGTTIRIALDHYEGWGKPLLMGLGWLDE-RLPCVCLSVHLFPSDIIEDTEEAYIGNVTIMRERQMAGKELGEAITMHKPRAVLDCMIPKRITVSEKDKETLMPKIVSVGTTVIILFSEII-EGEFELTLVENVAVRLLPIKLIEARADGLPPIEKERGGANAFGTGILTIG-DERTAYKFSLPLET-VLVSTVDGKGIKLSIRIITTTTIPSVVFPFIERRIDIVSTLKVDGNVVTLTLEIYESLLLRVVSAIKTIPTATFDHEKILN-YIAENLLFDFFYKVILC--PLRIALELTEPSIDSKEVNRLRDLISDLECIGHLDKIHAGGIHISVNNLERVWVSAVYSAILIEDEFLEHIVSHIDLARMLGASVVSNISSTDMTKIALVSIEEKGRKIIDHAFAIIMVCYDLGKTKYVKPNYCLDVDRETRCKVEIELIDPKGHKKS------------------------------------------LKKKFVRRLNSPMEVAVIKIGGSNFVEKIRIRYIKVSLREPLEFERLQGDFLVKLGINSDIPNLERYFLMKCEPIGDAIVIPEPLSIDKFIKRRVFILSARQARGTTLEVPEVISNAVKRLYL-IEPPVEYIRNLWIRKYRVLEVLKEGATIDSTINQQLGIDVVLKYKKILESRRSFRIDIGSAPIQAIKDVCSCSVVTKLVTTNFAM-FRYTDMAAREKRQEKLK-VDVLMVIMNKFEVMRATRTIVRSLLEKNHTPKIKMEAIITLDAIVGAVTALIEIECLIAFAVAKEVDPYHAISEKIIFEAMRRFYKKGLKWFRQARYGHKRTPKLTFVKRIRSGPSICIGKVVTKVVPRKDETYHEMILIDRLRIIKVIEYATAQIKFSLQTKYVLTLRLPKSAPKYGLKEIVISDRLKVCVNAIA--RISAIAGGTAWSAVAKKYLHGFIIKSVIEGTTLFTIVDHLARLEVDRSVERGKYPERKTVGLWRRKFEVALKSKTERYPRKQRWYKRHNSKERKYRTRIKAKRVDTGTVVHPMIGDVREK------ESDK-GLEKFIRSYRIYCLHNEVDVTRKLLTILIRLVVRLRHDLPEIVVGEIESAIRLRTDYKEKTGIDKVDGKYEYYLSELALQKKMIKNIIEVYDENIVKIQDKKIILKVIKGIAAKISGDIDVFVVALNYRLLNVEITPAEIASEKKEVAMVKIEKI-PENFFVTIEINISKYLYVLIESNGRWDELLPYKTI-VLIILNPLEDPTESISLSGKLGTHAQPCQPENLQHDHNDVIVTTIPFKTAVNVLTNKTEKEKLKGFFFGIPIVVGDIAL-ENAMVFVPIVFLPQVNMALQIQQDGLEEEKKDTYKNLVKEEEKETIIQELEFKKNEITMAESAIADNDTQLKIKLRKEDVLYKRTVLAEVLMDILIIRGCGVEFDDILAERESIASGIYRVKPKWLLEIINGSHVVDTITAFRLAITLKLFENFVSAFEAGIPGRRETESAAKILYLERRRFKIPI-TKMDSIPFIEA-FLTQEVDFEVSVPQFQMEVVGYSARAIPKIRILILANKVMAATAIWSDERKVLYTLLVREPKGRHFSTIITIRMIKADEGTQIAAEKMEKIGVIKNKPAAAADGRPFKHIIKVVTKIGRGPNKLEDETDLKVRRDSRMVMMMCRAKIRIVTTSIDKILTAVDRAIEEVKVEKVNITPEIKTDYSEEIKVFRVEAGGESVIDTKIQKFAAILYAKRRFRICVKNVTKCQATIKISVGDIEILEDIIASFLLIIE-PMTEETLVSVERIMLTTRRKKELLISMLAGDFDEGYETQFVSLVILIEIAETHFQYSLHKCLELNLELNFAGMYAIKPFKGVYRLIVEVMTLFVLEADVIIGAILETSRYPAIYSPHRTGKVQEILVEFLDQLKVEAYAGLDVEKKKALPTGRLTIAGVGVIVKKTIVEFRTKAINNEIRAFSRGTAVLYKIPYVMEEKYQVYTMISSGLRLITRVSLREKIYGDPIVDEYRETALALEFTRKTAYPIAPCEKNPKSKSALQCAAKKELDLIASAF-VISSARNNTIVETDLVKLIV-SVGLNLKMKEESAESIDFPPMEELEATMTTYILAMSLKEFPEIIIDVSLASGIAETKIRLILSIDVGYVNLGEILLVPFVMNIIVYEEEDPIVILIVILRSLHSKIFSMRIAVKLVAGGSVGGLETAQREIQFGEPPHLSSV
>Archaeoglobus-veneficus
LENFLVRTMAIKIAKLGLATRGITYKVKEVAVSAGKVVTRGFDLSEECPLDKSEYRDDRGVSRIGVFSKKTPDILVVQEEGAYYKPQVEVRLFGYVVALGVAMQRFRVTIALGVDYLQVAPKLLEEESKMVNRPVHGLKKTAEAIDRRKAMPDEDHRMIADLKVYKITYKEGEREPRETIVRGRPGTMVRKSLRPMVNVEVLRISTGLRKLSYIFDDKGYPIGLLYNTIVKGGKVLDTNA-TKTVLLEPEKIVYILITNPECEGCVSLGPLSGDVSVPVYDNEYQQMIELGTSQTYEGPKISNKKLHRDTKRFRYSIDYVIRVQLKEIRKLRERLKDLQALKMPEAFKESEQLKDGPLTAKRVKMSGKFEVTPSFAELKVVIDTGVNQVVGPYEQTSIRPLGGPKKLRRVRRSRMTHLEEKSFRKREKRIRKLQEIGYVDPGMHPQVIGQRALGGKLVRPLP-QVLKHVLSKEEEELLTLGVEQLKREKVGDVRIESPATAYLVMFVTAVIAHKWEEYSKEGKSPKDALDLGIRYRMFYKSVIKEFRVYSLRLKHKYPRRAKKVRNLHEVKAIEKIGAQKPTRIKIAFEDIQPAEVIEIGRMHEATVKVRVGKGIITVPVRVLMEAREKL------------------------------------------DLRALDRPDIATDIRIGRRINARKLRKRIREIDRYLFRHLQT-FRYEEATKDRIAFNANDIIIEFKCEACKIDELIEHNGSEGEYGPIEEAESAMIGVAIDVKYLGIIGDKIWAHFL-SLPGGSTGKPSHLRPSKGVFSKAVGHPDVLVLEIASVKLMIEEKAMGILPEKGIEEANAGRKVGLSTMAIFPRTLPKKMAFAAFGEELADKELYPNFVGKDGRNKRVASGGLAQKLFGIVEPILLGFASAGLLLAAVEVD-AWVYVRVEVFTFEEFLEAESIRGLKKDIDVNKPYM-PALIADEWIVEVSNSEVGIDTMNIKLVRRVYKGLDIARPERRRLMEELQQQEQVEMKILPERELRHPVAEAVENAQSISLEI-IVGNGFLIRIVDEEKLPVLRVVIYFYLPIKVEEFVKVG--EELIAAKATVLHWSADLFCVAIHAVLVERVGITVVAIPNMEIFRTFLVYIEMKMILLGFVDDMEMKKFRVDELLDSSRRIIEVMKSKEIMEELALKLRTLAVELPGRKAKLADIVRIFAEQIQEILDIVSLMGVIIGREFIVNPPTITVLARTVKAPVCLS-VQEVEILMSYLGNKVLFLKKSE-ATISCLLGTFMIDLDFETRYHGYTY--YAYGPHRELQETLDVKKKKFLVLEEGFVEALLTMLDEKFQYKLKEETIFIELSPIVFIHNIKPVVRGLSIIKKALENGVGRVIA-LLGETNLLQLLEVAKYHPLEPLFVRTNGK-NPLDKENILIQ------------------------------------------AEAVINTVQLVQVCTKIVAVDVDIPMRPLGPDGNICKEPIDGKAQREYVPCLIVSKPIDVDQSIQPAIERVIVNATEP-G-GISFEIKYQSSSLSFIPYYVKIGNEIGVRLDVQVRGFGEGVAGFCIELIKKVEDKFGVLGANAAHKGIVLETISNVASITVTLDDSFPDDDVRAIAG-YNKKLQIEGLAFFIGTFLGEAGDLFDDKEAFYTTIYEEITFGESPPVATIDVANIAQPEELGNNAEVKLDAKRQLAVSKDNAGKLGSLMMVMGVLIARYEYNSLPEVLTNFARIE-NPQKMQNEEISVTIKGMTFVS-EVEKIEEVLQGVEVRALLLEEIEIGGIEHAVQEEYIIERWQQESVKAIEVVEKNEDKTGVIKAERTYTVATVVDAAKKSFLKRHVISAFPGLVGSAKRLPKVAQVIDLRLAVALGYERWQKVIKKAALPTAVVRLEVVVIERIKIKLGFDYKKERVELVTIKTGPIEFELLEKVIYGVSWMDLLTLI---LLESEILDTEEDGEANVAVDKVIGVVEKDAELKQQQAITGRRSLPRLGDEIIRGVRNVPEKVVKEIVENPAHYRVEVNDAIVGCVTVRGVALMLSASRLVTSTFGAYFRY-NANIPLERTFSLGLNVQLLAAILVECDGAVSAVDVTLEKEVTFVLTGYDTGGVIVTSLILAGMSELKSEYKRGRELPKYLSIKLMAALAQNMFSNRRSERWFPLAYIALKKWAAKERLDIFYLEILQVRTKAIGGVDAEAGFYIDKTPILGCGAETFKDIKILVVETAGVVEEGAAFRILMGPIILLHIVRVML-QGLGREVRVGGEYIHGIVYEFGGNFPVIVAGIRFEEINFAYLLDDEMEIERKSYKEFCGGFFTIKEKIDSEPRPTYLIEGLPKKGLTFKFQYAVEGKKIEEGEEKGYCEDTRVAMWNILAVNLEELHVRDDLKEKTRGWGYKSDSIDDFWWWLPSVGDVEDFHGKECECLGEDIN-KWNLVKFLSLFVIEIWEKLTRVNLMEVKKVILPKIVGVVNEHREEFTKGDANLVVPVVVVDEIPVYHDETKLKTEYDPRPLFRFTFTIGFVYCIEIMSKVLKVYSICKEVMPTKIAYKMMWYTENTEPQTTQWSNLLYEDMKSDECNMKVDSWNRSHKIRFKRDILHTKGEEPDVDHVDKHAKVIEAHAMSIALASMRIPPLTELRSAPYVSVTEMIHRAARDAYEQPERREMRAMRIYLLVMLVDLRLIMEEMKIVGAHGRC-RVGKNTSVDPIEEIRDRDRYIEDERIVEFFEVMIMNKEDVLLPSGTLKI--EATILFLDRAGYKYLEDKGRHKFSLSDLRIVVTSQMENFNEVHLKKLPIVTLFGEIPIIFEEFKEDEHIVPLHLALLSYASGKGALEFYGVFRRYLDLIHEWDYIHETESTGPKPVLVGKGS-VPEFISYEAWFDTFEVRWGTTIRIALDDYEGWGKPLLIGLGWLDE-RLPCVCLSVHLFPSSKVEDTIELYIGNVTIMRERQMVGNDLGEAISMHNPRAILDCMIPKRVTVSEKDKETLMPKIVSVGVTVIILFSEII-EGEFNVTLVENVAVLALPIKLVEARADGLLPLEKEVGGANAFDEGLLSIG-ENRTAFKFSLPLKT-ILVSTVDGKGLKLSI--VVTSLLPSFCFPFIERRHNVVSTLEVDGEVVTLMLKIEESILLKVRGALKTVPTATYDHEQVL--CIADEMLFSIFYRVILC---KRIALELSEPAFNSSEVAR-AGLISDLESV-HLEKIHAGGIHISVNNLEKAWVSAVVSSIILNDEFLEHIVSHIDIAEMLGASVVGKIAAEDRSKIAIIEIEEKGAKIVDHAFAIIMVVCELGRSPVVKPTIDADTDRSGKARVEIEIEDKEGRSKDIAAKVLLDAEIDAEDV-SVGACRIRMADLVAREYVALLIRLELRKKFVRRLNAPMEIAVIKIGGANFVEKIRVRYIKTSLREPLEFDRIQGDFLVKLGINSDIPNLERYFLMKCEPSGDAIVIPEPLAVDRFIKRKIFILAARQAKGVTLEVPEIISNAVKRLYL-VEPPVEIVRNLWIRKYRVLEVLREGATLEETMNQQLGVDRVIKYRKILESRRKFRVNVGVAPIQAINNVCSCSVVTKLVTTNFAV-FRHTDMAAREKRQEKL--ADVLMVVYNKFEIMRATRREVRSLLEKNHTPKIKMEAIITIDAIVGAVTALIEIACLIAYAVAKEVDEYHAIREKIIYDIMRPFYKKGLKWYRQAKHGHKRTPRFTFVKRIRSGPSICINKVVTKVVPRKDETWHEMILIDRLRIIKVIEYATAQIKFSLQTELVLDLRLPSAAPKHGLKESVVAERLRVCVNGIA--KMSAIAGGTAWSAVAKKHLHGFIIKAVVDGTTLFTIVDHLARLEVERHVDRGKFPERKTVGLWRRKFEVALKSKTEKYPRKQKWYKRHRSKERKYRSRIKARVVDTGTVVHPMIKDVKER------EEEKEGLHNFIKETAIYCLHNEKDVARILLVILIKLVVRMRVDLPPRVVGEIETALRLKTDYKENTQIEKADGKYDRYVSELAMQRKMIKNIMEVHDENIVKLIGKKIVYKAIKGIAARISQNIKILVVALDYRLLQVEVTPADLASAKVRKAIAKVERI-PENFEVTIEINIARYMYVLVESCGD-SELLPYKTV-VLILLNPLEDPSESIALSGKLGTHAQPSQPENLNHDHNDVIVTTIPFKEAVEVLERKPENHRLVSFFLGIPAVVGGIALEDKAMVFRPIVYLPQVNMALQIQQELLSEEQNDAFKSLVKEEEKETVIQELDLKKNEITMAESAIADHDEQLKIKLRKEDVLYKRLVLVEILMDILIIRGCGVEFEDILAERESKAPGIYRVREKWLIEIIYGSHVVDTVTAFKLILTLRAKPGFVSALEAGIPGRRETESAAKVLYLERRRFSIPI-TRMDSIPMISPDVVTQDVDLEVSVWQFQIEVIGYSARAVDKVRLLILANKVMAATAIWSDERKVLYSLLVREPKGRHFSTIITIRMIKADEGTQLVAEMKEKIGVIKNKPAAAADGRPFKHILKVMTKIGRGGRKLEDETELRVRRDSKMVTMMCRARIRLVTTTLEKILTAVDRAIEGVEVESVNITPEIKKDYSEEIKVFRVDVGGESVINTKTQKFAAILYSKRNFKIAVKNVEKCQATIKLDIGEIRVVEDIIAEMLLILDVPVNEDMLVSVERILLQTKKREELLISMLTGDFDEGYDTQFVSLVILIEIAESHFQYSLHKCLEVNLEVDTLGKYPIKPFKGVYNTIVEVLRVFVLEAGVRIGSILEESRYPSIYAPHRTKKVQEILAQFVDELKVVAYVSLDLEHKKVLPTGRLTIAGVGVIVKKTIVEYRTKAIKNEIRAFSKGSAILRKIPYIAEEKYQVYSMVSVGLRLITRVNLREKIYGNPIIDEYRDEALSLEVTKKTAYPIAPCEKNPNSKSAIECSAKKELQILASAFPVISSARENTIAETDMVKLII-SVGLNLSMQEESAESIDFPPMEKLEATMTVYILTMTMKEFPEIIFDVALASSIAETKRRLIEGLDVGIVDIGKHYVVPYVMNVIVYEGEEPIVILRVILKSQHSKVFSMRVATGLVAEGSVGGLHTAQAEVQFGEPPELHSV
>Archaeon-GW2011_AR10-chromosome
QENFLV-SMAKELAKFKLATEGLVHKVKEEAVDAGYVVGEGFDLIEACPMESTELIDDREILKIKIYPKSSYNMIIVHDEYAYYREALEIRLTAYVVAIMFAFQKLRVSIALKLGYASIFPELLKKDSKLIGKAVNPTSKDQ-SISKESGMPSSKHRDVADFNALKVS----RRTERELVARSGVGPGVTRSIKPCVNVEVLTIATRK-K-RFAFDRKGIFADVLSGKTVKSGIITDFVEKNRVVRISPDKIVYLLVAD-----KVKLGPTSKDKSDVIDKKKKKKKIEVGKAQKFKEPSIKGVSIVENADGHEYKVTASGKISVNKIKKIREVLSDLKAF-EKAAFVEAQNLRDGPLSYKRVKRSGVLKITGSLSEVNIVIDTGKEKVVLLYEKTSMKEV--QKKIRRFRNSRLKTLDEKALRK--KTVNQLQKSGTVKSGIHHHVIGRNAVGKTLVSPL--SLLKHIVPEEKGEVLEYGLERFRLEKKGDIKIDSIASYFMVMVVTKVIAEKYEEYLAKKEDPEKVMNLGIKYRTIHVDLIDEI--FVVSLASFQPTRVKKIKRAHEVFEVAFLHSKNIRRIDVVEEKGTPAEVVEIQRVYEIVVLCKIGQGVKRVNVKVIISEREKILLGKLKLSVVESIGYCKYQPKDSLYVSHQDLVSSKE-SLFDEKKKALKKQQIKTDLRIQRRARILHEKKTMSKELKYAFRHLTG--R-DAQTKERIATNAKEIVISFMHKVGRIPSMVEFNGKKKEFGPIEKAETSVVALEEPFKHLAIIDLTMFLNVV-VLIGLGSG--RRNKPIL-PYLKRIFHPEAMVLAIKNIAKQIVRKAMSLLPLKELTYLNQAKKTGLFTLRAFPMSAKPWIASSSFSAELEQRKAYASTLGKDGPKKRAILIGAAVELVGFIPLFLLDGGFVISALAVVRVTETPIFVRADIYSVELYAKAETTYQVEKFLDMHKPFFSKQNIVHELIVRVGDSRNRKDSKNVEIIACFLGKVSICRPE----EEFKQEEQQAEMNMLEERELNNKLYLNAVQARSISLQV-IVACGFLVQFG-GKEAEILDIIVEIILDWKIEKIIAVPGGSDLIAVEIVAVYAAREFQAIGLSAVLVEKHEITVVAVPLLQILENFLFYLKAKMVMMGLPKEEVGDGFKVDERNNRSRAVKEVMAKKDTMKEVANESKKLNLKLEISEAKIVDILRLVPSKLGKVLDL-------------------------------------------FML-KVLFLSNSTFEYQEFYIGAFLVELNFETRYRGYAPSIYALG-YKEIQTTLEKFKKRFLMIEAEFVGARLHMLGEKFPEFWEEKTLFVELSG-IWLENIEVKVKGLSVIKSALQKDAGMVVSMFSGETNLLKLLEVASYLPTSAFILATKGK-TPKKEDIIFEL-------------------------------------------KDVVHHIHIVEIFVKMISLEVSFPFKAGKPEGNLVSDPI---AHKPYVPCKTKSKPVVMDQNLKPAVEKVVVEIEDPEIVGV-------------------------------------------LELILSSEFKFGVWASGSASKNTVLKKVAQLAFITKLLEKP-PDDEAESVTGEHEKKIRLDAIALYVGILLKEAGSLFKEEKAYYTSVYEDVTVGDRPPCLTIDVLELAQPQTIGKLTKTQLENLKKIYITPEAPGALDETAMVMGITIASASVQNYPEVIRKFATMERNPQQMQKEEIGVTMQGQTYMTK---SFEEIMQNVEKKNIIL------------------------------------------LGDRTYEHAKVVDSIRNKFMKRQLISSFVGRVGSAKRMPDV-QLITMRIASASAMESWMKVKEFLKFPAALIKHQVIGISNLHYDFGFDYKETKKQVATLRTNVIENAIIRKVSHELSIFSELTEIQQEAYKLNIVSADKQKRVPVAVEKYINVAYKEAELMRGGRI-MKRKVRRKGDLIVDGASNVPDKSKKQIVQNDALFRIRLGDAV------------------------------------------GVSFAILAVVLKEAEGGAEFVHVTVEREGSYIISGAFTSLRILVDLRLKDVSELKAEFRRGRGEEQWVHVHLMSILSGNAIVINEREQFVFGSFLGAPKLAAKQKLDVYSLALTICVAKRIDGISVEAGFYIDRSPVLAGAAHAPKEFKVLVYDIAGIVEQGGELKHVIGPIVLMSIVRVMCTFCIVQNVRAGSEHINGIVFEFGKHFIILIGVVEIDELTNRHRINNKYSIALEYFNIYCGNSTNTDKFMKDEPRSDLAKSDMAGQALTMNLQFAVKA-----PEEKDFASELRIEMWNLLNIELTELAIDSHIKSQKSGWIFKNDDVED-WGFL-TNGKLSDFHGGECN-IPGDVTNIFAKFELVPGLAL-ILKGITSLDIMSISKIVSIKLINVVKESKKPMKKGNTELAVPVIIIKQVPIQVRAERFQCEAEPETLFKFKFNVSPIFAVDVLFKVRNK-RLDLELLEKQIADKPMWFRESTQPQLTYWSYIVYELIVANG------------------------------------------------------------------------------------TKQAQEFRVFLLLMIIKLEALAIIAELVG-EGRLERVGKEAKIDPLKAILKLDELVESEKIADIYVTVIIACEDVIL-SGTKDKSEEGP-LFMMESGLKYLEPDGRQWHLVDDLSLRISPQNENFN------------------------------------------RGAVPYFGLFRKKLDYTFEFSLLHATGSTGPEPG-FQKGKGVVKADVYIEYFSTYKVKGYAGARMAVGSFSKWGPALIIDLDWLRDVLLMGVAVQLYFPPERKIENTKSLYIGTVTIFKEKECLGGDVGENISMHKPNAIAEAVITKRLNVSERKDEILMKKLVRLGAKIIISFNEKVEEKPL-VTLIEIKGVRAIPIKIVKVKAEELK-VEREESGANAFNENVITISHKSETAIFFGLPIQERALMTTIGGKGVELSVKILSTTTIPPVVLPVLERRLAVVCSIKAKLKVVSLILKLTESLRLETKGYKRTVPSLTLETEEILKN-LASKLIL-IFYLALSTGQKKFLAAEWNKNLVNSKEVGELYKLISDARLMAHFKKLHAGKIDLSINSFEYAFVSSSVAAVVINGAFLKSIVSHVAVAELLGETGIANIAASDKKSIAIFPIAEKNKKRVSAAAAIILIVAELGKSAFFRANAVLEVDEESRAKVELKLDPEQNSSIQIAAEARLTGKIDAQDTLTVGACKVKMVHMVAREYAALIFSLEEASKWKEKMQYPQEVAVIKLRGAKFVEGIAVKYTHQSLKEVKEFQGIKTDNLAKIKINEKIPDKERSWSMQVVQ-AAAYAIPVPLKFDGYIKRRIFIVSRKQVKGTTGGVPEVVTNLVKKLYLKIETRSEIIKNLRTRKKKSLELLRGSSTSEETVKQQFGVNRVIKYKKFLESRQSFRLNVGTDPTRAARNVCSCSVVVKTISSDFAKEFRKTPMSSRISR--KVEPIDVLMIKGNKFQIMYATRKLIKS--EGNHTREIKMGAIVTIKAITGSYVSLILAEALLSFSIKREIHGKYSLRERVEFNLEEPLYKRGASFTRKLKVGHSYSRRATLEKRIKTSYKICIDRVITKVIPRKCESYKELALIDRLRIVEVVELITYTVKLMMQTEEYSQTWIPDSVPQYSVKQNTIDERLFLNLIFIALKPKSCAQGETAFSAAAEKYFAAFLVRALIKGTFLIGIVDLMARLEVEEEAELANYPDKKSIGLFSRKHEVAKDE-RKRAPGKQDKIPLQSSKDRELRAEVKKKQIESGTVVRPVLYGRK--------------------------------------------VLRVRVRLRDKAVGEIPTELRTRDDFK-HLKLAKKEKKFAYN-TEIALDNAMIKTIMEVFDDSAVEVSGKKTVSRLLDGLILKLSESIEFALVALNERALAVHVLPA-VLSLKKSKPLCLIKKVELESVEVYVEKNMANAMFVLDGSMAQLDNFVPSNTNNVFILLNEISDPSEVAAATGKIGTFAQPNASKNLKQERNGIVLAKVPFVEAVEIIFDKVEEEKLKLQFLGIN-VVGGLS-KNDAFVIDPVLK--NIESMFEANQQQSGDEKDE-FKNLILKEEQETLFQDLDMEKLEITLAERKLDEKLKNIKFKMSKDNVVRKRTVLLSIFEEIVIIKGCGEKVDQILANRKTEAPGMRKER-VYLLEKIVSSVVVDSATCMLFLLTIDVLEGYRCAFEAGFKGKKKSESGTKVLHEERHSFKEPF-SRMESIPAVGQKLLTQELSFEVAIWRYSVEVL--------------------------------------------------------------------------------------------------------------------------------------------------------------------------------------------------------------------IDVGKIRVVGTLVAEFFLILDATAEEENTASIERVELSTHGFMELAIAHFTSKLEKIFDSQFVALVIMIALGKRCFRFHLHKCLEGGLDIDYKGSYTKKPFQKTYAEIIAAILFSVLKMESRIGILVEESVKKARYTTVRNKKPEEILSAVFKEIKLKAYVEIDEEVE------------------------------------------LRKIPYLTKNKYSLKDMLSLVLRIVTRIELRRTVNKNPIFDSYKEKQFSLEASKRTALPIMPCRKQPSTKKKIGASAKKELDLLQTAFGKLASSQSNYILKTDMVKIII-SIAMQVKLYKSQIESA------------------------------------------------------------------------------------TDHQSVFSIKVATGLLAGGTVGAMKTAKSKLMFAETPAIATV
>Archaeon-GW2011_AR15-chromosome
RNPVYLSIQFEFLGERGKAIKESVDSSEDASIAAGENVNEVIDLSEKINLAGEKVIENRGILAVGVHSTLKYGFLIVQEKKAYYSEDVEFELLSYVIGVNLTVQALRMTMAFKLKHFLIFPTLLEKRSELIGKPLKGKRKL-KDFNKAGAMPNDKQNSLIEYNNLKGTYKK-EREPRETFVQGRIASRHKANYKLCVNVEVMRVSAAIRKSQYLVNESELLIDFVSGTVLKGGKMMDKNVDKAVAVLSPDKIIKLLITDPSDGRKLELGPTASDKSKPVHPKKLQEELVLGKS-KIKEPEVKSIAVADNTKSYPSRIEVKRKLKYKDLKNLGIR--DLEALEMPEAYKEPVELAYGPLTKKRTRFSGKFYITPSFAKIKLSIDSGANKIIGLYEETAMRETGGNRAIRLVCNHEMKH-----FRKKEKSLRKFQKNGKVKPGMYPHVLGKECEGRKLVHPLRDSFLKHKVSEAENRVIQYKVEEFRQGTTNDIKVPSAATFYRVIIVSKPIGHLWEDFVSNTQKVKETLDLGVRYAMFQVDLMDTVRTYNVPLRKQAPRKSKILKEIHSIRPLEKIGIKNPHHVKILD-VAVPATVEEVGRTRGVTVRCKIGANIIRVPVQILMEEIERL------------------------------------------KIRAAKKEDIKTDVRMGRRAKEHQKKKKMKKLEQYLFRHITE----KGATAEIIAFKTKDIIIQFSNRTLHLEEMFHDHKEEKQSEPVEKEKTTLIGVV-PASYLAVVGHHVIMHIL-ALIGFSTGRRIHKRPSK-PYNRSQGY-VVVVVKLSKLKLPIMKELHKIH-DYRQENCNAYKIAGMMTMTAIPQKAEKGAAADSFGGDLKEK------------------------------------------------------------------------------------------KEELIAETSGT---TNTKNLEIFS-IING-EIARPEE------------------------------------------LVGVGFLIKFGEPAELKFATIITDALLDLRVESTVVLSM--Q-------------------------------------------FLLYMQMKMILIGMPKDEV-EKWRYDKLESGTREIKEVAKK-----ELTEELNNLPEELELKEVKILDLLKILQYNMEKMISL------------------------------------------------------------------------------------YAIGPYRTIQKVLDKHNGKPLVVKPQYLDAMLHMVEEIFPSLYEKDYIFVGVSDFAFLRRFTPIISGLTIIKGALG---GRFVA-FEGETNALRLWNVSAYNPIVPFIIETDDK-DPKKRDILLLE------------------------------------------------------------------------------------TSSKKYIACSTTSRPLEVDKQVMPDVDKVLIDAEDPELKGVIVKIIKKFENFYFFNHLME-LGKLH-ERDVRLHDLGSSIAKAWLELIIPRSIKIKPVAAASAHRGKVLEKISNVKIIAVSMDDK-VDDEVKSIEGPHSTLINLRAKAIIVGVIFGEAGSLLQEEEAYYTSGKEEVVKKDSAPTLSIEIKNIACS-ELKKNKEIDLEML-KMAVTAEPAGQVNERIMLYGIAIAKWKAQSVPDVLRRFVRFKGNPQQAKEEDIKIQISGQSYSQERAEEIEEITQGVEKKSLILNEM-TALMSFRP-EDFIIEMLQAESVKGYPIARKSV-SDEKK--KSRFEYTKMIDAARKKRLQRHVFSSFPGNLGSARKLPT--QVIALKMAAAEATLKWQGARENAKLTTALITRVEMAIEDIGI-LGFDDREKSALIVNFDSGRIEFEIIERIYEGISWFDALTEIEETELEVKLIGSRNSKELLIVAENVVNVVEKEVKLLSGQKF-QRRKRRKMGSLIARGLRNVPTKYTKKIVENPGHYAIKKGDAVVGNLSSERVAFLISARNLVTANFAGHAKLNDMGIDVRHWV--GLNSAFLAVLLIEAEACAEDVKIGVEKKVTFIVSGFAGGQNAVISPILKELDDYKAQFRRARGDDKWVYPELWAKVAHSLLAVS------------------------------------------KANFYIDRSPERDGAWKYIKGLKVLVIEIAGCTEFEAKFGHLIGPIQLMNLVRVMCLQCVKQRVRFGGEYINGIIYAFGEKFLV------------------------------------------DEPESALLIGKLAKSALTSKFQFMLKG------RGK-YCKDTVVKMFNILHLKIVKLEVENGAKDDTHGFVFKADNINNPYNMLPDVKREGDFSGKDDKIKLGDIDEYAEKVEMFTIFKLRALTNITDQDFVTAQKVVVPRFLNALQEHVVKDIKRDLELAVPIVVIRQIPIKVDTTRFQTDFEPKTLFKFKLNIGPVFAIDVLYEVNELYSIDLELFDKRIADKMMWYKEVQNPQFTFWANLLYEDVICVSVKVLIDTYGNAHRIQFRGDMLHTKHEKPDVDHIGKDCKVIER-------------------------------------------KEKDKLKTFTLFVIIDLDLVTIMIELISIGGVLRRIGRDS-VDPLEKLLKFSKMIEDEKITTFFQAITVDAEDIIY-PGTLDIHLNGP-LFMNRLGIKYLEDKGRQFHMVDDLDVRITPQKKNYS------------------------------------------YGALKLLGICRKVLDIMMKWAYLCETGKGGPAPEFFSSGKKWSKFIVTNSWLDTFKVKWSTTIKMWVDNYDKWGPPLLLDLKQLKV-DISTMALEIYLLPVKIVHESDASYFAELHMYNERDIVKNTLGESYLAHNPRAIFK-KVPKKVSVSARKKQVLMPTYVELGVQTLIVINEKITDEPLEITLIDGEGVEILPIQIVKIKADEIAPIYKELGGAQAYDKGVLTVG-KKRSDFIFSMPVEDVALPSTVD------------------------------------------LLLKIAESLFASSENASKSMFTLTLDK-HLLNETCLRNLL--IFYYAVDAER-QLIAIHIDKNPLNTKEVLYLGALISDAKNMADFESIHAGGIDIDANNLTKAYLSASVAEIVVNDPFIKYVVSWIKMAKLLGDSTTEKIAASDLKVIAITPILERGKKKIDYLAALIMMGVDLGKEPYISPNLAADAERQLVTKVTIELKDEN-HEVKIAAEVRLAGDIDAEQTLCVGSCKVKMVNMISREYAALIITLEINKNSKRKLRSSQEIRVIKVGGAKFIECIAVRWIKQSLKEAREFRMKESKYLVGLSLNESIEVKEKRFMLLILAVAAANIIPRPLKFFEFIKRRMYILSRRWVKGAILNIADVITNAIKKLFIKIEPPLDLMKNLWKRNFKQIELLGENAIAKETIHQQFEIGRILASRKLLEENKRFAVKLGYAPREAARNICSCSIAIKTISTNLATEFRMTELMSRASRQQLIR-VDVIMLTKSKFVIMFATRRVIRSVIGKNRTRKIRMGTRILIKAIIGRYVAMMQAVNLIYKAISKEQDRNQSIRMPVKMQTLRPMYDKG--MAKVAKEGHHSKRSRSVEKRIKASINVCIDKVITKRVTRKDETWREMILIDRLRVVDLIEFKTAQINFSMQTEHMLTLRMPEKSPSYAIKTSLIHKKLGLQIDVAALKPLSCANSNLAFKACAKKYFASWLILALIGGTFLLGIVDMLAQANIEKETHKGKIQERRVVGLFTRLYELKTEPRTEKAPAKQLYLPKGKAKPSKHRTRVERKKVIDGTLKHVMINKKEK-------------------------------------------VVRVRIGLDPLAVGEIEVQIEER--DKKKIQ--KK-KKFAYKINDMTFDLPLIKNVLRIFEENLVEFK-GVIKTKLIRQINMRLSPDLKFVICAVSWRLLEVKVYPYAIMDKKKRSPFSREQKIDLTNIKVIIEMNMAKELYVLIGSLARLDYLVA-STFGLFILLNEVMDPSEAVAVSLKLGTHAQQMEPKNLTHEHNDIVVATVPFVKAVDIIQ-AVKTGKLREAFLELPRVIGNLQF-ELAFVFIPELI--ETEKELQLQQQQQEE--QTEFRNMVAEEEKDILLEAFEADKSELTLAESSIQDEDFGLKSKIVKRDVIVKRTLLVKILTDMVIVQGSGVEIEEILANQEAKAPGMRKMRSPVIFIVMMANAMLNMITAPGWLLTTDLFETFICRIEIGVEGKMNTEMASKILYLEKRAFKSPI-VKMTSVPLLAHTAVSQDIEIDLSLWHYQIEVVLKSARALKNLRILIIRNSIMSTTAIH-SRKQVLYHLLVRETKTK------------------------------------------IRHLLKIVTKVGMHISKALSTEGIELRRDLNQQRLITRASKRLATTIMESSLIFVESAVAKVKVARVNIDPRVKSETPIDLQIMEANVGGNVAIGATRDKYKAMLSGTSNFKLAVKSVEIAQAARKVEVAKIAVVDDLIAEMLFILD-KTIEEHTCSVDRVEIPTKMKKKLAVSAYMVIYEKGYEPLIIELVVLIALGHREYLKNFHKSLA-GLDLSYTIDLPALFIQGIYALIAKL-KLLKILAGNAEGISKNESKYPAKYSAIRMGQAERLIVAVYNEMKLETYVSIEEEDE------------------------------------------IKPIPFMQEDKYALEELLSVVIKLITRHSLQEKVHKEVIYES---KAYEVEATKKVAVPVMPCKKGPPSKEALQTSASALIEF-ESAF-KVASNQKNTIATTNMIKVIIAGIAFNVKLHEDKADTIAAPPI-SLSGNMMAYILSAEIEERPKQVLDVSLAKAAK----AMFKSK--DVINFNELKIIKFVAQIITKNGEGPLIKLRIIAETEHEKIFSLRIATRLIAGATVDGLKTLKGELQFAKPEQLASV
>Bathyarchaeota-archaeon-BA1
------------------------------------------DLTEECPMLGEEFVDDRSVLRIRILSRADPDVLIIHEQRAFY--EVEIDLLQHVIGVKVALQRLEVIMAIKFNYLSLFPKLLEKSSELIDKPIYLMKKLAEALAKRKAMPNEGQTMIAEIRRLGVTYKASGRQPRETVVRGLPGPGVAASLRPLTNVEVMPISCGLRKIAYIPSQKGLLIGFLCNNILSGGHVLDRNIVVQTFKISPNKVVYLLITDPDKFGCVALATSSKDVSKPVSDNKAQRKLELGKAQ------------------------------------------DLEALKNPASFAAPQDLKRGQLSETRTHRGGKLKVTKRLAEIKIVIDLGERKLIGLHKRTSMRHSGGPPKERQIRNTEMEKVKEKSYRLRERGLSKLHKQGKVKPGMHRHIVSRKAVGDALVSPLPKFVLKHILKPEEEKVLEYRVYQLRKARPGDVRIDSLAYSYYVIIVSRLIGDKWEVFSRAGEDPGRVLDLGVRYRMLHVEVIDEIRIYTIPLGRWSPRRARRVKSIHELVNVEKIGLKKPRRIRVAD------------------------------------------------------------------------------------SSRALKRPETETEIKIGRRARTLHKKERMKRITEYLFEDTETSFEHEEGTFERLALNADEYVMKTMMTAGNADEAIPYNPGKPK------------------------------------------KPSWKRPSKRVYSKESEHPEVLVVEVATVKVEISARARGILPAYDLEYANASRLAGLKTLKPFSHEAKRWVAAGAFGGDLRGRRFYAAAIGKDGPSKQFFFIGAGL-IFGIRAPIALDGALIIIMLAKAKTEHTHAKV-NEFFTVERILQAELTREEEKTLWLKKL------MQHELIARVSQSYVGKDTRNIQRIAHFMPDVKIVRPERRRLLEAEQRIQQIEMQILPERQINRPFAAQLELAQQLTLEIR------------------------------------------------------------------------------------RFLMYFEMGLLMFGIPEEMDLQKWRVQPRDSASRRVREVMRK-----ALSLDAAKVAVKLELEEAQIVNCIRFLAGKLEGILSLVNMHGKVLNKMVLVNPPTLTWIARTVDLVVLCSFVQEVQVRVDFLNNNVLALEYKP-LVLIAHIGTFLIELDFETRYHRYRPMIYAYGPYRGLQETLDKYIGRYLVIEENFVSAMLYMLNKRFPERYKEKGVLTELLGIVMVKKIRIVIKALCVVRDALSQGAARIVAEIEGETNLLQLLEIAGYGPLNPVYVRTKGRRNPETGEAMFR-------------------------------------------AKFFIRRVQLIEILTRIVALDVEVPMNPVGPDGNIVDHPLT-SVAKVFVPCVYKSKPVVIDVSFKPSVEKILLTVEEPEIKGVI------------------------------------------IDIIVKRSLKFGVLGSKAAYHGIALEVLANVFSIAVTIEKP-PDDEVRLVEAAHNKLITVDALIFYGGVIIREAGELTAEQEAFYTPQRQEATLPDRPPILTISINQVAAPEQLKDNKALKIESIKTLRVSKDTSGHLGGTVMVFGVVIARYKARKLPNIVKAFVKMK--PERMRSGQITIALRGQIFTEIKTEGIEEVLQGKEEKTLILREVRIGPMKLS-RLDFLVELLHGESLKEMDLADHREPLQGKL-AGQTYKYTQAIHAARDNCLRLAVLQPFPGTVNVAKRLPRI-QVIVMKMAAASAAEPWQCAEEEAQLPSALIILEILGITHIKV-MGFKERETTPKLATLRTSPIQFELVSRIYKGISWLEKLTELRRVELTADLVRSMEEELLPSVSKRVIGVIEREAEIIEQRNFSDLRKRARRGFELRRGISNVPTKTEKEIVRTPADYRVELGNAIVPNLCAKRVALLVSAAGLLTATYGAHTKVRDMRAPLTHKVELGVTPQLLGAIIVEADGAIATVEATAEKMVTCVLKGAITGFII------------------------------------------DAEGFFFKRFLAE-KWAAKEKLDLFELAMVLA-VKTINGVSAKAGFYIDRSPAFFGALHLIRLIPVLLIDIAGTLEEGGNLAHLLGAIVTLNIVRVLLTMAIERTVDVGGEFVNGIIWEFGDRFEI------------------------------------------EMPGPDLAMEGTPSAGGAAKFQLALSGESFQRKQGKDYGNDWLVKQWDFIHIPLSNLYLFEGLNNLKSGFAFRSDGPDKPWWEL------------------------------------------TKNELIAVETIILPKFIGVVSERKEVDLKGDTELTFPIVLVEQVEIQHRVTLFQTEMEPRSLFKFKYTVGPVYAIDVLLNLREY------------------------------------------------RQKLLHSVKYDTDLLHTRGERPDVDHINKGAKVLPKDCAAIAGVALDIIPVEAWVSMPYLMMDSMLHRQAKSPHPLAEAREAKQSRLYLVIALINLRIIMEIVEFIE-EGRMKRIGRDKELDPIETGHEMNELVQVAKIAIFFEAVLLQVEDTVLGGGTIEI-VEGSMLYIDRRGYKYWESQGRQHHLVTDVEVIVSPNIIHYNEVKIRRLPIVALYDEIPIIFESERQEEFITPLWIGSLSHVMGKGALPLRKLFRKYRDFIHDWNYVRATGSKGPKPAFFSAGN-YPELAGIQAWFETFEVAWYTTIRVYMDDYTHWGPPLLLELGWIERIVLPVVAIEVHLPPRTIIENTIRQYLGSAILYQEKELINN--------------------------------------------VILFRQIVDEEPIAVAIVEVYAVEKLPIKFIQVMADELVPQEHDRGGANAYQRNIITVNYSESTAVRFRFSLKTYALVATVD------------------------------------------LLLRIEESLLVGIRGALRTISTLTFDREDLLKKTIAIKILLKIFYEVIKAE-TGLIATLLSEPVIDTGEVARLGNLISEARCMA------------------------------------------IEIAALLGESITENISAQSLRKIAVAPILEKGLKIVAYVWALILI-VDLGRSPCVLPNAMVDADRKLISKVEISLRDPRGSSEK----------------------------------------------------------VIKIGGANVVDGISVRWIMVSLKEPIVFESVRGGYLIRLHLNSAIPNRKRHFLMLAIPMALVQTIPIPLSMDSFIRRRIFIAAARRVGGILYNVPEMITNFVKRLYLPIDPPDQLLRNLWMSRFRILELLRESAALEETLKQQLRIERFLRARKFLEAEKRFKADLGSATIEAAMSVCSCSVVVRLVTSSFAVEFRYTKMISRQSREQVIEKIDILMVTLNKFEIMYATNKVIRSLIGKRQSREIDMGAIITVRSTTGVYIALLELECLLAHAVSREVDPRAAVKTKLKFQIKRPFFKRGLKAYRVAQKGHYMSPRLCLQKRIRTSYQVCLEKVITKRVPLKCQTWKEMVLIERMRIIEVVS------------------------------------------EGSV-GPLSASQAGPAWKAMADKYFHNFLLQAIVKGTHLFPIVDLMARLEVERLREV-HHPDQRVIGLRPRRFEIANRG-TDKWPKKQKRYPRYSSPEKSHNAPVLKKRIEAGSAVHPMISKWRKRMYPFERGEDEAEMDSIVTTLNIACFHREKDVVRVLGIVRIVLVIRVRSDLDPLAVGEIEAALRLKTDYQE-MGLDEVRRKHVYK---IAIDRKLIKNITEIHEQNAIRLTGKTIVDKAIKGAIAKVASNLRLIVVAMSERLLDISVVPADVATKKKQKVLVRTQKIKPESVEVRLEIMLSKAMYVLVESCA-LDKLLPVKSFGITVLLNSLEDPTEKIESRLRLGTHCQPGV-GTVKHEHNDVIVTHVPFKE------------------------------------------LPQVERLLQLQQEELESEEKDAYKSLVRVEERDLMIGELSVKRAEITLRESRICDLDLGIILRVTEEGVIRERTTLIEILIDIILIRGCGYRLTMILAERESLAAATAHLKPEWLYVVIMSSH----ITAFRMSITLKVAPGYHCALEAGIAGRRGDESAAKVLYLHRKRFAAGIEPTMDSISLTKKGFLAQEISFEVSVYRYQIEVLPYSARAVPNLRILLVWKQIMAVTAIWASRQKITYTMIAREPKGDHYSTVITIRMFKTMESARSAAAIKDKIAIIKSNPAAAAEGRRFRHILLVGARVGSGPDRLLSADELKIRPAAIKTQMISRAYKKVMTASLENKLVFVNIAIAEVRVEKINITSQVKHDHKVDVKILKVEVGGEIVIEAQKEAVCSILFSSKKFVITVSDLQVVQAAV-VDIGNIEIIQDSIGEFLLILDGSTIEELTASIDGAQLQTKKRQDITISYFVSKYDHGYEILFIELVIMIQMGPSHFQHDLHKCLEADLDITMESDYGWVPFLDIYSRIHALISIFVLYSDRHISTLLKVSFQVAKTTVLRGGLVERILASIFDELRVYAMVAVDTEHRRGLLAGIITVQGRAVMVRRTMVPFRMQAIEEEIRAWPRASSV------------------------------------------------------------------------------------ETAIHSFASARESTIAETDMVKIIIHGVGLNATLHELSAEGIRTPPGERLEATMTTFMICMHHSELPELVLDVAIARSVISVGLFLLENSEVVFINLGALIYIPHICNVVVRGEEGPLVVLKAIVGDRHKGVFSLRTAARLVAGGTVGFLTTAIRELQFASVPELHSV
>Bathyarchaeota-archaeon-BA2
IENFLVRTMAMKIASAGHATRGITKWVKEVTIIAGYVVTEGLDLTKECPMLGEEFVDDRSILRIGIIPSFDPDILVIHEEKAFY--ETEISLIQYAVGIKVALQRLEVVVAIELEHLSLFPKLLEKGSELIDKPIYPPKRMARALAKKKAMPNKGQNMIAQIRRLRITYKESERQPRETVARGLPGPGVAASMRPLVNVEVMPISCGLHK-TYVPSEKGLLIGFLCNTVVRSGHVLDRSIVVQTLKLSPEE-IIMFITDPEKFGCLSLATDSKDQSRPVSDRKAQKKLELGKAQRYPGPKSAHLKMTEKTIGHRYSVGYKLRVEAKDIEKLHGRLLDLEALKEPPALVQPQNLKKGPLSEIRVHRGGELNVTSRLSEIKIIIDTGEQKLIGLHKKTSMRHSGGSSRERQIRNTEMET---KAYHIRERGLGKLYKPGKVKPGMHRHIVNKRSIGKAIVRPIPNFEFKHILTSEEEKILKYRMYQLRKANPGDVRIESPAYAYYV------------------------------------------KFYTIPLRRWSPRRARRLKSVHRLVNVERIGIEKPRKISVADEELIPAEVIQVGRVTEIAVRVRVGKGIITVPVRILMEEREKI------------------------------------------SSRALKGPEVETEIRIGRRARVLHEKKRMKRITEYLFEDIKTAFEHRDGTFEKLALKIDEYVMKTTMIAGNADEAVPHNPEKQK------------------------------------------KPSWKRPSKKPYSKEIGHPEIRVLSIATVKVEISARARRILPAYDLEYANASRLAGLKTLRPFSHEAKRWVAAGAFGGDLTGRE------------------------------------------AEAKTKLTHAKV-NDFFTAERILQAELSKEEEKTLRLSKF----PDIQQELIAKVTHGYMGRDTRNILKIAHFLPDVKILRPEKQRLLEAEQRVQQIEIQLLSDRSLNKPFAQQLELAQQITLEIK------------------------------------------LIAADVTVLYRSELLLAIGVSAVLVERMGITIVALPLLKIVKRFLMYFEMSMLMIGMPEEMEMKKWRVQPRESASRRVREVLRK-----RLTLDAAKVSVNLELEEAQIINCIRFLAGKLERMLALVSMHDQVLNKMILVNPATLAWIARTVDLVVLCSLVQEVKVRVDFLNNNVLALEHKP-IVVAAYIGTFLIDLDFETRYHRYRLPIYAYGPYRGLQETLDKYIGRYLIVEERFVNAMLYMLDEKFPERYKKEEILTELLKIVIIKKIRIVIKGLCAIKEALSQGTARIVAEIEGETNVLQLLEIAGYHPLNPIYVHTKGKQKPEARETMFRSTSCFADSSNEIKLVGLQFISIYTVFVAYASMERISCMSFSANAKFVIRRIQTLEVLTKIVAFDVEVPLKPVGPDGNVVADPLDG------------------------------------------FRVLAQDKGAVFIPYYVRIGTKINVDQGPKACGFKETYAKAWIDIIVKRDLEFGVLGSRAAHRGIALATIANVSTIAVTVKDP-PDDRVKLVDAVHNKHIAVDALIFYSGVIIKEAGELTAEREAF------EVTLPDRAPTLTISIKQIAAPDQFKDNKALKLESVETLRVSKNAGGHIGGTVIVLDIVIARYKARKLPSIVKAFLRMK-----MRSGEITIALRGQIFTEIKKEKIEEVLQGKEERTLILHEVQIGPVKLSAQLDFRIEMLHGESLKGMDLAEHREPAQGRL-AGQTYSYSQVIHATRE-LLRLAVLQAFPGTVNVARRLPRI--------------------------------------------IGFKQRETTAKLTTLRTNPIQFELLSRIYKGISWLEKLTEMRRVELTAELVRAMEEKPLPSIAKKVMNVADREAELIEQRAL-DQRKRRRKGFELRRGLRNIP-KTQKEIVRNPADYRVQLGNAVVPNLCAKAVAFLVAAARLLTATYAAHARLRDMRVSLSHRVEIGVTPQLLGAIIVEADGAVGTVEATAEKKVTCVLTGAMTGFII----------------------------------------------FFFKGFLAE-KWAAKEKLDFFELAILLAKLETINGISARAGFYIDRSPAFLGALHLIRLVPVLLMDIAGALEEGGNLKHLLDVIVTLNIVRVLLTMAIERNVDVGGEFVNEIIWEFGDNFEVVAFVIKTDQINYKYHLDQNFILGLRHFRELCNKPFNIAKQLREIPGSDLAMEGTPSAGGAVRFQLALSG-----KEGKDWGGDWTVEWYKHLAVEIEELRFEEGLRKLVKGVLYKKSDTDDPWWAL------------------------------------------TKNDLIAVEMIILPKFIGVVTERKEEDIKGDTELTFPIVLIENLPILHEETKIKTEFDPRPLFKFTYTLGPIPCIDCMRQLLDVFDMCEEKMPKQIAYKPMAYTTETDPSTLQWSIILYEDITAAV----------ELRYLIYRLAVTALDGIM--------------DCAAITGVALEIIPVEAWVSMTYLMVDAVLHRKAKSPIPMAE------------------------------------------LDPIDAGYEIDELVEVIKIVGFFEAVIIQTEDTVL-GGTIEI-QEGSVLYIDKHGYKYLETYNRQYHLVTDVGVIVSPQLVNFN------------------------------------------KGGLSLKVLFRKYRDFIHNWNSVRATGSKGPKPALFSAGN-YPELAGAQAWFETFKVAWYTTIRVYMDDYTLWGPPFLLELGWIDRVVLPVVAIEVHLPPRTIIENTTKQYLGGAVLYREKELIGNQLGPLYQMNNPRALLLIIVPRHLNVGEMRKIAMAPKMTRIGS-VVISFRRIVDEEPLEVAIVEVRAIEALPIKLTQVMANELVPQERDRGGANAYQKNLVTVNYGESTAVKFRFSLKTYALVATVDGRCVEISIHVLTTTSIPSVVLPVIESRLEIIATIAVDTQIVDLLLKIEESLLVGIRGALRTIPTLTYDKEELLKRTVADDLLLGIFYEVIKAQEKLHIAVLLSEPVIDTGEVARLGNLVSEARCMAHLDEIHAVAVDIRVNEKYKVYISTTTVMLVYDDKMLSHIVSYIEVAALLGEAIVENIAAQSLRNMAIVPIPEKGVKIVDHVWTLILIVLDLGKSPYIMPNAMVDADRKLISKVEISLKNHKGSSKKVACEVELAGDLEAELTTTVGACRLRITNMISREYAAVIIELE----------------VIKIGGANVVEGISVRWITVSLKEPMVFESVNGGYLVRLQLNSAIPNRKRHYLMLAIPMTLVQSIPKPLSMDDFIRRRVFIAAARRVEGILYNVPEAITNFVKRLYLPIDPPDELLRNMWMSNFRTLELLRETAALEETLKQQLGIERVLRARKFLEAEKRFKANLGSATIGAAINVCSCSVMVRLVTSSFAVDFRHTDIISRQSREQVIKKVDILMVTLNKFEIMYATNKVIRSLIGKRHTREINMGAIVTIRSTTGAYIALLELECLLAYAVQREIDPRHAVKTKLKYQMKKPFHKKGMKAFRVAQKGHYMTPRLCLEKRIKTSYQVCLEKVITKRVPRKCATWKELILIERMRIIEVVSFSSLHISFTLQTKKFVNMPFPEKVPAYAVRKDAIDGLIRSTLEGSV-GPMSASHAGPAWKAIADDYFHSFLLRAVVKGTHLFPIVDLMARLEVERLRE--HHPDGRAIGLRPKKFEIASRR-TEKW------------------------------------------MHPFERKEAEADMESIVTTLNIRCFHRERDVARILEVVLIKLVVRVRSDLDPLAVGEIENALRLKTDYQE-IGLDEVRKKYVYKITHIAINRKIIRNITEVHEQNAIRITGKTIVDKAIKGAIAKVSSNIQVAAVALDWRLLEVGVLPADVATKKKWKALVKIERVKP--------------------SCAKLNSLLPVKTFGLLVLFNPLEDPTEKVEARLRVGTHCQPAQPETVKHEHNDIIVTHVPFKEAFEVVQAKLKPQRLFKFFLSLPLVAGGLFLDPKAIALRPILVLPQVQRLLQLQQEELESEEKPAYKSLVKAEERELMIGELTVK------------------------------------------LIRGCGYNLAMILAERESLAPGIYRLKPEWLYAVVTSSHVVNSVVAFHLLFTLEVEPSYHSALEAGVSGRRKDESAAKVLYLQKKRYAPGIEPAMDSISLTKQGFLTQDVSFEVSVYRYQIEVLPYSARAVIRVRILFVWKQLMAAIAIWTSRRRTIYTMIAREPKGDHYSTIISIRMHKALESARAAASIKDKIAIIKSDPAAAAEGRRFRHILQVATKVGRGSERLFSVDKIEIRQDGTKTQMMSSAHKKVMTTSLETKLVFVDRAVAEVVVDKVNITPEVKHDYKVDVKVLKVLVGGETIIGARKETVGSILFSSKRFIITVMEVQIVQAAVRVDIGDIEIIQDTIGEFLLILEGSTLEELTTSVEKVLLLTRKREEITISYFVSKYDLGYEILFIELVIMIPMGPSHFQHDLHKCLKADLDITMEADYGWIPFMGVYSWIYVLISAFVLYSDGHIGILLRTSFQVAKTTVLRGGVVEKILASIFDQLRVYAMIALDSEHNRGLPAGIVTIQGRAVMVRKTMVPYRIQAIEEEIRAWPRASSVLKSIPYVEQKTYQLYDMVSTALRVISRVDLRETVYGNPVVENYKEAAYELQATSRTAVPVAPCERKPPSKGSIDAACAALIEIIETAIPSFASAQENTIAETDMVKIIIHGVGLNVMLNKLSAEGI------------------------------------------FLLDKPENVFFDLDTFADIPFVCKVVVSGDEGPLIVLKVIVRDRHERVFSLRTAARLVAGGTVGFLTTAVSELQFASVPELSSV
>Caldisphaera-lagunensis
RKPLFLTLMLIIFTTSGVAIDTSVDEIKYDNIAASGYINEALDLSEEVPLKGEEYIDDR-ILRIGVVSKYNADHLIIHDVKAYYPEKLMLELMSKYVIFSMTLQKLRVSVALGIPYLGILPKVLDK-GKLVDGNVHAPKNLAKLLAKRNSVANNNQTMIIDFNTIAVTYKENAREPRETIVRGMPGPGVNRSLNPLVGVEVLPINLGLTNNYYVPYPTDLLITLPVNTIVKGGNLLGRNVFPKTLLITPNEIFYLLLSDPNGETDTQLLSDASDKFKPAYPDYAQRHLVLGRGSKYEGEKISHTKLNSDTIGHRYSIIAKQRISVSEIAKVKEIVEELAALKSPSAYKEPVELKADPLTMKNNHRSGTFGLSPSLAEI-------AIEIFGFIKKKSMHPSPGPEEERRVRRPD------ASYRMRERRLSKLYNIGKVYSGMHRHIVDKKAVGDKITYALP-LYLKHILPLEEVEVLSLGIWQLRSIKPGDIEIDSPAYAYVVLPVTAPLGHLYEPFKNAGEDPEKVLDLGVRYRTLSVAYIEQI--YVVPLKRYGRKRARDIRKVHNVVDVSYISIEKPRRVKIVK-LGYPAEVIQLGRVAEVTVRVRIGKGIITVAVRIIIEERERL------------------------------------------DLRALGRPEISTDIRIG-RWLIRHIRKRVTDIDSYLFKDIDE---HELSTITRLSYSKDSFVISYQGISVHINEAYLYN-----IGPE-KETSTFIGVA-PSNSFGILAIMLFLRYMGALIGFDNGRVSWKRPAKKVYNNSIGHPPVVILELDSVKVELLKVAKGFA-TYNLDYANEPRIAGLTTLKPFPYKSPKWIAAAAFGGDLKERELMAGTIGKDGRDKGLSIAGIGEWLFGILEPLLLDGAILFALLAEPEVKILHIKNSTDYFTVIKYYKARLTRSLNKVLELDKPY-NKKNLYHEIIVCVHDSIEGKYTKNIEKIAEIIDNVDLIRPEKKQLLEEEQRKKEQEALVMPELDLNKPLANIAEEVQMLTVNIK-VGALFLITDN-QKEAELAGLAIKIVEAS--ANLLILPWV--LIAGEVLVLHRSIKLIAIGLGSVLLQRLGSTIVATKNLEITKKIMLYLKLKMIML-TKNE-KIDKWLHEYLDDRKRRIIDVLKAKYFME-ISWDLKTGSIKLGLKDAMLLNIILIISLKSKKIFEIVYCANDIIGKLEIINPPMLTILIKIVDLPLSCSLVIKAYLQ-DYLINNVLLLEKILFNLIKA-LKIFLIEINLKIAKS-LKP--EAVGPHKKVQVTLSKVPRPYIAVREKFIEALITLLETRFVEYYEDYDALIELKRAIWYKYVEVVISGLSIIRKILDDGIGRILG-VEGETNLLSLQTVAYYEPLRLIYMDLDENIDPKDIELIFKK-------------------------------------------EEIIN--SFTLVMLKILSNSVNIPNRSDGPDGGIVDDPI----DKKYIPCVIKAKTVVVTQTLAPTVEKVLDNLEEPELLGVIIQICKQEIAAYYIAYFVK-IGKIGIFKDYKVRGFNEDYAEAWVDIIVKRSIEFNVIGAKGAYRGITLKKVANVNIIVITIEDPFPEDNLPTIEGVHYQDLKIYSIALKGGIISKEVGSLLMQDDAYYTTNKEELTMGDRPPVLTIEIKNIGTPEKINKNKGIKIISISKLLVSKSNSGRLNGAIMVMGLLISKYEVKEIPSILKTFLQLEGNPDKAREEETGIMIKNQTMVEKTKKEIEEILQNVETKSIILYEMLIGPLKLKST-EFEIEKWQRIALKEISLAKQKFEKSGFVMGSQTYNISLGISATKTDYMRPQVLQSFPGVVGEIKRLPRI-QSIKMHAAAADAIFKWQMVREYALLPCSIISRQIVAIEEIKIEIGFKDRETKASLAELKSGEIQFEMILTIYQGVSLIDKVAN-NTVQLEISLLVASDGSNIP-MMTHILDIAKLEAKLENQESLSYRKKLLRMGIPLERGLKIVDNKAKVKIVSTPSEYRIQDGDAIIDNLTYDGVALMLTAVGLLTAIHAAYIKL-DIKYSISTVFECGVNQDILAVVIVPADAAVQTVEVTVEKEFTFILTGADTGARI--NSFLKG--NIEKNYRNGVGIEPFIHYIFPVALSHSFILSL----FIPFSFLGDSKWSLLYTIYGFILEIM------------ESGFYVDRGVGFLGGVLIVKGDVGLIIDSSKSVGQGSNLNHLMGIIVTLHIVIVLLTQVLEYEVEIGGEYVDGIVYIVGKHFLV---SLLIEEYSRLYALHPETRILIANFRDYCGSMDNYIRLLEDKPQPELLMGGLPENGILLKIQGAIEGK-IEEVDGDDYANDWKINMWNYLYVKLDELIVQENLKKMTKGSRYKNDSIDDPWWYIPSLKGLESFHGMEDIQNLGPIDTNWNKNQFWPSFELYYVKGIVEKLIFAAQSIIVSKIVGVRSDKPPKQLKGYTNLDSVVIVTEWLPTIHEETKLKTSFDPKPLFKFKHTIGPISSIEILYELLPIWKVRQKKIEKELAYKMMLLTESTSIQSSFWANVAYYLIIDY------------HRIRLTEDILHTKEDKPDVENIGKGGKIVEKDFQALVKVALEVIPVEAWVSSVYIKVTDMLHISTRNPWTEPGPRVMKSIEVFTYLIIMSLSFVYINYELIK-GGRGLSFGYNT-LESLKKVIEQDPLIEIDILVKYYIRRIIRGEDTIKSYGTEEY-IEA--IKVDKRGYIYLEDKDRQEHIVTDVELIISPQKANWE-ISFKDLPIIAVFGEIPHLYEDVDKHSDVTPLFLSRMKYFQNKGGLKILTLMRTYRDYIVEFGYLVATGSKGPKPAVVSLGS--HELSPFVEFFETLDMKSYSTAKIAGDDFYDWGPMAGVELDFLNR-MLFCIAVEIHLNKKNIVNDTKKDFIGTITLKKEQYLINKELEPMYDMFNKRALIGVSILKKLNVSEDDADVTVPVYVNLSTQISIVFQKTLTENSIELTLIETLAVRELPFKIVILMAEELA-ILKEIGAANAYEDMIISVGFENKTAYFYSLPLEAVLLIATFDDKAIDTTIKILTTNILPKQIMDFIESRLTYIGSLSI-KEVAFLL-EIYDMLAAKIEGMLKTIPSATLDD-IIINLLIADKLLV-IFRTVILA-EAKNISSLLNESIYDTSVVRSIEELMSESRSAIDMDNIQPGGINISVNDLSYAFVSSYVGKILIDKELLNHVVSHVELADMLAGTVMDSIAAEDRRTFAAVSILEKGKAKVSYASALILVSYRLGKTPFVPPEIILKIG--LIVKVIIELLVPKGYSEKIAAEVKLVWNLDAEDVINVNAVRIKMADMIAEKYVAVQIELELRQKFKRRLTYPMEVSVIKVKGGLYIEGIPVRYVMVSLKQVKKFQAMQSHYLIRFGLNTSPTDREMHFLIIAVIDAAAKIIQSPKKIYRFVKLRIFIASTRQITGSILNATEIITNIVKRLYLAYEPPSEIIRNLWIRKVRQLPLLKKDSSLEETIKQQFGINKVLRAKKFL-ARVRYRANVGKADIDAIRNICSCSVVLKTITTNFAVDFRKTEMVSRSSRSQIIKNIDILMITANKFKIMRSTTKVLKSAIGKKHSREVRMGAIITIRSTTGVYVAIIEIECLISYSIKKEIDERVIINANLEFNIQEPFSKRGLGVPRIATYGHSLDILRSI-KRIWWSVKVVIQKVITKEMPLRHKHWHEMILIDRLRLIPVIEFTQLEINFTLQTKKTITLERPERAAKYGLKS-VLESRIRLSLNGIALMQQSSTEGNLAYNAASKEFFDSFLLTAAIEGTFLVGIVDTLALLKLEPTLLNVYRATRKTVGLKKKIYEVASKG-TVEWPKKQKYFPRHTSKERKFRNPVVKKFIEKGTIVRPEIDEEKQRIFPFKHSNNISKIEKIYNREVIYGVHKEKNIIRLINNIIIDSIIRIRSGLANKGIGEVETAIRIKTDVKEKLGIEEIEGKYEYL-DELAIDRSLIKNVLEIYDQNLVDLINTKAIEKAIKGVALSVSPDYKIGIVALQIRLSPVEILPANIMDKDKEIALFELKKFDPNNVQVKLEYNITYFMYTIIESMAKISDIPNVNTIEVYVLLNLITDPTLPIATTHKLGTHAQPKQPKNMSHMHDDVIVAGVPFVKAVNITILKFETERLTSCFLGLPNVIGGLKNSHEGIVVKRIL-VPEAAKNYLLDEESLEEKQSDAYKFLVKEETREDLIKTIEIEASETTLMESRIYVEDKGVKVKIQEKKVILKREVLMKIIVESIIIKGCGAEAIEVIAEKENEASNIKREKPKWLFEIFISSQVVNAYTALTGNLSLNILSEIYATLWMGI--FKDSQSASSILYEQKRRFVFPIQPKMNLVPLPKGSIVSQDVDLPVAIWSFRIKVLKY------------------------------------------HYSTILTSRMVKAEKPAIIAAQTMDRIAIIKHGPSAAADTRRFKYVILVISKIGQGPKRIYSEEKLELRRDGARRREVSRKLKKVMSASMEETLTFVSDAIANVKVESVNITPEVKSEYKADIKLLRIDVGGEELLDVDAKKVIAILYSSKNFIVVVKTLEIVQAAI--EKEFIKIITSAISELLLIISGSATEEITTHIDQIELMTSMMDEIGISYYVGRYNQGYDVLIVELVVMLEVGIDPTQYDLYLCIQMGLEIDIIVMVPNGPFQSIYNIIILVILGGPLKIGRMISRVSEITIKPAKTTIHRGKRLDEIIAEFVSLIKIESYVEMDETVT------------------------------------------LYTIPYIQQKKYQLKDMIAVGLRLITRINLRETVHRNPIIDEYLDEVYKVGASKKTAVPIAPCDKKPPSKKAIEAAAENDIKVIQTAVFPLASAQDSTIAKTDMVKIII-GVALNISFHKESAWGIRIPPAKRLDATMTAFFDTMQKTKFPTLIVNVALAKGVIYINELLVQPEEADYDNIDLILLVNAVSRLIKGGEQGPVIRLSILSLTSFEQIVAMRVVANLIANGSIKGCFTAINKIRFADVPKLHAV
>Caldivirga-maquilingensis-IC-167
RKPLYLTVMFNIIASRGVAIGKSVDETREVSVAASDYVNEVLDLMEQVPMRGEEYVYDRGVLRIGIFHKVDYQILILHEERAYYPEKLELELIKHVIMIELALHRLRVFFALYIKYLEIFPDLIVD--KLIDKPVNPLKKTADALKKRQPMVDDDMTMIAELEE-KVTYKEDQREPRDTVVRPFPGPGVYSNLRSLVGVEVMPINVGI--IYYIPDPVNLPIDVVCDTMVKAGKILDRNVQKETVVVNEDKLVLLMI--IEDVDPVRLANQAKDIPAPVYPDKSQVSIELGRAQALAGPKTSHVKLNGGTQGMRYNVVGKTRLKVKDLVKLKEIVEDLEALKNPQAYKDPQNLRNGPLSSAIARAGGNLSITPSLAELKLVLDSGEVRIFAIFRKTTMHELRGPEKLRVIRNSDAY----RTYRLREKGLFKLRRVGKLDPTAHKQLIGWRAVMGEITTPVP-LELKAVVPKDNKALLRLNAWQLWRSKPGDIRIKSPAIVYFVIVITRPLGHLWEPFRNAGEDPGKVLDLHVRYRTLHVELINQV--LTINLRDKASRRAYRIKRIYDVKELNLLGIQKPSRIKVVRDDATAAVVVQIGRVAEVNVRVRIGKGIITIPVRILMEERERILLGRINLSKVSSVGMDLIYPILDAYVAFVGLVDTERGDVYDA--EALNRQELETDVRMRRRWRITHERSRVRGIDKWLFEHMIQKAIHVGPTLQRLALGSNEYVVQYVGVSIHVFNAVPYNPDQ-AESNDEEEEQLTIGVEFAERYFGTLGILLMIGMIAVMPLFTSG--NKKRPNKKVYGRGVGHPEVIVLSVATVRIEIIREARGIL-AQTLTYANESRLAGLLTLRPFPFRAPRWIAAAAFGAPLKERQWYAATLRKDGRDKEIMTLGLGVS-FAILRPLLLDASLTAVLLSKANAYGYL--ARINIVPVVRYILARSPNNHQRFLDIRKPY-----------VEVCNNMNGLGTEGLLVICYVLNN--------RRLEE--AEEEAEEARVLPERSLNKPLVESIENAQSITLKIRVVGVAFLFEV--PKSLVIFDAIVSVSAGQIRTKILEVPSSSNLIAPDVVVLYRTEELNAVGLSAILVERMGITIVAVPNLEIVKKFLLMLEMKLIML-MNDDMNARKWLSRKLLNASRRIKDVMSRLRLLE-ETLDLRRVPIKLGLARAQVVNILQIISEDLKEIVDLVNVYWDLRLNRVYVNERTLSFMARVVDLPVLETGILGVEMLLDYLNTHILVIEKMD-EVIKGILGAYMRDPDYETRYHRYNP--YAYEGPRDYQETLEKKVRRYLVVEEKFIDALLTLLEEKFIRYMEEYDLFAGLIKLILVNRIEKVIVGMNVIRKILNLGVGRIVGYVTGETSPLLILQVATFDPLNILKLRTKGK-DPLKEDVILEK------------------------------------------AKYVIGDVEELQVLTKIIWFDVDVPYSARGPDGNIYEEPLDG-------PCVVKSKTIVIDVTIVPAVEKVIIDVREEEAKGVVLTSNKQDNA--FVPYYVR-IGRLGSGKIVKVRGFDEGLANAYLEILVPRT-RFGVWGAASAHRGIVMRSIANVYVVVELIDNKLVEDSVERIDYAYESNLKS-AVAIIGGLI-SEAGDLLERKGAFYTPERSEVVHPDRPPVWAIPINSVAQPEAVGEK--LRIAEA-DLIVSKDPAGRLKGALMALGILVSRYSIQKLPEVVKKFLQLI-NPERMRNKDVDEVLPGVLYQDRVKNPYEDILQGVDEIALILTDIEIGPESRANREDYVISLMRGISLNGLDLARKGEEGGGEILAKRTYRSVLGIVAAKKDYLKIHVLQAFPGRIGIAKRLPRL-QSIGMRLAVASAVLGWQKVVDKAELPTALIELEVLAIEEVKVRYGFDEKKTRAALVTLRTKPINFDIITTVKAGINLIGKVTELEEERYLVNLLNAAESVDSTVVAEKVIDYAEMQAEILNQRD--GNKKFPRGGPNLKRGLENVKNTSKVKIIESPADFKIELGDA--PNITVNGVALLVSASGLATKGLGAIVGARDSETILAHDVRIGVNMRILGVLLIPANRGVKNVEVNVDSRVTRIMNGASTGMRILHSPLLLGVVRLEVHYRRGAGIDPMLHLPIATALSHTFLK--NRNPVYPFGFIANEKWAGLEKLEIFELEITDLT-REMNGL--KVGFYVDRSPVYEGGMRLVKSYGVLLIDVSGVVLEGGAIRWLMGAIVTLHIVRVLVTFIIDANVDCGAEYVDGIIYQFADHFLL------------------------------------------DKLFPELLKGSLPSNGLTMKMQGAVRGE-FDSIDGRGYANDRRVEWVHRLAVELDQLRVNSGAGSDKVGYAYKKTNVDDPWWYLPSVGELEDYHGKDDIQSLGPIDPRWNKSKFWPSFDIEVIVGLIYNAIIRLERVIVPQYLGYMPEKE-IDVRGDKNLATPVIVIEKIPVEHQESRMKTDMDPRPLFRFKYTIGPYYALDVMRKLLDA-RIREDRWVTELPYMVMIYSKTTEDQSSFWNHIAYARFVQ--VEIYLDTWNGVHRLRFKDDILSNRGERPDVDHIGKGAEVIPSEFQAIAGPALDAIPVEAILSVTYIS-REMIHKRALASAGGEDPRKYISLSVYVLVFHVQMDLVLVIISIVK-KGRLSPIGRDTPVDPIDKAYEKDRLIKVRVIVSFFDKRVVSVNDVVYNLSTIEI-------NIDRMGYQIIEKKGRQDHMVTDLDAVVSPQLLNFNEVWVRRLPLVALFSEIPIVFEALEKKDPIIALIMSDENHIVGKGALELKSVFRRYRDYIYSFEFVIATGSKKVRPAIVGAGGKVSAFVVFIAWFRVFEPGSYTTIRPAVGNFYKQPPIVAIDLKEIRDAIVEGAAVQLYLPPTSRIENTPRNYLGEVNLGEELKLLDNSLQPSYRMHNPKALVEVVIPKRLTRSEDDPEIYMPIMTNIGLAVWILFEKTADDDSVPVTMVDVYAVSRYPIAIVLVMAEELM-RHHERGAANAYGENVITVNYMDATAYIYMLVASQTILVATVDGKVVDVSLKLLSLSTMPNVVMDYVEARVGIVFSIEASTKVYNLILNIVESLIVEIKGAQPTVERLTLDKGEALDLLGIVDILV-KFYRAIKI--SRILGALLSDTVMYVGEVKYLGVLLSSARAMASLNQVKTGGVDIQVNDECWAFVSARIVKYILTGELLEHVVSH--LAELLGSSVMDSIAATDWRTILMVSIPERGPKIVDYSAALIMIVGNAGKTPVHIPNAMLTVDRR-IVHVIISLTDPNGTSRKIASEVKLAGELDARDTLTVGAVRVKMARMVTREYSALIFSLE----------------VTKVWGGNLIERIPVRFTKVSIKQPV-IDNKIVIIRIRLNLNDIEPNRAKRFLQQAIDLAIVLIVPKSMAVYQFISRRIYVMSTKFIQGTTLHLPETITSPIKRLFLKWEPLDMLIRNLWLRSIKRLELLRINIPLTETLREQLGINVVLRARRFLYAEVQFQADIGVAPMEAIREVCSCSVVEKVISANFAF-FRFTDMIARQTRCHQIASVDILMVTFNIYPIHYATTKVLKSAIDRRHTKMIQMGAIITVDVITGAYVAIIEIECLIAYALRREV--FKATRATIEYKKLAPIFKHVPGWPKVVDSGHSMTPWTVLE-RIRWGTDLAIKKIITRMVTRRSHTYHEMIVVDRLRLLEVVEFSQLEINFHLQTEKQIPLERPKHVPSYALHD-AIDKRVSLS-DGIV-EPMSVSQGGPAWSAASEKYFHSFLLIAVINGTLIFPIVDHLALAKIERNVSERNWPDRRIIGLYSKRFEIS-RRKTE--PRKQKATPRRTSKDQQLRRPVVKKRVDSGEVYHPVIDKAADKAYPFREEERITGIENLIDSVMIE-LHLERPLARLLEQIGVTIAVRIRVDLVDKVAGELDTILRILTDYK-KYGVEEVCGKYEYLITDAIIDRDAVKNVLEIYDENAITINNGKVIEKALKHLAAKVRS-IRIVVAALRMRLLAIEVLPMGVCTDKVGRAILQIRSIDPENIEVYLELSIAECMYVLYESMAKND-LCSVKTLGVFVLLPQVEEEGEDIALTQYLGTHSQPKQPENIPHEANDAVIGTLPFKIAVEVFRAKPEDERLENFFVGTPAVVGGLHYDERAQVVIPIL-IPAVNDDLRLDREELDNENKDSYKTLLSDDQRELLLVNLKIKDSEIILREQAIADNDEGLRVKIMKTNVIYLRIVMVKILVEIIIIKGCGIRKDSVLSERESIAPGMIKTREHWLFTVLIASHVVN--------------------------------------------YSIPIGPTMDSLAESNKAIVTQEVTFPVGIYRFRIEVIAWTARAIPGLRMLAIVNKVMAVMAIYFSELNLMYTMIKREPKLRYYATILTVRQVKADKPAMYAAQIMARIAVVKYGPAAAADTRP-RQILKVAAKIGSGPLKLENEMRIDVRPNGARNREISRNLQRVLTAIAEKTLTIVPSVIYKVKVIDVRITMEVRSENNIELNLL-VEVGGSAVVDGDRAKVAGILYASKNFIIVVQDVEKVQAAL--EAKTIQVLANDIADLLLVLDKKVNEELTTAVDRIVLQTRWKQELIISYYIGRYSMGYESEIVELVVMIEIAERWFQHDLHKCLELGLDVNEMLNIGPVPLLNVYAVILAPLPYEVLRIGEHIGRLLETTLKKALTSTLRGKKVEEIIAAVINEIAVVAYVSMDYLVQRGIFMNLVAIGGVSVMVQEKMVPFRTAVIEQEVHAWPQASTILKLIPYLEEKKYQIDEMVSVGLRLISRVNLRGRIYGEPVVDEYREMTYNVSATVKTAVPIMPCEKGPPSKEALSASTTKDLDLL------------------------------------------RTPPMEELDATMTYYIQTMEMGNLPKLVLDVSLAKAFVYYGNMLLEENEIDYIMLNLTLAVKPIATVIREGSPGVIVVLILIVYTDHDKVFSLRVVFGLVAGGTVGGCVTAVREVVYASVPELSSV
>Caldivirga-sp.--SpSt-118
REPLYLTIMFDLIASRGVAIDGSVDEVREVSITASDYVNEVLDLIEQVPMRGEEYVYDRGVLRIGIFHKVSYQILILHEERAYYPDKLELGLIEYVIVIGLALQRLRIFFALYEDYLEIFPDLIID--KLIDKPVNPMKKTAEALKKRQPMVDDDMTMIAELEE-KVTYKEERREPRETVVRPFPGPGVYSNLRRLVGVEVMPISVEVIQTYYMPDPVSLPIDLICNTMVKSGKVLDRNVQKGTVLVNEEKLILLMITNIEEVDPVRLASQAKDIPAPLYPDRSQVSIELGRAQALAGPKITHIKLSSDTQGMRYNVIGRTRLKVKEFIKLKEIVEDLEALKNPQAYKDPQNLRNGPLSSAVVRAGGTLNITASLAEL------------------------------------------RTYRLRERGLFRLRRVGKLDPTAHRQLVGWKAVMGEITTPVP-VELKAVLSKDERELLRLNAWQLWRSKPGNIKIKSQAIVYFVIVITKPLGHLWEPFKNAGEDPKKVLDLGVRYRTLHVELINQV--LTINLRDKVSRRAYRIKSVHDVKELNVLGIQRPSKIKVIREDATAAVVVQIGRVAEVSVRVRIGKGIITVPVRILMEERERILLGRVNLSRVSSVGMDLIYPILDAYVAFVGLVDTERGDVYDA--EALNRQELETDVKLGRRWRVKHERARVRGIDKWLFEHMIQ-ALHVGPTLQRLALGIDEYVVRYIGISVHVSKAVPYNPDQ------EESGRLTIGVEFAERYFGTLGIMLLIGMIAVMPLFTSGRPNKKRPNKKVYGRVAGHPEVIVLRVATVRIEIIREARGIL-AQTLTYANESRLAGLLTLRPFPFRSPRWIAAAAFGAPLKERQWYAATLGRDGRDKEVMVLGLGVY-LAILRPLLLDASVTAVLLSEVNTYRYLL---VDMVPVVRYLLARSPNRHMRFVDLRKP------------VEICNNMNGLNTEDLLVICYVFEN--------RRLEE--AEEEAEEARILPERSLNKPLVESIENAQSITLKIRVIGVAFLFEV--AKSIIILDAIVSISAGQVRTKILEVPGGYN------------------------------------------KFLLMLEMKLIMLGLSDEANARRWLSRRLLNASRRIKDVMSRLRLLE-ETLDLRRVPIKLGLARAQVVNILQIISEDLREMINLVNVHWDLSLNRQYVNERTLSFVARAVDLPVLETGVLGVEMLLDYLNTHVLALERMDINLSRGLLGAYLKEPDYEARYHKYNP--YAYEGPRDYQETLEKKVRRYLMVDERFIDALITLLEEKFVRYMEEYDLFAGLVKLVLIKRIELVIVGINVIRKILELGVGRIVGYVLGETSPLLILQVATFDPLNILKVKTKGK-DPLAEEVIIE-------------------------------------------ARYVISNVEELQVLTKIIWFDVGIPYSARGPDGNIYNEPLDGTADKEYIPCVVKSKTIVIDVTIVPAVEKVIVDIREEEAKGVVVEGTKQDTA--FIPYYVR-IGRVGVGKLVKVRGFEEGLARAY------------------------------------------------------------------------------------YTPERAEIVHPDRPPVWSIPINSVAQPEKVGERKGLRLS---ELIVSKDPVGRLRGALMVLGILISKYAVQKLPDVVKRFLQLI-NPERMRNKDIDEVLPGVLYQDRVKNPYEDVLQGVEEIVLIITDIEIGPEQRANEYEYVISLMRGISLNGLDLARKGEEGGGEVLAKRTYRSVLGIVAAKKDYLKVHVLQAFPGRIGIAKRLPRL-QSIRMRLAVATAVLGWQKVVDKAELPTALIELEVLAIEEVKVRYGFDDKKTRAALVTLRTKPVSFEIVTTVKAGVNLIGKVTEL------------------------------------------GNRKFPRGGPNLRRGLENVKSTCRKKIIESPADFRIEVGDA-APNITVRGVAVLLAASGLATKGLGAMVGARDATIPLRHEVR-GVNARVLGVLLVPANRGVRNIEINVDNKITRIINGASTGMRIIHSPLLLGVTDLGVHYRRGAGIDPMLHLPIATALSHTFLR---RNNVYPFGFIAREKWAGLERLEIFELEITDTR-KEMNGL--KVGFYVDRSPVYEGGMRLVKSFGVLLIDVSGVVLEGGAIRWIMGAIVTLHIVRVLATFVIDARVDCGAEHVDGIIYQFADHFLL------------------------------------------DKMIPELLKGTLPSNGLTMKIQGAAEGE-YDQIEGRDYANDRRVEWVNRLAVELDQLRVNSGAGTDKVGYAYKKTNVDDPWWYLPSVGELEDYHGRDDIQGLGPIDPKWDKSRFWPSFSVDVIAGLVYNAIIRLKKVIVPQYLGYMPEKE-VDVRGDRNLATPVIVIE---VEHQESRMKTDFDPRTLFRFEYTIGPYYVLDAMRKLLDC-RIREEKWVTELPYMKMIYGKTTEGQTSFWNHIAYARFVQ--TRIFLDTWNGAHRLRFRRDILSNRGERPDVDHINKGAEVIPS------------------------------------------PRKYINLSVYVLVFHVQMDLVLVVVSIVK-RGRLGPIGRDTP-------------------------------------------------DVDRMGYLVLEKKGRQDHMVTDLDAVVSPQLLNFNEVWVRRLPLVALFSEIPIVFE-IEKKDPIIALIMSDQNHAVKKGALELRSVFRRYRDYIHSFEFVIATGS-KVQPAIVGAGGGVSAFVVFTAWFRVFEPGSYTTIRPPVGNFYRQPPVVAIDLKEISDALIEGAAVQLYLPPTRRIENTPKNYIGEVNLGEELKLIGD------------------------------------------AVWILFEKTADEEPVPVTMVDVYAVSRYPVTIVLVMAEELM-RHHERGAANAYNENIITVNHMNATSYMYMLAAYQTILVATVDGKVIDVSLRLLSLNLVPGVVMDYIEARVNVVFSVDADTEAYELVLGIVESIVLKLRGAQPTVERLTLDKGEVLEQLEISDILV-KFYKAIKV-VSRILGTLLSETVLHVGEVRYLGQLLSAARAVASLNQIRTGGIDVQVNDECWAFVSARIVKYVLSGEFLEHVVSH------------------------------------------IMIVANTGRTPVYIPLEKEKVDRR-VVHVIISLTEPSGSSRRVASEVKLAGELDARHTLTVGAVRVRMARMVTREYSALIITLE----------------VTKVWGGNVIERISVRFTKVSIKQPV-IENKIVIIRIRLNLNDIEPNRAKRFLQQAIDLAIVLIVPKSMAVYQFITRRIYVMSTKSIQGTTLHLPETITSIIKRLFLKWEPLEMLIRNLWLRRIKRLELLKTSIPLTETLREQLGVNVILRARRFLYAEVQFQADLGVAPMEAIRKVCSCSVIEKVISTNFAF-FRFTDMIARQTRCHQIAVVDILMVTQNIFPIHYATAKVLRSAIGRRHTKMIQMGAIVTVDVITGAYVAIIEIECLIAYALRREVSDFKATRATIEYRKLAPIFKHVPGWPKVVDAGHSMTPWTVL--RIRWGNDLAIKKIVTRVVTRRSHTYHEMVIVDRLRLLEVVEFSQLEINFHLQTEKQIPLERPKNVPAYALHD-AIDKRVALSVDGIV-EPMSVAQGGPAWSAAAERHFHSFLLIAVISGTLIFPIVDHLALAKVERNVSERNWPDRRIIGLHHRKYRVSMPRRTE--PRRQKAGPRRTSKEQQFRRPVVKKRVDTGEVYHPVIDKAAERAYPFREKETITGIENLVDSVMVE-IHSENPLARLFEQV-VVIAVRIRVDLPDKALGEVETILRLLTDYK-KYGVEEVCGKYEYMITEAIIDRDAVKNVLEIYDENAVSINNGKVVEKALKHLAAKVRS-ISVVVTALNMRLLSVRVLPMGVCTDKTARAILGIRSIDPENIEVYLELSIAECMYVLYESMAKNEELCPIKTLGVFVLLPSVEEEGEDIALTQYLGTHSQPKQPENIPHEANDAVIGTLPFKIAVELFRAKPEDERLERFFVGAPLVVGGLHYDERAQVVVPILVIPALNDELRLDREELDNENKDSYRTLLLDDQRELLIVNLKIKGSEIILREQAITDNDEGLRVKIVKEDVIYLRIVMVKILVEIIIIKGCGIRKDRILSERESMAPGMVKMKDHWLFTVLMASHVVN--------------------------------------------YRIPIGPTMDSLAESNKAVVTQEVALPVGIFRFRIEIVAWTARAVPGLRMLMLVNKVMAVMAIYFSELDLMYTMIKREPKLRYYATILTVRQVKADKPAMYAAQIMARIAVVKYGPAAAADTRP-RQILKVAAKIGSGPLRLESDMRLDIRPNGARNREISRNLQR-------------------------------------------VSVGGSTIIDGNRWRVAGILYASKGFTIVVQDVEKVQAAL-LEARNIKVLSKDISELLLILDKKVNEELTTAVDRVVLQTRWRQELIISYYIGRYSAGYESEIVELVVMIEIAERWFQHDLHKCLEVNLDINEMLNIGPIPLLGVYAVILAV-PYDVLRIGEHIGR-------------------------------------------RGIFMNLVAIGGVSVMVQEKMVPFRTAVIEQEIHAWPQASTILRIIPYLEERKYQIDEMVSVGLRLISRVGLRARVHGNPVVDEYREMTYNVSATVKTAVPIMPCEKGPPSKEALAASASKDLDLLQSTLISFASSQTNTIANPDMVKLIV-GVGLSVKAHS-SAQGVRTPPMEELDATMTYYVQTMERGNLPKLVLDVSIAKSVV-YGKMLLEENEIDYVGVDVTLAAKPIATVIRGRPPGIIIVLMLIIETDHDKVFSLRVVFNLVAGGTVGGCVTAVREVVYAGVPELSSV
>Candidatus-Altiarchaeum-hamiconexum-CG_2015-0102_33_492
RTNFLVRDMAIRIAKFDLATEGIIYYIKEVSIDAGIVVSEGLDLTEDCPFKGDEVIETPGVAKIGVFYKRNYDLLIMHEENAYYTQKVKLEKINSTIMVGLSFHVTKVVAAFDLNYLNIFPKVIAEKSSMVDKPIKGPKTDVKDIGRRNQIIPEKYNMLIAVENVAITGKFSTREEHEIVARGRPGPGHKVSIRMLIALEVMPIACHL--MYYVPSTSRLLTSSLAGHVVKGNKITDYSVKKNTVVFDSAK-IDLLITD-------TLGNNTSDKSVPVYNNKSQEKLEIGKAQKYEGPNYQKINVKKDTMSLRYSIQ-DAKVDLRAINKVRERVKDLNSLKNKEAFKEAEDLKGNSFTVKRVRYSGTLTITETYCN-KLVMDNKAKEIFCIYKETSMKHGR----YRKFGENKAKKIEK-SFLTRDSSIRRFQDIGTASVNIYPNIKGKRAYNGKIVSPLK--ILKHVMADDEEELLKYNIDKLKYGKPGEIKIKSPAIYYVVIIITKPVAQDWEKYNENGKSPKDALDLGYRARMFNVELIDRIKVYTIPLSEYQPWRAKRVRELHKVKGVNAIGMKHPRKIRVVG----LAEVVEIGRIYEVIVMCKMGSEILRVPVRIISEERERIIKGTINLHNVSAANISTIKPMRDIYVANP-LADTQKNEIYDDNNNAFGRPDIKTDIKTGGRARERDARKRINKINTYLFRHVSG---FENATNEKITLNLNSVIIPFVHYSVKEDNMVTPNGE---F-NGAEIETTYFAVA-KFRYIAVIGFHISVKAF-ALIGFASGKPYGKRPSKRVYKESIGHPTVAILKISQVKNEIIKKALNILP-YKLENSNYHRRAGLFTLRPFPSAAQKKISNASFGG-LKKFE------------------------------------------------------------------------------------NPYNIRHEITVDMISGY-KTSTRNIRIVVTALDDVNMVRPEK------------------------------------------IFGAGLLIKHA-EENINFEQIIITLYIKEK--TVVELPNGK-LIASECLTLYWTEELI-ITMSAVLVGVMGISIAAIPNMEIVDKFLLYIRIKLIML-TPKEMEMKIYKFDKKEDSKRAIGEVMKRREILLPMLLNANKLVQKLKLSDIKIIDMIRIFSDELKQILDV-----NLCNKLLFVNPAMLTFVAHSVDFPVKVTFLQEVAIEFDYLYNNVVLARKTPKKIIQEIIKAFLKEINYETSYY-Y--------AFKMAQETLEKHIKRYLVISEKFIQIMLLTINEIFGE-IEDKTIIIDVEILCLLNNVKVIVSGLNVIKKIFE---GKIVS------------------------------------------------------------------------------------SKFVATNIGYIDVLTKVTTFDSEVPYICDEIDGNIANESING-VNKIYVACIIHSKPIEIDRSFVPHADKVLADIKEPD--NIAINIIYRECGVYIITFYAKLGNKIDVTIDLKVRGFAENISACFAEIIINKERKFNVFGAQTAYHFIFFKKVANVAVICTIIEEP-IDDDV-GIESPYNDNILIEALGFFCGVIVNDAGDLFEVREGF-TSVREEFTYADRAPTETIPLANVGSPDGINRTKEVHFL---EDKIRRNEGGKLNESVIAHGVTISASNVGEVPGILKEIFRFEGNPQAMRKEEIGRSVQGNLFSKEEVKEIDDILQGCETKNIILIELQIQGMVNR-SYEFKIEKLQNEAIRGFSVIEKGNPISGIIIASPTYLKYKMVHAAKKKSLLRHVVQSFAGRVGSAKRLPIIKQVISLKLAAASSAE-WQKVIDYSRIATSLIQLEIVGIEQIKIKLGFDDKDFKANLVELKTNPIQEEVIKKIHKIISVLGKLTEIQKYQAHAAILQTEDSKEIPVVATNFIDIIERNAILITKNEG-----EKRIAENIIRGLANVD-TYQKEIVDNPANFAIKKGDALVKNACIKNILLLINANNIITATFGAYVSL-DLKVPTKHTLKLKLTY---YIEIKSADHAIKIVDVTANEKGSLVISNVETGNVIGGSVILKGINALEGDFMKGRNRMKFLKVESFADLAKALYVILRQEHFFLDSYLAE-KWAVWEKLDFFFLEIMLMEIRRINGIN---EFYFNKLPGAVGGAQSVKKLEVVLVETANVVLEGANLSIL------------------------------------------LFFVLNIEIVPNLHYLDKQFTIEMKANEESCGKVKNLEKLLEEKTYPKLLIGNLPKRGMTSKFQYAHNG-----GNEKEYANFR------------------------------------------PAINNISDFHRGKCEQGWGEIDENWNKVGIWPAFFLKYIKEITRIEMFYAKKIIVVRFITTVMENKATDFKGNENLAVPILALS--KMQHEETKLNSDFDPRPLFKFTFTLKTFTCIDILMEAL-VYKMTKKIMPKKIAFKIMWYKENKDKQTTQWANLMYEEVKRC-CNIYIDTWGNVSRMDFRGDILVYKGENKDVNYINKNAKVIEKDAIAVVGISMSIFPLVAIRAIRYLKVND-IHRKARDP-E-KDKRDMNKIEKFIVTFLVNIKLILGNINIVQ-GDRLKRVGRDS-ADPIEKVYSEEGKVYDEKIVRFEFMIIGNMGDTIW-TGTDEIRNECTILYIDKCNYRYLQN-ERHTFNFTDLDMGITCQRESFNFVQMKRIPIITLFGDTTTFFE-EEETGLITPMYVGILNYAQD--------LLRRYEDIVFSFAGVVSTQSKNVKPVFLAKGKEYPEFVVLTTWFDTFDFERYTTAKIFVSNYEKWGQPLLLDLDWLNETLIPVVALSIHLFPKEIIDNTI------------------TLGEMCKMAGKRSLVN-KFIKKMTVHERKSDTLMPIYVNVGSNVLI-INLRI-KDPVEATFVMIHVIKE-IIQVVKVMPDKIK-IWRDKNAANASNV-VITVTYKKKTAVTYSLPLESLIMMSTVD------------------------------------------LILKIIENLILKIKSAERTIPSLTLDDDQLLK-ACLDDIIF-------------------------------------------SINALKTSNIDVGINDLEFAYLSKAVAGYTFNDKFLKHILSYIKIAFMLGETLTDSLTSEDKKNIGVTKIIEDDK-ILDNAKAIIMMCCDLNKTPHIKPNAIMSIENSGISFVEIELIDPK-ISN-IAAEVKLAGKIDAKDTLCINACRVKMIDIISKRYAAIIIELELKKKYIRRSKTPQEIAVVKVRRATFIEGIRVRYYKISLREPQKFKGKGSENLVHLKIDDQTPDEERRYVMLVNP-AVAQVIQKPLEFDRYIRKRQYVVSNGRASGDTSKVPEEISTFIVKVYL----MENIIKNIWKSRWRLISLLN-ERTLNETVGQHLRIDKVIS-KKLLENRVRFKADLGQAIITAVRAICSCTMVKGLISSNLAI-FRKTDLASRIVRPRKVAGIDILMVKGRKFEIMCVTRKIIRG-LIKRITQNVKMRAIITINTTTGKYAALLLLGALIAFAVSKEIAPKASVNAKLMYAIFDPYFGREVKSGRVIKEGHSPATWVTLERRILYGKRITIKNAITKRVVRKSTAWREMIIVNKMRVIDVVEYTTLHIGFMMQTKNYSSVWLTEAVPSHAIKYNTIYKKLDVS-NADALKPMSASKNNTSFKAVAEGYLAGWLLRSVIKGTFFMKIINQMARANVEKTVGIRNMMDNRVIGLYNRTFKIISNQKSEKYPRKQKFYPRHASEESKYRSSIKKEKVNTGKAVHPVLYRMESR------------------------------------------VVRVRVNIEDKVVGSIETKLEIENDTKSNPKVEKADKKYANKISDMVVAADMIRSILFLYSKYSVRILNGKIADYAVENIAAQISPDIHIYVVAFGIRLLSPNITPGDVLDKKKKIAMAKTKKIDFESIEIKLETEKACYMYTLIGDMSRKNNVLPC-TIGIYILLNELEDPSDTIASTGRLGTLTQPTQPENIEHPHNGVIVLTVPFESSIPIFK-KADAQKLENNFLEVPEVIGGIQFPEKAFAVSTIIF-QEVNKMYQMEQKKIEKKENEGYARMVEDKEDEIVLEALEIENAEITLVEKALEDKK-NERKKLSEYGVIVERECLTEILEDILVIKNCGEEKVDIMAERESEAGGMKRVR-EFLVAIIIGSSVI-SVTDFMFAITFRIL-GYISVFEAGIKGRTESDSAAKFLYEEG-------------------------------------------------------------------------------------------------------------------------------------------------------------------------------------------------------------------TNVGGEELIETKKEKYYSILFSSEKFRIVVKKVEITQAAIKTDIRDIQVIGSYINELTFILE--VTEKISCNVEKIEIKTNKKGALIIAMFLMDFDKGYETQFIEMIIMINLGEKNFQHNLHKCLL-ELDISIIGKYGSALYLNIYHTIVYLITVYNLETKII--SI------------------------------------------------------------------------------------IKVISYMEKNKFKLEEMINAAVRLFTK-ALRETV-GEYIFEDYKEKALELEATKKVAVFNMPCDKEPNKKEALKCSCKEILDVLKSAIESFTSSRSNVIVDESMVRIII-GVSINVTVSK-DVETIEMPPMFELKATMTVYIYALDMKMLPDLVVDVCLARSVIE---------------------------------------------TEMKIIFSLRTSIGLLANGTIGALNTAVADLQFGEVPNKATV
>Candidatus-Altiarchaeum-hamiconexum-CG_2015-03_33_614
RTNFLVRDMAIRIAKFDLATEGIIYYIKEVSIDAGIVVSEGLDLTEDCPFKGDEVIETPGVAKIGVFYKRNYDLLIMHEENAYYTQKVKLEKINSTIMVGLSFHVTKVVAAFDLNYLNIFPKVIAEKSSMVDKPIKGPKTDVKDIGRRNQIIPEKYNMLIAVENVAITGKFSTREEHEIVARGRPGPGHKVSIRMLIALEVMPIACHL--MYYVPSTSRLLTSSLAGHVVKGNKITDYSVKKNTVVFDSAK-IDLLITD-------TLGNNTSDKSVPVYNNKSQEKLEIGKAQKYEGPNYQKINVKKDTMSLRYSIQ-DAKVDLRAINKVRERVKDLNSLKNKEAFKEAEDLKGNSFTVKRVRYSGTLTITETYCN-KLVMDNKAKEIFCIYKETSMKHGR----YRKFGENKAKKIEK-SFLTRDSSIRRFQDIGTASVNIYPNIKGKRAYNGKIVSPLK--ILKHVMADDEEELLKYNIDKLKYGKPGEIKIKSPAIYYVVIIITKPVAQDWEKYNENGKSPKDALDLGYRARMFNVELIDRIKVYTIPLSEYQPWRAKRVRELHKVKGVNAIGMKHPRKIRVVG----LAEVVEIGRIYEVIVMCKMGSEILRVPVRIISEERERIIKGTINLHNVSAANISTIKPMRDIYVANP-LADTQKNEIYDDNNNAFGRPDIKTDIKTGGRARERDARKRINKINTYLFRHVSG---FENATNEKITLNLNSVIIPFVHYSVKEDNMVTPNGE---F-NGAEIETTYFAVA-KFRYIAVIGFHISVKAF-ALIGFASGKPYGKRPSKRVYKESIGHPTVAILKISQVKNEIIKKALNILP-YKLENSNYHRRAGLFTLRPFPSAAQKKISNASFGG-LKKFE------------------------------------------------------------------------------------NPYNIRHEITVDMISGY-KTSTRNIRIVVTALDDVNMVRPEKRKMQQQQYAEEQVSQKILSESELNMPFASQIEIYQAIDFEI-IFGAGLLIKHA-EENINFEQIIITLYIKEK--TVVELPNGK-LIASECLTLYWTEELI-ITMSAVLVGVMGISIAAIPNMEIVDKFLLYIRIKLIML-TPKEMEMKIYKFDKKEDSKRAIGEVMKRREILLPMLLNANKLVQKLKLSDIKIIDMIRIFSDELKQILDVVSMEGNLCNKLLFVNPAMLTFVAHSVDFPVKVTFLQEVAIEFDYLYNNVVLARKTPKKIIQEIIKAFLKEINYETSYY-Y--------AFKMAQETLEKHIKRYLVISEKFIQIMLLTINEIFGE-IEDKTIIIDVEILCLLNNVKVIVSGLNVIKKIFE---GKIVS------------------------------------------------------------------------------------SKFVATNIGYIDVLTKVTTFDSEVPYICDEIDGNIANESING-VNKIYVACIIHSKPIEIDRSFVPHADKVLADIKEPD--NIAINIIYRECGVYIITFYAKLGNKIDVTIDLKVRGFAENISACFAEIIINKERKFNVFGAQTAYHFIFFKKVANVAVICTIIEEP-IDDDV-GIESPYNDNILIEALGFFCGVIVNDAGDLFEVREGF-TSVREEFTYADRAPTETIPLANVGSPDGINRTKEVHFL---EDKIRRNEGGKLNESVIAHGVTISASNVGEVPGILKEIFRFEGNPQAMRKEEIGRSVQGNLFSKEEVKEIDDILQGCETKNIILIELQIQGMVNR-SYEFKIEKLQNEAIRGFSVIEKGNPISGIIIASPTYLKYKMVHAAKKKSLLRHVVQSFAGRVGSAKRLPIIKQVISLKLAAASSAE-WQKVIDYSRIATSLIQLEIVGIEQIKIKLGFDDKDFKANLVELKTNPIQEEVIKKIHKIISVLGKLTEIQKYQAHAAILQTEDSKEIPVVATNFIDIIERNAILITKNEG-----EKRIAENIIRGLANVD-TYQKEIVDNPANFAIKKGDALVKNACIKNILLLINANNIITATFGAYVSL-DLKVPTKHTLKLKLTY---YIEIKSADHAIKIVDVTANEKGSLVISNVETGNVIGGSVILKGINALEGDFMKGRNRMKFLKVESFADLAKALYVILRQEHFFLDSYLAE-KWAVWEKLDFFFLEIMLMEIRRINGIN---EFYFNKLPGAVGGAQSVKKLEVVLVETANVVLEGANLSILMGMLVLLSIV-HMV-QGLNNELDIGQNFINSIIYEFGDHFLVLFFVLNIEIVPNLHYLDKQFTIEMKANEESCGKVKNLEKLLEEKTYPKLLIGNLPKRGMTSKFQYAHNG-----GNEKEYANFRKVAMWNILYVSLDNFYVSIRLHKEVHGFVYKADSMDVRMWYLPAINNISDFHRGKCEQGWGEIDENWNKVGIWPAFFLKYIKEITRIEMFYAKKIIVVRFITTVMENKATDFKGNENLAVPILALS--KMQHEETKLNSDFDPRPLFKFTFTLKTFTCIDILMEAL-VYKMTKKIMPKKIAFKIMWYKENKDKQTTQWANLMYEEVKRC-CNIYIDTWGNVSRMDFRGDILVYKGENKDVNYINKNAKVIEKDAIAVVGISMSIFPLVAIRAIRYLKVND-IHRKARDP-E-KDKRDMNKIEKFIVTFLVNIKLILGNINIVQ-GDRLKRVGRDS-ADPIEKVYSEEGKVYDEKIVRFEFMIIGNMGDTIW-TGTDEIRNECTILYIDKCNYRYLQN-ERHTFNFTDLDMGITCQRESFNFVQMKRIPIITLFGDTTTFFE-EEETGLITPMYVGILNYAQD--------LLRRYEDIVFSFAGVVSTQSKNVKPVFLAKGKEYPEFVVLTTWFDTFDFERYTTAKIFVSNYEKWGQPLLLDLDWLNETLIPVVALSIHLFPKEIIDNTI------------------TLGEMCKMAGKRSLVN-KFIKKMTVHERKSDTLMPIYVNVGSNVLI-INLRI-KDPVEATFVMIHVIKE-IIQVVKVMPDKIK-IWRDKNAANASNV-VITVTYKKKTAVTYSLPLESLIMMSTVD------------------------------------------LILKIIENLILKIKSAERTIPSLTLDDDQLLK-ACLDDIIF-------------------------------------------SINALKTSNIDVGINDLEFAYLSKAVAGYTFNDKFLKHILSYIKIAFMLGETLTDSLTSEDKKNIGVTKIIEDDK-ILDNAKAIIMMCCDLNKTPHIKPNAIMSIENSGISFVEIELIDPK-ISN-IAAEVKLAGKIDAKDTLCINACRVKMIDIISKRYAAIIIELE--------SKTPQEIAVVKVRRATFIEGIRVRYYKISLREPQKFKGKGSENLVHLKIDDQTPDEERRYVMLVNP-AVAQVIQKPLEFDRYIRKRQYVVSNGRASGDTSKVPEEISTFIVKVYL----MENIIKNIWKSRWRLISLLN-ERTLNETVGQHLRIDKVIS-KKLLENRVRFKADLGQAIITAVRAICSCTMVKGLISSNLAI-FRKTDLASRIVRPRKVAGIDILMVKGRKFEIMCVTRKIIRG-LIKRITQNVKMRAIITINTTTGKYAALLLLGALIAFAVSKEIAPKASVNAKLMYAIFDPYFGREVKSGRVIKEGHSPATWVTLERRILYGKRITIKNAITKRVVRKSTAWREMIIVNKMRVIDVVEYTTLHIGFMMQTKNYSSVWLTEAVPSHAIKYNTIYKKLDVS-NADALKPMSASKNNTSFKAVAEGYLAGWLLRSVIKGTFFMKIINQMARANVEKTVGIRNMMDNRVIGLYNRTFKIISNQKSEKYPRKQKFYPRHASEESKYRSSIKKEKVNTGKAVHPVLYRMESR------------------------------------------VVRVRVNIEDKVVGSIETKLEIENDTKSNPKVEKADKKYANKISDMVVAADMIRSILFLYSKYSVRILNGKIADYAVENIAAQISPDIHIYVVAFGIRLLSPNITPGDVLDKKKKIAMAKTKKIDFESIEIKLETEKACYMYTLIGDMSRKNNVLPC-TIGIYILLNELEDPSDTIASTGRLGTLTQPTQPENIEHPHNGVIVLTVPFESSIPIFK-KADAQKLENNFLEVPEVIGGIQFPEKAFAVSTIIF-QEVNKMYQMEQKKIEKKEN-GYARMVEDKEDEIVLEALEIENAEITLVEKALEDKK-NERKKLSEYGVIVERECLTEILEDILVIKNCGEEKVDIMAERESEAGGMKRVR-EFLVAIIIGSSVI-SVTDFMFAITFRIL-GYISVFEAGIKGRTESDSAAKFLYEEG-------------------------------------------------------------------------------------------------------------------------------------------------------------------------------------------------------------------TNVGGEELIETKKEKYYSILFSSEKFRIVVKKVEITQAAIKTDIRDIQVIGSYINELTFILE--VTEKISCNVEKIEIKTNKKGALIIAMFLMDFDKGYETQFIEMIIMINLGEKNFQHNLHKCLL-ELDISIIGKYGSALYLNIYHTIVYLITVYNLETKII--SI------------------------------------------------------------------------------------IKVISYMEKNKFKLEEMINAAVRLFTK-ALRETV-GEYIFED------------------------------------------KSAIESFTSSRSNVIVDESMVRIII-GVSINVTVSK-DVETIEMPPMFELKATMTVYIYALDMKMLPDLVVDVCLARSVIE---------------------------------------------TEMKIIFSLRTSIGLLANGTIGALNTAVADLQFGEVPNKATV
>Candidatus-Argoarchaeum-ethanivorans--Eth-Arch1
RRPIYLRLMFNIMATSGSAIEDSVDEVDEVSLSAGDHVNEVIDMSEECPMDGEELVDDKAV-CIGIHYKHIYKTLILHDEDAYYPQDVHLNKISYVVGIDISLQKLRMSITLELDYVQIFPALLEAESPLINKPIHTKKKVAAAIAPRNTMPDNDHQMLVEIMRLRVTYKKTEREPRRTIVRGRWGTGVNKSLRPMVNVEIFPIRSGK---YYMLSPNELLLE-LCNTTIKGGKVLDTNAAGAPLILSPDNIIYLLITDPECEGCLSLGPMSGDISYPADPKEKQKFLELGLAQKYEGPNTSKIKLSRDTKGHQYSISYKLRIDMKIIEKLRERVRDLTSLKILAAFRGPDNLRKGPLTAKNSHESGEFKISPSFSEVRTVIDTGEQKLIGLYSKTTLRPSSGPKSLRKVRRSGLEYIEEKSERKRARPVSKISEVGHVIPGMNPHVIDKRGVKNSIAFPLT-LDMNHILSDEEALVLKYNIEQLKKESSGNIKVKSAAAVYLVMIVTKVIGSVWEEFTKESEDAGAVLDLGIRYRMLHVKLVD--RIYTIPLRNKTPRRARMVRCLHEIKKIEKLGSSKPSKIRVALETGYPAEIIEIGNMHEAKIQCRIGKGIITCPMRILMESREKL------------------------------------------NNRSLKRPEIATDIRVGRRARARDIRYKIRGVDAHLYRHIE-------TTKMKIAYGAADVVIEFKQEIVRITAAVNYD-----LTPLERAESAVVGVL-PLKYLALIGIHILIRLL-SIVGGSTGKPSHKRPSKKVYSLKVGHPEALVIEIGTVKALIETHALGILRAYKSEYANCARLVGLETLRAYPKNAPYKTSAGAHGPQIEDRTLYAPTVGRDGRDKRAGICGVGQ-TFGIFKMIALDGAAIILVLSQVFVKMTHIFCHADYYTVNPLIRAATIRALEKDIDLRIPFMTPHNLYHELIVTASNCQNGIDTKNIECINHFLGEVSLLQPEMRRLQEASAQEQKMDAQALPERELTKPLVEQIELAQSIDLKLRLVGTGFLVKYI-DDNLIVTEIIMNDLLPAMLNEVVAIGGEL-------------------------------------------KFLMYLKIKLVML-MVSDYKVDKYKVDDLENSSRFIHVVMQKKQLLEELAIYAETLAVNLEIKPARIADIIRIYAEDLKQILDVTNLANDLAKKRNIVNPPTITFIATTVDAPVILSIVQEIPVQLEYVTNKVIFLERGD-TTLEYIVGTFLIDLDFATRYHGYAIKLVAWGPYQKLQEVMDHHKRRYIVIEEEFIDALLLMIEEKFYERHTDATVFVNLIAEIVLNNLKIVISGICVIKKSLAEDAGRIIA-LHGESNLLKLLTVATYDVTDPLFVRTTDNHDPIEIELIFKAVNCLANKAQNCKIIGVLFISVHLIYVAYSTMEWVSSMSFAADAHDIVNNIQLLEVVMKIISYDADVPIKPDGPDGNIVFATVDGKTTKEYVPCKLHSKTIDIDQSIAPTVERVLINAEDPELKGISVQIIYQDVGAAFIPYYVYLGNKINERKKPTIRGFNETIAKAWPDLIRKIADKFNVIGANAAYRHIVLKVIANVTCIATTLDDPLPDDDVRSISG-YNTQIRIEGVAFVIGVFLGYAGHLYNDKEAF-TTRFEDMTTGESPPVATIPLENLADPSDLNSFGELNLESIEELLVRPHNAGQIGGSIMVMGILISRYDINELPEIVRDFLRIEGNPKQMQDENIEVSMKGDTYTT-QEPEIEDILQGAEDYTIILQEIEIGSRQHKTDETLLIEALINESIKGIEVRKHHSKA-GTIRGQRTYEVVHCIHAVKLVHVKREVVSAFASTVGTAKSLPSVEQSICLRLAAATASDVWQKVLDQAKIPAALIVYEVLGIEEIKI---FEDKDDSPNVITLKTKPIELDIISRIYSGLSWYETMTEI--YQYEVEITEAEDNKEIPSVGVTIVGVIAKEAELKVAKQLQGNRKRRRIGDEAKKGLQNVKNTTRKTIVENQAYYRVKIGDAV------------------------------------------------------------------------------------LQSLVAEHITSFTAEYRRGRKTTEYLHSKFLSALAHSIYIITSQHTWFMFAYLATNKWAAKEKLDFFRLAITFIT-KEILGVDTEANYYCDRFPERSGSLRLIKGNSVVVVEVAGVFEFNAKFNVLMGAIILLHIIQVMA-QALDSEVEVGSEYINGIIYEFGNHFLV------------------------------------------DKPGPSLICGDLSARALTYKFQYAVSGD-IEVDENRDFAEDMRVAMWDLLSVDIEELHVSKGLDKHLKAWGYKSDGIDDPWWTLPSVGTIDDFNGMKCECLGEDINHKWSLVRFLSLFDTRNYTCLTRSGLLAAKKIILPKLVRAISEHKTESIKGDVDLVVPIVILKELPVYHSETLLKTEYHPKPLFKFTYTIGPVFCIDTLLELLGVYSICREEMPAQIAYKPMWYSENTEPQTTQWSNILYEELERDDCEAKLDTWHKSHRITLQGDILHTVGETPDVDHIGKGATVLNMNAASTAGPSYEIPPLILLRAVPYLQVDD-IHRAGKDSGSGPERREMRALRVYLMVSLVEIRTIMPLLEIVGAQGRC-RIGKKT-LDTKKEVKVMDKLVVEEHIATFFLVIIINREDVVLPSGTLDI--EASVLFIDRAGYKYREKSGRHKISLSDLEVVIGPQKYNFTVVHLKTLPVVTLFGDIPTIFERASTKNHIVPLHMASLGYATKKMGLKLIPVFRRYLDIMYNWDYLKETESTGPKPKIVGGGSKYQQLIPYESWFDTFDVQGGTTIRIPMDNYEKWGKPLLVSLNWLDD-KIPSIALSVHLQPADVIEETVPHYFGSVTLLKEKDMVNNKLGEGCEMFSPRAVLNAVVMKRVTVAEKSEDTLMPKISQVGTTIIIMFSETIEEGPLEITLVELHAVNLIPFKIIVVKADELLPVEREVGCANAADTEVITVA-DKETTVKYHLPVATIALVSTVNDKAIELSLRIITTTTVPAVVLPIVERRIAIISSLKVHLTVIQLLLKVAESLLLQVQGALKTIPTLTFDD-EILEGCIAFALLFDYSYEAVLT-RTEQIGLEIDQTICDTSTVAKLKSLLGSARCMAHLDELGSGGIHVTINDIERSWISSNIARIVINGELLNHIVSH-EVAKLLGMSVVSEIASSDKKDIALVEIQEAGSRIVDHSFAVIMVVLDLGDTPTVEATVIAEADRGYISHVKVKLKSPTKESKSIACENYLAGNLDAKHTLCVGACRIRMAAFISKEYAAVITSLEKRKNFARRLDAPQEVAVIKVGGANFVERIRVRFIAVPMKDPVEFEGIKGKSIVKLHLNDQISNVERYFLMLCVPDGAAITIPEPLSQKMFVRRRLYILSARHATGTTLRIPEIITNTVKRLYL-LSPPEAFIRNVWIKKYRALTILKEEGNLPETQRQQFGVNCIMKY------------------------------------------------------------------------------------MDARHSQNISMECIITMDVIVGSISALIEMPALIAYSIGKGV----------------PFYGKG--IGKVAREGHKRTPKTVMEKRIRAGPLICVDKVITKVVPRKDGTWHEMILIDRLRLIKVIEFPTAQINFSLQTEDVLRLLMPQKTASHGIHEVIIDSELATSINGSALKKRSASQGNLAYQASAKQYFHNFILKALIKATSILEIVDLLARLEVEATTQRGQYPDMKTVGLHRRKYELTSRSKGDRGPRKQKAFPRNSGSESKHNAPVVRKTVEVGTVRHPMINTENRRIGSFAEDDASSGIENVVNGLNIYCFHNEKDVVRTLSVIRVKI--------DPKVIGEIESALELVTDYAENTTIEKTNKKYAYK------------------------------------------SKDIHVFVTALNFRLISVNVVPAKLATARKDKAIAKIEHIKP------------------------------------------LEDPSESISSTQKLGTHAQPSHTENLEHDHNDIIVTTVPFSTAVSFVGPKLRPEKLRSFFLGVPSVLG-FQF-SNAFVLKAIVI------------------------------------------------------------------------------------IFKGCGVTFEDIMATRESEASGIEKIKENWLLEIIKGSHVVS---AMLFLITFKVVDGYTSALEAGIHGRRTAQSAARVLYLDK------------------------------------------SARALEKIRMVRVINSIMAVTAIWSDAKDALYSLLVQESKGRHYATIISIKMVKADESTKTISEKKDRIGIVKNKPAAAADGRSIQHIISVVTKVNRKHKKMHSEENLKVRRDGLRETMTSKEKSR------------------------------------------VVTVGGSNIIDTRKQAFASIMFAQKDFTIVVTYVSKVQAAIKVEIGQIEVIADLVGEMSFIIEASMYEVMTSSVERIELPTRKHEQVLVSMLQAQFDQGYETHFPSLVILIEIAEAHFQYSLHKCMEADIDLTAEGNFTIKPHCGTYATIIDIFTIFVLEMDEHIGIL------------------------------------------KSLGTSRIAISKVGIMIKKTMIEFRISVLTIEIKAFPKTSTVLKTIPYLIASTYQMFEMITAAVRLITRVELREKIHKDPIIEKYKEKALELEATKKAAVPVAPCEKNPKKQIALGSAVKDILDLVKSAFESHSSAQNNTILKTKMVKLIIGGVGLQASMHTDSASAIQFPPMEELFATMTVYIVCMEFLQLPEIVIDVSLSRSMAEAGNKILENLEAGIIDFHRLKIVSFIVNVIIEESEGPLIELVVIVKNQHCYVFALRIATNLIAEASIGGLHTCMLPVQFGSPERLASV
>Candidatus-Bathyarchaeota-archaeon-40935_Bin_7_Spades
------------------------------------------DLNEECPISGEEYIDDRQVFRIEVYKRVSPNFVILHQENAYYPSQVEAELIQYIIAAKVSLQKLRVVMGMGFDSVPLFPKVLDA------PDFRGI-KLS-ALQKKAAMPPEDHKMVTQVSNTKMTHKDSDRQPRDTVVRGRPGQGVTGSKRPLVNAQILPIAA----SYFVPDHGGLFITFLCGTSLKAGKTLDNNLAQKVLKIKPEEI--LLTTDDDELGCAVMADESGDVPAPASAGKAQARFELGQISRYRGPKTSQMKMDEHTVGHRYSVGYRQRVDAKDVEKLHGRLADLNSMKNPDAFVEMQNLKNGPLKEKRVHAGGSLTVSGSLSQI-LIVDTGEQRIIGMYKKTTMRHSGGPTKMQKVRNSQFEA---KSTRAREKPLSRLTAEGKVNSAMHKQIVGTKAIRKTITTAIMDFAYLHILSDEEKEISKFHAFQFWRIRPGNLRVDSEAYSYYVIVVSKVVGDKWEDFNKAGENASDVLDLGVRYRMLHIEILDDVRIYTVPLGRWVQKRAKMLKATHTIVPVEAIGIKNPRKIRVMD------------------------------------------LLGTFKLSLVSSVGLIKSQPSLDVFVADRGLSDKSGGIIFEDNSRSLDRPDVSTEIRISRRARVLAAKKIMKRISVYLFREIND---VEQVTSSKLALRVENYVILSTHTSGHIDEAVPYNK----------------------------------------------RPSWVRPNKQVYGAAVGHAEVMVLEVGTVRETMLEKALKILPSYKLSYANRPKKAGLMTKKPYPHAVPRERASAAFGAE-----LYASTVGKDGPAKRITLAGLGQG-FGYYSPIILDMALTIMLM-----------------------------------------------------ELDNSNVKKDTMKIQ-IAKFLDGVKLIRPEKRQMAEVQDSAQDAEAALLPERQLNKPFAAQIELAQAVNLQLSIVGVCFLAREF-EETVVLIDLIVEYTTRPEMRTFALIPAMGE------------------------------------------KFLMYFEMNMVMIGFPTDENAVRWKVQQKDNRSRQVREVMRK-----ELVLETIRLSVELAIDRAQITNAIRFLGQTMNKILGIVNIAGEIAHRMVVVNPSTITQLAGFADLPMVYSVIQEVNARMDYLLNGVLALQWRL-LLFEALLGTFLIDFDFETRYHRYRRPIYAYGTHSSVQETLDKHLGRYLAIEDTFIDSMLLMLDLRFPKYYSERSLLANLTEAITIKKIVIVIQGMSVIRMAFDHDAGRILA-LEGETNLLQLIEVAGYSPLRSLFITLKRGNKMVDKKVAFLG-------------------------------------------SMVIRNIQELEIALKIVCYDSDLPMKPLGPDGNLANNQLEG--EKVYAPSSVKSKPCTIDRSYASTVDKIVMAVEDPDIAGVIYKIMRQDESL-YIPYYARLDNQIEEGLDSVVRGFGESIAQGWLDIVAPRAFEFGVLGARSAHQGIVLQTISNTHAISLTLDDAL------------------------------------------YTPEKEEFTLHDRPPVRTITVSTLACPEDLGANTKTKLKNLV-----------------------------------------------MQNDEINVTIQGTMYAGERKQALEEILQNVEKRSLILREVEIGPVQFTQSEEYLIQRLVRESVKEMPLVRNGKSLPGKI------------------------------------------MVITMLMVAASCSETWAKALEAAEITYALIQHETIGIEQIRVKHGFDDKNFTAKLFSLKTKPVELELMQKIYKGISWLDTLTQI------SNLVRAQGKSKLPAIAENVIGVIEMDAKVLEEQGA---RKKARHGQELRASLRNVPTKTLREIVSNPADYRVRNGEAVVPNLSLSGKDLLVTAAHILTAGFAAHIRL-DMSAPTSHRLQF------------------------------------------------------------------------------------ETQSFFFREYLSE-KWAAKEKLDAFHLSIMLEASPTINGIQI-AQFFVNGDELAYGKLGLDKDFPILVVDITGLVQEGAYLNHI---------------------------------------------VISIEEINYRYHLDKEFILATKHFNVTCNEPVNVFKEIKDTDGPELTLAKTAGEGLTAKFQAAVNG-----RDKKDYADDW------------------------------------------------------------------------------------TRTLMLSAKVIILPRIIGTVSEHKEETLRGDSEIAFPIVE--NLGIIHDSTRLNTDYDSKPLFEFTTTIGPVFALEVLKAMRDFIDMCAVEMSRKIATGPMAYYKETDISTL--------------CELFIDTWEKSHRIRFKNDVIHTKGDEPDVENIGKEARVLPKDCISIVGIALPIIPVKAWVSVEYLIISDLIHRAAKSDHDMAE------------------------------------------LDDLHEAYQLDELIDVYRIVSFFEAVLIQVEDVVF-GGTLDI--EGPALHMDERGLLVETENGRQMHKLTNVKVIVSPQNENFNAIAVPTIPIFALFSEIPRMFQKQDNTDALKTCYITKLNYATGKGALPVNTFFRPYLDYIYEWDYVRSS-SKGPKPAFLSAGAPYPAFLVISNWFDTFGVKWYTTVRIWIGDYERWGPPLLFDLGLLEDLVLPVTAISIHLFPEEIIEETIEAYFAEVMLYNEKNLVDNELGQTYELKKPKALLEVVVPKQMNVATVASRVHLRDLVQIGMQVFIMMAETIKDDPLEVTLVEVLAIEALPFEIAQLSAPELVMRTKDAGAANAYNKGILSKNYYQSTSVMYQMNMQTGALQASVDGKCVEISVPVLTTTTIPSVILAYINDRLGIILSINVDVQIVD------------------------------------------IFYGVIRADANEYIAVLLKENVINSKKVEKLAFLIS------------------------------------------------IEIAKLLGDSATSNIAKKSSKTIAVNPVQEKDRGVVSNVGAIILIGVDLGKSAYFEPRYTMDADRILRCRTRIELLDWENESSQ-----------------------------VSIEYAAVILKLEMRRKMVLRRTKPMQISVIKAGGANHIEGIPVRYSATPLKQAVVINNIDGQFRVKLGLNTIVPNRERHFLMLCLPLSLVKTIPKPLSIDEFIKRKVLICSSKRVEGTTYEASEIVTNLVKRLYLPIEPPEMTIRNLWESHMRRLEILIENGRLEETYGQQLGINRVQIAKKFVDAESRFTAHVGLANIEGIRLVCSCTVVTQLVSSSFAMDFRKTEMISRMSREQIL--VDIVMLTHTKFQIMYAPMAVIRSLIGKRHTKNINLGAIITIRSTTGVYCALITFEIILAFAIRKEIDPRTSINTKLKFDIKRPYYKRQLGHDREAGEGHHRSPYLTVERRIKTSAVVCIKRVITKVVPRKCNTWREMVLIRRMRIISVIE------------------------------------------NGAALKPYSASENNLAFKSVANKYLEGFILKALIDGTFLLGIVDLLARLEVEKKIGVGKHYHRRTIGLHAHKHEIIHIS-TEEWPSTARRYPKRSSPNREYRSPVVKKRIETGSVIRALINEWDER-------------------------------------------------VDAKAIGEPETKLRLATEHKE-FGFDEVQKKYEYRITDIAIETKVVKKITEIYSKNAIRLVGKKIVDKAIKGIISKV------------------------------------------KSLKVILEVDVAKYMYVLMESCAKLRDPLPLETWGVYVLLNP------------------------------------------AVGLAQAKLEIEKLERFFVGVPLTTGGLFLDRRAVVIYPIL-LPQVERQLQLNQEEKEETKDDSYKALVEDEDREFMLVNTEMT------------------------------------------IIRGCGAIKNMILAERESYAPQIKKMAPDWLFVLIISSHVVNSVTAFQLLLSLEVSPPYESGLEAGYRGRSELETAAGVLYLEKKRYRPGVGPQMDVVALAQSKIVSQDVSLPIGVPRFNMRVLAYTSRVVDNIRIFMYRERVMAAMGIFTSRKAKIYTMLAREAKGKHYSTILTLIMFKALKPAKQIANVRDKVAIIKTGPSIASEGRKFNYIIKVPTKVGRGATRLNGADKLEIRRDANRDLMTSKSRSRLMTSVIENKLVFCDRAIAEVEAEDINITRTVKKEYDSDVRILQVNVGGAEMIEVRRQAIASILFITNDFVIVIKDVTIVQASIKIDIGNIKVIQDSVGKLQIILEGSSIEELTCSVEKVELFTASRDRMTISYYTGKYSEGYQISLIELVIMLTIGPQPFQHDLHACMELGIDVYQETEFEIKPLRGVYAVIFSLI-VEVLRSGSHINLLLETSFQPAKTTTFRGGRSEKIIAKFLNQLKVEAHVALESEHE-------------------------------------------------------------------------------------------------------------------------------------------------------------------------------------------------------------------MLEGQEAEYFDFNGFGSVRFVCNVITDA-VGALIVKEILVKNRHDQIFALRTGAKLVAGGTIGGRNTITDNLQYAGVPRIASV
>Candidatus-Bathyarchaeota-archaeon-B24
LENFMVRTMAYKIAKLGLATKGVVYRVKEVSIIAGYVVTEGLDLAEECPMAGEELIDDRAVLRIKIFSRLKYDILILHEAGAYY--RVELQLFEYTIGVKVALHRFRVAVALGLKYFQIFPKLLDE--KLVDRPLHPPKKLTKVLRRKKAMPDENQTMIAELNWLKVTERESERQPRDTVVRSGPGPGVKESKKPLLGVECFP-------LAYIPSKKGLPIPFLRGSTVKGGHIMDYNVVVKTLKMSEDSVIILLITDEEKTGCAILGTESGDKPKPVSDKKAQRRLELGTASRYKGGSAAHIIMNGLTFGHRYSIAVLARVEVKDIEKLHGRVSELNALKSPPAFRENDNLKKGPLTIQRRHRGRKLKLTSSLADIKLVINTGEKRIVGLVKLTSMRRLGGPRKLRVVRNTELE------------KVTPLRQVGRVDPGMHKHVVERRAVGGKVARPLPDFELKHILSKDEEDLLRYHVYQLKMAKPGDLRIRSPAAFYFVIVVTSVIGDKWEEFKRAGEDPEKVLDLGVRYSMLHVEVIDDIRVITINLKRWYSGRAKRVREAHNVKELRYIGLKHPRKVRVATETPTPAEVIQIERVTEIQVRVRIGRGVISIPVRIVMEEREKILLGQVKLVKVASIGISEVFPLYDIYIADEGLADSEEGKLFDDNVRALGRPEVRTDIKIGRRARMR---RRPSRISRYLFQAIEVRFQHPGATFKRLRFNVDDFILKTMNVSGHIEEVLPHNPEER-------------------------------------------NPSWVRPSKKVYKKAVHHPEVLVLDVASVKLAIIERALQILPRFKLEYANGPKQAGLKTLRPFPRQSPRRVSIAAFGSELKERA------------------------------------------VKVPVTTSGALV-SEFFTLLRYLRARLPRRQEKYLNLRKPY-TPFNIRHELIVRKSCSYLGEDTRNIRVVCVFLDRVLLVRPE-KRLIEEERAAEAFEAQALPERQLNRPFVEKLELVQTITLRIR------------------------------------------------------------------------------------RFLLYMELKLIHLGFSDEEEADRWKAEERVNASRRIRDVTVK-----EPVLDARKVPVDLGLERAQIVNTLRFFVLQLNEILKLVTLMGDLYARLRRVNPPHISEICRCVRLVIAESVVQEVVARLSYLVNDVLFIAIELLERREAYLGTFLIELDAETRYHKYKV--YGYPPQLGAEDTLEKFVGRYLVIEEEFVESMLYMLREVFPERYEARDLFLKLLKLVLVSKIKPALRGVTVVKEALRDDVGAVVAELEGETGALQFVNVVGYNPLKAFTLRVTPENDLRDKTVLLEV------------------------------------------VSQVVDKIPLTEVLTKILSFDVKLKMEPEVPEGNIVGDPLE-------------------------------------------FKVLKQDSALAFIPYYVK-LGWLGLRLKVKVRGFGEDLAKAWVEVIVGRTFEFGVIGAKSAYHGIVLRVVSNVYVIALIAEDPVPDDGVLVIESLHNELLRVGASILHGGLVVPPLGRLLEDRGAY-TSEREEVTTPDRPPVYTVSVSNLGEPEKVGDNKSLRVEMMEELRVSKDTAGYLGGSVMVLGVVIARYEVRKLPEIIRSFLRMR---ERLRKESIDVTMGGQVFVNSREGAIEEALQGVEEKALLL------------SYEYIVEMMLGESIKGLDLARHRDKPHGRM-AGMTYEYALAIHAVKRRFFKNHILSAFPGLVGFAKRIPRI-QNITICLSAAAASESWQRVLEKADIPNALIKLEILAVREVKIRIGFKDRSETAKLCTIRTGAVQFDLLKKVYRGLSWLDKLTQINRAEITINLTRAEKKESIPSIAKKVVNVVEKSSEVIEQREL-DLRKKPRRGYELVRGVKNLPTKTVKKIVKNPADYRVEYGDAILPNLCVRGIALLISASGLATVTYACVVKMRDLRIAKEHKFMFSLTEKLFRVAIASADGAVEVVEASAESEVTNVLSGGGLGLAI---------------------------------------------EFFTLSFIAMEKWAAKEKLDLFELAITILKNKTIGGVEARAGFYIDRSPAFIGAVKLIKALPVMFVDIAGAIEEGGALTHLLGVIVTLHIIYVLMTEAIEAEADVGAEYVYGIVWQFGDRFPIALALIVMDELNYRANIDEKFYVLERHFRRQCGAPENVAKE--EKPGPELLLEGTPADGGAKKFQLSLDGEDFETREGKDWADDWKVELWNILYVELRDLYVADGLKRGIRGYAYRHDSIDNPWWKLPTLKLVSDYHGKVCKVKRGDIDAAWMKVELIPTFEVKVFEGITKQEMLEVKAIVMSKLVGVVNERKEVDMRSDQSLASPILKIERIPIYHKRTKLIDDIHPEPLFKFMHTIGFIPS-EALRRLRKV-RVRQKRLPREIAYLPMLYKEKDSSQTTFWAHLAYGEFVPFP----------GHRIRLKGDILHTRGERPDVDHIDKDARVIKRDFAAIAGVAFAIMPVEGWLSMKYIMVDEMLHRRARDPL---EPRDLRNIRLYLLIALISLRMILLLLFFID-EGRMKRIGKDKTVDPLKEAEELDSLIKIVKIAVFFDQMIIRAQDVVLGGGTLEIVAEGSMLYVDTRGYKYLEKFGRQQHLVADLEVIVSPLLVNFN------------------------------------------KGALKIRTLFRKYRDHIYEWEYLTATKSKGPQPAILSLGS-YRDLLSWRCWYDTFRIRWYTTVRPRVDHYETWGPPLLPELEMLEDVLIPLVAVSVHLPPREVVENTQHKYIGEVVLYREKDLVGN-LQPMYEMHDPRALLKAIISKNLNIAETDRSVYMYNIVRLGLQVLIHFQRTLGENPIEVTLIEVYGVEELPIRIIRVLADEIAPLFEERGGANAYGTGVVTVDLFKRSAVLYRCRLWGLAVVSSID------------------------------------------LFL-LMENLLVSMRSAAETVPKLTLDREYLLKMRLLENILLDIFYEALLV--RRFLSILPSRPAFNTGAVEALGELISEARCMAHLDKIYAGGLDVPINDKWKAYVTSSVAEAVISDEFLKRVVSHIEIASVLGETIVDNISARSRRKIATIEIVEKGLKIVDQVYSLIMVVLLLGKTALCIPNLMIKADRLSKVKVLVELLDPAGHSK-IACEVKLAGELEADKVLCVGACKIRMADMVAREYVAVIIKLRERVKFKRRLDAPMEVSVIKVGGANFIEGITVRFIAVPLKQPIRFQAMNGEFLVRLNVNAAIPNRQRHFLMLAKPMAYLLIIPEPLAIHEFIKRRLFIVSTKRILGVLLDVPEIITNFIKRLFLPVEPPQQYMRNLWQSRIRILELLRESATLDNTLKQQLGVKRVLAAKKFLHAERRFRANIGFAMLRAIKDVCSCSVVVRLVVTSLAM-FRYTEMISNASREQVVK-IDILMVTGNKFKIMRATNKVIRSLIGKSRTPNIQMGAIITLRAVTGVYVALLEIDCLIAYAIQREIDPRAAVRATLKLDILRPFYKRDLGWYRVAKAGHQPTPNLTIEKRIKASLRVCIEKVITKKIVRKCDTFRTMILIDRVRLVDVIEFASLKILFTLQTEPFITLRLPEKVPSYGLKNVAIDRLVL---SGSA-GPFSATQGGPAWSAVAGEYLHGFLLKAIIRGTHLFPIVDHLARLEVEPYIEVG-HPDTRVVGLRFKKYSIAQRK-SEKWPRKQLMYPARSSDERKYRSPIRKTRIETGTVIHPVINKREERLYRFLEADGCSALESLVREVAVKLFIDRKDVAEKLGTVVVNIIVRVRVNLPKLVVGSIETKLEVGSENK-TLGIEKIDKKYANNVTEIALDRELLKKVLDFYPKKSVRITGDKLVDKAIKGIAARISSNIEILVTAMPRRVLPVRVLPTPIADKISDKAIARLAKVKPENLEVTLEVQIAEAMYVLIESCGTVDPLVPLMTLGVVVLLDP------------------------------------------SVDLLQNKLERARLREFFFGLPRVVGGLHL--EAMVVRPVIVIPAIEQVLQLQQEELEEEEKDAYKSLIKEEDQELALTSADLK------------------------------------------IIKGCGFSKMTILAERETIAPGIRKLKPEWLYFVIMSSHVVNSLTAFGMLLTMVLIPGYQNAIEAGVRGLRLALSAAAAIYLQKRRYRIGIKPKMDSVPLAEKMVVTQEVSFEVAIYRFQVEIIAYVARVLENLRILLVWGGVMAAMGIWASSKKKLYSMLVREPKGK------------------------------------------FRYVLRVPTKVGRGPDRMFSDEKIELRRDGVKQFMISKSLHRLMTAVIETKLTFVDKAIAEVKVAEVKITPRIKKEYDSDIRIL-VEVGGEVIIDMRRKIIAAILYASRGFYIVISDVKIVQAAIKIKVGKIKVIGDVVGEFLLILDGSAMEELTVSVPKVWLQTREREELTISYYMAKFHKGYDLQIAQVVIMIEIGLKPYQHDLYKCL------------------------------------------LRMTLKVAKRVVLRGGKVEKVLAAVLDQLKVLAYVAIDEEHRRCLPVGYITIGGRAVMVKKVLVPYKTCALEDEIRAWPRAASVLKVIPYIEKDKYQVEDLISVALRLLSRVENREKIYGNPVVDDYREAAYEISVTKRVAVPIAPCERKPPSKRVIEASAKSVVELIETAFPALASAQENTIYKTDMVKIVIHGVGLNLTVSEQDVPGIEKPPMRDVEATMTLYLYTMEEKMLPKLVLDVALARSVQTVGDRLVEGRELKYVDLDDILVVPHIANVVVKGVEGTLIRLSFIVRTQHDKIFSLRTVADLVAGGTVGPVNTALSELQLAEVPRLSSV
>Candidatus-Bathyarchaeota-archaeon-B26-2
LENFLVRTMAMKIASLGLATRGITMWVKEVAVIAGYVVSEGLDLTEECPFMGEEFIDDRTVLRIGIFPKANYGVLVIHEKKAYY--EVEISLIKYAIGVKVALQKLKVFMAIKLDYLSLFPKLLEESSKLIDRPIHPV-TLARVISKRKAMPDEGHTMIAELRRLKVTYRESERQPRETVVRNLPGPGVKASLRPLVNVEVLR--KGLR-IHFVPCSDGLLIGFLCGAVVKGGNIMDRNIVVNLLKISENEIIILLITDPDKFGCSTLAGESGDVPAPTSDEKAQKRLELGRAQRYEGPKAAHLKIVERTIGHRYSVGYRPRIQIKDIEKLHGRLSDLESLKNPPAIAQPQDLKKGPLSEKRVHKSGKLGITPGLSEI------------------------------------------KSFRLRERNITKLRKAGKVKPGMHRHVTAKRAIGDAIVRPLP------------------------------------------IIVTKLIGDKWEEFARGGEPPKDVLDMGLRYRMLHVEVIDEIRIYTVPLREWTPRRTRRLRSIHEIVNVERLGIEKPRKVRIADEVLTPAQVIQIGRMTEITVRVRIGKGIIIVPVRILMEERERI------------------------------------------TSRALKRPDVETEIRIGRRARIIHQKKRMRHITKYLIRELEAVFEHEKGTLKRVALKVDEYILKTSMVTGNIDEAVPHNPEKG-------------------------------------------KPSWKRPSKKPYSKDANHPEILVLDVATVRIEIINLAMGILP------------------------------------------FYAAALGRDGPSKRISLVGLGQPTLGILKPVSIGGALIVLLLAEPSIKYTHVKVRNEFFTADRVVQAELSADPEKVLRLIRV-----AIQHEFIAKVSNYYRGRDTRNILRIAHFLPDIKMVRPER------------------------------------------------------------------------------------------------------------------------------KFLMYLELSMLMLGIPDD-ETKKWRVQPRENASRRIRDVMRR-----RLSLEVTKVPVEVEIDVAQIVNCLRFLAGKLEAILEL----------------GTITVIARVVDLLILNSSVQEVDACLDFLNNGVLALQHKPVQRFEAYAGTFLASLDFETRYHRYRPELYAYGPYRGIQETLDEYLGRYLVVEEEFVNAMLYMVDEKFPER---------------VKRIGVVVKGICVIKDALKRGTASIVAELEGETNLLELLEVAGYDPLNTLYIRTKEGRDPGEKELVLRT------------------------------------------------------------------------------------SVSKAYVPCVMKSKPVVIDVSFKPAVEKVITSLEEPKLRGIIFRILTQDRRAVFVPYYVRIGSLVGVGKCVKVRGFGETLASAWIDIIVRRALEFRVLGSRAAYRGIVLQVIANVFSIAVTIEKP-PDDEVRLVEAAHRKPISIDARVFYVGVIIRDAGELQREKEAFYTPRRQEVTLPDRPPVLTISVKKLAAPGRLKDNKAVKIRSLSTLRVSKNMRGHIGGTIMVLGVVIARYRVRKLPHIVKAFLRMK---ERLRSNSIRVSMHGQIFVESKAEKIEEVLQNVERRTLILQEVRIGPLSLSPKLEFLVEMLHSESLKGMDLARHKSVAPGQL--GVTYDHSETIHATRETFLRLVILQAFPGTVNLAKRLPRIKQVIAMAAAAAAAAEKWQRVEDEAKIPTSLITLERVGISEIKV-IKFKERSVSAKLFTLRTNPIQFELISRVYKGVSYLEKVSQ-RRAEIAAEIINAKEEVPIPSVARKYIGVLEKEAEIIDQQNL-DQRKRPRMGFELRRGLSNVPTKTEKKIVENPADYRVEMGNAIVPNLCVKEVAFLISAAGILTATYAAHVQIRDMRIPLTHRVEIGVTSKLMGPVIIEADGAVETVEATTENRVTCILSAALTGFMI------------------------------------------SRESFFFKGFLAA-KWAAKEKLDFFELAITLVRNRTINGTDA------------------------------------------LGAIVTLNIVRVLLTMAIEREVDVGGEFVNNIIWQFGDKFEVIIAVVMMDEINYKYHLDKSFVLGMQHFRELCGEPFNLFKELQELPGPELAIETTPAAGGAARMQLALEGV-YDRRDTRDYCEDW-------------------------------------------------DYHGKECEQKLGPIDEKWDKVQFWPTFEAEVFEGITKNNLIAVEAIILPKFVGVVSERKETDIKGEAELSFPIVLVEDLSIVHDQTRLNTDFRGKPLFKFTYTIGPIYSVDVLAEIRDAWPIKQEKSPREIAYKPMIYKERNDPQNTVWAHIAYAEFVAI-----------SHRIRFKGDVLHTVGEKPDVDHIKKGAKVLPKECAAIAMVALEIIPVEAWVSMPYLGVSDMLHRQARSPIPLVE--EARSARIYLVVELIELRLVMLLVTFID-EGRVRRIGRDSTLDPLEEGYETDEIIKVIKIVIFFEAVLIQIEDIAI-GGTLEI-IQGSFVYVDERGYKYLQSYGRQEHMVTDVEVIVTPQLVNFNEVRVRKLPIVALFCEIPIIFENETEEEFITPLWIGNLSHTMGRGALPVAALFRRFRDYIYSWDYMRATGSKGPKPALISAGRGYPVLAVYLSFCEMYGVKWYSTARVRLGDFHGWGPPLLVDLEWLRDLALSGLAIELYFPPKEVINNTSDEYIGCVTLYREKDLVGNELGPLYEMSDPRSALLIILPRHLNVGEMRQMVMSPKMVRIGSQVLIIFKKVVDDEPIKVAIVEVYAVEALPIKVVRVMADELIPREREVGGANAYDENVITIDHRKLTAVIFRLSLETYALVATVDGKCVKLTVPVLTTNAVPRFVLPYVEQRVYVVFSIEVDVRIADLLLLIAESLLVSIRAALKTVPTLTFDREELLKLSVADDLLLGIFYEVVRVTEQEHIAAVLSEPTVNTGDVAKLGELVSEARCMA------------------------------------------IDIAELLGESVVENIAAESIRKVAIVPIPEKGLKITSYVRALILIGVELGKTPYVKPN-QADVDRGPVSKVEIFIRDPAGSSKRIACEVELAGELEAEMTATVGACRIRLANMISREYAAVIIEMEERKKFKRRLDSPMERSVIKVGGANVISGISVRWETISLKEPL-FDSISGDYIIRLKVNSAIPNRSRHFLMLVTPLGAVQTIPEPLSMDEFIRRKVFVAAARRVRGVSYNIPELITNFIKRLYLPIEPPDQIMRNLWMSKFRILELLRENATLEETLRQQLGIGRVLGARRFVEAEKRFKAELGFATIEAAINVCSCSTVKRLITSSFAVDFMYTEIIARQSREQKVEKIDILMVVMNKFEIMYATNKVIRSLIGKRHSRKINMGAIITIRTTTGVYIALLELECLLAHAVQREMDPRAAVAAMLKFQIKKPFYKRGLKFYRVARKGHYMTPKLCVQKRIRTSHEVCLERVITKRVPRKCATWRELILMERMRIVEVIS---------LQTVRPINMPLPDKVPSYALKRGAIDRLITSA-DGSV-GPLSASQGGPAWTAVADKYFHSFLLRAIVKGTHLFPIVDLLARLEVERLIEIGHHPDEKAVGLRPRRFEIADSR-RDKWPGKQKRYPRGSSPEKTYNSPVRRKRIETGTIVHPEINDWRERMYPFRRKEEEAEMASIITEINIMCFHSEKDVVRLLEVIRVVLVVRVRSDLDPLAIGEVETLLRTKTDYK-KVGLDEVNGKYVYKITKIAIDRKAIKNITEIFDQNAVRMIGKPVVDKAIRGALAKVSSNIALAVVSASERVIGIEFLPTDVATRKEEKALVKLQKVNPESVEVRLEIVLAEAMYVLIESCAQLDDLLPVLTFGVLVLLNAIESPTDKIASRLRLGTHCQPGQPDTIKHTHNDIIVTHVPFKEAFEVVQARLNPKRLRMFFLGLPLVTGGLFLDRRAVALRPILVLPAVERLLQLQQEELDSEEKDAYKSLVRNDERELMVGELSIK------------------------------------------IIRGCGYDLEMILAERESLAPGIYRLKPEWIYTVIMSSHVVNSITALNMLLTLTLVQGYHTALEAGVSGRRESESAARVLYFQRKRYSPGIGPTMDSVPLTEEDFLTQDVTFEVAVYRYQIEVVPYSAKAIPRLRILRVWKQIMAAIAIWTSHKTIYYTMIAREPKGKHYSTVLSIRMFKALEPARAVASIKDKIAIIKSGPAAAAEGRRFRHILDVVTKIGRGPDRVFSAERLEARRDGVKALMISRAYRRLMTTSLETKIVFVDRAIARVRVEKVNITRKVKHEDKVDVRILKVEVGGRIVIDARKEAICSILFSSKDFVIVVKEVQVVQAAVKVEIGKIKVIDDSVGEFLLILEGSTIEEMSASADRIRLSTRKRKEITISYFVSKYKLGYEILLVELVIMIAMGPSHFQHDLHKCLELDLDISYEAKFAAAPLAGVYAEIIAFLTVFVLYSDSHVDVLLRTSLQVAKTTVLRDGVKEKILGAILDQLKVYAKVSIDTENNKGLPVGLIAIQGRSVAMRKTMIPYRVQVIDDEIRAWPRASSV------------------------------------------YKAAAYELQATSRTAIPVAPCDRKPPSKSAIDSACEDLVEIVETAIPSFASAQESTILETDMVRILIGGVGLNLQLSELRAEGIHTPPGERLEATMTAFMLCLHHAELPDIVIDVALARSLLQVGQ-----TELDFSNLDNIL-VPHICNVILRGEEGPLVRLKVLVKDRHKQVFSMRTVANLVANGTIGVLKTATSELQFAEVSELCSV
>Candidatus-Bathyarchaeota-archaeon-BA_11
L-NFLVRTMAKKIASKGLATKGIDRTHKGVAVTAGYEVTEGL--SEECPMKGEEFVDDRGILRVGVFSTIGYDILILHEEGGYF------------------------------------------------------------------------------------HRAD-AEPRPTVVRGAPGQGVSSSLRPLVDLSVLHL------AIFIPRPNRLPILFLCGRNIEGGKILDRSLS-----------ILLLITDPEKLGCASLASPTSSKPKPVSDKKAQRKLELGRAQRYSGPKTAHTKLVADTISHTYSMGYLHRVQCKDVEKLHGRLS------------------------------------------QLIVDSKSKSIVGLVKRTTMRQSGGPADERQIRRSESSG---RSIRLRDKPLGRLIAPGMVSPGMHRHIAEKRAVGKFIARPIPDFDLKHLLKSNEKEVLRYHIFQIYKAKPGDVKVKSAASFYYVIIVTKQIADKWETFNQAGDKPQKVLDLGIRYRMLHVELIDEF------------------------------------------EPLIPAEVTQVGRVTEVIVRVRVGKGIITIPIRILMEEREKI-------DKVSAIG----------------------------SNRALGRPDVQTEIKIGRRHRA----SKVRRLSAYLFRHVKA-LVHEGGTLTRASFKAPDFVIRTGSSACEIQKAIPYMLK---LGTLTRATTTLLAIEFPSSYFGIVGPHYSAKAFSA-SGFTGGKPSWKRPSKSVYSGSTGHPDMLVLELARVKRGILTRALNFAPEYSAEYANSAKMAGIKTLKPFAHQSPKWIAAGAYGGQLKAKLGYAAAVGRDGPSKRIAVVGLGEDAFGVVEPVLLDGSLLVVLIAEVRVRLTHTLVWGDFILVDRIIQANTPNTIEKVLDLRKR--TLQNIAHEWIVTRSDGLTGIDTRNIELVAIALPAVLLKRPEK------------------------------------------IVASYFLVKWVKQEEALLILLVAEVFIKDGKKLVVSIPKGKDLIAGEVVVLHRTEKLFAVGISAVLIQEDGITIVAIPAMQYINRFLMFMELKMVMIGAPEEG-VTAWRVQPVDDSSRKIHEVMRKKAVLEELTLDTRRLAVELQLDRAQIVNTLRVLTKQLNGILEMVETAGDLRHIMTYVNPAVITWIAEAVELPIVESLVQKVNASL----NHVVAMEKRPVEVPEAILGAFLIELDFETRYHRYKFPIYAYG-HLVTQETLEKRISRYLLIDEKFVDSMLSMINAKFTER-VDKGLLAELVKALWVKKIRLSVRGVCLIRQTLGRGSGRIVA-VEGETNLMQLLEVAGYDPLQSITVRVKGEAQPEKERSIFVK-------------------------------------------------------MLKIVTLDAKVPIKAVGPDGNIARHPLDGSVEKIYVPCVFKSKPIVITQTLSPGVDKIIINVEEPELRGVVFKILKQSEAASFIPFYVK-IGKIGRSQSPRVAGFRQKHAKAW--------------------------------------------------------------------------------------------TLPDRAPVFSIAITSIGMPSAIEDNRSIKISTL-ELYVKKNSAGHLGGSVMVASVVIARYEVRKLPEIVRAFLRMKRNPERMRQKQISVAVQGQVYGGAEEP-SQEALQGAEEASLILFEIEIGPLSITKKSEYVIELIQKETIKGMTLSKHREPPKGLV--GQTYHRSRVIHAAKDERLQCIILQAFPGRVGIARTFPRV-QALLIRIAIASAAEPWQRALAEARLPFYLVRLQIVGISNVNL-LQFKQKQESAKLYTLRTGPIQYELLRKVYKGVSLIDRVTQV------------------------------------------SQRKTARAGEELQSGIVVVKSKSSKKLVRNPADYRVELGHAL--------------------------------------------------------------------------------------DLMLHKVGSLKAYYRKGAGIDPFISVPMPVALATTFIPIR----YFFKAAIAQ-KWAAKEKLDVFYMEILLERDKTIGGVDAHAGFYLDRSPAFLGGVTLVKHLPVLLVDIAGAVEEGGHLKHVMGAAYTMHIIRVLMVQALEKSSDCGGEYVSGIAYTFGSNFPV---IVATDVVNYKYHLDEKFILARKHFRDSCNGQDNTLLKLE--PGPQLATGGTPGDATAMKLQLALEGKAHEVKEERDYGGDWKVAQWRYLYVPLISLNVTHKFKKHEKGWVYKTDSIDTPWWTLPSVKRSQDYHGQNDEQPLGPLDKEWDKAQFWPTFKIELFTGI------------------------------------------QVPIKHRTTLFQTEVEPKTLFKFKFTIGPVYAVDVLFHIRTY----------------------------------------------------THRIRFRGDVLHSGRERPDVSHIKKDAKVIPRCIAALLNTALEIIPVEAWVSMEQLNASESLHRECTTPNEFLE--EMIDIRVFTLMLIIDAELLEMLLGIVEDRKRLERIGRDTSVDPIDDAKEYDELIDVTKIAVFFETVIIHVENIVF-GGTIEI--DGSLLTIDDRGYKYLESNGRQEHLLTDLEVVLSPNLTHFS-VHAKRVPIIALFSEVPRMFESEDKEMAMVALYLTLLNYAKG-------ALFRKYRDYVHEWNFVRGSDSKGPKPAFLSAGTHYGDLSVYLAICELYAVAWYSGVRLKLDNFQGWGPPLLIDLEWI---RFAGVALSFYASPTESVNNTRSRYLGTVALYRERDAIGA-LQPLYEMVKPRALLN-IVNRRLNIAE-DKDVMIQKMTRIGLQVAVLIRKVVDEDSLAIALVEVLAILALPIKLVIIVADELA-KEKQRGGANAYGTALVTIDFPRRTAVAYRFGVQTGALVATVDGKLVEISIPVLTTTAIPPVVLPVVESRLNIFATLEIKTDVLDLLLKMEENLNLQIRAAAKTV-SLTLDQKDIMP-RLLRDILLG-----------KQIAISLSKQLPDTRTVGSLGELISDARCMVSFASLDSSGVDVRVNDLEQAYVSASVAAVLIDEEFLRHIVSYVKIAVLLGETVVEKLAASSRTTIAVHRVLEKGAKIVDHVGGLILIGVELGKLSYVEANAMVEADRKSVSKVHIEIEEADGDSKGLACKVEFKAEIDASDLFCVEAVRVKMAGMIVKEYAAVLISLVMRKSFKRRLDAPQEVCVIKIGGANFIEGIATRYFTVSLKEPRTFDVSRSEYMVRLGINSAIPDQQRHFIMLVIPLAAVQLIPDILAIDEYIRRRIFVLSSRKIDKVLQKVPEVITNFVKRLYLPIDPPDELVRNLRESQIRILEYLKESATVKETIKQQFGVADVVRHKRFLQAERRFRADIGEATIDGTVQVCSCTVVERLVTTSSAVD------ISRQSKEQIVKPVDVIMLTQSKYEIMFATNQVIRSL------------------------------------------DPRASLRTKLKLRIKVAYYERNLPFYRQAGRNHQNDLLTTL-KRIRSSPQICIDKVITKMVPRKANTFKEMILINRLKLIDVIEFSSLVISFTLQTGG-LTLSVPEKTPAYGLKD-AIDHLIQSTLNGSALLPMSATRANLAFNAAAKKFFHSFLVQALIKGTSILGIIDLMAKAKIEKEVKTRNHPDGRVIGLWAGKYEVADRR-TQG-PSKQKRFPQRSSDDTRHRRPLTAKRVETGVSLHSLINKWGSE-------------------------------------------VRLRASLEPLAVGEIEIGLERDDDFR-LLGFDETEGRAEYKITEMAIDRKMIKNITEVYEANSVRVTDKKIVDKAIKGITVKVARDLELVTAALDLRALSIHVLPADVATAKKSYALLKIQPFDPENIEVQLEIEEAEAMYVLTASCAQLASLVPVTTYDVLVLLTEVEDPTEKIVSRLRIGTHAQPGRADNIKHEHNDVIVTHVPFKLSIEIIMGKREREKLEAFFIGAPLVVGGVFLETRAFVIRPKL------------QEEADSEDKQTYKSLVKQEERELTIGETEIK------------------------------------------ILKGCGLEIGTILVERESLAPGIRRLRPKWLFVVILASFVVN------------------------------------------RRYSWPIGPRTNSVPLTNKAVASQDITLEVSVYRFQMDVL--TARAMPDLRILLRSKSVMAAIAIWTGERKTLYVMIAVEPKGKHYSTVLTIRQHKALQGAQAAAKVKDKISLIRHGPAMAHDGRRFRLIIKVAGRVGNKPERMASGESVEIRRDGIKSLMISKSLKKMMSTVIEGKITFVNKAVAEVNVSRVFTTPNVKSESKSDLKLLRVVVGGSQVIDTRKEIAAALLYATKKFYIVVDEVELVQASI--EIGKIDVIPDSVGPFFFVLDGNANEELTTSIEKLELQTKRRMELVISYFVSKYLEGYDILFIELVILLVLGPESFQHDLHKCLELDIDVTMEFDYGWRPYLGIYQTLMAFIRVFVLMLGQQIDKVVETSFQLAKTTVRRGSVTSKILANFLNELSVDA-VGFDRGHERGLPVGRLAINGRCVMMSKKLVALRTSAIEEEIRAWPRANSI------------------------------------------YREKTYQLQATKRSAVPVAPCERKPPSKLSLDSASAQSLEVVQTAFPGFCSAQQNTVAETDMVKIIITGVALNLTLDELSAEDI-----------------------------------------------REESIVDARQFTTVPHVVGIIRKGSEGFLVRLAIVVP------------------------------------------
>Candidatus-Bathyarchaeota-archaeon-BA_24
LENFLVRTMAKRIASMGIATKGIDRTTKEVAVTAGYSVTEGM--SEDCPMKGEEFVDDRGILRVGVFSTVPPDILIVHEEAGYYAAEIQLVLLKYVVAAKVSIHKLRVTLSVEFKDLSLFPSLLEK-TPLVEKPLTAAKKL-NALKKRQAMPPKDQTMLVQISRLKVSHRP-ESEPRPTVVRGAPGQGVSSSLRVLLDLSVLKLE------VYAPKPNRLLAQYICGQNVPGGKLLDRTSAEAVIQLSPAKIILLLVTDPEKLGCASLASPSSQKPKPVSDKKTQRKLELGRAQRYAGPKTSHIKLTSDTISHTYSIGYLHRVECKDVEKLHGRLSELSALKSPPTFKEPQNLKRGPLVQVHNHVGGELKLTRALAEVQLIVDSKTKSIVGIMKKTTMRQSGGPNRERRVRRGESG----------------------------------------------DFELKHLLKSEEREILRYHIFQLYKTKPGDIKVKSAASFYYVIIVTKQIADKWETFSLAGDRPIKVLDLGIRYRMLHVEIIDEF--YDLNLRRWAPRRTRRVRQARDVSETSLLGISKPRKIRIVDEPLIPAEVTQVGRVTEVIVRVRVGKGIITVPIRVLMEEREKI------------------------------------------SSRALGRPTVETEVKIGRRHRMKSA--KVRRLAPYLFRHVKA-LIHEGGTLARASFNTQDYVVRTGSSACEIGKAIPYNLKEQRLGQLHLTNTTMLGVKGPSSYLGVVGPHYSVHGFSAF-GFTSGKPSWKRASKAVYTAATGHPERLILELSRVRLTLLDELRNFAPEYKAEYANGAKMAGVKTLKPFAHQSPRWIAAGAFGGDMRAKGGYAAALGRDGRAKRFAIAGVGE-LFGFIKPIVLDGGLIVVLIAEVRVNLTHAFVWGDFIVVDRIAQADTPNQIEKVLDLRKR--TPQNIAHEWIVKASDTVQGVDTMNIELVTRALPTVSLRRPEKRRMVEYEQRSQQVERQILPERQLNKPFAEELEMAQSLTLKTKIVAAYFLVNWVREDEAVFITLVVDVFIKDGKKLVVSIPRGKDLIAPDVVVLHRSERLNAVGVSAVLIERAGITIVAVPEMRIVKRFLMYMELKMVMIGGPEEG-VKAWRVQKLGDSSRKIREVMRK---LGELTLDARKIPVELQLDRAQIVNSLRVLTKQLNGILEMVESAGNLRQMLIYVNPAVITWIAEAVDLPILEAVIQEVTIRV----NHVALLEKRPKEIPESILGAFLIEADFETRYHRYKYPIHAYG-HLVTQETLEKRLTRYLLIAEKFVESMLSMVNMRFSER-DDKGLLAELVKGLWVKKIRLSVRGICVIKQALSRGSGRIVA-VEGETHLMQLLEVAGYDPLKPITLRMKGESSAEKERAVFIK------------------------------------------ARTIVKNIQATEVLLKIVTLDTKVPTKAVGPDGNIARNPLDGSVSKIYVPCVFKSKPIVITQNLSPGVDKVLINLEEPDLKGVVYR-LKQTRAAAFVSFYVA-IGGLRQEQSSVVAGFRQGYAKAWVEVVFARIIEFGCLGSRAAYHGIALRTIANVAIISIMTDQPV--------------------------------------------------TLPDRPPVFSISVQSVAIPNEAGDNRSGKLETLQELYVKKNLAGHLGGSVMVQNVVIARYEARKLPDIVRAFLRMKKNPERMRQQQITVAVQGQVYGGTEGG-GNEVLQGVDEASLILYEVEIGPLGLKETPEYIVELLQKETIKGITLTKHRVPSGGLV-GGQTYPRAKVIHAAKDERLQCIILQAFPGRVGIAKVLPRV-----MRAAVASAAEHWQMALSEGRIPVHLVRLQILGLADLSL-LQFKQKQESAKLHVLRSGPIQYELIRKVYKGVALTDRVTQVRQVEISARLVQAQEKKEMPSVAKHIVGVIEKDSRLADQRALANQKKVNRAGEELQGGLSVVKTKSSKKLVKNPADYRVDLGDAV------------------------------------------GINASFLAILLIRADGAIETVPASAERSVTSPLSGAHLGIAL--DLMLHQTVRLRAYYRKGAGIDPFISVPMPVALATTFIPIR----YFFNSAVAR-KWAAKEKLDVFYLEILEESRKTIGGVEARAGFYLDRSPAFLGGVALTKLLPVLLIDIAGALQEGGHLKHVMGAVYTMHIIRVLLVQALERSSDCGGEYVHGIVYTFGLNFPI---LVSTDIVNYKYHLDEKFILARKHFRESCNGQENTVLKIE-LPRPELTLGGTPGDAGAMKIQLAVKGKSYDDKEDKDYGDDWKIAQWNYLYVPLPELYVSNNWKSHQKGWVYQSDSIDKPWWTLPSVGKLEDYHGQKDEQPNGPLD-EWDKAQFWPTFKIDVFTGITRTDLMAIQPIILPKFVGATSARKEVNLRGDVQLFAPIVLVSQVPIKHKTTLFQTEIEPKTLFIFKYTIGPIYVVDVLYELRTYFDVCRQRMPKRIAYKPMWFKASTDPNTLQWADLLQAKLITN-----------THRIRFRADVLHSPR-QPDVSHIKKGARVIPKGIAALQGTALAIIPVEAWVSMEQLKITELLHRKFATPFELVELREMLDIRVFTLMLIIDVELLIILFGIVEDKKRLERVGKDTKVDPIDEAREYDELIDVTKISVFFETVIIHVENIVF-GGTIEI-DTGSLLRIDSRGYKYLEANGRQEYHLTDVEVVISANLSHFT-VHAKKVPIIALFSEVPRMFESEKKDNAIIALYLTMLNYSKG-------VLFRKYEDYIYAWSLVRSTGSKGPKPALISAGS-YSELSVYLAIDELYKVAWYSGVRLRLDNFQGWGPPLIIDLEWI-------LSVSFYASPGTIINNTKTRYLGTLSLYRERDLVQA-LQPLYEMVKPRALLNLIVNKRLNIAE---------------SVAVLFRKVLDDGPIEVALIEVLGITALPMRIVIILADELA-REKKRGGANAYGTGMVTVDFPKRTAVSYRYGVYTAALVATVDGKLVEISIPVLTTTAIPPAVLPVIESRLSVFATIEINSTVLD-LLNLEENLLLKITGAAKTL-SLTLDRQEALP-SVIDDLLFG-----VLSDRLDHIGISLDEQIPDSKAVGSLEDLISDARCIADIRRIHPGGIDIEANDKHIAYVSAGVALAVIDAEFLPHVVSHVSIAVLLGETVVENLAAKSKASIAVYKVLEKGSKIVDHVGALILIGIELGKTPYVEANAMVHVDRKLVSHVRIEIDDPARDSKRMACKVEIRADIDAKDLRCVGAVRVRMADMIVKEYAAVLITLL----------------VIKVGGANFIEGIATRYFTVSLKEPRTFDVSLSEYMVRLHINSAIPDQQRHFIMLVTPLAAVQLIPDILAIDEYIRRRIFVLSSRKVERVLQHVPEVVTNFVKRLYLPVDPPEELLRNLRMSKIRILEYLRESAGVKETIRQQFGVAEVIRDKKFLQAERRFRADVGEATIDGTIQVCSCTVVHRL--------FRHNEMISRQSKDQTIRAVDIIMLTHSKFEIMFATNQVIRSLVGKRHTRTVDMGALITFRAVTGVYIALIQVDCLLAASVRREIDPRASLRTKLKLRILQAYFERQLHFYRQAGRNHQTDLLMTL-KRIRSSPQICIDKVITKIVPRKAHTFKEMILINRLKLIDVIEFSSLVISFTLQTIK-LSVALPDKTPAYGLKD-AIDHLIQATLNGTALRPRSASKKNLAYGAASKTYFDSFLIKAVIEGTFLQLIVDLMAQAKLEKAVKTRNHPDNRVIGLWTHMYEVANKR-TQE-----------ASDDTNHRRPVTAKRVEAGVSLHVRINKWGAE-------------------------------------------VRIRATMEPVVVGQVEVELERKDDFKVFFKIEEIDGRAEYKITEMAVDRKMIKNITEVYDGNSIRVTDKKIVDKAIKGITVKVARNLDLVLAALDLRALSIHVLPAEVGTEKKNFALIKIQPFDPENIEVQLEIEEAEALYVLTLSCAQTITLLTVATFDVIVLAPS------------------------------------------SIRVILGKPEEEKLEKFFIGAPLVVGGVYIENRAIVVRSKLV-------MQLQQEELDGEDKQTYKSLLKQEERELTIGETEMK------------------------------------------ILKGCGLEIGTILVERESLSPGIRRLRPKWIFVVILASFVVNSVTAFNLLLTSDLRPGYKCAVEAGVPGLREAESAARALTLQRRRYSWPIGPKTNSVPLTPKGVASQDITLEVGVYRFQIDILPM------------------------------------------HYSTVLTIRQHKALQGAQAAAKTKDKISLIRHGPAMAHDGRRFRLIVKVPSRVGNRPERISSAEALEIRRDGNKALMISKSLKKMMSTVIETKIVFVHNAIAEVKVNQVHITPKVRNESKSELKILRVTVGGTQVIGVRKEIAAAILYATKKFSIVVVDVEIVQASI--DVGGIDVIPDSVGEFFLILDGNTIEELTTSVEKLELQTRRRADLVISYFVSKYLEGYDILFIELVILLVLGPEKFQHDLHKCLELDLDITMDFDYGWKPYMRVYQILIAFLRIFVLLIDTRIDKLAESSFQPAKTTVRRGGVTSKMLGGFLDELSVD--VSFDREHERGLPVGRMAINGRCVMMMKSLVAIRTSAIEEEIRAWPRANSI------------------------------------------YREKAYQLQATKRSAVPVAPCERKSPSKLALDSASAQSLDIV------------------------------------------ATPPGERMESTMTAFRLSLLRRLLPQVVLNVALV--------ILLE-HEEDVVDAGELTTIPHVVGIIRRGEEGYLVKLAVIVL------------------------------------------
>Candidatus-Bathyarchaeota-archaeon-K_DeepCast_250m_m2_015
------------------------------------------DLNEECPISGEEFIDDRQVFRIKVYSKVKPELVILHQENAYF-EEVQTDLLKYVVAAKVSLMKLRAVMSMQWQAIPLFPKLLDK------------------------------------------YKKSDRQPRETILRGSPGPGVTTSLRPLLNVQMLP--------TFIPEKGGYLIKFLCGYTLKDNLTLDKNVNAKVLKIKPEEI--ILITDKDNLGCVTLAGESGDKSVPVSPNKAQAKFELNKSSRYSGGVTSQIKMTDHTVGHRYSVGYKQRVEAKDVLKLHGRLTDLSSFKNPEVYVEVQILKNGPLKEKINHRGGNLKISKSLSQI-LIIDTGERRLIGMYKKTNMRHS-GPKNERKIRNSVLEQ---KSPRVRERPLSRLTEAGKVNSGMHKQVVCRRAVTKILALPIKDFELMHKVTPSEKELIKYHAYQFWKIKPGDLKINSEASSYYV------------------------------------------RIYTVPLKEWAQRRSRTLKSVHEVVPVETIGIKSPHKIRVLDEILTPATVIQIGRLTEVMVRVRIGKGIITVPVRLLLEERERILLGRFRLNKISSIGISKILPSMDVYVADKRLADSESNEIYEDNSRALGRPDVETEIRITRRARKLSEKTIIKRITVYLFKEISE----EEKTSERIAMRTQEYILKSTRITGHVEKAVPHNGPQKKIKL-KQSYTFYFGVP-ANAYIGILGFHLMCNTFSILLGFDSGRPTWKRPNKKVWGKGVNHPEVLILTISNVREKIIEEAIGIL-KHELTYANEPKKAGLLSVKPFQNSAPKKRAHASIGAALKE--------------------------------------------AKIKVNKTHLITTVDIYTIDLLAKSKSPSIITIFIDLGKI----SNFQHEFICTNKDYKL-TDTKNINNISIFITDVKLNRPEK------------------------------------------ILAAYFILKFVNEEEAKLLEIIIQIIIKPLINYIISIPKGEELLAAEVSVLHRTEYLAAVGISAVFVQVLGITIVAMPLLEIKEKFLMYFEMKMVMIGLPKEEKADKWKVQKKENSSRRARDVTKK-----ELVLDTIKTAVTLGIDRAQIVNCIRFLGQAVESILRI----------------------------------------------NNVLVIQLRF-ELFEAMLGTFLIELDFETRYHKYRRKIYAYGGYTGVQETLDLHISRYLIIEEPFTNSMLLMLDLKFKDLFETKSVLAKFNELVTIKKIVVVVQGAAVLRNAFDLESGRVVS-AEGETNLIQLLEVAGYSPLKSLFIKMKKGKNPYDKKTAFLD------------------------------------------AKMIISDIQELEIAFKIVAYDADVPLKALGPDGNLADEPLG-------------------------------------------VAIYRQDTSIQFIPYYVELGNPIYESIDIYVRGFGESLATGWLEIISPRALEFGVMGARSAHKGIILTTISNTSTVALTIDDP-------------------------------------------YTPKYEEFTFNDRPPVQTTPVQQIACPDKLNKNKKVKLDQKKELLVSKNPAGKLKPLVQVMGILIAYWEKKFLPEIFKLYLK-----NRMKQDEIQVTIQGQMYTGLA---IEEVLQNVEKRCLIIREVEIGPVGFTQDEEYLIQLLEQESIKELDIIQQGTQLPGKI-AQMTFQVNLGIHACRLKVMKVIIFQPYPGVIGTAKRVPRI-LVIGITLIAAEASEHWAKAIEAAKIVNVMIQLEVLGISDIKV-YGFDDKNTTAKLESLKTKVIQFEIMQKIYKGISWLDKLTQI-----SVQLLQSQQKNPIPTVGKTVIDIVEMDAKILTEQNA-NLRKKPRQGHELIKSLINVPSTTEKEIVSNPADYRVRKGTAYAANLSISNRDILISTSEILTAVYAAHMKLRDIQLPLDHRFSL------------------------------------------LIDPIVKDISSLKTLYRKGAGIDPFIQVGLAVALATTFIIIKESKSFFTFGYLSK-KWAAKEKLDFFRFAILT---ATINGISV------------------------------------------LGAIVLMNIIRLLIVPALSDRLECGSEFVNKIIWEFADNFPI------------------------------------------EIDGPSLIQEKTAGEGMANRFQMAIIG---------------RVIQWNFIHIHLVNLYLYNGFGNLKSGFAYLSDGTDN-WWAL------------------------------------------------------------------------------------------------------------------------------IEMCAVEMPRRIASKTMDYSEETDPSTLQWTHILYEDFTSCGLQLRIDTWDNSHRIRFKSDVLHTKGEKPDVETIKRNARVIQKDCISLPGVALDIIPVEAWVSIEYLRVTEELHRSAKSPYEFAEPREMNDIRVFLLLLTIDLEIVLIWYKLVQDEGRLERIGRNTK-------------------VSFFEAVLIQIEDVVF-GGTLEI---------------------RQDGRLTQVKVIVSPQAQNFNKLVVDNLPIFALFSEVPRMFEYENKEDALKACYITILNYAIGKGAARVWTFFRPYVDYIYNWNFVRSTASKGPKPAYLSAGSPFPEFLTISSWFDTFGVRWYTTVRIWVGNYERWGPPILFDLGLLLDLILPTVAVSLHLFPKRVIEDTSEHYVAEIMLYNEKELYGS---PTYEMHDPKALIEVIVPRQMNVVSTQRMVHLIDMVGIGSQVFILFNQVIKEEPLKVTLIEVYAIEALPIQVAILTAPELIPIRKDEGGANAYNPGLVTVDLKKATAVEYRFNMQTGALQATVE------TVPVLTTTTFPSVILAYIEERLAIVLSIQVDIEIVD------------------------------------------IFYGVIRAEYSKKIATLLTENILNTKNVDKLRELLSDARCMA------------------------------------------------------------------------------------ILI-LSLGKSPIYQPKYAMSADRALVCKVKISLVDPKAVSVKIACEVRLAGELQAENTKSVGACRIRISKLLSREYAAVIIKLELRRAMVLRQAKPLQVSVIKAGGANFIEGIPVRYSSVPLKQPAVIDNKTGTYRVKLGLNTVIPNRERHFLMLCIPKAIVKVIPKP------------------------------------------PPEMLLRNLWQSTIRRLALLKPNGRLEETIKQQLGIRRVNITKKFLDAENRFRANLGVANIEGVRTICSCTVVTQLISASFAMEFRKSDMISRMSREQII-TIDVLMIIQSSFRIMYVTNTVIRSLINKRHSKEIGMGAIIAIRSTTGVYIAFLRLEIVIAFAIRKEVNPRAAIHYKLKVEILKPYYKREAKFDRQAEEGHNRSPYLTVERRIKTSTDVCISKVITKLVPRKCKTWKEMVLIRRMRIINVIEFSVLQIAFSLQTEEPIDMPIPEKTAAYALKK-VLDKTI----NGSALKPLSADENNIAFKAVSKKYIFGFILKALINGTWLIGIIDLMAKLEVQRTISVG-HFNDRTIGLYPKKHEIASKN-TAEWPSNAKKNSKRSSPSKQHKRVVEKKSVETGTIIKAILKKWKER------------------------------------------VIRIRVDVTPSAIGEPETKIMLKSDKTE-LGLKEIQKKYEYLVTNIAIETKVVKKITEIYEKNAIRLVGHKIVDKAIKGIIAKVSKDYAMVVCALSEHILKINVHPYDVVDKKKESPFVKYAPIDPESILVYLELKVANAMYVLVGSCAEINFPIPIATYGVYVMLNT-IDEPADVLKPLRLGTFSQPKQSENVQHDANDTVMATIPFA-SIPVIQAKNEEERLKKFFFGVPLVTGELFLERRCMVIRRII-LPNVERALQLNQEDDEKTEEGVYKALVESEEKDFMAEETELT------------------------------------------IIKGCGIELAMILAERESVAPQIRRLAPKWLFVMIISSHVVN------------------------------------------RRFDIGIEPQMDKIALVAKAIITQDISLPIGVPRLHIKVIAFTARVIENVRIVAYSSKVLAAMGLHTSRKTTTYNMLAREPKGKHFSTILTFFMFKALKPAKQIADWKDKVGIIKSGPAIASEGRKFNYILKVPSKVGRGPTRLSSAEKLELHRDGTKDLMTSKARSK------------------------------------------NVQIGGSIIMGVKKESITALMFVTKKFYITVSEIEIVQAAVK----------------ALILEGSSLEELTTSVEKVILFTVYRQRLAISYYTAKYNRGYEMALIELVIMLVLGAHPFQHDLHACM------------------EVYSEVLALMNKKVLLAGSQIDIILETSFQPAKNTTHRQGLSEKIIAALLDEIKLEARVSLDTE--------------------------------------------------------------------------------------YKEAAYELKASKRTALPVAPCERKPPDKQALGSAAEKLIEIV--AVEIFASAQDSSILETDMVNIIIKGVGLSATLKKQTGEGI------------------------------------------SMLEGSEAEFLDLDDILPVPFICKVIKEKDIKALVKLNILIKNRHEQIFSLRTAAKLISKGTIKGLKTIISALQYGNVPNLNSV
>Candidatus-Bathyarchaeota-archaeon-MF-10.5.5.11.1.24
------------------------------------------DLSEECPMKGEEYIDDRAILRIGVYSKIDYDALVINDENAYYQPELRINSLPYVVAAGVSIQKLRVAFASEFDSLPLFPELLNKEKKLIEKPIHDIKKLSEALDKRQAMPPDDQVMLSEFSSLSIT------------------------------------------TTFMPFKSRLLITFLCNVLLNDGRIFDRNLKSNTIKIEPSKIIIFLITDKDNLGCASMAKESGDNPTPVNNKKAQKRLELGRAQRYSGPHSSHIKLKEETISHAYSIGYTRRIECGDILKLHGRLSEFKALKNPVSTREPQDLKHGTLADSGRHRGGEFKLSSSLSEMKLNVETGEKAIVGIKKMTSQRHTGGAKKQREVRRTELE------------------------------------------------ELKHIITKKDEILLKYHIYQLSRAKPGDIKVKSSAIAYYVIIVTNVIADKWEEYSNAGEHPKEILDLGIRYRMFHVDVIDDI-FYTINLKDWAPRRAKKVKDVRDVKNVEEISIKKPRKIKIADEALTPAEITQIGRVTEVMVRVRIGKGIITIPVRTLMEEREKILMGSVKLERISSTGICSRIPRLDAYVANKKIADTDKGHIFDDSPKALKRPGIETEIRIGRRHRAKTRK-RVFKITPYLFRHLESKVEHEKGTIARLALKEKQYIIKTSDSSCEIEEAIPYNPDKRE------------------------------------------KPSWTRPSRRPYSRKYGHPEIIILEVATVRLRIIEHALGYLPSFKTEFANAPRIAGLMTLKPFQHTAPKWIAVSSFGGDLVYRLFYAAALGKDGRNKRFFAIGAGE-FLGLIAPIVVDGAWAALLLL-PGVKDYDYKVMADFVLREKF--LKIPYKEEKIVDI-----TPFNIKNEFILRSSNQLVGRDTRNLRIIVNMMPFIRIVRPEM------------------------------------------VIAAGFLIEPE-IEEAKLIKIILELSLHNASRKFAIFPHGGR------------------------------------------KFLMMMEMNVIMLGLPDE-EVEKWKVKELEKSSRAIRDVSRK------------------------------------------VNAAGWIKGKMTFVNEPTISWVAGSVKLPILESIVQAIEANI--------------------------------------------------------------------------------------QKDLFAELTEIVIVQRIHVVVKGIVVIKEAFKKDAASVVA------------------------------------------------------------------------------------ARFVVHSLQLVEILAKIVANDVKVPFTPVGPDGNIANDPLSNHVSKVHLVYVIKSKSITVDSSILPTSDKVNIALEEPNFEGIVTRIKYQSTSLYFVPYYVKIGNSVNVTEEIHVRGWDEGVAKSWLDIIVKRIIEFDTLGSRSAYHGTCLKTLANAAIISITLNDP-------------------------------------------YTPEIQEATIGDRPPVLTTSVTEIAQPQLISDNKSVKLRVIK------------------------------------------------------------------------------------------------------------------------------IGRPTYNLADVIHMARRPFLWRQIIQSFPSLVGTAKRLPTLPMAIQMKIAAAEGSERWQCVLEGASLSVTIIQLQVIAITKIDV-IGFKDKQESAKLNILRSGPIQFEIIRKIYKGISWIEKLTQVRKMEISVNIVLAKEKKEMPSLVEKLVGVVEKSSKLQEQKN--GQRKKARIGTQVRIGLSNVPTVTKKEIVRNPSDYRIALGDAI--NLSVLNIAFLLSAAGLITSSYAAQVIL-DMKIPPEHGFSMGVCANFLAILIIEADGAVEIVEATTEEKVTGILSGALVGMAL------------------------------------------------------------------------------------------------------------------------------MGAIVTMHIIRVLIVQVLERRVDCGSEYVHGVIYQFGDNFPI------------------------------------------------------------------------------------SVEWQKHLAVKLDELRFQEGLHKLMIGVLYNKSDTDSPWWAL------------------------------------------TRTEVLTAGMVVMSKFVGATPARKDQDLRGDVELFAPIVRTAQIPIRHRTTLFQTDIEPKTLFNFKYAVGPIFAIDILFDLREYYEMCREIMTSRIASNPMWYTENTDPNTLQWTQLLYEDLQAHL-----------HRIRFRSDILHTKDETPDVDHIEKGAEVIKREFAALNGIALTIIPVLAWVSMQYLTIDDFLHRESYSPLPDMDPRDANSARTYLVIELAGIRLVQKLAEFID-EGRLQRIGRDKK-DPIKRAKEMDELINVVRIVKFFETVIIHVEDIVF-GGTFEIQQQGTALYVDQVGYKYEKAEGRQAHFVSDIEVVVAPMKLNFNDVQATNLPIIALF-EIGIVFEKQKNKEEFIPFYVGDQNHTAD------------------------------------------------------------------------------------------------------------------------------ELGGILQAYSPRAVFECIITKRLTAV-RQYHYAAPTKAMVGM-VTIGFNKTLDEKSINVTIIEVLGIASHPMRIVTILADELIP------------------------------------------------------------------------------------LLLKIKENLLLYISSAARTI-ILTLDNSDLIEKTVLPDILLKITHQAIISSLRQMIGTYLEDCVIDTGDVTVYGDLISDAQCMA-----FAGGLDIAVNDLNLAYISSSIASFLITEEFLHHVVSH-------------------------------------------------------EPNVVIDADRALISKVKIELTDPTGCTKKIACEVNLAGELDAEYTLTVNACRIRIAGMISEEYGAVIIDLE------------------------------------------YFDLSWSEYIVRLGLNSAVPDQERHFMMIVTQKSACQLIPEVLAVDEHIRRRLFVVSSRRVERVIQRLPEAVTNLVKRLFLSVDPPEALIRNLLASRIRILSFLRENANIKETLKQQLGVGSVMRARKFLEAERRFKAEVGLATIAATVQICSCSVVERLITTSIAI-FRFNQMISRQTRAQIMRGLDVLMVRLSKFDLMFVTNKVIRSL------------------------------------------DPRAAINAKLKLEEKTPYYEKGHGFHRVANSGHHMSAYLTI-KRIRSSIPVCVSRVITKKVQRKCPTWHQMILIDRMRIIDVIE-------------------------------------------------------------------------------------------QLSKKTTTRSHPDTKALGLYPKKYEIADKK-LDK-PSKQKKATILKSEKRKYRSSVKAKKVETGEMVHVEMDRWDKQIFTFIASQGMSQIENVGGELHIFCFHTETP-------------VRVRAGLAPRVLGEADISLKMGTDEKKRFSIAEIRGKFVYK---IALDRKMIKNITDVADQNAIRITDSKIVDKAIKGITAKVSSNMQVAVVALEERLLEVDVLPADVGNKKVMTAIVKIKNVKPISVAVQLELNEAESMYVLMESCASNQNLLSI-TLGILVMFNP------------------------------------------------------------------------------------LPEIEQTFQLQQEEKESEEKGAYKNLIKQEERELTVGETTLK------------------------------------------IIKGCGYKLVAILVERESIATGISKLKPGWIFTVILASFVVN------------------------------------------------------------------------------------SAKALSNLRLLIKAKNIIAAVAIWTSQKRARQAMLARESKGK------------------------------------------FKHILKVTTKVGSEPERLNTAESIDIRRDTIKNFMISKSLKKLISTVIEKKITFVNNAIAEADVESINITPRVKKEFKSDLRILRVKVGGSQVIKARKEYAASILHATKDFRITVKEVELVQAVIKVDIGEIKVLGDAVGDFRLILEGNILEELTTSIDRILLQTQRR------------------------------------------EHGTDIE-VAKYPILRWVGIAKI--ELPKLLVAKRGPVVGK-------------------------------------------RGLPTGILAINGRCVMTSKKLILFRIQAIEEEIRAWPRAND-LKSIPYMEKAKFQLDDLISSALRLITRVRLRETMHGDPIVGEYKEKALQVQATKRTAVPIAPCERKNPSKLSVDSATSEPLGLLQTAFGEFCSAQENRILKTNMIKIIIGSVGLSINLEELSAADIETPPGERLESTMTAFLFAINRNELPKLILDVALTRATIEVGQMLIENKEITYFELEKLFEIPHLCNVVQKDEEGVIIELIILVNTQHKNIFSLRVVANLVASGTIKGMQSALPELQFALVDKLNSV
>Candidatus-Bathyarchaeota-archaeon-NIOZ-UU69
LENFLVRTMAKKLAKFGLATDGIDHTVKAVA-----------DLNEECPFTGEEFIDDRQVFRIKVFSKVKYDTLLIHEENAYYSADVSTKLLEYLIGAKVSLQKLRGIMSMGFAQVQIFPSLLHK-APLVDQPVHGV-KMARALAKKNAMPPEDKKMLAELNNLKVTHKQSGRQPRDTVVRGRPGQGVKASIRPLVNVEVLPISS----ARYVPEHGGFLISYLCGTTVTGGKTLDRNIESDVVKLDVGEIFFIYVTDDEGLGCVVLAKESGDVSVPVSPGKAQARLELGTSQ------------------------------------------DLSSMKNPEAYVEALNLKKGPLKAKNVHMGGTLVVSASLSQI-LIIDAGERRIIGLYRQTTMRHSGGPKKERKVRNTAFEK-------MREKGLSRLAELGKVNSGMHKQVVEKKAVRKTVAGLIR------------------------------------------IIVSKLVGDKWEPFSKAGEHPKEVLDLGVRYRMLHVDLIDDIRIYTVPLGKLVPKRAKTLRKVHEIVTVEAIGIKKPRKIRVLDDALTPATVIQIGRLTEVMVRVRVGKGIITVPVRILLDERERILLGRVKLDKVSSIGIADSRPSNDIYVADKGMADTRAGDLFED-------------------------------------------------------LKVEDWVIKTTRTTGHVKGAVPYNKEKVILNSDEQFQI-VIGIEYPKAAAGIGDPEIFVGAFAAL-MGSGGRPEWVRPNKKVFSKAVHHPEVAVLTVGTVRRAILKEALGILPSYSLEHVNVPKKAGLMTKKPFPHAKPRNAATASFGGALDE--LYAATLGRDGPDKRLSAAGLGQ--AGFLKPIAMGLAWGILLLAQIEVDLTHVLT-AEYHTAERLAKAQTPHPQTRTIDLDRP--SPRNVRHELIAGVSNSHRAFDSMKIEAVAIILPSVALYRPEK------------------------------------------VVGISFLAAES-GEAVALLRLIIEFATRPEMRTFALIPTLGELLAAEVTVLHRLEELAAVGVSAVFVEVMGVTIVAMPLLAIVDKFLMYFEMKMVMVGFPEDEMADRWKYDPRGNASRRIREVMRK-----DLVHDTVRLSVGLGVERAQIVNSVRFLGRLMNTILGITNVAGDLINRMVIANQATVEWIAGAVELPISLSLIQEVKAELDYLNNEVLALQRL--GVFEAFLGTFLVDLDFETRYHRYKYPLHAYGSYHRVQDTLDKHLGRYLALEEAFIHSMMLMIEQRFTKQYKEHSLFASLHEAVDIVKIVVVIQGISIIKETLEHDAGRIVAQMEGETNLLQLLKVAGYSPLRSFYVTLRRGTDFDKIKAAFLKLSIACKAKEGLGIFGLRLALVGLVYIFVE-------------ARTVIEEVQDLDIALKIVAYDVEIPLSVLGPDGNIADEPLDG--DKVYAPSMIKSKPCSVDSSFSPTIEKVVMNLEDPEIVGVI------------------------------------------VDIILPRAIEFGVLGARSAHQGVALQTVSNVHAISLTIGEA-------------------------------------------YTPEREEFTLGDRPPVLSISVGGLACPGALGRNKSVKLRQLAQLLVSKNPAGKLKPLIQVQGIVIAEWTKRLRPEIFKLFLHL------MQKDEIKVTIQGQMYAGATKEEIEEVLQNVDRRALILREVEIGPVGFSGSEEYTIQMLVKESVKELDLIRNNPPSAGK---NMAYEYTLGIHAARPRFLKVQVFQAYASTLNVAKRFPRV-MCIMMTLIAAGASEHWAKALEQADIVNLIIQHEVLGLSDLKV-YGFDDKNTTPKLVKLKTKPIEFELMEKIYKAISWIDRLTQIRKYELTAELLGAKEKEPIPTVAHSVIDVIEMEAQLLEERDL-GIRKKARAGGELVK-LANVPKTTERDIVENPADYRVRRGHAV----TVRGRALLIAAADVLTATHAAHLRLFDMEVPIDHRLRI------------------------------------------------------------------------------------EGGTFFSFGYLAQ-KWAAKEKLDFFRLAVLIGATSTINGIMA------------------------------------------LGAVVLMNIVRVLLVPALDRKLECGAEHVYGIVWEFGDLFPV------------------------------------------DTDNPDLTLEQTANEAATAKFQLALQG-----RGKRDYSQDW------------------------------------------------------------------WGGIHFLGLFEVKIYTGITRNSMLASKVIVLPKIVGTVDEHKEEILKGDSEIAFPIVEIKKLGIYHQSTRLNTDYDSKPLFEFTHTIGPVFSAEVITAMREV------------------------------------------TGLYVDTWEKAHRIRFRADVLHTKGERPDVDNIGRGAEVIRRDCISIPGVALEIIPVEAWVSIEYLLVSESLHRSGKSPAPLAE----NDIRVYMLLLIVGLEIIFIACALIEGEGRLERIGRDTKMDDLEDAFELDELITVVRIVTFFEAVLIQVEDVVF-GGTLEIEEEGPVLMMDRQGLLVDTDTGRQMHLVTMIKVIVSPQMTNFN-VTVKTMPIFALFSEIPRMFEKEEGEDAMKALYVTILNYSTG------------------------------------------PEFLVISSWFDTFGVRWYTTVRIWIGNYERWGPPLLFDLGLLEDLNLPTVAVSLHLFPKRRIENTVEGYFAEVMLYNEKNLVGAELGQTYDMKDP-------------------------------------------------------------------------MEEEKGGANAYGPGLVTIEHAKATAIEYQFKMQS-ALQATVDGKCVEITIPVLTTTTIPSVVYGFIERRLGVVFSIKVGIKIAA------------------------------------------IFYGVIRA--AKTIAVLLSENVLNSRRVARIRPLVSDARCMA--DQVQSAGIDLVNNNLTRVYVTSNVAKIVMDGKFTPYMVSHIAVADLLGTSVTSQISASSRTNIAVIPIPDRDKKKISHMRALILVAVQLGRSSHYEPRLMAEVDRRLVCKVRVSLIDPEDLSKK------------------------------------------------------------------------------------VIDNIEATFRVKLGLNTVVPNRERHYLMLCLPLAIVKTIPKPLSVDMFIKRQTMVASSKRVHGITYHAAEVVTNLVKRLYLTIDPPAELVRNLWESTLRRVAFLRERSNLQETVKQQLGISRMIRAKRFVDAERRFRADIGIANIEGIRDICSCSVVTKLVSSSFAMDFKRTDLISRMSRRQIVPKVNILMVIHNIFRIKYATNRVIRSL------------------------------------------DPRAAIHHRLKVGIITPYHKRGAGFDRQAGVGHNRSPHLTVERRIKTSTEVCIKKVITKVVPRKCNTWREMVLIRRMRIISVIEFSALQISFSLQTTKSVSMPKPEKVPSYAIKK-VMDKTIESTL------------------------------------------IDLMARLEVEKKVEVGGHHNARTIGLRPRKHELATRK-TEKWPGKSKRFPKRSSPSKQHRSPIRRKKIETGSVLRPMINSREER------------------------------------------VIRIRVNLDPKAVGEPETRLKQDSETK-ALGLADVKKKYEPKITNMAIETKVVKKITEIYDRNAIRLVGDRIVDKAIRGIIAQISRTYRLIVCALDRHLLPIQVHPYEIADRLVKAPFVRRKPFDP--------------IHVLVESCARLDELVPVDTYGIYVLLND------------------------------------------AVPVFQGKPEREKLEGFFLETPLVAGGLFLEGRAFVVKPVL-LPNIEKNLQLNQDEREKLDEEKYKALVEAEERDFMATGAELS-------------------------------------------------------AERESVAPGIKKLQPEWMFVTIVSSHVVD------------------------------------------------------------------------------------VSRVIENIRIVMTADNVMAAIGIWTGRRSAIYTMLAREPKGKHHSTVLTILRFKALKPAKQVADVRDRVSIIRSGPAAASEGRKFNYILKLPTKVGRSPFRLNAGDRIELRRDAQREVMTSKARSR-------------------------------------------VTVGGLALLGARKEAITAILFVTRKFYIAVTEVEIVQAAIKLDVGKITVIRDTVGQEALILEGSSLEEITTSVERLMLFTAWRDRIAISYFTGRFNDGYEIALIELVIMVAVGLEPYQHDLHACLELGLDVGYEADFRLVPLAGVVAEVPAVVVVGVLYSGSRVDV-------------------------------------------RGLVTGMIAIQGVGVLIRETMIPYPTQAIDEDVKAWPRNTRV------------------------------------------YREASYELKASKRAALPIAPCDRKPPEKQSLLSAATELLEIL------------------------------------------------------------------------------------VLLEGDSADYFFLDIL-IAPYVCNVIMEGEVRALIVLKILVKNRHDSIFSMRTAAGLVAGGTIGGLTTVTSELQYGAVPGLSSV
>Candidatus-Caldiarchaeum-subterraneum
LENFLVRPMAMRIANLGIATRGIDKYRAVAAIDAGYYISEGLDVTEECKLRGAEYIDNRGVLRIAIMSKANYNILVVHDKKGYY--KVEVELIKYVVAISTAIHKLRVLFACGLENIPIFSQLLEK-RKLIGKPINDLKKLAPALAKKAPTPDKKAVDIAELNRLAVTMR-ESRMRRELVARGFPGQGVVNSMKPLPGLQVAPVA-----LNYVIKPGKLLTSFICRNHVRGGALLDRTFGAKTLKIAPSEIVIILITDAEQLGCVRLAAQSRDKPAPFDGNVAQKELELGRAQKYPGPKTTKMLMTESTVGHRYSIYFVTRLEAKDIRKPHGYIKALNALKNPPAFREPRNLKYGPMKFHVMYAGGKLRITPKLASI-MVLDQKQQRIVGYYLKTSMRSSGGPRKLRKVRDSEAKKVAGQSFRYGSRRPDILRKPGRVAPGSHRHIVEKRGVE--LILPI-DTVLKHVLSPEEEELLRYGVDKLYHRKSGDIKIRSEAAYYVVMFISRVIAHKWDEYQREGQHPRDVLDLGFRYRMFAVNVMDELRVHVIPLGDWASRRTARVKEAHSVKPVEILSRQSPRRIRVLEEEPVPAVVEQVGRVTEVTVRVRIGEGVISVPVRILMDEREEI------------------------------------------TMRALKRPEIETEIRIGRRVE-----RRMRGIDSYIFKSIKS--------DEKIALSIDAVVLHTSRLVVNVDEIFPYNLERPKLGPYEGADLFISGIAVPNKSFGILGQHMVIKGISVA-GFASGTPSWVRPSRSAYSKTYGHPDVLVLELSRLRQEVFEAARGFLP-SRTAYANAPRLAGLRTLKSFPHMSPKWIAATSFKG-LRAREFYAASVKRDGRDKEVVLAGLGM-LFGVLKPVLLSAATSLFVLASVRTPEADVVAYADFVSVMRILQFRIPRGLNKTVDIRKP----------LLVKMNK----VSTRNVKAFSIV-DG-VMVRPFRRQMAE--AEEQQRELAVLPERQLNKPIAEKVETSQTIDLLIEVAGVGFLAEAN-PEEAFILDLIVELSFRDNRATVYELSV---------------------------------------------KFLMVVNLKLLKL-FPDDEKARKWNAKAKNDGSRRIYDVSKK-----DLVYTAKKLPVQLVLTRAQVADTLRILSYKMRTVVKV-RMAGDVVAKMATVNMAVIEAVARGVDLPIHAGVVQQVKVEI------------------------------------------YGYQKHHKIQETLTERVRRYLAVYPQFLDSMLMLLTENFPQR--RDVLFSPFPQ-LEAEEIRVHIKKMCVIREAAAPGEGGVVS-ISDVSNLFTLNSVAGYRPLEIVSIKVETKITPRKQKLLLDELQLFPKEED-TGLVGITFISIRLVHVAYAHLNIVEASMIAAKAKFVVK-IQEVQVMLKVLARDVELPKKLNGPDGNIAEEPIYGSVSKENIPCVVKSKPLVIDVSMGPNVDKVVLDVQEPNLRGVIASRSTQTCSAYFIPYYVK-IGDV--EKGPISRGFRESFASVWVDVIVPRAVRFGVLGAQAAKMRVVLRVIANVVVISSTLDPA-PLDRVPLIYELHHDQLRLDYAFFYTDQVAPEAGEVFDWSGAYYTTEYEEITLPDDPPVQTIPVKNVAVPEMLGEKRNIKIEHI-KLLVQKRAPCKYNPVIKVLGIVIAAWSKRNPPRVIDLFLK---SPRRMNNEEVETYVGGEIFIGEQEEKPEEVLQGAEEKSLII------------KYDLVVELLQKTTIKNFPLVKKKETTPEK--AGMAYDHPELIDAVKENYLETHVLQAFPGRVGRARLLPY--QVISMVTAAALALEPWQKVEEACSLPWEIVELEALGIDEVKVNLGYDEKKEKAELNTIRTNPIQFKLIKRVYRGMSWIDRLCE--QEELLVALLEAKERGKIPTAASKVLGVAVKDTQLNQKRRL-------------------------------------------APSVSVKGVAFLVNSAGIVSTTFAGLVSL-NMKIVPAHTVK-GLTKRFLAPLIRDADGAVAVTEATVEKEVTGPISGALTGMTI----------------------------------------------FYPFSMLAQ-KWAAKEKLDLFELAITIGHMRTLDGVDA------------------------------------------VGFLVTLNIVRVQLTFAIERKVECGGEFVNGIIYQFGENFAVVIAVVLLEDLKHRNVADKDRIVGKKNMKTLCGKPYNFNKELEEEHESALLIEDMAG-GLTSKLQFAVEA-----ENGRPYCNDMFVEWYRRLHM-LTTLNVYANVGRGVRGFFFKKTVIDDPWWII-SVGALSDYHGQDCTQTLGPVDPEWSKSKFWPTFPMKVAAGI----------IIFLKFVNVPKTSKEAQMKGESRLAFPIVPLDKLEVRHKSELLNTELDAKPLFKFENLIGPVFCLEVLAEIRDVWRIRYKKMPRRIAYKPMLLRESTSPQTTFWAHVAYYELI-------------GHRFRFRGDMLHTRGEKPDVDHVNKNAKVIHPHCIAIAGLGLDIPPVEVWVCYPYLHVSELLHKEAQTPQDVTHPREFQDIRIYLLVRLIEMRMILATLTFIGEEGRLL-------VEPLEKVLNADELIKVVRISTFYETIIINMKDNVL-GSVLKI--RGSDLYLDKNGYKYLRSKGKQDHVVNDLYAVITPQKENFSEVHFMELKVVALFVEIPTVFENLNSEEYITPLYLGDVMHVVREGGLQLFLILRKYRGKSYEWNYFVATGSKKPKPVVLGGGSRVPELATLTAWFETFDVRGYTTIRVWVEMYEGWGPPFLLEFGWLEKVLLAMVAVELHLPPRYRISDTVQRHMGTVMLYREKDLYGNELQPMFEMKNPRAVLDGIVSKNLTLGEEDRQSMMNVATRIGTEVIIIFRKAFDEEPIEVAAVEVLAVRALPIKIVEVSARGLVPFASQLGCANAYGTNIITVTGMKSTAIEFRLALSG-ILVATVD------------------------------------------LGLELTDSLAANIKGASKTITELTLDS-EVLKKTLLPDILF-IFSYVIRVATSNMLGALLSQPTLFSSKVDALGQLVSELRCVA------------------------------------------IDLAALLGPTRMDGIASRDWKRILVIDLELQGVKLVSQAEALVLVAVELGASPVYLPNYMLRLDRRLRCRVVVALRDP------IACEVRLEGKLDAQHLDTVGAVAIKMADFFAELYVAVILKLRERHRFRIRLKTPMQISVIKIGGANVVEGISVRYTMAPLEKPKVITRIEGSYRVPLGVNTVVPNRARRYVMKVHLMGSVLLIPPPVKIHEYIRRNLYVLSTHMVQGAMLNIPEAITNCVRRLFYTPEPPEELMRNIWQRKYRLFELLRQGATLKETIRHQLGVGKVHR-RRFLEAEKRFKVDIGTSLIEAIRNVCSCSSVQRLVTSSVAVLLRYTDMISRASRAQRIKEIDILMVTHNKFEIMRATNKVIRSLFGKKHSRQIMMGAIITLRSVTGVYIALIQIDALISFAVKREVEKRWAVEATIKLDIKRPYYKHETG--GVVQYGHHRSPYYVL--RIKTSLTVCIEKTIVKVIPRKCKTWKQMILIDRMRIIDVIEFAMLKISFSLQTEPPLNLHRPDRVPSYALKE-AIDRTLEAA-------------------------------------------VDYLALLHIEKPINRKSYPDARAIRLRPRVLNFAKKARTEK-PRKQLRYPLGSSPERKYRARLQKKMVESGSVVRIMINKYEED-EAFRDEEDVAGIEKFIREANISCFHEERPVTLKVEVVKVILVIRIKVGLNDNALGRPHTLL-V---------VTEEQQKYEDRVTKIAVDIRLLGKIFKVYTVNLVRVAGKKIVDKAIKGIAVKVHGDLGWVVVAIDERVLDVYVMAAEVATDKKERAILAMLPYNLRNVRIKLEKNVARDMYVLLEGLA-LGEYFPVRTVGVMVLLDG------------------------------------------AVETIQEKPEPELLEQAFMGVPGVVGGLHIEEQCQVIVSVLKIPNVQQLLQLQEEELNEENKSAFKPLVQEEERELTLESAAIE------------------------------------------IIKGCGIKKETILSERESLAPGIYREKPDWLHVVILATFVVTGVTSVKLLLTMEVTTTVTSIVELGIPGRREDESAAKYLYLERRHYAIPV--GMNSVALNKE-VITQRI-LEVAVYRYRISVLA-------------------------------------------------------------------------------------LRLIVLLPAKIGNGPARLNTKQEIEARRDGIKETMTSKSLSRYITTVIESKLVFVDKAIANVKVDKVNITSEVKKEYKSELKIFEVNFGGRLAVDVSRAKLVSAMSSTKGFRIVVQDITRVQAAIKVEVGGISVIGDAVGELVLILDGSTIEETCVSVEEVVLPAEYAVQLAISYYTSRIDKGYEIQFAELAVMLKLGLKSFQHDLYKCMTFGVEIGFLGDYGWIPYGNTFAVIELLVRLFPLNTGSHVDLILTATLKKSHHSPFRGGTPEKILATILDELALKAYVAIETLKK------------------------------------------IKAIPFLEADRYQLYSMVSVGLRLIVRVDLRETVYGDPVMEAYTEAALEVRASKKVALPIAPCERKSNSKAVLSASAKGYIEIIQTAIPTFCSAQKNNIPHTDMVVIIIMGVGLNATLQENKAEAIRCPPGKELGATMTAFIYAIHRKQYPRLILDTALARALSYAGRSLLRGLDFGVVDVEWVVGVPRVASVIVKV-VSPLVQLSVLVITQHKKVFSMRTVTRLIAGGTIGPKTTSEPPVTYANVPELCSV
>Candidatus-Ethanoperedens-thermophilum
------------------------------------------DMSEECPMDGEELVDDKAV-CIGIHYKHTYKTLILHDEGAYYPQDVHLNKISYVVGIDIALQRLRMSITLELDYVQIFPALLEAESPLINKPIHIKKKVAAAIAPRNTMPDNDHQMLVEITRLRVTYKKTEREPRRTIVRGRWATGVNKSLRLMVNVEIFPIKSGK---YYMLSPKGLLLD-LCNTTIKGGKVLDTNG-GAPLILSPDNIIYLLITDPECEGCLSLGPMSGDISYPADPKEKQKFLELGLAQ------------------------------------------DLTSLKILAAFRGPDNLRNGPLTARNSHESGEFKISPSFSEVRTVIDTGEQKLIGLYSKTTLRPSSGPKNLRKVRKSGLEYIEEKSERKRARPVSKISEVGHVIPGMNPHVIDKRGVANSIAFPLT-LDTNHILSDEEALVLKYNIEQLKKEGAGNIKVKSAAAIYLVMIVTKVIGSVWEEYTKESEDAGAVLDLGIRYRMLHVKLVDM-RIYTIPLRNKTPRRARMVRVLHEIKKIEKLGSSKPSKIRVAL------------------------------------------------------------------------------------NNRSLKRPEVATDIRVGRRARARDIRYKIRGVDAHLYRHIES------------------------------------------LSPLERAETAVVGVL-PLKYLALIGIHILIHLL-SIVGGSTGKPSHKRPSKKAYSLRVGHPETLVIEIGTVKSLIETHALGILR------------------------------------------------------------------------------------SQV-VKMTHIFCHADYYVVNPLIRAATIRALEKDIDLRIPFMTPHNLYHELIVTASNCQNGIDTKNIECINHFLEEVSLLQPEMRRLQEASAQEQKMDAQALPERELTKPLVEQIELAQSIDLKLR------------------------------------------LIAPEITVIYRTHQLHALTLHAVLVSKMGITIVAIPNLELLDKFLMYLKIKLVML-MVSDYQVDKYKVDDLENSSRFIHVVMQKKQLLEELAIYAEALAVNLEIKPARIADIIRIYAEDLKQILDVTNLANDLAKKRNIVNPPTITFIATTVDAPVILSIVQEIPVQLEYVTNKVIFLERED-TILEYIVGTFLIDLDFATRYHGYK---VAWGPYQKLQEVMDHHKRRYTVIEEEFINALLLMIEEKFYERHTDATVFVNLITEIVLNNLKIVISGICVIKKSLAEDAGRIIA-LRGESNLLKLLTVATYDVTDPLFVRTADNHDPIEIELIFKAVDCLADKTQNCKLLGVLFISVHLIYVAYSTMEWVSSMSFAADVHDVVTNIQLLEVVMKIVSYGTDVPIKPDGPDGNIVFATIDGKTTKEYIPCKLHSKTIDIDQSIAPTVERVLIDAEDPELKGISVQIIYQDAGAAFIPYYVHLGNKINECKKPTIRGF-ETIAAR--------------------------------------------------------------------------------------TTVYEDITTGESPPVATIPLENLAQPDELNSLGELNLESIEELLVRPHNAGQMGRSIMVMGIVISRYDVNELPEIVRDFLRIE------------------------------------------QEIEIGSRQHKTHETLLIEALINESIKGIEIRKRHSKT-GTIRGQRTYEVVHCIHAVKLVHVKREVVSAFASTVGTAKSLPSVEQSIELRLAAAMASNKWQKVLDQAKIPTALVVYEVLGIEEIKI---FEDKDDSPNIITLKTKPIELDIISRAYSGISWYETMTEI---QYEVEITEAEGDKEIPSIGVTIVGVIAKEAELKVAQQLQ------------------------------------------------------------------------------------------------------------------------------LQSLVAEHITSFTAEYRRGRKTTEYLHSSFLSALAHSIYIIT------------------------------------------EANYYCDRFPERAGSLRLIKGDSVVVVEVAGVFEFKAKFDIL------------------------------------------------------------------------------------DKPGPSLVGGDLSARALTYKFQYAVSGD-IEVDETRNFAGDMRVAMWDLLSVDIEELHVSKGLDKHQKAWGYKSDGIDDPWWTLPSVGAIEDFNGMKCECLGEDINHKWSLVRFLSLFDTRNYTGLTRSGLLAAKKIILPKLVRAISEHKTESIKGDVDLVVPIVILK------------------------------------------------------------------------------------CQVRLDTWHKSHRITMQGDILHTVGETPDVDHIGKGAIVLDM------------------------------------------------------------------------------------LDAKKEVKVMDKLVIEEHIATFFMVIIINREDVVLPSGTLDI--EASVLFIDRAGYKYREKSGRHKISLSDLEVVIGPQKYNFTEVHLKTLPVVTLFGDIPTIFERATAKNHIVPLHMASLGYATKKMGLKLIPVFRRYLDITHNWDYLQETESTGPKPKIVGGGSNY------------------------------------------DD-KIPSIALSVHLQPADVIEGTVPHYFGSVTLLKEKDMVNNELGEGCEMFSPRAVLDAVVMKRVTVAEKSEDTLMPKISQVGTTIIIMFSETIEERPLEITLVELHAINLIPFKIIVVKADELLPIEQEVGCANAADTEVITVA-DKETAVRYRLPVVTIALVSTLN------------------------------------------LLLKVAESLFLKVRGALKTIPTLTFDD-QILEGCIAFALLFDYFYEAALT-R-KKIGLEIDQTMCDTSTVSKLKLLLGSARCMAHFDELGSGGIHITINDLERSWISSNIARIVINGEFLNHIVSHIEVARLLGMSVVSEIASSDKKDIALVGIQETGSRIVDHSFAVIMVVLDLGDTPTVEATVIAEADRGYISHVKVKLKSPTKESKSIACENYLAANLDAKHTLCVGACRIRMAAFISKEYAAVITSLEKRKNFARRLDAPHEIAVIKVGGANFVERIRVRFIAVPMKDPVEFEGIKGKSIVKLHLNDQISNVERYFLMLCVPDGAAITIPEPLSQKMFVRRRLYILSARHATGTTLRIPEIITNTVKRLYL-LSPPEAFIRNVWIKKYRALTVLKEEGSLPETQRQQFGVNCIMKYRHLLESRRKFRINFGQDPIRAVNTVCSCTVVVRLITTNFAT-FRKTEMAARTSRDEKI-DVQILMVQMSKFEIMCATRRVVKSLMDARHSQNISMECIITMDVIVGSISALIEMPALLAYSIGKGVDQYKSLRVSLRYDIMRPFYGKG--IGKIAREGHKRTPKTVMEKRIRAGPAICVDKVITKVVPRKDGTWHEMILIDRLRLIKVIEFPTAQINFSLQTEDVLRLLMPQKTASHGIHEVIIDSELATSINGSALKRMSASQGNLAYQASAKQYFHNFILKALIKATSILEIVDLLARLEVEATTQRGQYPDMKTVGLHRRKYELTSRSKGDRGPRKQKAFSRNGSSETKHNAPVVRKTVEVGTVRHPMINTENRRIGSFAEYDASSGIENIVNRLNIYCFHNEKDVVKTLSVILVKIAIRIRVNLDLKVIGEIESSLELVTDYAENTTIEGTNKKYAYKVDDIAMDKKMIKHVIEIYDENVISIEGKRILERAIKGIVVSVSKDIHVFVTALNFRLINVNVVPAKLATAKKDKAIAKIEHIDP------------------------------------------LEDPSESISATQKLGTHAQPSHTENLEHDHNDIIVTTVPFSTAVSFVESKLKPEKLRSCFLGVPPVLG-FQF-SNAFVLKAIMI-----------QESLDEAEVDVYQNLIKNSKKESLLTEIKFRESEVTMAESSISDLNPNMDTKIRKEDILYERRVLIEILVDILIFKGCGVTFEDIMATRESEASGIEKIKENWLLEIIKGSHVVSSVAAMLFLITFKVIDGYESALEAGIHGRRAAQSAARVLYLDKRRYKEPI-VAMNSIPKIEHQIATRDIDFNVAVWQYQIDVVQKSARALEKIRMILVINSIMAVTAIWSDSKDALYSLLVQESKGRHYATIISIKMVKADESTKTISEKKDRIGIVKNKPAAAADGRSIQHIISVVTKVNRKHKKMHSEEHLKVRRDGLRETMTSKEKSRFMTATVDDKLQFVDNAIEDVKVADVNITSKITTKGTSKLQIYVVTVGGSNIIDTRKQAFASIMFAQKDFTIVVTYVSKVQAAIKVEIGQIEVIADLVGKMSFIIEASMHEVMTSSVERIELPTRKHEQVLVSMLQAQFDQGYETHFPSLVILIEIAEAHFQYSLHKCMEADIDLTAEGNFTIKPHCGTYATIIDILTIFVLEMDEHIGILLQEAQYKALSSVRRNKKPEEIICAFLDQVAVVAYIDLDTEDEKSLGTARIAISKVGIMVKKTMIEFRISVLTIEIKAFPKTSTVLKIIPYLIASTYQMFEMITAAVRLITRVELREKIHKDPIIEK------------------------------------------KSAFESHSSAQNNTILKTKMVKLIIGGVGLQASMHTNSASAIQFPPMEELFATMTVYIVCMEFSQLPEVVIDVSLSRSMTEAGH---------IIDFHRLKIVPFIVNVIIKESEDPLIELAVIVK------------------------------------------
>Candidatus-Geoarchaeota-archaeon
VDNFMVRTMAMKIAKLGLATRGIDRWKKEVAVIAGYVVTEGFNLSEECPMRGLELIDDRGILRIGIISKADPDIIIIHEEGAYY------------------------------------------------------------------------------------YKEGEREPRETVVRKMPGPGVLKSLRPLVAVEVMPINS----AIFMPFLRYLLIPILGGRRIKGGKITDRNFSARVIVFKPEEVILLLITD-----RVTLATDSGDVSKPVWNNKRQTKLSLGTAQ------------------------------------------DLETIKEPPAYREVTDLKLGPLTIALVHRSGKLKVTPSISEIRIVVDTGVSKIIGLLTKTSMRPLPGPPKMRKVRNTETYQ---HSYRLARR--SMLIKVGRVNPTAHRQIIGKRAIKDDVTTPIPDFELVHLLTKEEAKLLMLKKWQLWRARPGDVKIKSRAIVYYVMFVTAPIGQHWEEFVRMGEKPGKVLDLGIRYRMFHLELIDKLRVYVIPLRDYAPRRVRRVREVHFIYQLELLSIEKPRRVRVTT------------------------------------------LLGKVNLSKVTSVGLAPIKPILDIYIAQRGLADTEAGKVYDDSVRALGRPELSSDIRVGRRARRVRRKKRIKRISRYLLKQIIEIVEHPGSTYARFALGVPDIVLRYTNLTGHVKDVIPHNPK---------------------------------------------KPFW-RPNKKVYKRAAGHPEVLVLILATVRIEILEEARGLLPRYALEYANGPRLAGLMTLRPYPHGSPRWIAAGAFGSELRERK-------ADGPSKEASAAGLGMP-LGVLRIVLLGFGTLLL--------------------------------------------RPWNLAHELIVDIRTGRVVRDTMNVLRFWGFLPSVELVRPERKRLEELAQAEQLIEARILPKRMLTRPVVEQIEAAMAITIVLRIVGVAFLVRVE-FEEVKVLEVILENALRKSVRYFAVIPEGNNLIAADVVVLYRSEELSAVGLSAVLVEEMGITVVAIPNLEIVDRFLLVMEVKMIMIGLPEEREAKKWRANEIRDRSRRIREVLRK-----NVVLTLQKVRVELGFDESQIVNILRLIPDEAERILSLVLASGKLSGRMYLANPPTITIIAVRVDLPITMSVVHLVSAKLTYLYSNVLLLEYR-YELRESLLGVFLLDLDFETRYHRY----YAYG--REIQRTFEKRNRKFLIIEEAFVKAMLMLLEERFLRHLRRRDLFARLVKLVLEVHIREVIRGMSVIKAALEKNVGRVASSLEGLGYAIVLLEVAWAKPLTLMYVLTDGSVTPGDRELILKA------------------------------------------ARWVVEEVQKIEVLTKVLYFDVEIPFEPNGPDGNILDEVIEGTASKVYIPCVMKSKTIVIDSTLAPAVEKILLDVREPSLRGVVFRIAVQNAKAAFIPFYVAIGCEIDVGVDVRTRGWAEGVSRAW------------------------------------------PDDVVRSIEGPHSDGLQAVGRYLMGGLLAEEAGSLVDVEDAFYTTIREETTMGDRPPVLTIPIE--------------------VLKVSKHPAGRLGGSLMILGVVLAKYESKSIPEILKNFLRLE---ARQKKQQKDKTMGGQIYVEEEEEEIEEILQGAEEETLILTEIPIGALRYTPRLDFVVELWQGESIRGLSLARKGEPLGGRVLGTPTYRVSKGIHAAREGHLRRHVLQAFPGTVGSARRVPKVEQVITMKLAAASAAEPWQKVLERAEIPTFLVVFQILGLSELKV-YGFDEKKTKALLATLRTNPVEFELLIYIYEGISWIKRVTRI------------------------------------------GNVKRSRMGPELVRGLVNVPTKTVKPIVKNPADYRVRLGNAVVGSISYSGAAHLIAAAGIATSTFAAFVSMRDAGLAVEHKIEL------------------------------------------------------------------------------------ANESFVFFSFLAEEKWAVKHRLDLFVLSLLGLIRIELGGLMPSVGFYIDRGVLRLGGIHLVKQVEYLVVDAAGAVGQGARLTVLLGAIVTLHIVRVLVTQGLTYEVEVGGEYVNGIIYQFGSHFPL---GLAAEWLNHEYAVEVDYVVELLNFRERCGSVFNIFKQLESKPSPELVTGGLPKSGGAMRLQMAVEGE-ENVVDGRDYADDWVVRQWNILHV-LAELYVSEGYKDIVKGWAYKNNSIDDPWWYL---GSLGDYHGKVCVQTAGPLDPEWDKSKFWPTFKAIIITGV------------------------------------------NLPVIHEMTKLKTDFNPSLLFKFKHLISPVYAVDVMKEVLRV----------------------------------------------------AHRLRIRRDVLHYRGDRPDVDHVGTGGKILKRYFAAIAGPALGIIPVEAWVSMGYVKITELLHRNAKDPVDRGEPREAIDSRLYLVVYLLDHRMVLIGLEFIR-SGRQVRVGKNTPIDTLEEAKERIPILKIIKMVEFYERIILQTKDVVAPMGTLEIKHEGNVLRLDRAGYRYFKEEGRQEHVVNDVITVLTPIVRNFNKVQVRKLPVVALFAEILVVFEEETKGDKIVPLYLGKVDFVVGRGSLKLVGLFRPYRDYIYEWSFLWATGSKGPRPGIFGLGE-YSDLAPYSEWFESYNVRWYTTVRLPVGNFYRWPPPLLIGLEKI----LECVFVHLYLGDREMIEDTSDIYIGRVMLYREQYLLGN-LQPLLEMHDPRAVLYVIISRRMTVGE-EWRVTVPRMINIST--RILFRTTVDEGPMKIALVESYAIRRLPIRIVRIKAREL--LLHEL-AANADKELLVSVSHREGSAIRFSLRLWGVLMVATVDGRGVDLSIPMFTTTLVPQVYLPFLEFRLWIILSVEVNLEIVD------------------------------------------------------------------------------------------------------------------------------IELARLLAPALMDGIAAVDKGVVGLAPIPERGLKIVPHASAIIMILYPLGRSPIIEVKLMADVSRCKRCRVVIRLTEPKGSRKRIACEYRLTGELEAEHTQTVGAVRVRMADFITYAYAAVILKLKLRKKFKRRLKYPQEVAVVKIGGANVVEGISVRWIKVSIKKPM--------------------NRERHFLMRAVPAATVLVIPLDISFYEFIKRRIYILASRIVKGTTLYVPEVITHCIKKLYLPIEPPELLVRNLWMRKIRQLPLLRSDASIEKTIKHQLRIGQVLRRLRFLHSEVQFQAALGIAQRDAYKNVCSCSVVKRLITTNFAI-FRYTEMIARESRKHKIEKIDILMVTYNKFEIMRATCKVLRSLVGKDTTRKIMMGAIITIRATTGIYVALIEIENLLSYAIKKEIDPRDAVRARVELDIMRPYFKKI-GWYRVAKHAHQRTPYLVL--RIRRSLQVTIERAITKRVVRKCPTVHEMILINRMRIIDVIEFVTLYIQFTLQTEGEITLHIPDEVPSYALKR-AIEKEIKSALEGIA-GPLSLARGGIAWSAVARNYFHAFLLEAIVEGTTLLPIVDQMALLHVAKYRRKTNNPENRAVGLRPRRYRFAMRG-YEMWPRKQRMYPRGHSPERKYRSRVVKKFVETGNVVHAMIDEREES-YPFAEGEGASSLENIVNSVRIYELHTERDVVIRVETVKIELVVRIRVNLRPLAIGEIETALRKKTLDK-KLGYDEMEGKVEYM-GEIAVDRKVIRKILEVYDENSVQIMGELVVDKAIAGIASKV------------------RVLIAEIANKRKRAAFLDIERVRVRNVRIKLEERVALAMYVLRGSLAIDGELVEISTIGVLVLLNGLTDESLDIALSGYLLTHAQPKQPENRDHVHNDAIVNTFPFQEAVELVQAKLEPSRIEDFFVGLPPVAGGLAL-DKAQVFKSVLYLPEVTLMLRLERRELEEENKDAYRTMVRDEERETLEAALRYQPREVTLRESAIEDEDLDVKVKIKKRDYILKGRELARIFVDIYIVKDCGYKIEDIVSERDSVAPGMHKIRE-YLYEVIMGKHVVDTIAAPVLLLSLEVEPSYTGVITAGIKGIADAESAAKVLYAESVRYSIPVGPRMPSVPASSEEVLTQDIKFPVGIRRFRMFVVKYTARAIPGLRIILLRYVFMAVSAIFFSEKEMIYSMIAQEPKGKHYSTILSFWVVKVEKKALAVAEMKAKIAIIKHGPAAAADTRKFRYILDVFHKVGNNPERVTTEEKIEIRPDGVKGLMISKALTRLFTALMEKTIVFVDKAIEGVKVAKVNIDMRVKAEYSLELRIL-VEVGGTEVIDRRKDRITSVLWTDKEFVIVIENVKLVQAAI--ELPDIKVIAEPVDELKLILEVGTLSEFTVIVERVELQSRFRKELAISFFVGKLDKGYDLTIVELVVILEIGEEPFQHDLH---------------------------------------------------------------------------------------------------------------------------------LKAIPYMKADTYMLEEMISVALRLISRIDLRETIYGNPVIEEYKEKVYEVRATKRTAIPIAPCERNPPSKKYIDASAKALLELYYSAIESPSSAQENTIIKTDMVKIIIKGLGMNVRLEDPHAFNI------------------------------------------------------------------------------------------------------------------------------
>Candidatus-Geothermarchaeota-archaeon-JdFR-14
LENFLVRTMAQKIASLGLATEGIDRRKAEVAVIAGYVVTEGFDLSEYVPLKGEEIIEDRGVLRIGIFPRRDYDILVIHEDNAYYKDKFEFKLIEHYVILRLALNRQPGGFALYLDEMQIFPKILDKESKLLGRPIHKSKRAAEAISKKSPMIDENATMLAEIEALKISYKTTRKGKRETIVSGLPGQGISQSMRRMVGLEVLDVS-----TFYIPGTTSLPIELPLNVMVKGGNLTDRNFPVKPFIYDKSKIIFLLITPPEPEGSAELAKKSSDKSKPVSGDRAQGEAEMGRAS------------------------------------------EFEAIKEPEAWREPDNLKKEPLLMKRVHYGGKLPLTPSLAQIKLNILEGEQKIIGLSKRTSMRAGILKTKYRKVRNTRME----HSFRL-NKDQLLLEEPGKVIPGMHKHIKKRRAEGRKLVPPLP-LRLEHILSEEEREVIKYAGYKLYMAKPGDIKIKSPASYYLVMIVTAVIGDKYRKFREGGMDPKEALDIGLRYRMIHVEIIDKFRVYTVPLWKRKKGRARKLRDVHPVKPVEVIGIRNPRRIKVVTDDITPAEVIQIGRMTEVTVRVRIGKGVITVPVKIIMEERERLLMGTFKLRRITSIEIIEIIPRIDVYVADKEYADTVEGELYEDNLRALGRPDIATDVRIG--------RRRMKGITRYLFRHIRQEVKHEGATVEFVVLSLDDILLIRTNTSAYYPIWIPKIVEEKPLNPDESPRF-VFGVKLKLSYLSILGEQIIVKLFTAL--GSTN-PSWVRPSKKPYTKLVGHPEVLVVEKASVRMEIIKYAHGILRTVKIEYANASRKAGLMTLRPFPGQSPKVVAIGTFGGELYEKE------------------------------------------YNVYVDEYPIFIVAEYVTIERIRIANKSNSIWKYLDLLKIY--------TLIIEVSNNYEGVDTRNVKIVCKLHPNYGLVDII-------HDEEEREEAALLPERQLNKPLAKKVEAGLELTVEI-VFGSAFLVEVY-EIEAEILDLLIELYLTGFREKLAVVPEGGELLAPEVVVLYRREELHAVGLSAVFVERMGITIVALPKMEILKKFLMIFEVKMIMMGLPKEEDVKKWKYDDRIKRTRQIRVILRKKNAIKELMVEVEKIPKKLELDEAQIINIVKIFY---------VSLRSDIGRQKALGNRQTVNCIAPTIEVPVLTSAFQIVAAIL-FIVNSVLLCSVMPYNKIERMIGVFLIEIDFETRYHRYK-----------IQETMEKRIRFYLAIEEDWVDATLTVIEERFVEY-EEKTILVPLDKLF-FSRVTPYYEAAYILKKNLESDIGKIVS-FSGETNLLQLLDIAGFYPLELFTVYFKRKTNAKKLQVIIKE------------------------------------------------------------------------------------TGSKPLVPCVIKSKPVVIDVSLGPTINKVVI-VEEPKLRGVIYSIVVQEVKAIFIVYYVEKLGLIKTKVTFKVRGFDESVLQGYFDLIFPRAFKFGVLGASAAHRGFVFRNISNLSVIASILGDK-------------------------------------------YTPERQTITLPEYPPVLSIKIENIGAPENLEERKYAKVRLL--LLVRKFPAGNVGGAIMTLGILIARYEYKSVPDIIRSFLETR---ERMKVEEDDIAMSGQTYTK-EIEEIEEIIQGVDLITIILREIEMQLIKYLIVMEYLIELLQKVSIKGLTIARKNEIAEGR--AGMTYDVAREIDLVRKGYYIMHVLQAFPGRVGKVRVIP---QVISMKLAVASSFYPWQPVLERADLITAVIQLEVIGIKHIEV-FSFDDKNESADLVTIRTNPLEFDIIIRVYKSISLIERLT---AYEQLIELLQADKREETPVLVNKVVGVLEKDATVIRKSAIQDLRKKIRRGIELIKGLRNVPEKVVKRIVENRAEYRVKLGDALLNSPSYKKIAFLITACEVITSTFAAQILYEDIKFPVEHYIDLGLTSSLLIPVLIESDGAVATIESNVEKETTGIVDGVATGMVI-LDLLFKGISGLRCYYRRGAGLEPYLDVQIGIALATTFLPVRKDKSFYDFSWLAL-KWALKEMLDIFLLAITIAE-RGIYGINR-IGFYIDRSPLFHGGVILVKELPVVILETAGAIMQGANLELIIGAIYTQHIVKVILIMALVKELDVGCEYVNGVIYEFGDHYLV--RRIAAAEMSWVSELVSEITLGLKNFREMCGRTYNLSAEM-EKPDPGLGEAGTPSSGLTFRIQFALEGEGVEVVNDDDYADDWLVEQWNYLHVKLKDMYVAEDMHKGEKGWAYKHDSIDKWWWYLPSVGSMKDYHGKKDVQELGPINPKWDKGKFWPSLKVEVME--TEHRIIEVKNVVFPKIVDFISDTEEIDIKGEDRLSIPIL---ELPIIHREEKLINETYPRELFKFIHTLGFIYCIEILRKVRDWWSVRRYRIPAEIAYKPMLYTNNNSPQTSVWVHLAYYDIVKFSFEPYLDTWGMSHXLRFHDDILHSDDFKPDVAYVDKGALVVEP-------------------------------------------RKYLDFRIYTLLLIVHVEIIMIAGKIVVESGRLERFGRDKSVDHVEKAWVLDSLIKVLKIVEFFEEKLIETKDLFP-MAYIEIK-EGPILYRARVGYRYFKKKGRQVHHVNDLKIIISALRLNFL------------------------------------------AGGYPYLVLFRTYLDYLVEFSFLFSTESKGLKPKLLDYGSGIPDFEFLRAIFDTFEVRWGTTIRVYINEYSWWGPPLLVEINWLRRLILPLVALELHLFPSERIIDTEKKYIGEAVIYYEKDMIKNNLGSIYEMHNERAVLDVIITKRLNVSERGRESMVPIVLRIGTQVKILFDLTTHGGPFEVTIVEVRAIIRLPIQIVTVHARELIPIYSERGAANAYPDNLITIGYKAKSGVEYSLKVYFALLASTIGGKCVDLSVPVITTTTMPPLVLRILELRLGIISSVAVDIKVVDLIIPLIESL-LGIKSAEATI-RLTFEDAEILE-NLLTDLI--TYYKVIRVGTSSLMGIALSESIMYVKDVARLGILLSNTRAMA------------------------------------------IEIAEFLGGTIMDGIAAEDWRKIGLVKILERGRKMVSYARALIMIGIRFVKTPIVIPNAYITVDRREISKVIIDLVEPE--SKKVAAEVKLDLELEAEMVVTVGAVKVRMCDIMAREYVFVVIELELRKKFRRRLDVPMEISVVKVGGANVIEGISVRYFLVPLKRPK-FKERESKKLVRIGYNLYVPDQLRRYLRAVVLSARVLIII--LKIFEFIAHKVYILSGRALEGHTLTFHEAITSGVKKILVKIEPPDMLIKNLRFRKIRVFELLKENATIRETIKHQMRIGRVLRSRRFVEARRKFRADVGAAQIQALNRVCSCSSVYRLVAASFAVYFRYTEMATKEYREGAIQKIEILMVTHNKYDIMRATTKVVRSTLDQPWSKSIKMGAIITIYAVTGAYVALIELEALISYAISREIDERHAIREMLRYDVMRLFYKRGLGWPRVAKFGHLRSPYLTIERRIIVSHRFTIEKSVTRVIPRRCETWKEMILINRMRLLEVIEFSTLYVDLSLQTVLPITINIPRKVPSYALKN-AIDKEIESAISGAV-NQFSAEHSGIAWNAVARKYLEGFLVLSIVRGTQVFTIIDMLAELNVERDIRLRNVPEGRVVGLRTKKYFYARES-YERWPSKQKRFPRGSSPERRYRSPIVRKRIEVGEVIHYMIDPREESIHYFRDTPEEMGIESLINEIRIYSF-----------------VIRIRPDLPPKVVGPIETKLRLKTEYKEVLKIEELDGKVEYVMTDMVKYNNFLKRVVNIYGSNFVIIRGSKIIKRVIRGAGARIHPDLDIYLVAHNKRIFPILVLPADLMDKKKKRALIKVADI-LKNIRVRLEIEKSRYLYVLIESNMRLGNPLHLNTFGVYVALNPVKEPSVEISLTRYLRTHAQPNEPENKKPEHEDVVVATIPFTSAFAIIQVTFDQEKLLAAFFGVPLVIRNLFMESRAMVIKPIVYIPKVQYKMDLKQQSLKDAKNDTYKNFFKEEENELAIETVELE------------------------------------------IIKGCGVKVEEILSERDVVAPGIVRTRNALLYSIIRGQTMVNGVTLFRMLLTLTITPGYKSMLEAGYKGRMDTETASKVLYIERKRFRLPIEVKMNSVANNEKNLLTQELSFPVAVYLFRI-LLQYVARAIKGIRILLIARQYMAAIAIVSSRRNTLFVLLAREPKGKHYSTVLTIIMFKAYEGAMKAAEVLSKVGVLKHFPATASDRRR-------------------------------------------------------------------------------------IEVGGERIFDIGKGFIKSFMYITEEFKIVVEKVKKVQAAVK-DLGKIKVIDDNVNEFLLIVTKDAIEETTTSVEDVRLPVNTRKEIIISYLMSRLNDGYDTTFPETVILLAIGYEPFQHDFYKCMSTKVDIGLEANYPWMYFLGIYKVIISYIMILILELDSKIDKLLEFSIKPARKSVLRHGTPEKIVGRIFDQLSFNGRYAIDSIVE------------------------------------------IKVIPYLREDKYALYDLISVGIRILTIVELRERIYGDVVVAD-TEAAFELKAVGKTAYPIAPCKRGPPSKESLDAAAERLIEILETAI-KLCSARQNTIYKIDMIKIIIGRLGLNVTLEKSSAENINTPPGFALDSTMTAFYFALDEGEIPTLILNTAIAKSLFKIKFQIISGKKIKIVDIGEYGLIKYLTNVIVDE-EDPIIRLEILVV------------------------------------------
>Candidatus-Geothermarchaeota-archaeon-S012-44-esom
LENFLVRTMAVRIAKLGYATEGLDRRRKEVAVIAGYVVTEGLDISEEVPLREDQLIEDRGI-YIKIFPSKDYDILIIHEEGAYYPERREFELLNNYLLVRLAANRQPGGLAIYLDKLQIFPRILDKESKLVGKPIHGPKKIKADLERKNPIIDENLHMLVELEALDITYRSDYREPRETVVTGLPGQGISQSLRRLVGVEVMEVS------FYIPAKKYIPIGIPLVTMVKGGKIMDRNVPKRPIIYDVKEVIFLLI-TVR-EGDLNVTTRSGDKSGPVSDKKAQAEAEPGIASRVDGPNVNHIKVYESTRGHRYSVAGRTRIKIKEIARIEGFVHDLDAIKNPEAYRQPDNLKYGPLRMKRVHYGGNLKLTPSLSEIKLVINDGEVKIIGMVKKTSMRQTGGTTKYRRVRNTPME----QSYRL-NPDKLLLRKPGKVYPGMHRHVQKRRAEGDKLVPPLP-LRLEHILSKEEQKVIKYGGYKLYRAKKDDIMIRSPASYYLVIIVTKLIGDKWEEFTTAGIDPKDALDLGLRYRMLHIEAIDDFRVYIVPLWRVKRGRAKNLRRIHPVKEVRYIGIRNPRRVKVV-EDITPAEVIQIGRMAEVTVRVKIGKGVITVPVRIIMEERERLYTGTVNLKSITSLTIVNILPIIDVYVADRGLADVKGGKLYEENSEALGRPDVLTDVRLGH-------VERIKGITRYLFRHIKE-LRHKGATRDALVLGLEDFIIYTTNRSAYYPIWIPKILEEE-ANPEE-ARF-VYGVKIKVNYIGMIG-QLIVGPFTGIPGGSTDRPSWVRPSKKVYGRLVGHPEVLVLDVASVKMEIIAKALGILRKIKVEYANHHRKAGLTTLRPFPNQSPKVVALGAFGGDLLEKE--------------------------------------------VNIGNYRA-MPPDFVTVARIRLARVSLGGRLRYSIRRLY---KTLEKTLTVELSDRLAGLLQENIRVILKV------------------------------------------------------FGALLLVEPF-IIDAEVLSVLVELYLGSKKERLVVMPTGGEKIAHDAFILHYSVEFLV-YVSAVMLERLGITIVVFPI-EILA-ILVILEISMVYLGIVKRIEEKKWRVDLKLKGSRTIRTIMRK-----ELVKELNRVARELGEADAQIINIVRILGARVIEILK-VTLWGDIACLRVVANLRRVNLLVPVISVPILFGHVQEVPLR-DYIAYRVLLGKETS-KYLERYIGVFLMDLDFETRYHKYKFPI------RGIDEKLDKRLTTYLAVKEPWVEAVLKVLEESFVEI--DRTVLMPLDEVLIFSKIHLYYEAVSVIKEALQKLEGRLTS-LKGETNLLQLLEIAGFHPLEIFDIYFKDDVKPEEIEVMLK-VRLGVKEELGHEIFGMYFISVMILFVAYANM-EVEASAFSAN--------------------------------------------EKRYVPCIIKSKKVVIDVSIGPSVKKVVV-IEEPELRGVFFSVVPQDIKAKFIVYYVS-LGRVGVGVLFKVRGFVESYLKGYLDLFVKRYLEVGPLGATHAHRGYQIATLASIGYIAVNVGKAF-------------------------------------------TSNRQLITIGESPPVRSVEVDSIG-PDAVGLGRSVKYRLL--ILVRKMPPGRLGQAVVTLGVLIGEYRVKRLPDVVKRLLRTY---ERMKEESIDRSIGETIYVNEYEEKFEEIIQNVELITIILSELK-ELIKYLVSYEYIIERLQGVSIKGMEVLRKSEISGG---AGMTYDVAKAVDLVRKTYFTVHVLQAFPGRVDRAKVIPY--QAITMRLAAADSFYPWQKVIEAASLIVSIVRLQVVGIEEIRINYGFDDKNETADLVTIKTSPIEFEIIIKIYRSISLMEKITY-------------------------------------------DLRKKIRLGFELIRGLRNLPQKTEKEIVENPAEYRVEYGDAIVGNLTYERSDALISGVRLFTGNVAAMV-HWDIRLIMDHDFDIGLTSEILIPYLVDADGAVSVVEVNVELELTGILDGVSQGMNILLDPLLKGLGGFEIYYRRGAGIEPYLDVAVGVALATSFYVVREEKSWFRLKQLSE-KRTASERLDIFELELTVDVNKPIYSL---FGYYIDRSPILLGGITMVKELRVLVLESAGAIEQGAKLRHVLGAVVTLNIIRVLFTQALEAEVEIGAEAVNGIVYFPGDHFLLVYKGIALDEAAWVAELVNEITLGLHNFRENCGKTYNLACEMREKPGPELGEGGTPSAGLTMRLQFALEGTGVEEKGDRDYADDWRTEMWNLLYVGLEELRVREGFKKRREGYRYKYDSIDRYWWKLPSVGKIRDYHGQTDIQELGPVHPEWDKGKFWPTLKLEVTNISVEDRIAEASNIIIPKIVGFLSEEEEIDEKG-DELAAPIVKI-----------LIDETYPMLLFRFRYTIGPVKVIEVLKRRRDVWTVRKERIPAEIAKKPMLYSKNNSHQTTLWENLAYYPVARF-IEGKLDTWEASHRFRFRRDILHSRGEKPDVAYFGKSARVFER------------------------------------------TREYLDFRKFVLLLITNVELIMKVKQIV--KGRINRFGKDTSVDKLQEAWRVVDLIKVLKVAEFFVQKIVEVKDAVINMANLEIRREGPYAHRVSLGYKYYENEGRQVHLVNDVKMVVTALRHNFL------------------------------------------RGAYRAEKLFRPYMDVLVEFTFLLSTESKGPRPVYVSIGSGIRDIQTLSAVFDTLDVAGYTTIRIYMHLFTIWGPPMLLEIDWLED--APVAFLYIHAFPSDQIRRTRERYLGTVTLHKEKDLVDKELGSIYKMHDERAVLGVIITKRLNVSERPRDSMVPVVVRIGTQVPIIFDIKAKDEPFDLTMVEVRAIRRLPILVVEVHARELLPLETEIGGANAYSPELVTIGYEDRAATSFSLKLMPYDLPSTVGDRVIDISARIMSTTHIPNYALPIIELMLKIISTVEADLRTVGLMIPLKESVLLEIKNAEATL-RLTFEDTEILE-HLLVRIIL-FSFHLVKIERIKTI-IHMEDIIFYTKNVKVLGELLSDIESL-------------------------------------------IDLTQYLGMTIMDSLAAEDNGTIGLVPIPERGLKIVAYARALILIAADLIKTRITRPNLVLVATQKPICGVIIDLRNPEEEKKKVACEVELRLELDGEDVSTVGAVRVRMCDIFAEKYVMVVIVLDMRKKFRRRLDAPMEVAVIKVGGANVIEGISVRYFLVPLKKPK-IRNRKSSYLVRIGYNTQVPDQTRRYIKYAVLEARVLIIQ--IQVFEFIGHKLYVLSARFLEGTTLNIHEMITSGIKKILSRVQ-PEMLIKNLRMRKIRVYELLKEDATLRETLKQQMGVGRELRRKQLVESRRKFRVDAGVAEINALNNVCSCSSVTRLVAASFATPFRYTEMAPRAFREVRVQNIEILMVTHNKFEIMRSTVKVLRSILDKDWSKKIKMGAIITIYAVTGAYVALIIIEALIAYAISREIEKRHAIREYLRFDVMRAFYKRGLKWYRVAKYDHHRSPYLVIEKRIIYGHKFMVEKAVTKVVPRKCETWKELILINNMRLLDVIEFATLHINLSLQTVRPITVDIPDKTPSYALIE-AIDREMRAKLRGAAL-RFSAERGGIAWSAMANKYLHGFLILAVVKGTHLVDMVDALAMLKVERKVEVRNWPEGRMVGLRPKRYEFVLRNGTERWPSKQKRFPRASSPERKYRSPVVKKRVEYGDVIHYMLDEWRE-------------------------------------------VIRIRPDLRPLVVGPVEVKLRLKTEYREKLGIEEIDGKVERV------------------------------------------SENLRLLFCLESMRVIPIMVVPA-IMDKIKEHALLGIRKI-PRNMRVRLEIDKAEYLYVLLGSNARLEGVYPMSSI-TYVALPPVSSKSVELALSKYLKTHAQPGEPENLKPEHDDIVVATIPFATALEVTQVTYDPSRIESACVGVPLVIEDLQIDRKALIFRPIVFIPKVQLKLNMKQQTLKEAKN-EYRGFIKEEESKLTIEKLEME------------------------------------------IISGCGVKVEEILSEKEIVAQTMIRSKKNHLYSIISGTVMVNGITAFGILLTLTIIEGYRSRFEAGYHRRMELLTAAKVLYVERKRFKLPIPPKMESIANSDDQILTQEVSFPVAVYLFRIDLLTYTARAIEGVRVLLYAMKYMAVIAIVTSRESIEFRLLAREPKGKHYSTVLTIIMFKAYEGAMKAAEVRSKIGVIKHFPAAASDRRR------------------------------------------VITSILERKITLVDKAVVDAKVKKVNNTPLVTAKDDMRVSILDIEVGGSEALDVGKGFILSFLYIDYDFKIVVDKVTKVQAAIKLEVAGIEIIETDINEFLLILTKSAIEETTTSVEDIKLPVNAREEIFISYIMARLNDGYDTVFPDTVILLAIGYEYFQHDFYKCLELGVDVDVRVDFPWKYYYGTYEVIWSFSVLFVMYLGSSMDKVLRLTLQPARTSVLRDGTAEKITAKVIAAISLEGRYLFDSMVE------------------------------------------LWVIPYLAADKYALYDMIQAGVRILTVVDLRQKVYGEPIMED-TEAAYELEAVGKTAYPIAPCKRKPPSKARLDAAAADLVEILQTAI-LLCSARDNTIYKPDMVKIIIDGLGMNATLEQSSARNVDTPPGEELESTMTTF-LALRGYELPSLVIDVALVKSYVIVL-------------------------------------------------------------------------------------
>Candidatus-Geothermarchaeota-archaeon-S012-78-esom
LDNFLVRSMAKRLARLGYASEGLDRRKKEISVIAAYVVTEGFDISEEVPLREDQVINDRGINSIKIFPNKNYEILIIHEENAYYSKERGFELLKHYLIVRLALNRQSGGLAVYLKKFQIFPKILDKNSKLVGRPVYGPKKVREALDRKNPIIDDNSHMLVAIEALKITYREEYREPRESVVSGLPGQGISQSMRRLVGVEVLEVS-----TVYVPAKKHIPIEIPLRTMIKGGILTDRNFPKKPLVYDVEKVIFLLITTIK-DET-TLAKKSRDKSKPVSGDKAQTEAEVGSAS------------------------------------------DLASIKNPEAFREPDDLKYGPLRMKRVHYGGNLRLTSSLSEIKLNINDGEDKIIGLKKKTSMRPTGGTTKYRRVRNTPMEE---QSFRLGNFDHLLINKKGKVYPGMHRHILGRRAIGEKLIPPLI-LKLKHILSKEEKKIIKYAGYKLYKAKPGDIKIKSPASYYLVIIVTALIGDKWEPFISNGEDPKDVLDLNVRYRMLHIEAIDDIRIYIIPLWRIGRGRAKRLRRVHDIKPVELVGIRNPRKIKVV-EDITPAEVIQIGRMTEVTVRVKIGKGVITVPVRILMEERERLLIGTRNLKKITSLHIVKIIPLIDLYVADKGIADVEKGKLFEENNRALGRPDVMTDVLLG-----KHER-RMKGITRYLFRHIKE-LEHIGPTKDAIKLGYPDLIIPTMNKSVYYPIWIPKIIEEE-INPE-KKQ-LIFGVD-RLNYLGTLGIQLIIGIFTAF-FGSTNRPSWVRPSKKVYNRLVGHPEVIVLEVASVRIEIIEKALGILRSINVDYANRHRKAGLTTLRPFPNQSPRVIALGAFGGDLLERE--------------------------------------------INVRQYVIF-SISFVTIVKYRLAKKSMGGNKIYYIRRLY------FVNLIVEIHNSFKGIFSENVKIIIKVYNGY-------------DNDEDEEEAEVLPKRELNNPLVKQVKEAVSLTLEL-IFGGLMAVEPF-VIDAEVLDVLLEMYLSRKKERLMVIPEGGELIAYDGFILHFSVRFFVFVVSSVMVIRIGITIVVFPILVILEKLLVVFEIKMIYLGFRKEEKLKKWKVDIKIKGSRTIRVIMKK-----ELVKEVNKVPKKLDVDEAQIINIIKIFH---------VTLWGDVACMRVFVNMRYINKVAPVVGVPIYSSVMQQVMLDIEFFLYKVLFLQRIE-QVTENLIGVFLMDMDFETRYHKYV-AI------RLVQEKMEKRLRNYLAIEEEWVEAGLKVIEEEFIE---DKTVLMPLDKVLLYGKIHLYYEAVSLIKESLQKAVGRLT--LKGETNLLQLLEVAGFHPFEIFDVYFKDDVDYKALEAMLKA--------------------------------------------------------------------------------------EKRYVPCVIKSKKVVIDVSIGPSVKKVVV-IEEPELKGVFFSLVVQDIKISFIVYYVKI-GKIGISLLFKVRGFDESFLRAYYEVIINRLLRFGPLGAEHAYRKYVLSIVSYYHLIAEFQENS-------------------------------------------YTPERQKLTYGESPPVQSIGVKTVAVPNKVNLTKAIKLKVI--ILVRKDPAGMLGRAVVTYGILIAKYEVRDLPDIVKVFLKTF---ERMREEQEDTSIAGSTYIE-EEEEFEEIIQNVDLITIILNEID-ELIEHLTPFEYVIEMLQKVSIKGIDTVLKGDKIVG---AGVTYNYAKVMDLVRKTYFTVHVLQAFPGRIDKARIVPYV-QVITMKLAAAQCFYPWQKVYTYAIITACIIRHQLIGIEEIEI-YGFDDKNETADLVTIRTSPIEFEIIIRVYKSISLMERVTF-SQIEQLIEILKAQESKEVPLLANTAVQILDKEIPIINRSAL-DLKKRIRLGFELLRGLRNLPERVEKEIVENKAEYRIEYGDAIINNVTYKSSRSLVPINRLFTATFAAYYSLYDMKMIINFDIELGLTSDVLTPLLVSADGAISVVEVNVEEELTGILDGVDSGMNI-IDLLLKGLSDLNAYYRRGAGLEPFLDVAVGVALATSFYVIRTHRKWINIHLLSE-KRTAKERLIIFEMELTVL-KRPILGV---FGYYIDRSPILLGGITMVKEVKVLVLESAGAIEQGATLDIILGAVVTLNIVKVLMTQALESDVEIGGEFVNGIVYFIGDHFLIVYKGVALNEAAWVAELVNDITLGLRNFRENCNKTYNLASEMKDKPGPELGEGGTPSAGLTFRIQFILEGYDVSERGDRDYADDWRVSMWNFLYVGLEELMVRDGFKNIKNGYRYKHDSIDSYWWEL------------------------------------------VESRIAEIKSVIIPKIVGFLQENEEVDMKGR-DLASPIL---RLPIIHKETKLIDETYPKELFRFKYTLGFIYAIEVLRRSRDMWIIRKESIPAEIAYKPMLYPKNNSYQTTIWLHLLYYDIVIAEVEIYLDTWDGSHRFRFRRDILHSLGEDPDVAYFGKSAKVFER------------------------------------------------------------------------------------VDKLQEAWKLHKLIKVLKIAEFFTQKLVEMKDVVL-MAYLEILTEGTYAYRASLGYKYLEHKGRQTHLVNDVKIIVSALRSTFL------------------------------------------RGAYR-WKLFRKYKDVLVEFSYLISTESKGPKPVFVNLGY-VRDLASLRAVFDTFDIKGYTTIKIYMHLFTIWGPPLLLEISWLDT-VIPLVFLYIHLPPRDIIVNTENEYIEEAMLYKEKDLYDNELGSIYKMHNERAVLGVVITKRLNVSDRPRESMVPVVMRIGSQVPILFDMASKEEPFEVTIVEVRAIRSLPVEVVEIHARELV-LFSEIGGANAYKVGLITIGYESSSAVEYSLKFLPVSLVSTVEDKIIELSVKLFTITYMPNFVLPIIEMMLDRISTVTADLKVVDLLVPIKESLYIDIENAEPTL-SFSLESEEI-KNSMLDRIII-ILHSSLVVHRNKFFSTMPQVLVSDSGKVALIGQAIYDFMCI-------------------------------------------IELARYLGKSIMDSIAAEDTSKVGLIPIPERGLKMVSYAHALILIVAPLVYTRYNLPNVMALVYRHNKCKVIIELIDPTNKYKKVACEVELRLELDGENVLTVGAVRVRMCDIFAREYVMVIIRLEMRKKFRRRLDAPMEISVIKVGGANVIEGISVRYFLVPLKKPK-ISNRKSKYLVRIGYNTLIPDQVRRYIKAAVLEARVLIIT--IKIFEFIGHKAYVLSARFLEGVTLHIHEMLTSGVKKILSKVE-PEYLIKNLRMRKIRVYDLLKENATLKETIKHQMGVGRELRRKMLVESRRKFRVDVGTASINALNNVCSCSSVTRLVAASFALEFRYTEMATKAYREAKVENIEILMVTYNKFEIMRATIKVLRSILDKDWSKKIKMGAIITIYAVTGAYVALIIIEALIAYAISREIEKRHAIREYVRYEILRPFYKRGLKWYRVAKYEHHRTPFLVVEKRIIMGHKFMVEKAVTRVVPRRCETWKELILINNMKLLDVIEFSTLHINLSLQTTKTITIEIPDKVPSYGLKE-AIDKELKSGLRGAVLL-FSAERAGIAWTAMASKHLHGFLILSVVEGTHLVDIINALALLYVDRKVWIKNKPEGRVVGLRPRRYNFT-RNGTEKWPSKQKRFPRSSSRERKYRAPIVKKRIEYGDVIHYMIDEWRE-------------------------------------------VVRIRPDLPPRVVGPIDLRIRLKTPYEEVTGFEEIDGKVEYS------------------------------------------KKNLRFAVCLEGLRLIPIEVLPA-IIDKVKKMAFLNIRPV-VQSIEVRLEIDKTEFLYVLLGSNALFTELFPM-TIGVYVAINPISRKSVELQLLKFMKTHSQPTEPTNLKPEHDDIVVATVPFRTAVDVIQVTYRLDKLESLMIDVPLVLSMLHSESKAIVFKYIVFIPRVQLKLNMKQESLKEAKKDKYRGFIREEETKITVSKLEMD------------------------------------------IISGCGVTIEEILSEKEIIAMGIKRSK-KHIYSIIAGTTMVNGITLLGILLTLTILEGYKSRFEAKFRGRSKLETAAKILYLERKRFKLPISPKMESIANLPKSIMTQEISFPVAVYLFRIELIVYTARAVPGVRVLLVAKKYMAVIAIVSSRKSIEFHLLAREPKGKHYSTVLTILMFKAYEGAMKAAEIKAKIGVIKHFPAAASDRRR------------------------------------------VITSVLERKLSLVDEAIVDVKVKKVNITPEVTVKDDIKVAILDIDVGGTEVLDVGRGYIKGFLYIDYDFKIVVDKVTKVQAAVKLDLGKIKIVDDDINEFLLIITKDAIEETTTSVEDIKLPVNA-FEIFISYIMGRLNDGYDTVFPDTVILLAIGYEPFQHDFYKCLELMLDIDVLLKYPWLYYLGVYNTVLSYFLVFILELGEIIDRILKVTLKPARMSVLRNGTAEKIVANIIKSISLEGRYNLEHSHE------------------------------------------IWIIPYLEEDKYALYDLISVAIRVLTIVKLYEKIYGDPVEQN-TEAAYELKAVGKTAYPIAPCKRKPPSKQRLEAAASKLVEILQTAI-MLCSARENTIYRKDMVKIIIRGLGMNVTMKKADADNINTPPGFMLESTMTTF-LSLEDYELPYVVINVALIKSVW-VFI------------------------------------------------------------------------------------
>Candidatus-Hadarchaeum-yellowstonense
L-NFLVRTMAETIAKLGLATEGVVHRVQEVAVIAGYAMSEGLDLSEEVPMNGAEFIDDKAV-KIGIYAKANLGLLIVHKEGAYYPSEVELKLMSYVIGIDLAFQQLRVAVAISLSFLQIFPKLLREASPIIEKPVHYPERLAAVIEKKEAMPDEESVMIAALDALAVT-----RGPRDTVVRGRPGPGVLKNIRPLVNVEVLPISAGLTR-TYILDHQGLPTNFLCRQYVKGKKILDRNGLDKPVKISPENIFKLMITPPECGRCVDLGPMSESKPRPVSGSKEQRELVLGFAQRFPGPQTSKIKLKEKTKGHRYSVDYKLRVGVKDIEKIREYVGELKSLKIPQAFKEPEQLRDGPLTYQRQHRGGVLRLTPSMAQMKMVVDTGEERIFGLYEQTTMRSAGGPRPERRVRSSEVKWVEERSLRKRQRPVSRVQPVGKVIPGQHHHVTERRAVGGSISRPLVQGVLKHILPKEKEELLKYNIYQLLKEKPGDIKINSPAAVYYV-RVTKLLADKYDKFEERGEDPARVLDLGLRYTAVSVDFSDEI--FVIPLREKAPRRTRKIKELHEVKPLEKLGQEKPAKIRVAD------------------------------------------LLHQIKLRQVSSVGLCKLQPCLDVYIADPGLSDTENEEKYEDKTRALKRPAVSTDIKIGRRIRERALRAGIAGIDQYLFRHLKEEFRHTGPTVERLALGTSEVIFSHCQVAGRVSELMPYGLKEEK-------------------------------------------PWFKRPSKKVYVKAVGHPEVVVLEIACVKEQILKRALKILPRHDIAYANASRIAGLRTLKPFPRGAPKKIAAGAMGGDLEERA-YAATIGRDGPPKRLAIAGLGQ-AFGILEPGLLGLAWTILLLSQTLTKEAGVIARCDFYTIREFLKAETRRGLRKHLDIRRPYLTKRNIRHELIAQVSDTLLGKDTRDIEAVSEILPDVKLVRPERRRAQEEQQQAEQFEIRILPERSLNKPFAEQLEIAQAITLEIKIVGVGFLVSHYRKNKALLFELIIHVVLGPHVGIVLKIPTGSDLIAPEVTVLHGSERLHAVGVSAVVVEKMGITIVALPLLEIVAKILVYLEMKMIMIGVPEEMRIKKFKYQPLENASRRVREVMKK-----ELTFDAQKLKEELKIKEAAIIDLLEIFSEEVKRVLEVVSFAGDVVLKMIVVNPATITWIAPVVEAPVISAVVQAVKMRLDLALRGAILYARYLAPLIEFLVATFLIELPLQPQAYSY--PFRGIGPHLEIQDTLEKRKRRYLVVEPDFVEAFLLMIEEKFVMRYEEKDLMADLVGLAWLKSIQSYVSGLSVIKSAMNENTGRIVASIKGETNMLRLLKVAVYTPLPPFYLKVKKDKSPERMEALLRK------------------------------------------AKMLV-NASLLGVLTKIIAVDVRVPLRPNAPDGNLANEPLRGKTKKEFIPCVFTSAPIDVDQTIKPAVERVLINANEPNLRGVAFSLYYQDRSVSFVPYYVRIGNPIGERREPMVRGFGEKFASLWIDLIIGLVLEFGVLAGESAHRGLVLRVIANVATIAVTLDKPFVDDDVKAIEG-YSSCLLLDAIAFFGGRLLGEAGELLDSDEAFYTSRKEEVTTNDRPPALTVSIRKIAQPERLGALISLKS--------------------------------------------------RVQKQEVDVTTAGQSYVRIR-RAIEEILQGVETTTIIL------------------------------------------LAGPTFEVLTGIHAARQKHLKRQIVSAFPGTVGTAKRIPKVQQVIAMPIAAGGAAERWQKVEEKADLPNMLIQLEVLGINELQVDLGFDERNKKAMIVTIRTGPIEHELLRKIQRGVSWFDKLTEVQRAEMVLELLNTGKKPDIPTIAKRVLDVVEREAKLVEVRPA-GRRKRPRMGEEISRGLYNVPTRAQKKIVQNPAHFRIELGVAITKCSVFEGTALLLAASRLLTTTYGAHAQLRDVSCPMTHTFEIRATSEVLDVEVQPADGAASKVPATVEKEVTGVMSGATTGGRVLQAPVLTGLSKLEFDYRRGRGEAKFLHAEMPAALAHSIWVITRPDHFFLDQFLAE-EWAARVQFDLYNLEVTIFQVSGLSSVEPKCGFYIDRSQLFAGALKLIRTIPVLIVDVAGAVEQGGNLKILIGAICTLHIVRVMAVQCLNRNLDVGAEYVSGIIYVFGDRFVILVAYAVLEEINYDYNVDENYIVARLTYKENCRGKYNISRTLR--PNPDVTKGGSPSRGLTAKFQYAVEG-----EDDRDYCNDTKVEMWDFVHVPLDELYVDEGVQEAERGWVYRADSVDDPWWVLYLEGNTSDFHGGTCD-IPGDVQE-PAKFQIVSGFELQILKGITKNDMIAAKNVVLPRFVGGVPQQKTVDVRGDGELTVPVVILQDLPVFHQETKLKTEYQPKPLFRYKYTIGPVFAIDILRQLLIVYEMCQKVMPGRIAYKPMWYTASTDPNTLQWSMILYEETETIECKILLDTWNGSHRIRMRGDVIHRRGEQPDVDHIGKGGRIVGR-SLAL-GPGLEIIPVIAWVSTEYLRVTEELHKEAKDPKPNPEARELRRMEIYLLVRIVDLRLILLLLAIVQ-EGRLLRLGRDTAIDPLEDVLDVDKVLLDIRVVTFYEVVVVKVEDVVL-GGTLEIAQKGRLLFLDRLGYKYQEGEGRQKHWLTDVEVAVSPQRQNFNQVGARRLPIVALFADVPTIYENERANEAIVPLYLGSMNHSVG------------------------------------------HELAGLQEWFESFQVVGYSTVRIYMDDYDKWGPPLLFSLSWLRDLILGMVGVSIYLPPRGIIEATSNKYLGEVTLLKEKELLGGEVGERYEMHHERAIMEIVVFKKINVAE-EREVYVPMIVRLGTQVVALFEEKVDEGPFKIALVEVLAVEEFPIVIIVVRADELI-RQKEMGAANAYDVGMVTVG-EARTSVFFRYPLKGLILVATVTGRGVELSIDILTTTSLPSFVMPIIAARLGIVSHLGVRSRVVT------------------------------------------IFYVVIKTYKDRALAAELTQNLVNTEAVARLYRLISDARNMA------------------------------------------IELAILIGSSLMDGISAEDYKRVAILEVLERGPKIVTQAVALLLLGADLGRSPLIEPNLRADVDLELVAFVRMALRNPEGSSERMAAKVRLAGRIEAKQLLSVGAVRIKMTKIISREFAAVIIRPEERKRFKRRLDAPQEIAVIKIGGAGFVEGISVRYTKISLREPTEFQGLNGDYMVKLGLKEVIPSHERSVVMRVVPEGAAKIIPPPLSQAAFIRRAVFIVAARQAQGITYGVPEVITNTIKRLFLLVE-PADMLRRIWLRNFRQLPLLRENATLDETIQQQLGIARVLLLRRLVESRRKYRVDVGHASIKAVTVVCSCSVVVRLITTNFAVDFRYTELASRQSRKQKIMDIDIIMVKANKFEVMRATRKVIRSL-KKQHTQRVKMAAIITIDSTTGTYSALLAIVCLLAFAVAKEIGPKQAIRASLKYAQKVPIHKRP--KGQVAREGHYTSPALTI-KRIRASPKVCIERVITRVIPKKDITWRELILIDRLRIVEVIAYITAYIDFQMQTDKYATVWLPAQTPKYGLARNTIDNRIRAALRGAV-GPISAIRGGPAWCAVAEKFLHGFIITAIIRGTTLWPIIDLLAKLELEKETETRNHPEDRAVGLYPKRYEVASESRRERG----------ASKERKYRSPVKKEKVQTGSVRHPMLVE-GER------------------------------------------VIKIRINLDELVIGEIDVQLRLKTDARERSNIESVERKVDYMITEIAINSDFVRKVIEIYDENAAKIVGKKIVDKAVRGIAAEISPDIRILIVALPQKLLDPRVTPAEVFTAQKKQPMVKIQKIEIVSVTVYIEINVARAMYVLIEDCGQFDQVVSISTFRVWVLLNP------------------------------------------AIEVAQAKLEPPKLEGNFVGMPLVVGGIHM-EAASVVEPILLLSQMHQAFQAQQELLAEEAKDAYKTLVRVSEQETLIEEAQLKTAETTLAESAVLDNDRDLELRVKMEDVVYMRTVLMEVLIDIIIIKSCGSQIEDIAAARESEAPGIERIRPKWLLTTIMGSHVVNSITAPMLLVTLTLLDGYLSALEAGVPGRRDGESAAKVLYLEKRRYKPAV-LGMDSIPLSSKAIVTQDVSWEVAVWAYQIEVLAYISKVIPKLRILQLTRDVMAATAIWTDKREIKYTLVKFETKGFHYSTILTVRMIKAEESAQAAAEEMEKFGVIKSGPAAAADGRKFKHILKVQTKVSSGPSKLDSEQELELRRDGIRSREISRELKRLATAVIESKLIFVDAAIAEVKVRKVSVTPKVKAEFMDEIKMIEVEIGGKSLIGIRRNKFKAILYSTKKFVIVVEDVKKVQAAVRVDIGNIKVVNDLLAEFLLVIDGSTTERLTTSIERIELETRKRKELAVSYIVGRFDRGYDIQFTEFVIITEIGEKHFQHDLHRCLDIGLDIGLEMRFPIKPHLGKYAEIIRLLTVFVLRTGVRVALLLETSIWPAKTSKFRGGKVEEIIKSVLDELALEAYISLSREVS------------------------------------------LKVILYVMERKFQLAQMLGAALRLITRIELREKVYGDPIKDD------------------------------------------ESAF-GFASAQDNTIKKTDMVRLILEMLGLSLTLHKESAEGVRTPPGKELEATMTTYMLCMESEEFPSLVLNVALARALAEVGKRLLEGLEQEISGFGLLKVVPHVVNVIVSPEEGPLILLRVIVETQHKTVFSLRTAAGIIAGGTVGGLNTAVDKLQFAEPPELSTV
>Candidatus-Helarchaeota-ASGARD-archaeon-Hel_GB_A
LKPLYLTIMLDILFDPGLATEKSVDEIREVTIAAADYCKEAIDLSEEVPMKGEEFIDDRAILRIGIYPKVRPNLLIVHENKAYYPEKVLLELIQYVICLKLALQKLAMTFAANFNEISIFPKLLSE--KLVDQPVHEVSKLANLLKKKKVMGDDNNNMVAEINFLALTYKPSERQPRETIIRGRPGPGVRKSIRPLVNVRVLPISGKLYKASFIPAPHKLLIDFLCNTVVKGGHILDRNILIKTLKISPSEIIVLLITDQG-EGCVALAIGSGDQSSPASPNEVQKVLELGIAQKYKGSDASQIKLNKNTKGHRYSIGYKQRIEIKEIEKIKEMISDLKALKNPPAYKESTDLKHNYLGIQRAHRSGHLGITPSLAEIRLVIDIGEKKIVGFYEQTSMRHSGGPKRLRRVCNTELTW---KSYKIRQRSLGKLQKVGKVIPGQHYHIVEQRAVGKKVSRPM-DLEYKHILSEEEESLLKLKVSALIFVKPGDLKIKSRATVYLV------------------------------------------RLYTVNLGRSPRVRARNIRDVHEIIPLEKIGIEKPRKIRIVDEEVVEAEVIQIGRTTEITVKVRIGKGILTIPVRIVTEERERI------------------------------------------NARSLKRPDVSTDIRIGR------------------------NFKHQRPTIEKLAYNVDEIILKYQEYTGKIDEAIPYNPEEKKFH-VEEAETFTIGIV-ATNYGGILGFMLLLKVFSVLIGFSGGRPSWKRANKKPYTKKVNHPEVIVLEVATLHVLLQDRALNIL-QYKLAYANAARLAGLRTLRPFEHGAPYWIAAGSYGGELLDRQAYTASINKDGRNKQFGFTGIGLPVLGILEPIILDGAWFALLY------------------------------------------SPKTLYHCLIVKVSNFHLKKDTKNIKEICQFLPDVDLLRPEK------------------------------------------IVGVGFLISIN-AEEAELLEII--------------------------------------------------------------RFLMYMKVKMLML-LPDG-EIDQWKYDELNNRSRNIRNVFKKREILLELTLDVNKYEEEMNLSEAQLVNLLNILDEQKQDIIDI-SLRGDVSGKLEILNPQYLVWIARTVKLPVLLSIVQAVEFLLNFLVNKVLLIAYRPYP-INALTGTFLIEIDYETRYFGY----FAYGPYAQLQATLEVHKGRYLVIRQDYVQAMLIMINEKFPTR------------------------------------------------------------------------------------------------------------------------------AEQVILKIQSLEILTKIVAFDVNIPYICMGPDGNIADEPLQGKVTKVYIPCILHSKSIVVDSSAFPSVEKVSINISEPELKGIIFQIYLQELSAFFVPYYVKIGNRVGETKISMTRGWGEKLALSF------------------------------------------VDDEVASIKGTHNSTLSIEGVAFYASKVIQEVNDLFEDKLAFYTPINKKIPSGDRPPVHTIPIVKVVIESTLESLKALKLTAKS------------------------------------------------------------------------------------SDVKIGPYRFEKKLDYVIEKWQIESIRGMDVIQKGEEKLGHL--KTGYDYSDAIHAARKRFLRLHVLQAFPGTVDSAQVFPHV-QVLNMCIAAASLYEKWQKVEEYGKLPVILIQLEVLGIEEVKVDYGFDNRDIEAAIVILRTGPIEWEIIAKLYIGIKWIDQLTE-------------------------------------------GRRLRFRMGPEIIRGAINVPTKTEKKIVSNPAEYRISLGHGIIPNLTYVNIAFLISAAKILTATYAAYLLLNDLKLIFQHVIQI------------------------------------------LEDPVLRKYNSIKFYYRRGRGVDKYLHTELLDIVAKSLLVVTERTSFFYWRHIAENKLCVKESIDLFELAIM-NIKNQIGGMHV-GGFFFNANGGLAGKALIDKDIDIILVDINNILQEDPYLKYI------------------------------------------IIIVVNIEEVNYKYNLDKNYILNRQHFADTCGAPANTIKLLNDKPEAELLIGTLAENALTMSFQYLFKG-----EPERDYANAM------------------------------------------PSVGKLSDYHGQDCEQPIGPIDPEWNKSQFWPVFEFDIFTGITKGQLIAVEAFILPKFIGIPNDHREVDLKGDTELTNPIILIERIPIKIQEKRLYTEWEPEPLYKFTYTIGPIFCLEVLYLIVTIYTMCKEIMERLLQYKMYWYTNRTEPQTTQWNDLLYEAIIYIESNIYLDTWHKAHRLNFRGDILHTKNENPDIDHINKGANVFKPAIIAIARAAWRIIFVRAWLCLPYVQVSDVLHRDANDPLPIPDTKDFKTIRIYLLVALIDLRLVFVLNNFIS-EGRMKKIGKDA-VDPLESALDKTGLIIDTKLITFFEVVIINTEDVVISGGTIEIEEDGRILFIDKAGYKYIKEEGRQKHWVEDAQVIISPQRENFIKVHLAIIPIIALF-EIPWIFEHEDSEEHITTLAVGDVSYMTNAGGYRILELLVQYIGIKYEWDYVSSTGSKKPKPYIVSAGQSY------------------------------------------------------------------------------------------------------------------------------QVIILFLQTVEEDPVEITLVEVAAIDELPILFIEIQAKELVK-------------------------------------------------------------------------------------------------------------------------------------------IGILLDENAINSKIVTYLKELLSDVKCIA------------------------------------------------------------------------------------IMMIANLGKSPYYIPNASLDLSSRHIAKVIIQLKDPNNKSIKISCENILEGELEADMTLCVGACKIRMADIISREYASVIIKLEESAKFKRRLVAPMEISVIKIGGANFVEGIAVRWIKVSLKEPI-FKKLKGDYIVRLGINESIPNRERHYLAKVTPFAAAIIIPMPLAIEQFIRTRIFIVSARHIQGPTASLPEAITNLIRRLFLAVAPPDDLLRNIWKDKFRTLKMLRETATLEETLSQQLGIGVVIRA------------------------------------------FRYTELIARKSRRQKLRKVDITMVTANKFDIHYATHKVIRSLIEQKHTRQIRLRVIITIRCTTGNYVALLEIEIILASAIKKEIDPRHAVNAMIKFKLLQPFHKRGLKWARVAQAGHHRTPYLTIEKRIRASPKICVERVVTKRVPRKCATWREMILIDRMRVIDVIE------------------------------------------------------------------------------------VNQLAMLEVEKRTKIHNWPNNRTIGLWKRKYNFASRK-EEKWPRKQKRYPKNNHEDQEYKKTITKKQIESGTFIHPVLEDKKERMYNFRVPKNIANIENIATEMNIFCFHTEKDVSRIIDVIKVSLVIRIRVGLDPRAIGEVETSLFLVTDLKKYTKIQQADGKVEYRIGNIAVDRKIIKNILEVFQDNTITITGKKVVDRAIKGVAARVSDKIEIVIVALSDRCLGPQVLPANIVTDKKENAFLKIEYFNPKNVTLFLEINKATYMFVLIESMGTFNNIAPIHTLKTYVLLNN------------------------------------------CISIFQAKFEEEKLDKFFLTVP-VIGGIMLEKRGMVIQPILILPKLDQILQLQQEQLEAEDQNAYKALVKEEDRETMIMETKLE------------------------------------------IIKGCGVSLEEMCAERESYASGIEIIRPYWLLSLINGNHVVN------------------------------------------RHYSFGWDPTMDSIALAGKVLLTQDITWEVAMWRFQIEIVPYSARAIEGVRIMIYMDKVMAAIALYFDEHAKIYTMLVREPKGKYFSTVLSIRMIRADEAAQFAAAQREKISIIKHGPAAAAEGRRFRHILLVPTKINRGPNRLYPRDKLELRQDGTKSRMTSKQLHRVMSAFLERKLTFVNKSIANVKVEKVNILPRVRAESNADVKIFTLDVGGTSIIDTRKEKLKSMMYSTKKFIITITDIEIAQAAIKIAIAKISVIENLIGELLLILAGNTLEELTNSVTKVMLSTKKRQELTISYFVGRFDTGYESQYIDLVLLIEIGLKYFQHDLHKCLEAQLDIKMLIEFTPIPWQYLYH-IFF-LPIFVCELRYRLGIFLSTTLKKAQNTPRRGGKVEKIIAKIIDELSVLPYVGFDEEHE------------------------------------------LKYIPYVEEDKYQLEDMITVAIRLLARIILRETIHKEPINTKYKEKALELEATKKSALPIAPCERKPANKKIIETSAKDLIDLLQSAFASLASFQQQSIVETDMVKVII-GLGLHATLQEKSPEGIEHPPGNELSVNMVGYILTTGEVELPKLVINVALARALIDIGP------------------IPYIVNVIVNSQEQPLVILLVLIRTEHEEIFSLRIIYKIFANGTVGGLKTSIKEMQFAAVPALNTV
>Candidatus-Helarchaeota-ASGARD-archaeon-Hel_GB_B
QSYFLVRVMAEKIAKLGLASQSVTYRVKAVVIIAGYIVSQGLDLTEEVPIKGEEYIDDRSVLRIGIYPKKDYNLLIVHEEGAYYSEKVEIDILNYVIGFQISLQKLRIVLALQLDYLSVYPKLIEKNRNLIEQPIHGPKKDRQLLEKKKVMGNEKNKMITEITFLKITYYNSDREGRDTIVRGRPGPGVTRNLKPMVNVEIMPINCRLYKLCYIPIPLHLLIEFLCNTTLKKGRILDRNIVVKTLKIAPSEIIVLLITDPECEGCVALGDHSTDKSQ-VAAKKNQSILELGKAQEYEGPHISQVKLEKNTKGSRYSIGYVERLEVKKIKKIRELLV------------------------------------------NVVIDIGQKKIIG-YKKTSMRSLGGPKKLRRVRNNELKYII-KSFKIRQKRSLRLDTPGKVIPGQFYHIVGQRAVGNRLIRPFLNLELKHILDKEEEKLLKLKISQLSLIREGDIEIESKASAYHVIIITKIIADKWEIYEENGEHPKDVLDLGIRIRMFFRDLLDEI------------------------------------------EETVPAEVIEIGRTTEIIVKVRVGKNILTVPVRILMEERERI------------------------------------------NSRALKRPDVSTDIRIGRRARIIHIKMRIKRITPYLFRHIKD-FIHPAPTQSRIAYAVDDYVLEFRGSTCYVDEALPYNIEEK-LN-ISKSETFYLGIKFSLSYGGILGFIILIKILSIIIGLDSGRPSWKRSSMKPYGKKVGHSEILILDIGTVLIAILDKALNIL-------------------------------------------VLTATINKKGRDKQIGLFGIGIYMFGLYEPIILDFANFMLLL------------------------------------------KPTNINQKLIVKVLD-LPKKDTYNISLINAFVDNIKLIRPEM------------------------------------------ILGIGFLIKVE-KDETIILDLLINIYLEDDRINIVKIPNE--KFAPEVSILYRTIQLVALGLSSILVERMGITIVVIKLIEIVENFLMMIKFKLMMMLAPDEKNIKKWKVDKREKKSHMIRDVMKKKEILKELTYNVNELLRNIGLSIAQIVNLLEFLKDQKEELLNI-SLKGDVAGKLNLLNKKYIEWIAPIVELIVLESIVQQVPFILNYIVNNVLIIADKPMSVYEALIGVFLIDIDFETKYHRYSKPWYVIGKFKEIQITLDIHKGRYLTILEEFVNSKLLMINEKFGIYYEDKDIFIKLTKIIWINYIEIVISGLSIIKSALKKMIGKILASIQGETTNLKLFDTAGYMPLEPVYVKTNGTKTPKQMDCLFKK------------------------------------------AEMVIEEIQLIEVLTKIICLDVNLPFNFLGPDGNIMNEPLDGKVSKPYIPFIAKSKPFVVTKSLFPTVDKVNIDIEEPEIKGVIFKVIVQDESLLFIPYYVKIGNQIPIKKDNVSKGWGEGYAKGY-KVIVSRIIIFNSFGANTAHKNVVLEKILNYKSIASTINNAFINDEVASIDGSYNTPLKVKAIGFYANVLLTDAGDLLYYKLAFYTPINERLPIGDRPPVFTIKIKNLGLNTAINKKKALKLESL-SLRIRKENPGNLKGSVMVLGIIIARMNVRELPDIIKNYIEMY------------------------------------------IDVEIGPLKFTKRMEFIIERWQNISIKG-TVRRNGEYTKGHLRWKKMYEYITGINAARKTYLKLHVLQAFAGTINLAKRYPVVQQVITMKIAAASAMLNWQKIEEKINLPFALIRLQILGINEIPIKYGFDDRNTEADLIDLKKNPIEFKIIRKIYEGISWIDDMTE---VALQVPIVEANEKEEIPMFAKSVVDIIIKETEIINAQQK-GRRKRKRMGPEIKRGLKNVKTVTKKKIVENPAEYRIELNVAIIPNIVYENAAFLITAARILTVTYAAFLKLFDSLLPLNHIIKI----NILSILFIPADAAIKTVDLTVENECSQVISGAKTGQRI--------------------------------------------------KYLAQTKWMCKEKFSIFQFEFTLPEKHSINGIDAKGGFFFNAMGGLVGKAQLDKKFDILIVDLINILQESAYLKYIMNLIITQCLIRVMA-LGLPKELEPGGEFIDNVIFKIANHFII------------------------------------------NAPNPELLNGGL-GKALTSKIQYAING-----KHNKDYANDT-VKWMNLLHVELRELYIDDKFSEGVTGFAYKSNSTSDLWDRIPSVNTLSDYHGKECEQEFGAVDKEFDKSGFWPAFFLDVIEGITKLNAIQVKNILLPKFVGVVDEHAKVDIKGDSDLPYPIILIQELPLEHLATKLIDGIKPKPLFKFRYTVGPIPAIEILLNIDNIYKMHKKVIKYKLEYKTKIFDKNVKNSFMLSSWVNKEKYLKME-----------HQIRFIGDLLHNIGEKPDVDHLNKNAEVIPSRIIAIAGVAWKIIFVEAWISLPYVLITEMLHRDAYDTLPDPE------------------------------------------VNPINETLEKTSLITEIKLCKFFKVIIIKMEDVVITGGTIDIILKGAIIFLDKAGYRYIKNEGRQYHHVADIEITIAPQKESFSFVHINIIPIITLFGEIPWIFESEDEKSPITALFLGDVSYMMRQGSYGFFQLLVNYPDIIYEWKYVKSTNSKGPSPAIVPLGQKYQDILPYLEYFESYEVKWYSTVRLALGNFFKWGPPLLIGLNYLEDIKIFGVGVQLHLPPKTRIVNTQNDFFGEVILLKEQFMLGN------------------------------------------SVAILFDKIVEEGPVEVTIVEVWAIDRMPIEFVKIQAKELVK------------------------------------------GKCVIITIEILTTTTIPTVVLAYINNRLYIICSIRANIQMVS------------------------------------------IFYHAILSDENKLIAIFLNKNIFYTSQITILNILLSSALHV-------------------------------------------IKIAKMLGDSKCSNIAAPCKDNIALVNIPEKGLKILAHPYALIMMVAELGKSPYYIANASLKISAEIICKVIIEIKNKKRESKSLACEVRLAAELDAENLLQVGACSMRIANFILKELVSVIIKLEERQKFKRRLDTPQEISVVAIGGANYVEGISVRWVKISLKEPI-FKRIKGEHLVRMGLNESIPNRERQYLKKVVPNAAAIVINLP------------------------------------------PPEHLVRNLWMRKYRRRELLRENATISETVKQQFGISKIIISKKFLEAEKRFKAAIGENPIRAIIHICSCSVVFRLISTNFAVVFRYTEMISRQSRRQKLRKVDITMITANIFTIHYATRKVIKSLLNARHTRNIRMRAIITVNCTTGAYVALLEIECILAGAIKKEIDPRPVINCMLKFNVMQPFHHRGLKWDRVAREGHHPTPYLSIEKRIRSSRKICVKKVITERVPRKCQTWHEMILIDRMRIIEVIEFQTLEIKFGLQSKSPKDLMMPQKTPECGLTKKHINSEIELALFGAVLRKQSAEEYNLAFSAAAKTYFDAHLIRSLVKGTFLFGIIDLMARLEIEYHINIRNHPDRRTIGLWPRRYKLASRK-HDIGPRKNKRYPRNHIDDREYRRGIKKKKIEQGAYYNPIINDKNDRINIFLEIETIAQIENVAKELNIYCFHTEKDISRKIEIIKINLVVRIRVNLDKLVTGEIDTELRLKTDYKKYTEIDEIDGKYVNMIGNISIDRNIIKNILDVYPENTIIINNKQIIDRAIKGIAAKVSGDIDFAICALSLRLLNIRLMPKKILDKKKQVPFSEIHKINLENVELLLEINLGRAMFVLIENMG-FNKVLPINTINTYVLLND------------------------------------------CIKIVQGKSEREKLKNFFLGIPPIVGGVHF--ESIIFQPILFLPQLNQELITQQEQKESEETKTYKALIKDDEKELMLNEIQYK------------------------------------------IIKGCGVILEDICAERESEVDSTNNVRKYWLLSLINGNHVVN------------------------------------------RHYRHGFGPRMNSRALCGKAIVTQEVTWLVAIWRYQIELITYSARATTKIRMLYLRNSIMAVIAIWFTEKNLMYTLIAREPKGFHFSTVITLRMIKAEESAQFAAREKDKYHIIKHGPAAASETRRYRHILKVGTKINREPNRLFSRDKIEIRQNGHKSRLICRALSRVMSAFIENKLTFVSRSISDVKVEKVNILKKIKAEYDAEVKIYKVSVGAETVLGGRKIKIYSILYANKNFTITVEDVSIVQAAIK------------------------------------------NILTISYYVGKFDHGYECQFIDLVILIEIGAKYFQHDLHKCLEIQLDLENLANFIPIPHMHRFKKIYKVNKEEHLYWTKRIDQVLETTIKPAKTTARRGGRVDEIISNFLNELRVIAYVNHDTEHE-------------------------------------------------------------------------------------KEMALELDATKKTAYPIMPCSKKPSDKKRIETSAVKILDLLESAFEELASAQQNKILKTNMIKIII-SIGLNIKVKETKAEKIENKPGNDMNVNMVGYILTTREEELPQIIINVALARSSIDLGNFLLEGKEADYINLSQLKLIKYVVNVIVEDNMKPLIILKIIIKTEHNSVFSLRVITNLIADGTVHGLKTAIKEMQFAEVPQLYSI
>Candidatus-Helarchaeota-archaeon-CR_Bin_097
RNPLFLTIMLNLLFDQGLATETSVDEIREETLAAGEYCKEAVDLSEEVPMKGEELIDDRAILRIGIYPNYTPNLLIVHEDSAYY-QEVMLKLLEYVICMKLALQKLTMTFAAKFDKISIFPNLLDKESKLVDQPVHELKKLANLLKKKRVMGDDKNSMLAETNYLALTYTEGQREPRETIARGRPGPGVRKSIRPMVNVRVLPINCKLYKIYYIPAPRKLLIEYLCNTVIKGGNILDRNVLIKTLQISPTEVIVLLITDVG-EGCVALAIEAEDEPIPVNPKEAQRVLELGIAQRFDGSDTLQIKMDKNTKGHRYSIGYKQRIEIKDIEKIKEMITDLRALKNPPAFKEATDLKNTYLGLKRAHRSGHLGVTPSLAEIRLVIDVGEKKMVGFYEETSMRHSPCPKRLRRVRNTDLKW---KSLKIRQKALGRLVEVGKVIPGQHYHIVEKRAVGKKISRPM-DLEFKHILSEDEENLLQLKVGALGLVELGDIKIKSDATIYLVIIITKVVADKWEPFNKEGEDPKAVLDLGLRYRMIYINLLDDIRLYTVPLGRKTPRRTRNLREVHEIIPLEIIGIEKPRKIRIVDEEVVEAEVIQLGRTTEITVKVRIGKGILTIPVRVVTEERERI------------------------------------------NARALKRPDVSTDIRIGRRARIIHEKKQINRITVYLFRHIKDDFEHQKSTAEKLAFNVKDIILKFQAFTGKINEAIPHNPAKKK------------------------------------------RPSWKRPNKKPYTRKVNHSEVVVLEVAAVQVMLQDRALNVL-KYGLAYANAARLAGLRTLRPFEHGAPYWIAVGSFGGDLLDRN------------------------------------------------------------------------------------TPKTLHHCLIVKISNTHLNKDTKHIKEISQFLSKVDLIRPEKRRLAQSAQQQETVDAQILPERSLNRPFAAQLELAQSLSFMI-------------------------------------------LIAPEVAILYHTLTLAAIGISAIVVEKFGITIVCMPLLTIVKRFLMYMKVKMLMMGVPDGQDINQWKFDAMENSSRNIRDVVKKKEILSELTLDVTKFEEEMNLSEAQIVNLLNILDEQKQDLIDF-SLRGDVAGKLEVVNPQYLVWIARTVKLPVLLSIIQAVDFELYFLVNNILVLAYRPYEIFSALAGTFLISVDFETRYFGYL---FAFGPYAEIQDTLELHKGRYLVIHPKFVHAMLLMLEEKFPARYKDIDIFANLSQKIWIQYVEIVITGICIIQKALSDGTGRIVSELVGETSILRLFNVTGYMPLEVFYIKTKKDKKPLQKDLLFEK------------------------------------------------------------------------------------KVTKVYIPYTLHSKSIVTDKSAFPTVEKVSVDLEEPELKGIIFQQHLQDHSAFFIPFYVKIGNPIGQYRISTTRGWGESISKAW-VIILGRAVNFGCLGAKAAHRKIALKRILNWKNIALTIDES--DDEVATIKGTHNSLLSVEGIAFYANKIIQELNDLFEDKLAYYTPINKEMPSGDRPPIYTIPIVKVTLETALGKLKSLKLDSK-SLRVRKNSPGNLGGSIMVNDIIIARYEIKVLEEIIENFLRMY------------------------------------------SDVKIGPFRFEKRMDYVIEKWQIESVRGMNVIEKEEEKLGHL--KTGYDYSDAIHAARNIFLRLHVLQAFPATVDSAKVFPH--QVLKMCISAASLYEKWQKVEEYAKLPVILIQLETLGIEAIKVDYGFKERDIEASIVVLRTGPIEWEIITKVYIGINWLDQLTE-TQAASQAEVLRAEEKNEIPAIAKNVISVVEKQAEFVTQRNIA-------MGPELIRGAINVQTKTQKPIVSNPAEYRISLGDGI-PNLTYTHIAFLISAAKILTATYAAYLLLSDVKIPMGHVIEIGVTRKILGVILKPAERAVSVVESTLERQATGVLSGALTGARI------------------------------------------QKNTFFFWGHIAENKYCIKEFIDLFELAIT-KKRFEIGGLH-------------------------------------------MNLIICQALIRVMAVFCLGKELEPGSEYIDGVIYEIGTGWIIVIIEVSIEEINYKYNLDKSYILHRLHFADICGTPSNTIKTLNEKPEPELLIGALAKNALTMSFQYLLEG-----EPERDYADNMWVEMWKILHFKLTTLYLAKGLKAETKGKSFDSDVVAE-WGELPSAGALSDYHGQEDEQPIGPIDPEWKKSQFWPVFELEVFTGITKGHLLTMETLILPKFVGIPAQHREVDLKGDTELTYPIILIERIPIKIEEKRLYTEIWPDPLYKFTYTLGPIFCLEVLYIIVGIYTMCKEIMDRLLQYKLYWYTKRTEPQTTQWSNISYERGFYKKQQISLNTWHKAHRLNLQGDIVHSKGEQPDIDHIKKEATVFNPAVMAIARTAWRIIFVSAWLCLPYVQVTDMLHRDANDPLPRPDTKTYKKVRLYLLIALIDLRLIFILVAFIA-EGRMEKIGKDTAVDPLEKALDKTGLIIDVKLITFFEVVVINSEDVVISGGTTDIEDNGRVLFIDKIGYDDVEEEGRQKHWVEDAKVIISPQRQNFIIVHLSIIPIMALF-EIPWIFENEDSEEHITTLALGDTSYMTNAGGYQILDLLVMYLSVKYEWNYAISTGSKGPKPVIVSAGK-FKTYTTYLEYCGLFEVSAYSTAKIRCGHFFKWPPPYLVTVELL--GLLFVVAIELYYFPAGMINNTEPNNISMVLIYKEKDFYNN------------------------------------------QVTILLLQIVEEDPVKITLIDVSAIEEVPVLFITIRAAEIVK------------------------------------------GRCVIISIEVLTTTTIPTVVMPFIEKRLTTICSITANVDIID-------------------------------------------TYAVILASRWYKIGALLGSNAINSKTVSFLQDLLSNAKCIA------------------------------------------IEIAKLLGNSIVQYISSQSHKKVALINIPDKGVKIVEHSYALIMMIADLGKTPYFIPNASLDISSKNVAKVIIQIEEEEKTSVKISCENLLAGELEADNTLCVGACKIRMSDILSREFASVIIKLEELAKFKRRLRAPMEISVIKIGGANYVEGIAVRWIKVDLKEPI-FKKIQGDHIVRLNINESIPNRERHYLAKVTPFAAAIIIPRPLAIDVFIRTRIFIVSARHIQGPTASLPEAITNLIRRLFLAASPPEEILRNIWKDDFRILELLRSNASLDETMTQQFGIANIVRARKFLEAEKRFRADIGESPIRAIIHVCSCSVVTRVISTNFAI-FRYSELISRQSRRQKLRKVDITMVTANRFEIHYATHKVIRSLVEKKHTRQIRLTVIITINCTTGNYVSLLEIEVILASAIKKEIDPRHAINAMIKFEVHQPFHKRGLKWPRVAQAGHHRTPYLTIEKRIRASSKICVERVITKRVPRKCATWREMILIDRMRVIDVIE----DLKFTSQTTPYLNLELPDKAPTGALKSNRLERQLELYINAAALKPMSAVKYNLAFKAAAKSYFQNTLLMAICFGTFLLGIINLLAMLEVERRTNIRNWFNQRTIGLWDRKYEFHSQK-QEKFRRKQKRYPRNTHDDLDHKRPIKRKQIDSGTFIHPVLEDKKDRLYGFKTSKKIANIENLASELNVYCFHTEKDVSRLADIIKVSLVIRLRVGLDPRAIGEVETALYLFTDLKKYTQINKGDGKVEYKIGNIAISRKIIKNILEVFQDNTINVTGKKIVDRAIKGVAARVSDKIEIVVVALSERVLGPQILPAKIVSAKEKLAFLKIEYFNPRTINLLLEINLAKAMFVLIEDMGNFSDLVPINTLKAYVLLNY------------------------------------------CIPIFQAKFETEKLEKFFFTVP-VIGGLTLEKRGMVFQPILIISQLQQLLQLQQEELEAEEQSAFKALVKDEDKETMIAEATLA------------------------------------------IIKGCGLT-EEICAERESFALGIEIIRPYWLLSLINGNHVVN------------------------------------------RHYSFGWDPTMDSVALAGKELLTQDISWEVAMWRFQIEIMPYSARAIEGLRIIIFRNKVMAVIAVFFNERSKIYTMLVREPKGKHFSTVVSIRMIRADEAAQFAANEREKISLIKHGPAAAAEGRR------------------------------------------VMSSFLERKLTFVNKAIAEVKVVKVNILPRVRAESSTDVRIFTINVGGTMIIETRKEKISSVMYATKKFTITVTDIEIAQTAIKVEIANISVIENLIGELLLILAGNTLEELTTSINKVNLSTKKRFELTISYFVGQFDTGYESQFIDLVLLIEIGLKYFQHDLHKCLEAQLDISKIIEFKPIPWQFLFKLFRYILVSGLCELRKRYGVLLTTTFKKAQNTPRRGGKPEKIIVEIIDELSAEPYVNIDEEHE------------------------------------------LKIIPYIEEDKYQMEEMISIAVRLLSRISLRETIYKDHIKDKYTAKSLELEATKKSAVPIAPCEKKPVPKKIIDTSAKDLIDLLQSAFETLASFQKQSIATTDMVKIII-GLGLHASLTEKSTDGIEGPPGKELDVNMVGYILTTGEVKLPEIIINVALARALIDIGDFLLEPKEGDYINFEQLRLIPYIARVIVAKGEDPLILLSIVVRTEHDVIFSLRIIYNIFADGTVGGLTTSIREMQFAEVSKLNTV
>Candidatus-Helarchaeota-archaeon-CR_Bin_143
------------------------------------------DLSENVPMKGEEFIDDRAILRIGIFAKLDYNLLIVHEAGAYYPQEVELKLISYIIGLKISLQKLRMAIAFGLDKMSIFIKLLND--KVIEQPIHPIKKLAKALRKKKIMADEKLNMIFEMNYLKITYKNSERQPRRTIVRGRPGPGVKKSLRPLVNVQILPIVGGLRKIIFIPVRIKLPIIFLCNSLIKDGKTLDRNTNNKTLKISPEEIIVLLITDPDCTGCVALTAASGDESIPSSAKKEQKVLELGQAQRYKGNKANHIILQENTMGSRYSIGYFQRIRSNEIREVREMLKDLDALKDPDVAKEPQTLKLNLLNIKRPVRSGKLKLTSSLAKIKIVIDLGEKKIIGYYEKSSMRHSGGPKKIRKIRNTELKWIFKKSYKLRRRPLGRLQKIGYIIPGQHYHVKEINAVGKKVSRKVL------------------------------------------IIITKLIADRWETFSQQDENTNKILDIGLRYRMLHVPLLKH-RFYKIPLGRKAKRRARNVKELHDLRPLEYIGIQKPRSVKVADDEAIPGEIIQLGRMTEILVKVRVGKGILTVPIRVLMEERERILFGNIKLTKLSSMGVCSIFPSLDIYIAEKGLCDTVKNELYTDNIAALKRPDVSTDIRIGRRAKQIKEKFKIKRITPYLFRHINESFEHDKSTFERIAFNVPEYILKFLPKTGRIEEAIPHNETESK------------------------------------------QPSWKRPSRKVYVKKVGHPEVLVLQLATVLTLILLEALNISPEYKLAYANGARAAGLQTLKPFEYNAKWWIAASSFGADLLSTK------------------------QGLIKPMLVDVALVLIIK-----------------------------------------------IKEFIVEFSNNYVGKDSYNILKICKFPNKITIIRPEKRRMLE-SQKEQEFEAEILPQRGLNRPFVQAIEVAQTLTLQI-------------------------------------------------------------------------------------------------------------------------------KEILKELTLDINKFAINLGIEEAQIVNLIDIFDAQKKEIIQIVNLANNVFGKLELLNRPLIEWLALVVELPVMLSLVQSVEFQINYLVNLVLIISDKPLE-AETLLGIFLTELDFETTYHGYK-EWYAVGPYAEIQETLEKHKKRHLVIEEKFLNAMLLMINEKFITR------------------------------------------LIKGETVPLRLFEVAGYRPLEPLYVKTNGKKTPIKKDILFAK------------------------------------------AEQIVTKIQLIEVLTKIIALDVKIPLEILGPDGNIADEPLDKKQSKVYVPCVVVSKSIVIDNSLFPTVDKITIDVNEPQLKGAI------------------------------------------------------------------------------------INDEVPSIDGSYNSELQIKALAFFSGKVIKEAKELLKDNLAFYTPQKDEITIRERPPVETVAVDNIACSTNLKEQSEVKIRNI-ELRVRKQSPGTLGGSIMVNKIIIARYKVKKLPELVKNFLRML---KRKKNDEVDVTMQQGVYVTVQTEEIEEILQGVEKESLILTDIPIGPYRFKSRIEFIIERMQKESIRNISVVKNNEKSPGQIRWGKGYDYSLAVHACRERLMRLHVIQAFPGRVNIAKRFPRI-QIIIMKIAAASAQEKWQKIEEFAQLPCSLIHLQLLGIEEAKIKYGFDKKEYSLLFIDIKTGPIDNVIITKIYSGISWNEQLTD-------------------------------------------GRRKRSRAGPEITRGLLNLFGTQGKPIVQNPAEYRIEMGQAILPRLTIEKIAFLISASDICTATYAAYLLLRDMKLIFRHSIQLGVTEKILATFIRTADAAIEAVECTVIEGVTAIVSGADTGVRL------------------------------------------RQENFFLWSNLAEKKWCAKEKIDVFQLALTETPN-IINGIDVDLGFYFDKMKGKCGGAHTVKDFPVLMVEIAGIVLQGGNIQIIMNIIVTQAIIRVMAVLGLSKSLEPGAEYCDGVIFDVATKWLIVLVVVGAEEINYKYYLDKRFVLDNAHFRDICSTAINIINILE--HDSDLALLRMSGDVLTLKMIFILKG-----EDGKDYCKFKWMKMWHVLHFELKTLYLADGLKVHTKGKSYESDVVADPWNEL------------------------------------------------------------------------------------DIPTLHNETKLKTDFEPKPLFKFEFTIGPIFSIDIMALLLDIFTMCKLIMKRRLQYKMYWYTERKDLQTTQWHDLVYEEAYFQESKIKLDSWNKSHRLSFRGDILHTKNEKPDIDHINKNAMVIEAAVIAI-NLAWKIIFVKAWLCLPYVKITDKLHREANEPNPNPETKDFHQVRLYLLIAFIDLSLIFVLLEFID-EGRMDDIARDSSVDPLNEAAEKTPLIIDIKLVTFFEVVVIKTEDVVISGGTTEIAIKGPILYIDRGGYFYKEEKGRQEHKVQDAKVLISPQKKSFIEVELKKLSIVAVFGWIPRCIEDEKEKEDFLPLCLGRKDFFQDIGSYSFKELLVEYKNFKYEWDYVRSTDSKGPKPIIVSFGK-FRDISPYLEFFESYNVEW-TTIKLALGHFFKWGPPLIIGLNYL------------------------------------------------------------------------------------QVAILYKKIVEDDPLNVTIIEVRSIEEVPVKVVRVRARELAS------------------------------------------------------------------------------------------------------------------------------IVYTVLLAIKKQMISVALTENCFNSGIVEHLGVILSSARCIADFEKLHAGNVDIEINDLFKVYHSTTLCKITFTDYRIKLVVSHIDIAKLLGDSACESISAKSRSKIALVPIPDKGKKIVACPLALFMMIVKLGKTPYISPNASLDLSAKKIAKVEIQLEDEKNDTKKISCEGNLAGQLHAENTLCVGACKIRMSNLISKQYAALLIYLEERLKFKRRLNSPQEITVIKIGGANFVEGIAVRWIKVGLKEPI-FRRLVSDYMVRLDINESIPNRERHYLKKVKPNASAVVIPLPLAIDIFIRTRIYVLSARHIRGATSQLPEAITNSLRKLFLQLSPKEELLRNIWMSKYRRLELLKETANVEETMVHQLGIAQVLRSKRYLEAERQFKIPIGENPIRTISHVCSCSVVAQVITTNFAV-FHFSEMISRQTRRQKLRKVDILMVSGNKFEIHYATHKVIRSLIDERHSKNIRMASIITLRATTGVYIALLEIEIILAHAIKKELDPRSAVHAQLKYKIKQPFHHRGLKWSRVAYFGHMPTPYLTIERRIRSSATMCVTRVVTRIVPRKCPTWHEMLLIDRMRIIEVIE------------------------------------------NGAALKPKSACQYNLA--------------------------IDLLARLEVEKRIGIRAHPDLKTVGLWQRKYELINHR-KEQWPKKQKRYPRSNIPDVEYRRPVRTKQVESGSLIYPVIKD-KQRIYPFEESENIANLENIIEEINISCFHSEKDVSKILETIKIVLVIRIRVGLDTNAIGQIPTFLRLLTDHKKYTKLEETKKKYENIIGTIAVDRKIIKNILDVYEANTITITGRKIVDRAIKGVAAKVSDRLNIALVALPEKILETSVLPANIATAQKKKAFYLIKPFDPESIELVLEINMARALFVLIGEMAKLDKLLPLNTFNILILLND------------------------------------------CIQIFQAKFEREKFKEGFLKVPLVVGGMYL-ERGMIFQRIITIPHLHQMLQLQQERMESEEKGAYKTLVKDEDKDTMLQETQFKEAEITLAESRVLDTNENLKLKVRKDGIIYQRRTLLSILVEILIIKGCGTALEDICAERESRAGGIEINKGKWMLSLINGNHVVN------------------------------------------------------------------------------------SARAIEKLKILIVTEKLISVIAVWTSKKKKIYTLLSREPKGRHYSTVLSIRMIRADESAQAAAAEQEKIAIIKHGPAAAAEGRRFRHILKLKIRINRNPTRLTTKEKIEIRQDGNKSRLTSKQLHRVMTAFIEKKLTFVLISIANVKVEKVNIQRNVKVEDNSDIKIFKVQVGGETVLDIRKTRIKSIMYATKGFVITVEDIKNAQAVIKVNIANIKVIQDLVGQFLLILIGSTMEEMTASVIKIMLQSRKRVELTISYFVGKFDKGYECQFIDLVLLIAISTHYFQHDLHKCLEAQLDIDEITGFELIPVQHIFNPIPYYMSLFVLYLKKRIGAV-----------------------------------------------------------------------------------------FLEEDKYQLDEMISVALRLITRIKIREKINKDYILNKFREEALKLEATKKAAVAVMPCNKKPPGKRAIEAAAEKMIGILQSAIPSLASFMKNKIVETDMIKIIIKGLGLNVTLKEISAEGIKKPPGKELTVNMVGYLLTARNKELPKLVINVALARAIHDIGPFLLTLKEIEYVNFEELQMVPYVTKVITEPNENPIIILKILVKTEHEQIFSLRSASSLVAEGTIGGLKTANDNLQFAEVSKLHSI
>Candidatus-Helarchaeota-archaeon-CR_Bin_291
LKPLFLTMMLKLLFDPGLATEKSVDEIKEVTLAAGEYCKEAI------------------------------------------SQEVLLELLQHVICLKLALQKLAMTFAANFERISIFPKLLDD-TKLIDQPVHEVKKLANLLKKAKVMGDEKNTMLAEANYLAITYKEDQRETRDTIVRGRPGPGVRKSIRPLVNVRVLPINCKLYKIFYVPAPRKLLIEYLCNSVNKGGHILDRNILIKTLKISPSEIIVLLITDLG-EGCVTLAVGAEDEPTPVNPKEVQKVLELGISQKYKGSDTSQIKMKKNTKGHRYSIGYKQRIEIKEIEKIKEMILDFRALKKPPAYKEATDLKNTYLGLNRAHESGHLGITPSLAELRLVIDVGEKKMVGFYEETSMRHSPCPKRLRQVRNTDMKW---KSYKIRQKPLGRLIEVGLVIPGQHYQIVEKRAIGKKISRPM-DLEFKHILSKTEANLLQLKVSALGLVELGDVKIESEATIYLVIIVTKIIADKWEPFTQQGENPKEVLDLGLRYRMLYINLLDDIRLYTVPLGRKTPIRTRNLREVHEISPLEILGIEKPRKIRIVDEEVVEAEIIQLGRTTEITVKVRIGKGILTIPVRIVTEERERILYGKLKLSHISSLRVCDIYPRLDVYVAEKQLFDTRETTAYSD------------------------------------------DFKHQKPTAEKLAFNVDNIILKYQEYTGKIDEVIPYNPEKKK------------------------------------------------------------------------------------QYGLAYANAARLGGLMTLRPFEHGAPYWIAIGAFGGDIIDRG------------------------------------------------------------------------------------TPKTLYHCLIVKVSNEYLNKDTKNIQEISQFLSDVKLVRPEK------------------------------------------------------------------------------------LIAPEVAVLYHTLTLAAIGLSAVLIEKFGITIVCMPLLTIVKRFLMYMKVKMILLGLPEG-EVDQWKYDAMNNSSRTIKDVVKK-----ELTLDVNKYEEEMNLSEAQIVNLLNVLDEQKGDLLDL-SLRNDVSGKLNLVNPQYLVWIARTVKLPVLLSIVQTVDFEL------------------------------------------FAIGPYAEIQDTLEIHKGRYLVIHSKFVKAMLIMLEEKFLAR------------------------------------------EIREETSSLRLFNVTGYMPLEVFYIKTKKDKSPLKQDLLFEK------------------------------------------AEQVVSKIQLLEILTKIVMFDVKIPYEFMGPDGNIANEPLEGKVTKVYLPCLLHSKSLTVDSSVFPNVEKVSIDLEEPKLKGIIFQ-HLQDLSAYFIPYYIKIGNQVENNKLSCTTGWREGISKVYPTIIVGRVIEFGCLGAKTAHRNIVLKKILNWKNIALTIDDP-VDDEVASIKGTHNSSLAIEGVAFYASKILQELNDLFEDKLAFYTPFNKAITSGDRPPIYTIPIVKMAMNTALEKLKSLKLEAKNSLRVRKNSSGNLGGSVMVSDIIIARYEIRVLEEIIKNFLRIY--------------------------------------------------------------------------------------KTGYDYSDAIHAARNRFLRLHVLQAFPATVDSAQGFPHV-QVLKMCISAAALYEKWQKVEEYAKIPTVLIQLEYLGIEIIKV--------------------------------------------SASQAEIIRTEEKDEIPAIAKNVVSIIEKKAEILTQRNI-GRRLRFRMGPEVIRGAINVQTKTQKTIVSNPSEYRISLGEGIIPNLTYTQIAFLVSAAKILTATYAAYLLL-NLKIPMQHVLHI-----------KPAERAVSIVETTIEKEVTGILSGALTGARV------------------------------------------------------------------------------------------------------------------------------MNMIICQSLIRVMVVFCLNKELDPGSEYIDGVVFEIGTGWIIVIIEVNIEELNYKYNLDKSYILHRLHFADI------------EKPEPELLLGALAKNALTMSFQYLIDG-----ETERNYANNMWVDMWKILHFKLETLYLSEGLKAETKGKSFNSDVIAE-WNEL------------------------------------------TKGHLIAVETLILPKFIGIPKDHREVDLKGDTELAYPIILIERIPIKIQEKRLYTEIWPEPLYKFTYTLGPIFCLEVLYLIVDIYTMCKEIMKRLLQYKMYWYNNRTEPQTTQWSNLLYDTIIYIKQQISLNTWKKAHRLNFQGDILHNKGEKPDIDHVNKGASVFKPAIMAIAKAAWRIIFVKAWLCLPYVKITDLLHRDANDPLPRPDTKEYKKVRLYLLIALIDLRLVFILLNFIS-EGRMKKIGRDANVDPLESALDKTGLIIDIKLITFFEVVVINSEDVVISGGTIDIEDKGTMLFIDKAGYKYVEEEGRQKHWVEDAKVIISPQRHNFLIVHLSIIPIIALF-EIPWIFEHEDAKEHIITLALGDTGYMTNAGGYQILELLVSYVSIKWEWNYVISTDSKGPKPAIVSAGQ-FKTYTTYLEYCGLFGVSAYSTAKIRCGHFFKWPPSYLVTVELL--ILLFVVAVELYFFPSNVINNTELDDISSVLLYKEKDFYNN-------------------------------------------VIVLLLQVVEEDPVEITLIEVSAIDEVPILFITIRAAE---------------------------------------------GKCVIISIEVLTTTTIPTVVMPFIEHRLTVICSIVANVEIID-------------------------------------------TYAVILADNTKTIGTLLGANAFNSKVVEYLPKLLSDLICLA------------------------------------------IEIAKLLGNSIVQYISSRSHKRVALINIPDKGVKIVEHSYALIMMIAELGKSPYYIPNAALDLSSENIVKVIIELTDKEKTSIK------------------------------------------ELAKFKRRLVAPMEISVIKIGGANYIEGIAVRWIQVALKEPI--------HIVRLGVNESIPNRERHYLAKVTPFSAAIIIPMPLAIDIFIRTRIFIVSARHIQGPTASLPEAITNLIRRLFLAASPPEEILRNIWKEDFRILELLRTTASLDETIRQQFRIATVIRA------------------------------------------FRYTELISRQSRRQKLRKIDITMVTANRFAIHYATHKVIRSLIQQKHTRQIRLSVIITVNCTTGNYVSLLEIDVILASAIKKEIDPRHAVNTMIKLTIHQPFHKRGLRWPRVAHSGHSRTPYLTIEKRIRASSKICVERIITKRVPRKCATWREMILIDRMRVIDVIE-------------------LPDKAPTGALKANRLERQLELYVNAAALKPMSAVKFNLAFNAAAKLYFQNTLLVAICFGTFLLGIINLVAMLEIEKRIQIRNWYDQRTIGLWDRKYDFLSRK-QEKYPRKQKRYPRNTHDDQEYKSTIKRKQIESGTFIHPVLEDKKDRIYSFEISKKVGHIENLATELNIYCFHSEKDVSRIIDIIKVSL------------------------------------------IGNIAINRKIIKNILEVFQNNTITVTGKKIVDRAIKGVAARVSDRIEIVVVALSDRVLGPQVLPAKIATAKEKRAFLKIEYFNPRSLNLLLEINLAKSMFVLIEDMG-SSNLVPINTLKTYVLLNS------------------------------------------CIPIFQAKFEAEKLEKFFFTVP-VIGGLTLEKRGMVFQPILIISQMQNILQLQQDELEAEEPNAYKALVKDEDRETMIMEANLV------------------------------------------IIKGCGVDLEEMCAERESYALGIEVIRPYWLLSLINGNHVVN------------------------------------------RHYSFGWAPTMDSVALVGKALLTQDISWEVAMWRFQIEIVPYSARAIEGIRIIIFSNKVMAVIAIFFKERSKIYTMLVREPKGKHFSTVLSIRMIRADEAAQFAANEREKIAIIKHGPAAAAEGRRFRHILLIPTKVNRKPERLFPRDKIEMRQNGNKSRMTSKQLHRVMSSFLERKLTFVRTAIAEVRVVKVNILPRVRAESNVDLKIF------------------------------------------IAIANISVIENLIGELLLILTGNTLEETTTSIKKVTLSTRKRDELTISYFVGQFDTGYESQYIDLVLLIEIGLKYFQHDLHKCLEAQLDIKNLIKFTPIPWQFLFE-LFFILPIFVCGLRRRYGV-LTTTYKKAQNTTRRGGKAEKIIAEIIDELSAMAYVGFDEEHE-GLPTNKISIAGRGVMVVKTMIPYRRQAILDEIRAWPRASSVLKLIPYIEEDKFQLEDMITAAVRLLARVELRETIYKESIKDKYNEKSLELEATKKSALAIAPCEKKPTIKKIIDTSAKALIDLLQSAFATLASFQKQTVATTDMVKIII-GLGLHATLTELSSDGIEGPPGKELDVNMVGYILTTGEVELPELVINVALAKAY-------LDPKEGDYIDFKRIRLVPYVARVIVAEDEDPLILLIIVVK------------------------------------------
>Candidatus-Hydrothermarchaeota-archaeon-S146-116-esom
LSNFLVRTMAMRIAKLGLATRGIVFKVAEVAVTAGKVVSRGFDLSEECPMEKEEYIEDRGVAKIGIFPGVRYGVLVVHAEHAYYAEKVELELMQYVVGIALALQELRMSMAIALDALQIFVRLLEQESKLVDKPVGGRKRLAEDLEKKEAMPPADHTMVAKLTHLKVTYKDSLRGERELVVRGRPGPGVLKSLRPLVNVRVMPVSAGLRK---VMDTRGLLIPTLCNTVVKGGHIMDRNVVVTTVLVDSS--IYLLVTDLECEGCLTLGEMSHDRSTPL-PGKRQRKLELGRAQKYPGPKVSKMKLVDSTRGFRYSVGHRFRIEVREIESLRERVQDLRTLKVPRAFREAVQLKHGPLRWKCSARSGNLELTPSLARI-MVLDNGPDRIIGLVKQTSMRHRPGPKREVRVRNVPAEKLEERSFWKRRRPVTRLQSVGKVKPGMHPHVVGRRAVGDAIAHPLADSELKHVMSEEEKELLRLNIGQLKLKKPGDIKIKSPATYYVVLIVSAVVADKYEEFRRQKENPKDVLDLGVRYRMLQGEFMES-------------------------------------------TEGVPAEVVEVGRMTEILVKVRIGKGIIRVPTRIIIEERERLLLGRILLSKVQSARIGPVSPALELYIAERGYLR-REGEMYEDTTRALRRPEVRTDIRIGSRRKKQMEKKRMKKLSRYLFRHLSEKFRHNGATKERLIRGSDKVVISFARESVREDEMVPH------PRPREKRMTTVFGVK-PANYAGIVGVLLMVRLSTVAPGFTSAKPYHKKPNKKPYNAELGHPEVLVLEVAGVRLEILRIAKGILPSRTLKRANHARAAGLRRLAPYPKGAPRRRAAAAYGAD-----LYATLIGRDGPKVRITAGGVGQ--FGLLEPLLLNGALVLLLIARVKVPVTHVFVRCEFYT--------------------------KYLKHELICRVADGMVGRDTKNIQRVTVFVDELEILRPEMKRLLEQEARQEQIEERLLPERTLNRPFGAQVEAAQRITLDIKIVGTGFLVEHVKPEEALFVDLIIELAVREELEFVVEIPGGEDVIAPEVLVLYRSARLHAVWLSSVLLLKLGVTVVALPLMEVLRDFLLYIELKMIMLGFPKEE-IRRFLVDKRRNASRRIMDVMKKRAILE--CLDLKKLPVEVSIREAKIADLVRIFAEEIAKIVEC--AAGKLAFRKIRVNPPWVTWVAEHVEAPVVEDSVQEVEVGLQLMASGALAY-EGEGEIIEFLVSTFIIEVPLQPAMYSY----YVYGPYKELLESLEKHKRRYLVLEERYVEALLLMLEEKFSTR-------------------------------------------LEGETNLLRLSRVASYRPLQPVFLQVKEGV-----------------------------------------------------ASDVVQRIDFLELLLKVVCFDVEVPMRVAGPDGNIAEETIAGTGEKVYVPCVYTAKTVVIDVTLAPAFERVIIDVEEPEIEGVAFS-RYQDV-LKFIVYYVSIGNRIGERVLVRVRGFTEALAKAYVELIVGRTEKFGCFAAESAHRGKVLRVIANVMVITAILGEP-PDDEVGAVSGSHEDRLEIEAAALVGGRVIGEAGELFEDKEAF-TSEQEEVTMGERPPVRTIPIRSLA-PEGVRAQREVKLR---DIRVRKDTAGQLNSTVMVAGVVIARYRVKSIPEVLGNFLRMEKNPQKMQEEEIDISIKGQTYAVR---EIEEVLQGVEERALIL------------------------------------------LGKRTYRYAKAIHGARKRYMKRVVVSAFPGLVGTAKRFPGV-QCITMRTCAAGAAEEWEKVLQYASLPCFIVRLQVVAVAEVRIELGFHERQQRAHAVELRTGPIEHELLKKVQMGPSWLRKLTE-EQAQYQAELIRTEEGDEAPAVAESLVDVVRKEARLIESAPV-GRRKRRRLGEEVLRGLGCVPTEAKKEIVRNRAHYRILAGDAL--NVTVEGVALLVNAARLVTAGLGCFVRLRSMKIEVEHTVE-STNSSLLCVLLVEADGAVEVCRANLEREATMVISGAETGMRI------------------------------------------SPERFFRTRVLSS-EWAAKHGIDLYTLEIAVLEETALGSVQP-VEFFFDKLPGSLGGSLSVKSLAAAVLETAGVVREGAALRYI------------------------------------------------------------------------------------DVPGPEFLASGLAGRGLTYKFQYAVEGRKVRE----------GVEMWELLAVELEGLYVREGVKHRYRGYGYRADSIDA-WWAL------------------------------------------TRNDMMSAEKIVLPRMVGSVPERKTQDIKGDKELTVPVIVIRELPVLHEETRLKTDFDPKPLFRFTYTLGPVFAIDVLRELAGVYRLDLELFERRIVDKPMWYREVTRPQFTLWSNLLYERVVAADKEIYLDTWEQGHRLRFRGDILHTKGERPDVDHIGKGAIVLQRHFGSIAGVSFEIMPAEALRLIPYLQVTEMLHREAQEPLRRQERREMRSICIYLLVELVELRLVMVELEIVGAEGRA-RLGRDTEVEPLEEIMDKQPLLLDERVTTFFERVIIRAEDVVLVTNTFEI--GGAALHIDRAGYKYEEQRERHPITLSDLEVVVGPQKDHFNEVQLKRLPIVTLFGDITTIFEEERETELIKPLFRSSLNYALGRGGLEALGLLRRYPDVVHEFSKLRSTGSTGVQPRLVSAGSACHEFLALRAWFETFEAVERTTIRIYAGHYERWGPPLLVELPWIRELTMPCVCAEVHLPPRSRVEHT-GEYLGEVMLLRERQLFGRELGRGNEMHKPRAVMNTVVTKNMTVSERKGETLMQKIVEVGTQVIVSFSGTVHESPVRLTLVEVLGVARLPVQVVTVR------NRADSGGANAYWDGLISRGKEEATSVRFRYPLRTLALVSTVDGKCAKLSLQVITTTIVPSVVLSIIEYRLYVICSLAV-MNVTDLMLLLEESLLLRIRNAARTIATLTLDGGEMLEMTVVPELLF-IFYRVIRVLGREELALLVSRTMLDTADVAHVHRLLSNARCMAHVERIHAGGIDVEVNELERAYVSASCAEVLVSGEFLPKIVSHVEIARLLGKALTSCIAADDRTRVGLAEIPEKGPTVVSRVRAVLMVIARLGRTPWVEPNIVLDAG--RVMRVLLALVDPK--SAGIACENLLAGQLDAQQTLTVGACRVHMVNFISREYAAVIITLEERKEFKRRLKSPMEVAVIKVGGANFIEGIRVRFIAVPLREPVEFDNIRGEWLVRLGLNEQLPNSERHFLMRATPMGAASVIPRPLAQDMYIRRAVFILSRRQAEGVIQGVPEIITNAVKRLYL-FEPPDELLKNLWIRNIRQLELLRENTVLRETLHQQFGVGRVLRTKEFLESRRRFRVNVGKAPIRAIKDVCSCSVVTRTISANTAMEFRYTDMAARQSRVQKVE-LDILMVTQNKWEVMYATRKVVRSLFERAHTQEIKMGAIVTIDATTGAYVALIIIAALIAYSISKEINPRYCIREKLKYDAMRPLHGRGLKACRKAMQGHQRTPHTTVERRIKSAHRVCVEKVITKRVPRRSATWKEMILIDRMRIVDVIE------------------------------------------NGAA-GPMSAAQGGTAWDVMAETYLHAFLLRSVCNGTTLFPIVDMLAMLEVERDVERKNYPEMKAVGLYGRRYEFASKKRTERAPRKQKLYPRQCSGEREYRSPVKKIRVTTGTRYHPEIEEEAER------------------------------------------VVRVRVGLDPMVVGEVEEALELETDYRENTPIEKADKKFAYRLSRIAVDRRMIRNVIEVHSENVVEVDDKKQVDRM--RLVVKVSSKMRVAVVALSERMLEIEVTPAEVASARVETAVVRVKRV-VESIEVHLELEIAEAMFVLRESMG-LEEVAPVRTHGVYVLLSPIEEPHEGVASTRKLGTHAQPNQPENVRHDHNDIVVATIPFTKAVPGELRKAAPEKLEEAFLGVPEVAGEFHLERRAAVVHPKVVIPQLHQVFQLQQEQLEQEEKDAYKTLVRGEDKETLLKEVALKKAEVTMAESAITDHDEKVSVRVRREEVIYRRKVLMTILIEIL------------------------------------------AITAFMLLLTFEVLEGYEAAFEAGVRGFRDDSSAGKFLYEQRHRYAPPI-VRMDSIPLTERGVVTQEVSLTVAVWQYHILVLAYSARAVPKVRILYVRDKVMAVTAIYTDERAKMYSIIKREPKGFHYSTILTIRRIRADESAQMAAEEMEKIGVIKSGPPAAADGKRFKYLIKVPAKIGRRPERIYTKEELNIMRDGLRERLISRELSKDVTSMLEKKLVFVSSAIAGVKVMKVNI-HRVRAEYSADVKIFEVEVGGERVIGARRHRFRAILHSTRDYRICVKDVEKVQALPRLEVGGIKVIDNLVAELALILELTTYESTTVSVERVILPVEKALELLLSMFTGDYDVGYDSQFINLIMLIELGEKSFQHGLYRCLEAGLDVEYKGMYPIRPFLGVFSVLVYLLTVFVLRAGEHIGTLLDASLYPAKTSPHRGGKAEEITAAFLDELRVEAHVALDTEHEPALPSGRLAIQGTGVMVKKTMIEYRWKAIKEEIKAWSKASSVLRRIPYISERTKMLQDLIAVALRLLSRADLREKVHGEPVIEDYREKAYEVEATKAVGVPIAPCERGPPSKHAIDSSCKELVEIVQSAF-AFSSAQQSTIVETDMVKLIIGGVGLMLTIHEESALAI------------------------------------------YILMFPEVQYVEVGVFRLVERILKVVVEPGQRAIVVEEVMAWKQHERIFSLRVAAKLLAGGTVEGLRTAVREVQFGQPPELSTV
>Candidatus-Hydrothermarchaeota-archaeon-S146-76-esom
LENFLVRTMAEKIAKFGIATEGIVYEVKEVAISAGYVVTEGFDLSEECPMRGEEFIDDKSVVKIGIYSGKEFDILIMHEEGAFY-------------------------------------------------------------------------------------------------------------------------------RWVYDKKGILLSALCNTVVKGGNILDRNIVVKVLFLDKKSIFIILIADRECEGCVTLGPTSNDRAKLV-EGKGQKSLELGTAQKYRNPNTSKIKLYDETRGHRYSVSTTIRVNVRKMSGLRERVKDIEALKIPESFREVENLKKGPLKVKRVRMSGKLKTTPSVARI--VISTGEKDIIALYQETSMRHKGGPKKIKRVRRTKAKEIEERSSRKREKSVSRIQEIGRVDPGQHPHVVEKRSLGNALSRPLPDTELKHVLSEEENKILKLNIGQLKLKDVGAIKITSRASFYVV------------------------------------------RVYTIPLRTKAPSRTKRVKRINEVKGLEKLGIRNISKIKVALTRGYPAEVVEVGRTTEILVKCRIGKGIIRVPVRILIEDREKL------------------------------------------DTRALKRPEISTDVRIGRRAKKIKAKKSITDLDRYLFRHIKEEVNHDGPTADILKTGAKDVVFKFARESGRIDEAIPFNIKEEE------------------------------------------KPYFKKPSKGPYTAKVGHPDVLVLDISRIKEMIEEKALELL-------------------------------------------LYATGIKKDKRDVRASLCGIGQ-VFGILEPLLLNGGFVLFLMAKIETDMTGAFVRADFYTVLRIIKARKKRGLEKYIDLRQPYMSKKDLRHELICKVSNSLLGTDTKNVQEIVQFLGNVKLKRPE-KRLLEQEQKEEQMSIRILPDRSLNRPYAEQVENAQSLTLEIN------------------------------------------VIAPGVCVLYRSARLHAVGISSVLVEVQGITVVAVPELDMVEEFLLQILLKMIMIGIPKE-QVDKFMTNAKNNSSRRIREIMKRRAILEELTLDLKKLPIELNIKRAKIVDLVKIFAEEVEGILKV-NIVGSLSMKKGIVNPPTISWIHGSVDAPILESVIQVIEAGLTFLLDGVVLYSEYK-IILENMVSTFLEELPLDPQMYSYE-PIHAVGPYKEILETVENYKRRYLVVEERFLDALLIMLDEKFTSKYEDKEILVSLKDLIWIKNVTIVIRGICIIREALKNDIGRLVA-IEGETNALVLNTIASYKPLNPVYLRARDEI-----------VRCLCEEAERVGAVGVTFISVYLIYISYSAMKRISSMSFSASAKQIVDDIAILEVLLKVVNVDTSVPLLPDAPDQNICDETIRGTVNKVFVPCLYTSKTIEMDQSISPSVERIIFDVKEPEIEGVVFKIIYQD-DTIFIVYYINIGNDIDVSMGAMVRGFKEDIAKAFIELIVKRSLRFGCIGAEAAHKGKALKVLANVAIISIIYGDP-PDDEVAIIEGSFEDQATIDAVCLFGGRIITDAGELFSDEEAF-TSVREEVTLRERPPVLTIPIRDIA-PDRVEKNKDVKIRSIKDIRVKRNTGGQLGKTVMVLGVVIARHEIKNIPALLRNFLRMDKNPQKMQEEEIDINVMNQTYTTR---RIEEILQNVERKTLILQEVPIGPERFTPEPEYIIELMRNESIRKMDLAKRKTVAVGRTIGKRTYKIAKGLHASRKKYLKREIVSAFAGLVGTAKRVAALKQVIAMRTCAAGSAEKWQKVEEYAKLPCFIVNLETLGIERVKIDLGYDNKTTKAQMVQLKTNPIESEIISKIVKGISWFDELTEIQKQEYQLEYIGVADKKEAPSVAKNVINIVKKDADLIEQEPVVGRRKRYRMAENIVRNLTNVKTKTKKKIVENKAHFRIKIGDALVPNSSVAGVALLINSAHLITASFGAYVKLHDVRIPTQHTIGLRVNARFLSAIIIEADGAVEICEATVEEEVTRVITGAETGTRILESLILSG---IEFDYRRGRLDGRYLHAELFSALAQGMFVITEPDDFFHDTFLSE-EWAAKMEI-LYLIEIRRALNRALSSVYP---VYFDKLPGIRGGAKSVRTFPAVLVDTAGIVEEGANIRILLGVCVTLHLVYTMLVQCLEGLVEIGGEYVNGIIFEFANHHVVLLLLISIEELNYKYHLDPEYILEQKHFKINCGCIMNSSERLEEKPGPKLLMGGLPEKGLTYKFQYAVSGRGINERDGKDYADET------------------------------------------PSVGDISDFHGGIDEQGWGPIDEKWEKADIWPTFEVKFIEGL------------------------------------------DIPLLHEETKLKTDFDPRPLFKFQYTLGPVFVIDVLKTILEGYDLDLELFSRRIVDKPMWYTEHTKPQFTFWSNLLYEDVSCAGKDVYLDTWNRPHRLRFKEDLIHTKGEEPDVDHINKNARVIKKHFGSIAGVSYEIIPLEGLRCMPYLKVTESLHRDAKDPKRDPERREMRQLRTYLIVTLVDLRLILGVLMIVGAEGRLERIGKNTE-DPLEKIEDKDKLLREDTVTIFFEVVIIRAEDVVMISNTFEI--EGPVLYIDRAGYKYQEKEERHKISLSDLEVIVGPQKKHFNEVHLKTLPIVTLFGDITTVFERQEEKELVVPLIRSQLNYATD------------------------------------------DDFAGYMEWFDTYGVKWYAGARLAIDNFSDWGEPLIIDLKWL-------VALQVYYPPKDQIVNTRDRYIGEISLFKESDLLTNELGSANEMHNPRAVLNTVVMKQMTVSERKGEVLMKKIVTVGTQVLIVFEGVVYKDPMEVTLIEVMGIEKTPIQIINIKADEIIPFEEDEGAANAYWEGLLSTGLKKETSIRFRYPIRTLALISTVSGKCIRLTMDILTTTLIPSIFLPVIELQVGIISSLEIDTRVVKLLLEIEESLLLKVRNAIRTVPTLTFDKKEILEETLVDDLLFEIFYKAIRVSDRELVALLVSETILYTKVVDRFGELLCSSRCMANLEKIHAQGIDITVNDLEKAYVSASVGEIVINADFLNKIISYIKIAKLMGSTVTENIAAKDKRNIALASIPEKGLKIVAYVNAVLLIILELGKTRYLKPNAFISAGNQLIVRVEIELIEPEGNSKSIACENDLAGNVGARNTVTVGACRLEIVSFISREYAAVIISLEEKKKFKQRLKSPMEIAVIKVGGANFIDGIRVRFISVPLREPIEFDNIKGDNIVRLDINENLPNNERHFLMRAQPTGAANVIPKP------------------------------------------PPEEIVKNLWMRNFRQMALLR-NPTLEETQNQQYGVGSVLRSRRFLESRRRFRANLGKAPIRAIRNVCSCSVVERIVSTNTAM-FVYDNMYARATRRQKIS-IDILMVVENRFKIMYATRKVMRSLMEKRHSPEIRSGAIITIYATTGAYVSLIVIQALIAFSIAKEINDKFSVNEQLEYDIMKPIYGRGLKACRVASKGHQRSASTTVEKRIKSGHKVCVQKVITRRVPRKSATWREMVLIDRMKIVDVIEFTQGKVIVSINSHPSLSLLPPKSYPTTLLQRTIVAEKLELAM------------------------------------------VDLMAELEVEREIERSNFPEGRAVGLYAMKFELADKKKKER-PRKQKAQPKQSSDDIDYMSPVKRKVVETGTRYWPRIEEKKER------------------------------------------VIRVKSRLDKEVVGEIDDSLELVTDYKKNTEIEKADKKVARIVSEIAISKKMIKNIIEVYDENLVLLTGKKIVDKANR-MVAKISSNIRLFVVALDERMLKIRVVPADIADRERERAIARIRKVRLESVRVHLEINIAEAMYVLIESMGTYRGVVE------------LDEPNESVASTRKLGTHAQDSQPRNIKQDHNDIIVSTIPFSRAI--VLDKTEHEKLGAQFLGAPLVVGNIQL-DRAFIIKPIIVIPQLQQVFQVQQEQIEEEEKDVYKSLIKDEEKEVLIKEITLKKCEVTMAESAITDEDKGISPKARKEDIIYKKKVLMTILIEILVIKGCGIELEDIAAERESMAPGIEKVEPNYLLVVMRGSHVVNAITSYMFLITFVVLEGYRAIFEAGIPGFRKDDSAGRFLYHQRRRYAPGI-VRVDSIALVNGSLLTNEIDFETSLWQYQIDIVIY------------------------------------------HFSTIITIRRIKSEESAQMAAEEKEKVGVIMSGPPAAADGKKFKYILKVPTRIGRDPKKIYTEEKLSIRRDGLRDLLISRELSRDVTSIIETRLAFVSDSIADIKVSDVNITSIVKTEFKEEIRIF------------------------------------------LKIGDIKIVDDLAGQMCLILEGSTYEELSAAVEKICLPVKKAERLLLSMYTGEYDSGYESQFISLIILIEIGEKSFQHGLYRCL------------------------------------------LKCSYHWSKTSPRRGGKVEKIIARVIDEVKILAYISHDQEHEKSLPAGKVVISGVGILVKKRMVEYRLKCIKEDIKAWSKASSILRKIPYIEVNMYQFEEMIFAGLRIISRIDLREKIHRNPVLDEYKDKAYEVEATKCVGLEVAPCEKKPPDKLAIETACKEMIEILQSAFKTPASAQDNTIVETDMVKLIIEGTGLMLTLHKESADAIPAPPI-RMDGNMMAYELSAELGELPQQIIDVVLAKLVET---SVIDGKELVIVNFTGYRAVGFVIKIVVDAGEKPVIKLVVIVKKQHKKVFSMRVSTSIVGGGSVGGYETALDQVQFGEPGELSTV
>Candidatus-Hydrothermarchaeum-profundi
L-NFLVRTMAGKIAKLGLATDGIVYEIKEVAITAGYVITEGLDLSEECPMETEEYIDDRAVAKIGIYPGKNYGILILHENGAYYAKEVKMAYLEYVVGIGIALQDLRMSIALSLEHIQIFPKLLDK-SKLIDKPINGRKKLA-DLSRRETMPPDEHTMIVELGFLKVTYKESERGPRELIARGRPGPGVNKSLRPLVNIEVFPISTKLRK---VLDEKGLLLLYLCNTVVKGGHILDRNIVIRTVVINDKTIIILLI--RECEGCLKLGKRSHDKSKPI-EGKGQKVLELGKAQKYKGPSTTKIKLTDNTAGHRYSVGWKIRVKIRNMASLRERVEDLNSLKIQDAYREAENLKYGPLRLKMYRRSGELDLTNSFSQIKIIIDTGEKKIVALYEMTSMRPTGGPKKTKKVANTPAKKIEKRSFRKRDRPVTRIRNIGKVVPGQHPHIVEKKSLNDAVSAPLP---MKHILPKEEERVLKYNIGQIKLKKPGDIKIKSKASYYVVIIISAVIADKYEKFKKRDEEPKKVLDLGIRYRMIQADFLEEVRTYIIPLRNKAPQRALRVRDIHEVKKLERIGMKNISKIKVAR-QGFPAEVVEVGRMTEILVKCRIGKGIIRVPVRILIEERERI--------------LSNINPSLDIYIANKELADATR-QIYEDNTRALQRPDISTDIRIGSRARIRRIRKRMKKIDPYLFRHIKERVRHNGATKERIEMTAKGVVFLFARESGKIEEAIPHNIEEEK--------------------------------------------YFKKPNKGPYSKKDGHPEVLVLELSKLREALYKKALGLLADWNLEYANAPRYAKLKRIRPSPKSAPWWIAIQSFGADLNERKIYATFIHKDGRDVRLATCGLGMPIFGILEPLLLNGGLVLLLMASVKVRLSNVFVRTDFYTVFKILQANERRQLEKYIRLRQPYITKENLRHELICRVANSLIGIDTKNIK-IVEFLKDVRLVRPEMKRLEEAESREEQIEVRILPERSLNKPFAAQIESAQAITLSIRIVGIGFLIKHVVPKDAVLLNLIIEIAIRSKFEMLVEIPGGEDLIAPEVVILYRSIKLNAVGISSVLVEVSGITIVAVPIMEVLEEFLLQIEIKMLMIGMPKE-RVNKFLVNKKSDSSRRIRDVMKKKALLEELSLDLAKLPVELSIKPAKIVDLVRIFAQEIEAILAL-NVVGYLALKKKLANPPMISWIGGTVDAPIVESVIQEVDAGITLLLDNALMYSEERIKLIENLVTTFLPELPLEPILYSYD---YAIGPYKEIYETIEKYKRRALAVEEKFVDALLLMLEEKFPTKYADREVLIALKGLIWVKNIVLVITGLCVIKKALTGNSKSIVSEFEGETNALRLNKVASYKPLNPIYIKTKDKPLP---------------------------------------------------AGDIVKDIALLEVLTKIVCLDVKVPLNPNREDKNICDEIIKGTIEKVYVPCIVTAKTVEIDASFAPSAEKIIIDVEEPELEGVTFKNLYQTV-LNFIVYYVDIGNQIDVDKNIKVRGFNEDIAKAYVSLIVKRSPRFGCFGADAAHHNKVLKTLANVAVISVVFDNP-PDDEAKIIEGSYEENLAIEATCIFGGRVVSEAGALFEDEEAF-TSVREEVTQGERPPVKTIPVKNIATPEKIKKNKDIKIENINEVKVRKNVAGQLGRTVMVMGVVISRYEVKKMPSLLVNFLRMENNPKKMKEEEIDVNVMGQTYMSSR---IEEVMQGVDERTLILEEVPIGPIRFSPKPEYIIEMLRSVSIREMNLAKKNEKQTGKIKGNRTYRLAKGIHSARNRYMKREIVSAFPSLVGTAKRLPGIKQVILMRTCSAGSAEQWQKVEELSRLPCYLVELETIGINDIKVELGFDDRNTKASLTSLRTNPIEWEIITKIYKGVSWLRELTEIEREEYQAEYLMVEDKTEVPTVAKKVLDVVKKDAGLIEETPVLGRRKRRRMGEELSKNLNEIPTKSEKKIVENTAHYRVEKGEALVPNSTYHNIAFLIAARTLVTTSFGAYLTLRDVNIPISHTIF-RVNTEVLATVLIKADGAVEVCEATIEEEVTRVLSDVLTGTRILESLMLRGITELRAEYRRGRLKERYLHVEIFAALAQGMFVVTEPTDFFYDRFLSN-KWAAKIEINLYFQVIRTIL-KALSSIDP-AGFYVDKTPVLEGGAETIKKFDVVVVETA-VVKEGALLRILLGVCVTLHLVYTMLVQCLAALVEVGGEYVNGIIYEFARHHVVILVLVMAEELNYKYYLDKEYILESRHFKENCNGIVNNKERLKDKPGPELLIGSLPEKGLTYKFQYAVKGKKIRERDNKPYADDTKVKMWTMIAIDLEYLYVQGGLKQKKEGYGYKADNIDD-WWELPSVGEISDFHGGVDEQKWGPIDKKWEKADIWPTFEVEIIEGITRSDMITTEKIVLPRLVGAVDEKKTADIKGDKELTVPVIVIRDIPVLHQETKLKTSFDPRPLFKFKYTLGPVYVIDILKAILEG-PIKAKKTETIIADKMMFLPERDKPQTTLWSHLAYKSIVEF-KEIYLDTWEKAHRIRFKGDIIHKKEEKQDVDHIGKNAQVVKRYFGSIAGLSYEMIPLEGLRSMSYLKVTEILHRDAKDPEKKPDRRETRNIRTYLIVRLVELRLVLILLEIVKAEGRLERIGRDTSLDPLGDIDNKDKLLKEDSVTKFFEVVIIRAEDVILESNTFELESEGPILYIDRAGYKYEESKDRHKISLSDLEVIVGPQKSHFNDVHLKVLPIITLFGDITTIFENHEEKEMVTPLFRSDLGYALGKGALPIYTLLRRYKDVIYEFTGVRSTGSTGISP-ILSAGS-YEEFVGYLEWFDTYGVKWYAGARLAIDNFSEWGEPLIIDLRWLEDLYGIGVALQVYYPPKDRIVNTEESYIGEISLFRESDLLKNDLGSDNEMHDPRAILNSVVTKNTTVSERKGEVLMKKIVDVGTQVIITFQETLYGEPLEVTLIEARGVEEIPIRIIVIKAEEIKPLEKDYGAANAYWESLLSKGKDEETGIRFRYPIKTLALISTVNGKCIKLTIQIITISLFPTFYLPIIEFRLYEISSLRI-GEVASLLLAIEESLLLSIRNAIRTVPTLTFDKGDMLEETLIFELLF-IFYEAIRVSSKDYIAILLSETILYTRYVEKIGELLGSSRCMANLEHIHSGGLDLDINDLEQAYVSASVAKIIVDDEFLDKIVSHIGISFLLGTAVTENISAVDKRNIALAPIPEKGPKIVSYVYAVLLIVAEMGQSSYLKPNAFVNADNFLVIKVEIELEDPEGTKRSIACENDLKGSVDAQHTVTVGACRLRLVSFISREYAAVIIKLEERKTFKKRLKSPMEIAVIKVGRADFIDGIRVRFIAVSLREPIEFENIEGDYLVRLKINENLPNNERHFLMRAEPFGAAAIIPKPLAQDKYIRRRIYILSRRQVEGTTLSVPEIITNVVKKLYLP--PPEELMRNLWLRGFRQLPLLRRNSTLEDTLNQQFGIKRVLRIRRFMESRRRFRADLGKAPIRGIKDICSCSVVKKIISSNTAVDFRYEEMSARQSRRQKIE-LDILMVTENKFEIMYATRKVMKSLLGKSHSPEIRAGAIITIDATTGVYIALIVIAALIAYSISKEIDEVWSTWAKLIFDIMRPIYGRGLKAYRVVENGHLRSPHTTVEKRIKSGHKVCVKKVITKRVPRKSATWKEMILIDRMRIVDVIEFAQGKVIVSISSHPSLSLLPPKSYPTTLLQRSIIAEKLEISMNGAV-GPMSASQGGTAWTAVAEQYIQGFLLKSICSGTTLFPIVDRLAELEVEEKIARKNFPEGRAVGIYAKRYDIPKKKKKEKAPSKQKAYPKYSSEDREYRSRVKAKRVETGTRYHPMIDEEKER------------------------------------------VVRVRVGLDPLVVGPLDVVLELETDYKKNTKIDKADKKYAPYLSEIAIDKRMIKNILEVHDENLVNIT--KVVDKAIRGLIAKISSNIEIKVVALSKRLLVI-IIPADIADSKIEKAIAKIHRVNLENIEIHIELEIAEALYVLIESMGKFFKVASIKTIGVYVLLNELEEPSEGIATTRKLGTHAQPNQPTNLKHDHNDIVVSTIPFSRAVSAELAKLEPQKLDISFLGVPLVVGNLQLERKAAVVEPIIVIPNLHQAFQLQQEQMEEEGKEAYKALVKNEDKETLVKELTLKESEITMAESAISDDDEEIPLRARKEKVIYKRKVLMEILIEILVIKGCGVDLDDIAAERESEAPGIERVRPNYLLTVLKGSHVVNAITSYMFLITFEMLKGYKTIFEAGIKGIRSDESAGVYLYEQKKRYVPPI-VRTDSIALVPHNILTQEVNYEVSVWQYQVEVLPY------------------------------------------HYSTIITIRRIRAEESAQMAAEEMEKIGVIKSGPPAAADGKKFKYLIKISTKIGRGPNKVYTDEELDIRRNGLRERMMSKALMRDVTSMIERKLVFVANSIAEVKVEKVNVTPIVKREYKEEVRVFKVGVGGVSIINARRQKFSSIMYSSKDFKITVKKITIVQALVKIEIGEIKVIEDLIGRMCLILDGSTIEECTSSVERILLPVRKALSLFLSMYVGEYNNGYEAQFVGLVIAIEIGEKSFQHGLYRCLDVGLDFKYKGEYPLKPFKGVYGQLIYILTIFILRFDSHIGLLIEESYQPAKTSPHRGGVVEKILKAIIDQLKVLAYISHDTETEKALPAGRLVISGVGVLVKKTMIEYQMKAVKEDVKAWSKASSILKKIPYIDSRIFQFEDMVSVGLKLISRIELRAKIFGEPTIDDYREKAYELEATKRVALEIAPCEKKPPDKMAIETACKEAVEILQSAFETVSSAQDNTIVNTDMVRLIIEGIGLMLTLNNESADTIPAPPI-RMGGNMMAYLLSAELEELPDLVLDVALAKN------FAINTIEVVIYAIGRFKAVPYIINIVVDKNERPLIKLSVLISKQHQKVFSLRVATKIIARGTVNGLKTAVKEVQFGEPQELSTV
>Candidatus-Iainarchaeum-andersonii-SCGC-AAA011-E11
------------------------------------------DITEECPMEGTEFVDDRQVIKIRIYAKKDYDTIIVHDEAAYYRKDLAIALIEYVIAVMFAFQKMHVSLALRLPYANIFPELLKK-EKLIGKAVHLTSKNQDSINKDAGMLSKKHKTIAEYSGIKVT-GKDAKLGRESFVRSGPGPGVSRSKKPCVNVEVLVVATRL-K-KYIFDGKGIAIEFVSGRTAKGGKTTDFTVKKSVVKISPGK-IYLMVHD-K----VKIGPTSKDKSEPAELNKRKKKMEVGIAQKYKEPTVKKIHLVESTIGHDFRISPKDRTKVNSLVKLREVL-DLEALK-EEVYREAQRLQQGNLSYKMVHVSGLFKVSGKFAAVNIVVDTRKMKIVLLYAETSMREV--DRKARHKRNSELKELQEKAPRLPD-TVNKLQPIGKVRSAMPTQVTGKVAMGNKLVHPLI-RFLKHIVPEDKKELVKFGSDKFQLEKRGDIKINSPACYYVVIVVSKVIADSYEKFVEKGENPEKVLDLGIRYRMVHVDFIEEI-NYVIPLRKFFPPRVKAMKNVHTVYNVEFVS-KNVRRISAI-EKGTPAEVVEINRVYEIVVLCKIGQGVKRVNPQVIVSEREKIIMGQANLSRIESVRICKVQPKYDLFVSNKDLSNTKAEEIYEE-KRALKKPALKTDIRILRRARMLAEKKRVQGKLTPIFKYVEE-----TIIVERIAVNADKVVLRFSTEAGKIKKMMLYNGD-KEFGPIEKAETAIMALEKPFRSLSIVDFTVMLHVV-VLFGLGSG----KSRVK-PYRRELHHPEFVVVNVKGVKIVIVDKAKGILP-AELSYMNEPKKAGLFAIKGYPKAAKAWLATASFHTALKSREAYAGFLGKDGPAKKFFVTGIAIAVFGFIELFLLDGGFLVCTLIGVSIDESNIISRVQSYTVNRFMKAKVSQEKEKYLDMNTPWPTAENIAHEMIAKISESRLGKDTRNIEEVAEFLGKVRILRPE-KQLEEAQQQQEEKEAQILENRELNNHLYMKAVQVQKVNVEIKIVACGFLIEFV-EKQAEILEILIESLLGWKLDKIITVPEGEDVITAEAIAIYPPRKFLAIGLSAVLVERSGIAIVAVPMFLKISEFLFYMKAKMVMMGMPKEE-VDKFGHDQKRNKSRAIKEVMKK-----ELAFESKKIPLKLELSEIKAVDIARISGDKLEQVVAT----------------------------------------------NKVLFVSESPFSLVENYLGAFLIEMNFETRYRAYRV--KALG-YKELQTTLEKFKRRFLAVEKQYLDARLHMVSEKFPEHMEAKSLFAELTG-VWLENFEIKVRGIVAIRAAFD-AKGSVVSTFRGETNLLKLLEVASYIPMNAFIVKTKGK-SPKKEDAIFGK-------------------------------------------RDVVQSIRVIDIFVKMISLDVEFTWKAGIPEGNVVSEPL----TKPYVPCKAKSKPVTMKSSLKPDVEKVVVEVQDPKDIGVW------------------------------------------FELIISSH-KFGVLASNSAAKKIVLKKLAQLAFVTKLVKRP-PDDTVESVSKEHETKIRLDALAFFVGILAGEAGQLFEEKKAYYTSMREEVTTGDRPPARTIDVKQLAQPSAVGHIVEFKLESISEIRITPNNTGSLDDTLMVMGIMIARSENQVYPEVMKKFATMEGDPRMMQKEDIGVTMQGQTYVK---KDIESVMQGVKERTIIL------------------------------------------LGDRTYETGKLIDAIRKKFLKRHIVSCFPGRINSAKTIPRIIQVIAMRIGAAEAYEPWQAVKEFLKFPTALIKRQPVAIENIKFDFGFDDKDMKKSLVTLHTNAIQNKIIRKISHGVSLFNELTEI-QQLGKLEIFQADAGKKMSVAASEFINVKSKGIKLINQEQM-------------------------------------------------------------------------------------SITHRLMGVILVKASGGAKFIKVTVEEEGSYVVSGALSGSRILADLFLKEVSEFKAEFRRGRGEAQWCNVQAFSMLAGNLNVVN----FFFGAFLASPKLAARQNLDFFRFALTLCKQSRIDGVEVEAGFYVDRSPALLGAAEKPKEYKILVIDIAGVVEQGGELRHVIGPIILMNIVRVLCLFCVTEELRAGSEYINGIVFEFGSHFIVLIGIVSVEELTNRHRINPKCSVELEHFEIYTGKPVMKEKVMKETPGPDLTMHPLA-IANTFKFQFAMKG-----DEQKDYGMETRVMMWNLLNIELEQLAVNKNIKQRQKGWIFKNDDTDK-WKHLDTDGKLSDFHGGECS-IPGDVTNYSAKFEMAPGLKL-ILKGITSLDVLSVGKIIAIKLIGVVKETKKEMKKGNTELAVPVIIIKQVPIQVRAERFQCDVEPVTLFKFRLSVGPIFAIDVMFAIRDFFRLDLELMGKRIADKPMWYKEATQPQLTYWAFIVYEEAIAAG------------------------------------------------------------------------------------TKQAQDLRVYLLFLVIELEAAFIIAELVP-EGRLERVGKESAIDPLKKLLEVDEVIGNDRIADIYETVIILGEDVVL-SGTTDVEVSGP-LFIEEQGYEYDY-KGKQEHLVTILKTTITPMSANFK------------------------------------------RGA-PFMGLFRKERDYKYKFRLLHQTTSTGIAPE-FEKGSGAEE-DVYIEYFTTYGVKGYAGARLAVGHFSDWGPNLIIDLNWLKDIKLMGVAVQLYFPPEKKIENTKGLYIGTVMIYREKNCAGEEVGEKLDMHSKPALMETIITKRVNVSQKKDEILMKFLVRLGAKVIVTFNEKLDDDPVKITMIEVKAVDAIPIKVVKVIASELR-KLKEKGGANAYEEDVVTISHEKKSVIFFQVPIEKRGLLCTLG--GIDLSVKILSTTTLPPVVLDVIELNQFEFCSLKVSLSVMGLILKLEESFIVKNKGMFRTLHSLTLDKEHVLN-SLMDALLLG------------------------------------------DLAEIKAGKIDISVNDKYKAFVCASIAKVLINQDFLKQQVSHVPVARLLGDSTIESIAAKDKKKIAVYDIEEKNKKKVTNAAAL------------------------------------------LAAEVRLAGKIDAETTLTVGACKVKLVHFISREYGALIIALEERSKWNKKKGEPQEVAVIKLYGAKFIEGIAVKYTHIALREVKEFQGMKTENLAKIKINERIPDKERSWFQQIIQ-GTAHAIPKPLNFDKYIKRKVYIMSRKYAKGTTGRVPEMVTNLVKRLYIKVEPKQEIVKNLRLRNKKLLELLKDDSTIEETVNQQFGIANVLAYKKFIEQRNSFRLELGTDPITATRKISSTSVVKRTISTEFAMDSRKTEMASRTTK--HVEPVDVVMVTAINFEVMYATRKLIKS-LEAKHTRNIKMGAIVTIDATTGSYVALILSAALLAFSVKREIFGKFTIANRLLWRLHEPLYKRGERFKRETKAGHSFARRATIE-RIKSSYTVCIERAITKKIPRKCESYKQMILIDTLRVIEVLELITYTVKLMMQTEEYAQVWISESVPGYGIKQSTIDERLYVSLN-MALKKKSAEEGNNAFDACSKSYMAGWNITALIKGTFLLGIVDCLARLEVEKKLEAANYPDKRVVGLWSTKHEIAHRE-RERAPSKNKRYEIGSSKEAELRSEVKKKQIEVGTRVRPIIDGRK------------------VKEASVECFHNEKEVCCHIADVMVILTIRVRVNLKNLSVGKIETALRLKGKFKEK-GFAQKEKKYANK--QMVFRSPMIKVVLELYEKKAIEISGKKAINKILNGLIAEVSDRISIVVVALNLRALEVEVLPS-VLDSTRSRPLCMIRPVNI------------------------------------------VEDPSEGAAASGKIGTFAQPNKPENMKQERNDVIVAKVPYREAIEIILESKKKELLHDFFTKTG-VLGGAAK-SDAFVVFQRL---DVKSQFEGIQEQSETEKAEQYKNLILKEEQETLVKEMDLDDSEITLAEKRLDDTDKNVKFKLVKENVIKKRMVLLDIFEEIVVVKGCGDKLDEILANRKTQVPGMYKER-AYLMEKISSSLVVSSITAYLFLLTIDVLEGYECAFEAGIKGKLTLESATKVLHEER--YKHAFGAKMASTPLVDKEILIRDLSFPVAVWRYTILVV--------------------------------------------------------------------------------------------------------------------------------LITAVIEAKLVFVDRAVANVKVRKVNKDMKVRMEFKGNVKVI-VKVAKEAFFGSRRVVVASILYSNANLRITVEKVRKTQAAIK-DVGKIKVVGNLVAQSSLILEGSAEEQDTASIELVELSHRR-IELTVAHFTGKIDQIFDTQFVSLVVLIPLGEKKFRFHLHKALEKNLDIELKGNYSMQVLHKSYAEIIAVQTILILRFGSKIGVLLEGSKKIARNTITRNGKVGEITAAFFAELGVEAYVAIDSDVE------------------------------------------IKTIPYVTKNKFSLKDMFSLVLRVVSRAENRETVNDDPIVEKYKGSQSSLEVSKKAAIPIMPCRRGPSTKKLIQTAAKKEFDFL------------------------------------------PSPPLN-MKGNMMPYLLAAELSEMPEVAMDVCLCKSLG----------------------------------------------TEHEKIFSISVAMNLIAGGSVGAMNTAKDKLMFAKCPELSSQ
>Candidatus-Korarchaeota-archaeon-B10_G17
LENFLVRTMALKIAKLGLATKGITESEKEVAISAGYVVSEGFDLSVECILMAEEYIPDRFVTRIAIFSKKAYDILIVHEKGAY-PEKIKIELSSHYISAGVALKRLRVSAALELEHFTIFPKTLDKASPMVGRDLVPRKKVR-ALKRKQTTPDEDQTMLYKVEYYKIT-RKDERQPRKTIVRGRPGPGVRASIRPLVNIEVLPISTGLR--YLCPYNARIFIPLICRFNVRGGRFLDRNISSSILLITPDEIFFLLI-APECGGCVVLSDDSSSKSQPVSPKTMERNLQLGTAQ-MDKPSVEHYKLTESGRKARFSVLIPRRLEIKELVRINDR--DLPALKIQEAFKQPMQLRDGPLTYKRVHVSGALGITPALARIVLDIDTGEPRIVGLYIETSMRPSGGPRKERRVRNSELEYLED-SYRLRERPPSVLRGIGKVKPGMHYHVAGYKAIGDKLVRPI---RLPYKITEEERKLVEYG-SLFTLAKPGDIEFERG-GYYVVLFVTKLIGDKYEEYVKEGYTPKEALDLGIRYRHFDVEIAREV---VVRLGPKFSRRARKILEAIRIVPLELVGAEKPNKVEVVDEDAWPAEVIEIGRVAEVTVRVKVGKGVLIVPVKILMDEIERILLGRVNLSRVSSIGICRVKPSYDVYVAFKKLADTERGKVYEKNTRALGRPSVETDIRVS----TAHAKKRIRGITRYLFRHIEKEIKHAGGIAERLILRENDVIIETLQESVHADGMFPHNQEEKE-EQRESERSVVFGVERVANYLGLVGFHIAIKVLSIF-GFDLGKPAAKRPNPSVYTKAIGHPPVVVLEIGTVKLEIYQKAMGAAP-RGLEYANTPRLAGLKTLSPFKMSSPPKIASAAYGGDLLERNLYSMAIGKDGPSKRVSIAGIGI--AAIIPPLILDPAIIAILL------------------------------------------------------------------------------------KRLARQIAEIQEEEERILTERGLNRPLVATVENYMQITLEIRIVGVGFLVTYVSRESAKVLDLVIEAAAREE-KYFIEIPSGLR------------------------------------------KFLFRLQAKLLLLGGPPEQEADKWLVNRLENRSRNIKDVAKRKEILDDLSIRVRRIAVKLVISEAQLVNIIRFLFDKYDEILRLVWLEGRVAGKEVYCNPALITWIAHVVDLPSYFGAWQVIGVRLSYLLNKVILLSW-E-EAVGQKIGTYMRELDYPTEYHRYKP-----------QETLRERIRTYLVVRERFVESLLTMLEEVFREK-TRSDVII-LVKEFLLLRVSIYSRFACALRRALAREVGLLAS-LLGETNLVVLNKVAGYQPLKVLTIKVKKGAEPLEIKLLVLS-------------------------------------------QMTVRKIQLVYVLTKLINYDVPVPHSYEAPDGNLVPLAV----EKKYIACIVKSKPIQIDKEALPAVDKVTVSVEEPDLRGVAAKPLYQSASLSEIPYYVK-LGRIGVRRDVHVRGWGEGVAKAYAGLLVSRALPFGVAGAKSCARKYVLRKVAEIKVIASVLNDP---------------LLKIQYVAMKIGVLIPDAGDVLAEKDAFYGSTKVEATLPERLPILSISVEEIACLDKLKENKDAKLRSEE------------------------------------------GSPQRLQSIEIEYSIKDLQWTTVKEEEIEEILQGCDSIALIIEEVRQDIQRYGSRYEYIVELMQGISLKGFDTCMAGDREVGEILGKRTYDYADIVSLTKKSKYQRHILQAFPVAVGTAKRVPSV-QCIVMIIIAAEAAEPWGKVEEYAKLPASLIRLEIAAIEEVKIEIRFKNLEIKAELGDIRTNRIQFEILVRFRGGVSLIELVN----QAIAIAYLEVDQSVKGPVLVDQVIGYVESRAAVISRQALV--RTKYRLGPEVVRGLSNVPERSVRKIVGNPADYRVEVGHAVGENLTYRKVAILIGGAEVCTKLCGALLRI-TMRLSVEHKVRFKLTHKILCLPLEGADAAISLLPATLEDSATSVVSGVETSEEILQSLTCKGIGKIDHRYRKAMGIDPYMLVPIPIAIATSFVV------IIPFWFLAR-KWAAAEKVDVFVLEIM-VHNVIINGLQVSCGFYIDGSPEFLGRLKLVKMFPVVVMDAARCVEEGAKLKYLIRAIVTQNIIRVICLMCVVRDIEVGSEWVNGVVYQFGDHFLLVHGLSLARRLQYRHNIDNEYDLMRKNIRQRCGSPSNVKVKLE------------------------------------------RVDMWKLLHVELVDLYVREGLKKLVKGWRYRNNIVKISWWILPSVGKVSDYNGAECVCAIGDIVDKWRALMFISLYSVEFLTGIPRKLVMAAKLIILTKFVKIQEESVEPDVRGDQSLSPTIIVLEKIPLYHQKTKFIDELYPQP------------------------KIRETRIETELAYKKMLYAKKHSPQTTLWAHLAYYAIV-------------VHRIRLKLDIMHTRSDRPDVNYIGKGAVVLDRAACALAGPSYTIIPAAAWVCLKYTSVTEELHRQAREPL--SYLREMSRIRVFLMVLLVGIRLLT-LLEIVGAEGRMERIGRIE-FDELDKVLEKIPIVKRLRAVLFFEVILFN--DIIKGVNTVKE--------------------------------------------RIKELKIVAVFGPLPNIFEKEDEKEDFVPLYLGRVSFFQNIGGLRAVRIFRVYREIVLEWTRVRSTGSKGPKPAVVKVGS--------------------------------------------------------------------------------------------------------------------------------QVIILIDATVYDKPVEVTLVEVYCIESIPIRVVRVHAIELQ-AKSDLGCANAYGGLLLSVDGESSTAVVFSLKI-GYELPATVD------------------------------------------------------------------------------------FFYKAIRA-GDYAIGIALTEPVMWSRNILMLRELLSDAICCIDLHAITVSGLDIAINDKYLAFISATVGPVIVSMKFLEFIVSY------------------------------------------LLVGVDLGKSPVVQSNAFIDVDRASTAKVAIQLREPERDKKQIACEVRLAGELDADQMMQVGPCQIRSADFMAREYVAVVIKLELRSERRRRYRYPQELAVKKIGGANVIEGISVRWIKASIKEPRVIESYESQSIVKLKLSEVLPVRERKPLMLVRPLGAAMVIP-PLSIDMFVKKRVYVLTGRFVKGITSSVPEMITTTIKRLYIGWEPPEELVRNIWIRKYRIQDVLKPGSTLSDTIKHQLRINRILV-RRFLEAELSFRVDIGIGEIRALREVCACSAVYRSVSANFA---KYTEMVARISRENKIE-IDILMVTQNKWTIMYATTKVKRSLLDKNHSKKIRMSALITIRATTGLYVAIIQLEALIAHAIKKER--RECLRFSVRIEILRPFYGRGLAPPRVAKVGGHPTPKLVLEKRIEVSYKVCIRKVITKKITRKCKTWRELIIIDRMRIIEVIAFVMLEIKFSLQTRP-INLDRPEKVPSYGLKRRAIDREIELSINGAALKPMSAAMRNLAYMACARKYLHSLVLAVIVSGTFLLGIVDLMARLYVEKNVHRKSATDRWAIGVRHKKFHLSSRSKTERWPRKQKRYPRHSSPTRKYRSPLTTKRVEVGSVVHPMVNEFAER------------------------------------------VIRIRVGLRPMVVGEIDTKIRGVTDYREKSGIERVKGKVEYR-EEIAFDKALLRKILDVEKTKLIKITGQKIVDKAIRGIVARIARALELGVAALDLRMLNYNVIPAQILRRESRRALVEIEEINPESVKVYLEAYVAEAMYVLLESMARLKSVAPVKTLSTYVLLDSITDPSEAFAATRKLDTHSQPGQPENYKHEHNGAVLGTVPVAAAVKVLQAKMEKELLEMFFLGVPVVIDGLNYDKRCQVVKYILKVPELEKKVELRTQNLEAREEDAFESLVESKEQEKAIKKAKYE------------------------------------------VIKGCGAIYTDICATRTVIAPGIRREKPEWIHEVLHRSCVLNTITSIGLFLTLQIGEEHRAVVEAGVPGRSDLESCCGLLYEAKRRFSEAFGPRMDSVPLHLKVLATLEVSVKVAIWRYKIDII--SAAVIPGVRILKSLRNLMAAMAIWTSEKEAVYTIIAQEPKGV------------------------------------------FRHILKILTPVSSGPLPLFSEEKIELRRDGEKMRLMCRILSKLATALIEKKLTFVAWAIADVRVVKVNITPLVKAEYSSDIRIL-VEVGGSVIIDTRKTSIRSIMYSRKQFIITVKDITPVQAAIRLDVGSIKVISAVIGKLALILEATANERYTTSIEEIELETRESERISIAMWSFVYPRGYDILFANAVVMIELGVEPFQHDIHKCLERDLDISELIMYALRQLLGTYAIIIA-PEVFPLEAGSHIFK-IEMSFKEAKTSAYRGGKADEIRAKVLDEVRLEARVSIQPIEA------------------------------------------LKAIPYLEEDAKVLEDMVSVALRLITKYDLRRKIYGRLLLRRYREKLYEVESTKKVAVEIAPCERKPPEKKAIEASCSELLAIIQTAITSECATQQNTIIEEDMVRIIC-GLALNVTIHSEKAEGI------------------------------------------RIIIPREAELVDLGEPTLVPYIAKVIVSRDEGIIVILKIIVK------------------------------------------
>Candidatus-Korarchaeota-archaeon-B14_G2
LENFLVRTMALKIARLGLATKGITESEKEVAISAG-------DLSVECILMAEEYIPDRFVTRIAIFSKKAYDILIVHEKGAY-PEKIKIELSSHYISAGVALKRLRVSAALELEHFTIFPKTLDKASPMVGRDLVPRKKVR-ALKRKQTTPDEDQTMLYKVEYYKIT-RKDERQPRKTIVRGRPGPGVRASIRPLVNIEVLPISTGLR--YLCPYNARIFIPLICRFNVRGGRFLDRNISSSILLITPDEIFFLLI-APECGGCVVLSDDSSSKSQPVSPKTMERNLQLGTAQ-MDKPSVEHYKLTESGRKARFSVLIPRRLEIKELVRINDR--DLPALKIQEAFKQPMQLRDGPLTYKRVHVSGALGITPALARIVLDIDTGEPRIVGLYVETSMRPSGGPRKERRVRNSELEYLED-SYRLRERPPSVLRGIGKVKPGMHYHVAGYKAIGDKLVRPI---RLPYKITEEERKLVEYG-SLFTLAKPGDIEFERG-GYYVVLFVTKLIGDKYEEYVKEGYTPKEALDLGIRYRHFDVEIAREV---VVRLGPKFSRRARKILEAIRIVPLELVGAEKPNKVEVVDEDAWPAEVIEIGRVAEVTVRVKVGKGVLIVPVKILMDEIERILLGRVNLSRVSSIGICRVKPSYDVYVAFKKLADTERGKVYEKNTRALGRPSVETDIRVS----TAHAKKRIRGITRYLFRHIEKEIKHAGGIAERLILRENDVIIETLQESVHADGMFPHNQEEKE-EQRESERSVVFGVERVANYLGLVGFHIAIKVLSIF-GFDLGKPAAKRPNPSVYTKAIGHPPVVVLEIGTVKLEIYQKAMGAAP-RGLEYANTPRLAGLKTLSPFKMSSPPKIASAAYGGDLLERNLYSMAIGKDGPSKRVSIAGIGI--AAIIPPLILDPAIIAILL--------------------------------------------------------------DTKNVKVIVIFTPGIDLLTPEKKRLARQIAEIQEEEERILTERGLNRPLVATVENYMQITLEIRIVGVGFLVTYVSRESAKVLDLVIEAAAREE-KYFIEIPSGLR------------------------------------------KFLFRLQAKLLLLGGPPEQEADKWLVNRLENRSRNIKDVAKRKEILDDLIRDVRRIAVKLVISEAQLVNIIRFLFDKYDEILRLVWLEGRVAGKEVYCNPALITWIAHVVDLPSYFGAWQVVGVRLSYLLNKVILLSW-E-EAVGQKIGTYMRELDYPTEYHRYKP-----------QETLRERIRTYLVVRERFVESLLTMLEEVFREK-TRSDVII-LVKEFLLLRVSIYSRFACALRRALAREVGLLAS-LLGETNLVVLNKVAGYQPLKVLTIKVKKGAEPLEIKLLVLS-------------------------------------------QMTVRKIQLVYVLTKLINYDVPVPHSYEAPDGNLVPLAV----EKKYIACIVKSKPIQIDKEALPAVDKVTVSVEEPDLRGVAAKPLYQSASLSEIPYYVK-LGRIGVRRDVHVRGWGEGVAKAY------------------------------------------PDDRVSSIDCIHEKLLKIQYVAMKIGVLIPDAGDVLAEKDAFYGSTKVEATLPERLPILSISVEEIACLDKLKENKDAKLRSEEELRVRKDPDGRLGGSIMVLGIVIARYRVKKPPAFIKRFVRV-GSPQRLQSIEIEYSIKDLQWTTVKEEEIEEILQGCDSIALIIEEVRQDIQRYGSRYEYIVELMQGISLKGFDTCMAGDREVGEILGKRTYDYADIVSLTKKSKYQRHILQAFPVAVGTAKRVPSV-QCIVMIIIAAEAAEPWGKVEEYAKLPASLIRLEIAAIEEVKIEIRFKNLEIKAELGDIRTNRIQFEILVRFRGGVSLIELVN----QAIAIAYLEVDQSVKGPVLVDQVIGYVESRAAVISRQALV--RTKYRLGPEVVRGLSNVPERSVRKIVGNPADYRVEVGHAVGENLTYRKVAILIGGAEVCTKLCGALLRI-TMRLSVEHKVRFKLTHKILCLPLEGADAAISLLPATLEDSATSVVSGVETSEEILQSLTCKGISKIDHRYRKAMGIDPYMLVPIPIAIATSFVV------IIPFWFLAR-KWAAAEKVDLFVLEIM-VHNVIINGLQVSCGFYIDGSPEFLGRLKLVKMFPVVVMDAARCVEE-------IRAIVTQNIIRVICLMCVVRDIEVGSEWVNGVVYQFGDHFLLVHGLSLARRLQYRHNIDNEYDLMRKNIRQRCGSPSNVKVKLEDEPETKLALGSLAGDALTAKLQFALEN-----EGEKPYCKDMRVDMWKLLHVELVDLYVREGLKKLVKGWRYRNNIVKISWWILPSVGKVSDYNGAECVCTIGDIVDKWRALMFISLYSVEFLTGIPRKLVMAAKLIILTKFVKIQEESVEPDVRGDQSLSPTIIVLE-------------------------------------------KIRETRIETELAYKKMLYAKKHSPQTTLWAHLAYYAIV-------------VHRIRLKLDIMHTRSDRPDVNYIGKGAVVLDRAACALAGPSYTIIPAAAWVCLKYTSVTEELHRQAREPL--SY------------------------------------------FDELDKVLEKIPIVKRLRAVLFFEVILFN--DIIKGVNTVKE--EGKVLYMDRAGYFYFQEEGRQGHVVNDLATTITPQRENFS------------------------------------------IGGLRAVRIFRVYREIVLEWTRVRSTGSKGPKPAVVKVGS--------------------------------------------------------------------------------------------------------------------------------QVIILIDATVYDKPVEVTLVEVYCIESIPIRVVRVHAIELQ-AKSDLGCANAYGGLLLSVDGESSTAVVFSLKI-GYELPATVD-------------------------------------------------------------------------------------FYKAIRA-GDYAIGIALTEPVMWSRNILMLRELLSDAICCIDLHAITVSGLDIAINDKYLAFISATVGPVIVSMKFLEFIVSYVEVAELLGETIMDSIAASDWRKVGVVGIPERGPKITPHAKALLLVGVDLGKSPVVQSNAFIDVDRASTAKVAIQLREPERDKKQIACEVRLAGELDADQMMQVGPCQIRSADFMAREYVAVVIKLELRSERRRRYRYPQELAVKKIGGANVIEGISVRWIKASIKEPRVIESYESQSIVKLKLSEVLPVRERKPLMLVRPLGAAMVIP-PLSIDMFVKKRVYVLTGRFVKGITSSVPEMITTTIKRLYIGWEPPEELVRNIWIRKYRIQDVLKPGSTLSDTIKHQLRINRILV-RRFLEAELSFRVDIGIGEIRALREVCACSAVYRSVSANFA---KYTEMVARISRENKIE-IDILMVTQNKWTIMYATTKVKRSLLDKNHSKKIRMSALITIRATTGLYVAIIQLEALIAHAIKKER--RECLRFSVRIEILRPFYGRGLAPPRVAKVGGHPTPKLVLEKRIEVSYKVCIRKVITKKITRKCKTWRELIIIDRMRIIEVIAFVMLEIKFSLQTRP-INLDRPEKVPSYGLKRRAIDREIELSINGAALKPMSAAMRNLAYMACARKYLHSLVLAVIVSGTFLLGIVDLMARLYVEKNVHRKSATDRWAIGVRHKKFHLSSRSKTERWPRKQKRYPRHSSPTRKYRSPLTTKRVEVGSVVHPMVNEFAER------------------------------------------VIRIRVGLRPMVVGEIGTKIRGVTDYREKSGIERVKGKVEYR-EEIAFDKALLRKILDVEKTKLIKITGQKIVDKAIRGIVARIARALELGVAALDLRMLNYNVVPAKILRRESRRALVEIEEINPESVKVYLEAYVAEAMYVLLESMARLKSVA-------------ITDPSEAFAATRKLDTHSQPGQPENYKHEHNGAVLGTVPVAAAVKVLQAKMEKELLEMFFLGVPVVIDGLNYDKRCQVVKYILKVPELEKKVELRTQNLEAREEDAFESLVESKEQEKAIKKAKYE------------------------------------------VIKGCGAIYTDICATRTVIAPGIRREKPEWIHEVLHRSCVLNTITSIGLFLTLQIGEEHRAVVEAGVPGRSDLESCCGLLYEAKRRFSEAFGPRMDSVPLHLKVLATLEVSVKVAIWRYKIDII--SAAVIPGVRILKSLQNLMAAMAIWTSEKEAVYTIIAQEPKGV------------------------------------------FRHILKILTPVSSGPLPLFSEEKIELRRDGEKMRLMCRILSKLATALIEKKLTFVAWAIADVRVVKVNITPLVKAEYSSDIRIL-VEVGGSVIIDTRKTSIRSIMYSRKQFIITVKDITPVQAAIRLDVGSIKVISAVIGKLALILEATANERYTTSIEEIELETRESERISIAMWSFVYPRGYDILFANAVVMIELGVEPFQHDIHKCLERDLDISELIMYALRQLLGTYAIIIA-PEVFPLEAGSHIFK-IEMSFKEAKTSAYRGGKADEIRAKVLDEVRLEARVSIQPIEA------------------------------------------------------------------------------------YREKLYEVESTKKVAVEIAPCERKPPEKKAIEASCSELLAIIQTAITSECATQQNTIIEEDMVRIIC-GLALNVTIHSEKAEGIRGPPMEDLEATMTAFMLCMEEPELPEILISVALAKAVVIAEFRIIIPREAELVDLGEPTLVPYIAKVIVSRDEGIIVILKIIVK------------------------------------------
>Candidatus-Korarchaeota-archaeon-NZ13-K
LENFLVRTMANKLARLGLATRGIDRKKKEVHIIAGYW-------------------------RIGIFPKANYNVIVVHERGAY-RMAVRFKLVEYTVMLRIAFGKLAVMIACDLKNLNIFPETLSEESPLVGKDVHPRRKFAEALARKNAMSQADHSMIMELSA-AVTYREDKREPRDTIVRGRPGPGVLKSIRPLVNVEVMPVSLRLR-MHYIPDPHRLLIPLVVGRTVRGGRISDRNFDERPLLIEPSEI------------------------------------------GYDPPNVMHYKLFKNARKEKYSIINYLRVGVNEIISVYERLKDLEKLKYPDAYKEPLQLTRGPLTKKRVRASGLLGISPSLAQI-LDIDTGKSRIIGLYTMTTMHPSPGPREERRVRSSELRRLEE-SFLFREKSPAKLKEVGKVDPGMHRQVVGRDALGGKLVLPIRNELMKHIVSEEEAELIRYGPDLFKLRKPGDIRID---GYYYVMFVTSVIGDKWEEFSRAGEDPGRVLDMNVRYRMFHIELAD-----------AYPARARKVREVHRIRPLELLGSSNPGRVRVVDDKGFYAEVVEIGRVAEVIVRAKIGRGVLTVPVRILIEEIERLLLGRRNLSRVSSIELAKVRPSLDIYVADKGIADTKRREVYDKDYRAAGRPEVSTDIRIGRRARARR---RVRGIDAYLFGQVA-VFRFRGGTRERIALGKSAFIIEYKEEAVMAHAAMPHNGE---RKGLRDRES--IGIR-PLSVFGILGLQMVLGIVSISPMFATA-PLHLGPNKKPYNEEVGHPPVIVLRLATVRSLMREEALGLA-SYEMEYANAPRIAGLNSLTPFKRSAPKSIALTAYG--LREKKLYAMSIGRDGRDKRLSVVGLGQQ-FGLISPILEGFSLFLLIL------------------------------------------KPSNIAHELIVKISNHEVGRFTKNIDRVRLFVDEVDLIRPER--LRRSRRREERELQDILADWQLRKPLANEVKLYSALTLALR------------------------------------------------------------------------------------RFLFKLKMGALMIGF--IQAIERWIANPRRRGSREIRDVIRR-----SLLLTLAKVPVEIGLKEAMLVNILRYLFDNYREMLNLVTLAGRVALRKDLANPPRLTWFASVIELPVILWILQVVRALL----NKVVLMANTP-RLIGEVVGVYLYELDFETAYH-YR------------QDIMDEKIRYYLVVSEQFVNSLLTLLEEKFKDH-EERNPLLELTEAILIEQLRPYKDLVSVVRRILRREAGVIISELIGETDPLVLNSVAGYDPLESLFLRVREGMDPRERDVLVESASLVI-SGEKSGIVGMMYIGIPFVIVALEPYHEVKAMSFSAKVKEVLARLQVVEVLLKILHYDVEVPMDAGSRDGNILDEPI----DRKYVPCLVKSKPVERDSSKFPAIDKVIVNVEEPELAGVSYR-VYQEVSLSFIPFYVRIGNQIGVGIIIEVRGWGEGFSRRF------------------------------------------VNDDVHSVVGIHSSKLKFDALGFYATFILSESGEVLEFEEAYYSSINLEITLGEKPPALTIPISGVGQPEVISLLRMIKLDSREELVVRRDPAGRLGGALMVLGVVISRYEVRELPSILRNFMVLE--PDRMSQESLGVSMGGEIYMREGAGPPDEVLQGVETRTLILVELTFGPDKKRRRIEYRIELLINISLNEVSLARKEEVSTGEV----------------------------------------------MCLAAAEAADPWAKVEDYALLAAVLIRLEAVGISEIGVEIGFYERSATADLFTLRTNPIEMELLKTVRLGIDVLERIG----------------------------------------------RKKVRAGAFILRGLANVGGVTRRRIFENPSVLRIRLGHGV-PNTSVQRVARMLSSAGLVTKLFGALISLASLNLPIEHLVDLGIARNLLYVLLAPADGAVSLVRANIEKSCTDVLDGAPTLENILQSLVLKGLTDLDFNHRLGIGLEPYLIALIPIALATSLVVVL----FFGFAHLSE-KRASREKLDVYILEIMLLE-RWTNGLDGSMGFYVDRSPEFEGGANLVKELRYVIIDAAGAVMQGASLIRLIGMIPTENIVRVMLIFALNKSLEVGGEFVEGVIYEVATHYTI------------------------------------------DKPGPELLIGGLAAPALTMKFQFALSN-----DEERDYCNDMRTEMWSYLYVRLREMYVKPGLDDKSRGFRYKKDSIGE-WRKLPSIGELSDYHGMEDTQELGPLDPHFNKAEF------------VINRLLLISSVITVKFVGLSPEDEIPDIKGPGRLDREVVLLEEIPIMHKQTRMKSEYDPKMFFKYRNTIGPIPCVETLAEVIGI-KVREERISRELAYRPMLYTERTSPQTTFFGHIAYYDII---------------------------------------------KVASVAGVAYRIIPVVAWVCIVYQSITELIHRFANEPLE-TYIRIMKGIEVFTYLTVVNLTFIYILLELVR-AGRGLRFGYS--LDRVRELRERVKALTGYTSARFYEVILFGVKDTVRAIATLEV-------------------------------------------VSLKLHQIVAVFGELTRLFEEEDEEEDFVPLYLGRVSFFKDMGHLPAARVFRVYREIRLEWDFLRSTGSKGPKPAVVLVGG--RDLAPYVEWFESYDIAWYSTAKPRLAHFYGWGPPLLIGLDYLSEWELEIVSVALHFPPRYRVEDTENLYIGEVVLYKEYKSLGRRLGEAYEMHNPKAVLSVVIPKRLNVSSRDSTVIMPRTVKIGTQVVIIINLTVKEEPISVALVEMYAVRRAPILVISVLARESI-MDRDRGYANAYGEGVLTVDYEAETAIYFSMSVEKIILPVTVE------------------------------------------------------------------------------------FLYSAVRAEEERRVSSLLSEPVVCTREVQRLGRLLSEARCVI------------------------------------------ISLA-FLGATLMDAIAAEDWGTYALVSVPERGAKMVSYAAALIMVVLRLGMKAYMVPNAMISAMRALRAYVEIRLLEMGAFRAQIASEVLLQGDLDASDTYTVGAVRIKMADLIAREYVAVIISLELRMEKRRRLKFPMELAVAKIGGANVVEGISVRFIKVSIKEPS-LEGIRHEYVIRLGINQKVPSYARRYLMKVRDVAKVLMIPRPLLIDEFIRRRMFVLSARFVRGTTALVPEMIASLVKRLYLPYE------------------------------------------RRLVEAELQLRAMVGKGVLAAVRNVCSCSVVTRLLVSNYAM-FRYTEMAARITRENKIADIDILMVKANKFTIMYATNKVKRSLIGRNHTREIRMSAIITIDSVTGSYTAIIQLAALIAFAIRKEIGEREMLREKLYIDILRPFYGRGLGSKRVAKLDHQMTPKLVIE-RIEVSPEVSFEKVITKRVTLRSNKYKELIILDRIRIIEVISFVTLEILFSLQTTVYLTLNLPEKAPSYALQRDAINRELWLEINGSALMQVSAQRGNLAFRACARRYFHSLFLRAMVKGTFLLGIVDKIAELKVEPQISIQNQPDRWTVGLMAKRFDVTVRKGTWKWPSKQKYYPRASSEERKYRSPVRRERIKVGTVVHPVINEARER----EEFRDMADVTIMIRSISIFCLHSERDVSRLLKIVIVFLVIRIRVDLPDRVSGEIDTILELGSDCVANSEIEEAKGKWEYR--------------LEVFDRNLVRIVDGITADKAIRGIAAKIRGDPNIAVTAASYRLLDVLVIPTDVMEEVRRDPLIKVRRIDPENIEVILEINEAREMYVMIESMA-INEVLSLTTIGVLVLLNT----TESIARSQRLGTHAQSGQPSTLKHEHNGAVLGTVPIAEAIPIIQAKPEREKLIDRFLSVPAVIGGLALEKRAVVVKPILV------------------------------------------------------------------------------------VAKGCGRYKEEVSAAREIVAGVMRKEKPRWLFELLLSSYIRNAITGLMLFITISLLRGFETKLEAGVRGARELASGAKALYQEKRHYAQAFDPTMDKVALPIEAVVTREVEIVLAVWRYKIGLIAYSAMAIRGVRILWYVKDIMAVMAIYTSHRELRYTILKQEPKGF------------------------------------------------------------------------------------ISTVVINEKLAFVDRAIAEVKVVSVRITPRVKSEFKSDVRVI-VRVGGVEVLDTRKNRVAAMMYAKEKFYITVRDIEKVQAAI-VEVGRLRVIDDLVGEMLLIIRGTAYEERTTSVYRIILMTRKI------------------------------------------EVDLEVEIQVKYGVIPL-GVYSVIIVLLTALSAKLGSRIDRLLSLTIQPALTSAHRGGRSWEVIRAMVDEISLDARYLIDSMVE------------------------------------------LKRVPYLEEDKYQVEDMVSVALRLITRVDNRERVYRDPLLEAYRDKILEVQSTKRTAVPIAPCEKGPPSKEALEASAKSLLALMQTAL-SLCATQKNNIFRPDMVRIII-ELGMSVEVREEEAENI------------------------------------------------------------------------------------------------------------------------------
>Candidatus-Korarchaeota-archaeon-S016_48_esom
IENFLVRAMARKLAKLGYATRGLDRKKKEVYIIAGYWIKKGFDLSSEAALEKEEYIDDRAVSRIGIFSKKDPNVLVVHERGAY-RAKMKFELIKYTIMFRVAFQKLSVIVVADLKHMNIFPETITEDSPLVGRNVHPPKKFAEAISKKRAMNQEDHSMILDLSV-AIT-REERREPRGTVVRGRPGPGILSSIRSLVNVEILPVSLRLR-LHYMPDPYRLPIPIAVGRTIKKSKITDRNMPSRVLLIKPSEIFFLMITS---KTDVILAKSSGDKSIPASNRKRQRRFQVGRSQVYDPPKVMHYKLFKNARKERYSVISEVRLEIEEIASVYERLKDLEKLKYPEAYKEPSQLTRGPLAKKRARISGLFRITSSLASL-LDIDTRKNKIIGMYTKTTMHQSSGPKEERRVRASDLRLLDD-SFLFRERSPAKLRNVRKVDPSMHRQITGKHALGNKLVLPLKNTFMRHIISEEEEELAKYGSDYFMLSKKGDIRIEE--GYY--MFVTSVIGDKWEEFSRAGEDPGKVLDLGVRYRMFHIDLAE-----------AYPPRARKVKTVHPIKPLELLGANNPNKLRVVNDKGYQAEVVELGRVADVMVRAKIGRGVLTVPVRILIEEMERL------------------------------------------KYKAYGRPDISTDIKIGRRSREK----KIRGVDIYLFEHVIRVATFKGGTKERIAIGKPGFIIEYKEEAVMANAAIPHNKKE-E----SSAL-AVIGVQ-PLSILGILGIEMVIGSTSIIPIFATA------PNKKPYNEKIGHPPVIVLRMAGVREKIQEEALGLA-KYEVEFANSPRIAGLSSLVPFKRTAPKKIALTAFR--LREKNLYAMSIGKDGRNKKVAICGAGQQ-IGIIEPLLEGFSIFLLLL---------------------------------------------------------REMSQYTKNIRDIRLFLPDVDLIRPER--LKEAKQKEEKELQDILNEWQLRKPLANEVKLYTSLGLTLR------------------------------------------------------------------------------------KFLYRLKLKALMIGI--FIELTRWMANMRRKGSREIRDVAKK-----ALLLTLSKAPVNLNLKEAILVNILKYLYDEYKEMLNLVSLMGDIVLRKNLSNPPTITWIAKVVELPVILWLMQLVSAIL----NNIVLLEKTP--AF--ILGTFLIELDFEIAYH-YKP-----------QDIMSEKLRYYLMVLEQFVNSLLTLLEESFKEY-EGYDPLVELIKALLIKQLKPYKNVLSVVKKALRENVGVIVS-----TTPIVLNSVTGYDPLEGIFLRVKEGSDPRAKDILLESANLMASGGDEAKIVGVLYISVLFVFVALEPYHEVKAISFSAKVDDILADLQVVYILVKVLNYDVNIPLKAGSIDGNILDEPI----EKKYIPCLIKSKPIERDSSKFPAIDKVIVNVSEPELAGVSFR-LYQDISLSFIPYYINLRNDIGIKSVIIVKKWGEGFSERF------------------------------------------VDDEVQSVIGIHNSNLKLDAVGFYSTFILSEAGEVLELKEAFYSSIKADITIRERPPALTIPVSDVGQPDRVSLLRSIKLDSREELVVRRNPAGRLGGSLMTLGVVIARYDARELPRILKKFLVLE-RPDRMSKQSLGKSTGGEVYMR-EIKEPEDILQSVEDRALILVEITFGPDRKRGPDEYIIELLINISLNGVPIARKERASAGEVLAQRTYSYANFVSAIAKSFFKVHILQSYPGRIEFARLIPRV-QVIKMCLAVAEAAEPWAKVEEYALLIAVLIKLELVGINEIRVEIGFYERNNTADLATLKTNVIELELLVKVRTGISYLGKIG------LLYKLLESEKQQELPLLIEDVLNIAKMEAKALSLQRT---RKKKRNGPFIVRGLSNI-NEIKKKIVENKAIFKIKLGHGL-PNSSAYGVAMALSFAGIITKFFGAFMLL-DIDIPISHLIEIGVIERV-YILLIPADGAAGLVKANIERSCTNVLDRASTPENVLQPLILRGLDELGFKYRLGLGLEPYILTIIPISVATSLAIVI----FFGFSYLSQ-KPASKEKLDVYTLEVMFG--SWTNGLD-EMGFYVDRSPEFEGGAILVKEVRYIVIDAAGAVIQGASLNNLIGMIPTENIVYVMVLFALNKDLEIGGEWVEGVVYAIATHYVI-----ALGELAYRQSLEDERLISINGYRERCGALVKVDMILEEKPGPKLLEGTLAAPALTMRFQFALEN-----DGEKDYCDDMRTEMWNYLYVELTELYVRKGFDDRTRGFRYKKDSVRE-WRKLPSIGELSDYHGKEDVQDLGPLDSNFNKADFWPSLGMEIFESIVINRLLMASSIILIKFIGVSPENEIPDIKGPGKLDREIMLIEELPVMHKETRMKTDYDPKTFFKYEHTVGPLSCIEIMRSILNI-KIREDKIQAELAYRPMLYTSRTSPQTSFFGHIAYYQII------------KSHRIRIKHDILSTKGDRPDVAYIGKGAKVVPP------------------------------------------IRFMKEVEIFTYLTIIRLTFVYIMNTLVK-GGRGLRFGY---MDRIRSLRERLRILTDYKSAKFYEVIL-AVKDTVMGVSTLGKEPK-PVAVMDDLGLKYLELRDRQDHMVTDLELIVSPQYQNFK-VSLRTHKIVAVFGELVRMFEEEEEEDNFVPLYLGRVSFFKDRGALSA-IVFRVYREIKLEWSFLRSTGSKRPKPAIVSVGQPIRDLIPYVEWFESYDVKWYSTAKLKLSHFYKWGPSMLIGLEYLKELQLDVVAAGLHFPPIYRIEDTESHYLGEIVLYKEYKLVGRRLGEAYEMHNPKAILSIVVPKRLNVSSRDSSVIMPRTIRIGTQVTIIIYLMVKDDPLEVTLVEIYAIREAPIFVVRVLAKEAL-IGKDKGYANAYGENVLSIGYEEETAIYFSFRVERVILPATVN------------------------------------------------------------------------------------FLYSAIRAKP-KIVGSLMSDPAICTRAIEKLERLLSEARCVIDFERIVFSGFNITVNNKFIVFLSAVVGRIILGDSFLPFIVSHLNLA-MLGTTIMDAIAAEDWGTYALIPIPERGTKAVSHAAALIMI-VSLGRTPYMVPNAMLSIGKKGRAKVEVALIDQGPFRAQIACEVLLEGELDANQTYTVGAVRIRMADIIAREYVAVIINLELRGEERRKLKFPMELAVAKAGGANVIEGISVRYIKVSIKEPS-VEGIRHNYIIRIGINQKVPSYARRYLMKVRDIIKILIIPEALSIDEFIKRRVFILSARFVRGTTALVPEIIANLIKRLYLPYEPPRELARNLWIKKYRVLEILRKNATLDETIKMQLGVNRILL-KRLIEAEMQLRAMVGKGMLAAIRNVCSCSVVTRLLVSNYATDFRYTKMAARITRENRISDIDVLMVKANKFTIMYATNRVKRSLIGKRHTRDIRMSAIITIDSVTGSYTAIIQLASLIAYAIRKEIDERETLRSELYIDILRPFFTRELEWKRVAKLDHQASPRMVIE-RIEVSPRVSFEKVITKRITLRSNKFKELIIIDRIRIMEVISFVTLEIRFSLQTTVYLTLKLPGKAPSYALQKDVINKELDLRMSGSALKPKSAQKGNLAFSACAMKYFQSLFLKAIIRGTFLLGIVNKIAELKVEPQIAIQSQPDRWTVGLMAKKFELDIKKGTWKWPSKQKYYPRGSSPEKKYRSPIKRERIKTGTIIHPVINNADER-GTIALGNGIANVTILIKFLSIYCLHREKDVTRVLEIIIVFLVVRIRIDIPPKVTGEIETELELGTDWRNNAEIEKVKGKWEYR----VVDRELVRKLLEVFDGNLIKIMNETVADKAIKGIAAKVYSDILIAITAMDYRLVSIVVMPANAMDKLKHHPLIKIRSINPENIKVILEINEAKYMYVLIESMA-LNEVLNAETIGVLVLLN-LTEETESIAKSQRLGTHSQPAQPKTYKHEHNTAILGTVPIVEAVEVIQVKIERCKLLSEFLGIPIVVGGFALENKAIVIRLILA------------------------------------------------------------------------------------------------------------------------------AITALMLFITINIEKKFETKIEAEVKGPRELASGAKILYKESRHFKQAFEPAMDKIALAIEAVITREISMKVGVWRYKMTLVIYSAMAVKGMRILWYISDIMATMAVYSSQKELKYTILKQEPKGF------------------------------------------------------------------------------------ISTAIINEKLAFIDRAIADAKVEKVWITIRVKTEYRSDIKVIAVEVGGSEVIKVRKHYVSSMMYAREKFYITVRDIEKVQTAI-VDVGRIKVVSDLIGEFLLIIRGRAHEERTTSVYKVILMTKKM------------------------------------------EVDLEIEAQVEYGVVPF-NIYNVIPVILSVLSSKLGHKIDSLLEMTIQPALTSAHRGGRSWEVISSIMNEISLDARYLIEAIVE------------------------------------------IKKIPYLEGEKYQVEDMISVGLRIITRVEDRGKVFKEPLIDNYKDKILEVQATKRTAVPVAPCDKKPPSKDAIEASAKSLLALIQTALGKLCATQKNYIFSPDMVKIII-ELGMNVEVKKEEAENIESPPMFELEATMTTFVLAMELKMLPNVILKVALARAYVDVGK------EPKYYNLGDLTVVKPIANIIRDGEEGALVKLKILAS------------------------------------------
>Candidatus-Korarchaeota-archaeon-S143_77_esom
------------------------------------------DLSSETILEEEEYIDDRAV-RIGIFSKKDPNVIIVHERGAY-RVKMRFELAEYTIMLRVAFQKLAVIAAADLKRMSIFPETVTEESPLVGRDVHPPRKFAEAIARKNAMNQEDHSMLLDLSV-AVTYREDKREPRETVVRGRPGPGVLGSIRPLVNVEVMPISLRLR-LHYIPDPFKLLIPLIVGRTVRGGRITDRNLPSKVLLIEPSEI------------------------------------------PYDPPKVMHYKLFKNARKERYSIINEARVGVEEIISIYERIKDLDKLKFPEAYKEPVQLTRGPLTKKRVRVSGLLRITSSLANL-LDIDTGKNRVIGLYTKTTMHQSPGPRKERRVRASDLKALEE-SFLFRERSPAKLRNVGKVDPGMHRQVVGKHALGNKLVLPLKDTFMKHIVGEDEREL-RMYGEMFKLRKEGDIRIEEG--YYYVMFVTSVIGDKWEEFSRAGEDPGKVLDLGVRYRMFHIDLAE-----------AYPPRARKIKAVHPIKPLELLGAGNPGKVRVVDDKGYPAEVVEIGRVADVIVRAKIGRGVLTVPVRILIEEMERLLIGRRKLTKVSSIELARVRPSIDVYVADRGIADTKLRKVYDKKYRAAGRPEIQTDIRIGRRARARP---RIRGIDAYLFDHVMRIAKFEGGTRERLALGKPGFIIEYKEEAVMANAAIPHNG----LA-LEKKAVIVTGIA-PLSIFGILGMELVVGSVSILPVFATA--LAWRPNKKPYNDEIGHPPVIVLRVATVKEAIREEALGLA-KYEVEFANAPRVAGLSSLVPFKRTAPKKVALTAFD--LREKRLYAMSIGKDGRDKKVSLMGLGQ--FGIIEPLLEGASLFLILL-------------------------------------------------------SNSELGKYTKNIRDLRLFLPSVDIVRPEK--LKEAKQKEEKELQDLLNEWQLRKPLANEVKLYTALTLALRIVDAGFMVPVK-RRNLIFNLVVIEVAIRDERRSFAVVPEGGK------------------------------------------KFLFRLQLKALMIGV--LLEFDRWMANPRRRGSREIRDVVKR-----RLLLTLSKVAVNLNLKEAMLVNVLKYLYDDYKEMLNLVTLHGEVALRRELANPAGITWVARVVDLPTLLWFMQVMRAEL---------------------------------------------------QDIMKEKLRYYLVVAEQFVNSLLTLLEEKFKEY------------------------------------------EVVGETSPIVLNTVAGYDPLEGIFLRVRDGLDPRKREVLLES------------------------------------------VEELLREIQELYILVKILSYDVNIPLEANGVDGNIV--------EKKYVPCLVKSKPIERDTSKFPAIDKVTVNVSEPDLAGVSYR-IYQDLSLAFVPFYASLGNELDVEVTLL------------------------------------------------------VDDEVQSVVGIHNSSLKLDASGFYSTFILSEAGEVLDLEKAY------------------------------------------ELVVRRNPAGRLGGSMMVLGVVIARYEVKELPDIVRKFLVLE--PDKMSKQTLDRSTGGEIYMKEE-GEPEEILQGVETRALILVEITFGPDRKLRTEEYKIELLINISLNEVPVARKEEESSGEVLAQRTYDYADFVSAIAKDFFKVHILQAFPGRIGFAKLIPKV-QVIKMCLAVAEAAEPWAKVEEYALLPAVLIRLEPVGIGEIRVEIGFYERGNTADLATLKTNVIEMELLRTVRAGISQLERIG---EADLLYRLLETEKNQELPLLVDEVMNIAKMEAKALNMQRT---RKKKRAGPFVLRGLSNVGDTTKRKIVENPAVLRIKLGHGL-PNSSVHGAAKLLSFAGLVTKLFGALVSL-DVRLPIAHLVEVGVVPDAIYLILVPADGAVSFVKANIERSCTDILEGAPTPENLLQPLIIVGLGELKFRFRLGLGLEPYLVAVVPISVATSLVVVI------------------------------------------RMGFYVDRSPEFEGGALAVKEVEYVVIDAAGAVLQGAALERIIGMIPTENIVYVMVVFALSADLEVGGEWVEGI---------------ALGELTYRQSLEDERLISLEGYRESCGAMVRIEMVLDDKPEPELLIGTLAAPALTMKFQFGLEN-----DEEKDYCGDMRTLMWHFLYVELRDLYVREGFDDRTRGFRYKKDSVRE-WRKLPSIGSLSDYHGKEDIQELGPIDPEFGKAEFWPALEMEIVEGLVINRLLMVSSIILIKFVGVSPENEIPDIKGPGKLDREIVLIEELPVMHKETRMKTDYDPKTFFRYENTIGPLPAIEIMRRVLNI-KIREERIEAELAYRPMLYTERTSPQTTFFGHIAYYRVI---YELHLDTLEKSHRLRLRRDILSTKGEEPDVAHIGKGARVIPPKIASIAGIAYRIIPVRAWVSIVYQSVTELIHRAADEPFE-KYIRFMKSIEVFTYLTVVDLTFVYIMLELVR-GNRGLRFGYTT-MDRIKSLRERLRVLTEHKSAKFYEVIL-AVKDTVKAVSTIEKKGDDPVLRMDDLGLKYVQRRERQDHMVTDLELIVSPQYRNFK-VSLRGHKIVAVFGELVRIFEEEDESEDFVPLYLGRVSFFKDKGALA--VVFRVYREIELDWEFLRSTGSKGPKPAIVSVGR--RDLAPYVEWFESYEVRWYSTAKPRLAHFYTWGPPMLIGLEYLRELELEVVAVSLHFPPAYRIEDTESHYLGEVILYREYKTLGKRLGEAYEMHNPKAVLSIVVPKRLNVSSRDSSVIMPRTIRIGTQVTIIIYLTVKDEPLEVTLVEIFAIRRAPILVVRVLAKEAL-LQGDRGYANAYGDALLSVDYEEETAVYFSLRIERVALPATVD------------------------------------------------------------------------------------FMYSAVRSLEVERVGSLMDEPVVCTKEIEGIGELLSEARCVA------------------------------------------LNLA-LLGATIMDAIAAEDWGVYALVPIPERGAKIVAHAAAL-----------------GASVGKKGRAKVEIALRDPGPFRAKIACEVLLEGELDAEHTFTVGAVRIRMADMIAREYVAVIITLELRGEKRRRLKFPMELAVAKVGGANVIEGISVRYIKVSIKEPS-FEGIKHDYIIRVGINQKVPSYARRHLMKVRDIAKVLVIPEPLSIDEFIKRRVFILSARFVRGTTALVPELIANLIKRLYLPYEPPRELARNLWLKKYRILEILKENATLDETIKMQLGINRILLTRKLVEAELQLRAMVGKGILAAIRNVCSCSVVTRLLVSNYATDFRYTEMAARITRENKISDIDVLMVKANKFTIMYATNRVKRSLIGKRHTREIRMSAIITIDSVTGSYTAIIQLAALIAFAIRKEIGERETLRAKLYIDILRPFFGRELGWKRVAKLDHQTTPRLVIE-RIEVSPRVSFEKVITKRVTLRSNRYKELIIIDRIRIVEVISFVTLEIRFSLQTTIPLTLKLPDKAPSYALQRDVINKELELELNGSALKPISAGRGNLAFSACARRYFMSLYLKALIRGTFLLGIVDKMAELKVEPQISIQHQPDRWTVGLMAKRFELDYSKGTWKWPSKQKYYPRGSSPERKFRSPIKKERIKIGTIIHPIIDDAKER-GRIAS-RGIANVTILVLELNIYCLHREKDVSRLLEVILVFLVVRIRVDMPPKVTGEVETILELGTDWEEHTGVEEVKGKWEYR----VVDRELVRKLLEVFDGNLVRIVDETVADKAIKGIAAKIYGDIDLAITAVSWRLVEVLVMPAKVMDKRRHHPLIKIKSIEPENIEVILEINEAEHMFVLIEHLAEDNSVLECRTIGVLILLN-LTDETEGIAKSQRLGTHAQPAQPKTYKHEHNSAVLGTVPVVE------------------------------------------------------------------------------------------------------------------------------VARGCGREKEEVSAAREIVAGAMRKEKPKWFFELLLSSYIRN-----MLFISIGLEKSFQTKIEAGVKGARELASGAKILYEESRHFRQAFEPTMDKVALAIESVVTREISLVVAVWRYKMELLVYSAMAIKGVRILWYISDIMAVMAVYTSHKELKYTILKQEPKGF------------------------------------------LRRILKVLTKISVGPNLLETEEEIEVRQSGMTQLMISKELQRISTVVINEKLAFVDRAIADVKVEKVWITIRVKSEYRSDVKII-VDVGGREVIGVRKHYVAAMMYAKEKFYITVRDIEKVQAAI-VDIGKIEVIEDLIGELLLIIRGRAYEGRTTSVYRVFLMTKKI------------------------------------------EIDLEIEVQVEYGIVPL-GVYAVIPVVLTVFPAKLGHRVDR-LEMTIQPALTSAHRGGRSWEVIGAVVDEVSLDARYLIDAIVE------------------------------------------LKKIPYLERDKYQVEDMVSVALRVITRVKHRERVFPDPLIDQYKDKILEVQATKRTAVPIAPCDKGPPSKDAIEASAKSLLALIQTALGGLCATQKNYIYRPDMVKIII-ELGMNVEVKEEDAENI------------------------------------------------------------------------------------------------------------------------------
>Candidatus-Korarchaeota-archaeon-SpSt-15
LENFLVRTMAKRLAKLGLATRGIDRKKKEVHIIAGYWVRMGFDLSSEVILEDEEYVDDRFVNRIGIFPKVSYNLIIVHEEGAY-RIEIKFKLLEYTVMVRIAFEKLSVMLACDLDAMSIFPDTISEESPLVGRDVHSPRKFAEAIARKNAMNQEDHSMIVELST-SVTYREDKREPRETVVRGRPGPGILKSIRPLVNVEVMPISLRLR-INYMPDPHRLLIPMLVGRTVRGGKISDRNLGDKPLLIEPSS-FFLMVTS---RVDVVLAKPSGEKSYPANDKKRQKRFQIGRSSKYDPPGVMHYKLFKNARKEKYSVINYLRVSVNEIISIYERIKELEKLKFPDAYKEPIQLTRGPLTKKRVRASGLL----------LDIDTGKSRIIGLYAKTTMHPSPGPKEERRVRSSDLKKLEE-SFLFRERSPAKLKEVGKVDPGMHRQVVGKEALGGKLVLPLKNELLKHIVSEEEIALIRYGPDLFKLRKPGDIRID---GYYYVMFITSVIGDKWEEFSRAGEDPGEVLDMNIRYRMFHIELS------------AYPARARKIRDVHNIRPLELLGASNPGKVRVVDDKGFPAEVVEIGRVAEVIVRAKIGKGVLTVPVRILIEEIERLLLGKRNLSRVSSIELAKVRPSLDIYVADKGIADTKRREIYDKDYKAAGRPDVSTDIKIGRR-------KKIRGIDSYLFNQV--VVKFKGGTRERLALGKASFIIEYKEEAVMVHAAIPHNGE-------YSALEIVIGVR-PLSVFGILGLQMILGVVSILPMFATA--L-QKPNKKPYNDEIGHPVAIVLRLATVRSIIREEALGLA-KYEMEYANAPRIAGLSSLTPFKRGAPKSISLTAYD--LREKKLYAMSLGKDGRDKRLSIVGLGQQ-FGILAPLLEGFSIFLLII-----------------------------------------------------SFSNSEVGRYTRNIERIRLFVDDVDLVRPEK--LRRMEKERERELQDILTDWQLRKPLANDVKIYSALTLTLR------------------------------------------------------------------------------------KFLFRIQLRALMVGV---LDIMRWIANPRRRGSREIREVAKK-----SLLLILSKVPVELKLKEAMIVNILRYLFDEYKEMLNLVELSGEVALKRNLANPATLVWVANVVDLPIILWVMQIIKAIL----NRVILLANT--DAFGEIVGASLRELDFETNYH-YRP----------RQDIMDERIRYYLVVSEQFINSLLTLLEEKFKDY-EAYNPLVELIKAILIEQLKPYKDLVSVVRRILR-GAGVIIS-VLGETSPLVLNSVAGYDPLESLFLRVKEGLNPREKRVLIGS-----KTGDKAEIVGILYIRIPFVIVAYASLREVKAMSFSAKVKKLVAKIQVVDILLKVLNYDVEVPLDVLSPDGNIIDEPI----DRKYVPCLVKSKPVERDTSKFPAIDKVIVNVEEPELAGVSYK-LYQEVSLSFIPYYVKIGNEVGIRVYIEVRGWNEGFSRRF------------------------------------------VNDEVPSVVGIHSSKLKLDALGFYATFVLSEAGEVVEFEAAYYSSTNMDVTLRERPPALTIPIKQIGQPEKISILRMLKLDSREELVVRRDPAGRLGGALMVLGVVISRFEARELPRILKNFMVLE---DRMSQQGVSISMSGEIYIRELGEEPEEVLQGVDRRTLILVELTFGPDRKKKG-EYKIELLINISLNEVSVARKEEVSVGEVLAQRTYKYAEFVSAVSKDFFKVHILQAFPARIGLAKLIPRV-QVIKMCIAVAEAAEPWAKVEEHALLVSVLIRLEAVGIEEIRIEVGFYDKSSTAELATLKTNIIEMELLRTVRLGIEKFERIG----------------------------------------------RKKVRAGHFILRGLSNV-GVTKRKIFENPSTLRIKLGHGVLPNSSAQNVARILSFAGIVTKLFGALIEL-------------GIAKEMLYVLLIPADGAVALVKANIEKSCTDVLDGAPTPENLLQPLILRGMGELRFNFRLGMGLEPYLIAVVPIALATSLVVVL----FFGFXHXSE-KRASREKLDVYTLEIMLD--KWTNGLDGSMGFYVDRSPEFEGGAISVKELMYVIIDAAGAIMQGASLEKL-----------VMLVFALNKNLEVGGEWVEGVIYEVASHYTM------------------------------------------DKPGPELLIGGLAAPALTMKFQFALMN-----DEDRDYCDDMRTEMWSYLYV-LKELYVRAGVDDRSRGFRYRKDSIGE-WRKLPSIGSLSDYHGREDTQELGPLDPLFSKAEFWPALLFEIISKITINRLLMVSSVIIVKFIGLSPEDEIPDIKGPGSLDREVVLLEEIPIMHKQTRMKTEYDPKMFFKYTNTIGPIPSIEILSEILDV-KIREERISRELAYKPMLYTGRTSPQTTFFGHIAYYELI---YEIHLDSREKYHRIRLRRDILSTKGERPDVAHIGKGARVIPPKIASLAGIAYSIIPVRAWVCIVYQSIDELLHRFAHEPLD-VY------------------------------------------MDRLRELKRRVKVLADYASVNFYEVILFGVKDTVKNIATVG-EADAPVVRMDNLGLGIMEDRKRQDHMVTDVELIVSPQQWNFV-VSLRLHQIVAVFGELTRLFEEEYEIEDFVPLYLGRVSFFKERGYLPVVKVFRVYREIELEWNFLRSTGSKGPKPAIV------RDLAPYVEWFESYDIAWYSTAKPKLANFYKWGPPLLIGLEYLREWELDLVAVALHFPPHYKIEDTENTYIGEVILYKEYKFLGKRLGEAYEMHNPKAVLSVVVPKRLNVSSRDSTVIMPRTVKIGTQVVIIINLTVKEDPIEVALVEIYAVRKAPILVVSVLARESI-LNKDRGYANAYGDSLLTIDYDEETAIYFSLGVEKVALPATIE------------------------------------------------------------------------------------FLYSAVKSSEKGKVSSLMSEPVVCTKEIERLGRLLSEARCVI------------------------------------------ISLA-FLGATLMDSIAAEDWNTYALAPVPERGSKMVSHAAALIMVAVKLGTSAYIVPNAMLAVMKSGVAKVEIRLLEPGEFKANIASEVLLDGDLDAPDTYTVGAVRIRMAGIIAREYVAVIISLELRIEKKRRLKFPMELAVAKIGGANVVEGISVRFIKVSIKEPSYFEGIKHEYVMRLGINQKVPSYAKRYLMKVRDIAKVLMIPRPLLIDEFIRRRTFVLSARFVRGTTALVPEMIANLVKRLYLPYEIPRELARNLWLKKYRIL-ILAKDATLEETIKMQLGVNRILLLRRLVEAELQLRAMVGKGILAAVRNVCSCSVVTRLLVSNYAM-FRYTEMASRITRENKVADIDILMVKANKFTIMYATNKVKRSLIDKNHTKEIRMSAIITIDSVTGSYTAIIQLAALIAFAIRKEIGEREMLREKLYIDILRPFYGRGIG--RVAKLDHQMTPKMVIE-RIEVSPEVSFDKVITKRVTLRSNRYKELIIIDRIRIVDVISFVTLEILFSLQTTSPLSLDLPEKAPSYALQKDAINRELWLEINGSALMPISAQRGNLAFKSCAARYFHSLYLKAVIRGTFFLGIVDKIAELKVEPAISIQNQPDRWTVGLMAKRFEIGDSKRTTKWPSKQKYYPRGSSEEKKYNSPIKRERVKVGTVVHPVIYEARER------SIGIANLTTMLRELAIFCLHEERDVSRLLKVIIVFLIVRIRVDLPDRVSGEIPTSLELGSDWSSNTDIERVKGKWEYRVAEIVVDRELVRKLLEVFDGNLVKIVDGITADKAIRGITAKVRGDFRLAITAASYRLLDVLVIPADVMEERKKDPLIKIRKIEPESIEVILEINEAKEMFVMIESMAEQRTVLQLGTIGVLVLLN-------------------------------------------AIPVVQAKPEREKLHDKFLGVPIVIGGFAM-EKAIVVKPIMV--------------------------------------------------------------------------------------------------------------------------------------------KGFETKIEAGVRGSRELSSGSKILYREKRHYAQAFDPTMDKVALPINFIITREVEIVVAVWRYKMGLLAYSAMAIKGVRILWYVKDVMALMAIYTSRKEIKYTILKQEPKGF------------------------------------------------------------------------------------ISTVVINEKLAFVDKAIADVKVVSVRITSRVKSEFKSDIKVISVKVGGTEILNTRKNKVTAMMYAKERFYITVRDIEKVQAAI--EIGKIKVLEDLIGEMLLMIRGTAYEERTTSVYRIILMTKKI------------------------------------------EVDLEIGVQVSFGIIPL-DVYEVII-----------------LRLTIQPALTSVHRGGRSWEVISMILDEISLEARYSIDSIKE------------------------------------------LKKVPYLEEDKYQIDDMVSVALRLITRVENRERVYKDPLLENYKDKILEVQSTKRTAVPIAPCEKGPPSKEALEASAKSLLALFQTALESLCATQKNNIFRPDMVRIII-ELGMSVEVKDEEAENIEQPPMFELEATMTTFVIAMEVGMLPELVIGAALAKAHVDIGKFLLRPSEPDYLQLGKLTVVKPIASVIKEGSEKVILIQKIIAA------------------------------------------
>Candidatus-Korarchaeota-archaeon-SpSt-910
LENFLVRTMARKLARLGLATRGIDR-----------------DLSSEVILEDEEYVDDRFVNRIGIFPKVGYNLIIVHEEGAY-RIEIKFKLLEYTVMIRIAFERLSVMFACNLEMVSIFPDTLSEESPLVGRDVHSPRKFAEAIARKNAMNQEDHSMIVELSA-SVTYREDKREPRETVVRGRPGPGILKSIRPLVNVEVMPISLRLR-INYMPDPHRLLIPMLVGRTIRGGRISDRNLGDKPLLIEPSSVFFLMITS---RVDVVLAKPSGEKSYPANDKKRQKRFQIGRSSKYDPPSVMHYKLFKNARKEKYSVINYVRVSINEIISIYERIKELEKLKFPDAYKEPIQLTRGPLTKKRVRASGLLGISPSLAEI-LDIDTGKSRIIGLYARTTMHPSPGPKEERRVRSSDLKKLEE-SFLFRERSPAKLKEVGKVDPGMHRQVMGREALGGKLVLPLKNELIKHIVSEEEIALIRYGPDLFKLRKPGDIRID---GYYYVMFITSVIGDKWEEFSRAGEDPGEVLDMNIRYRMFHIELS---------ILLAYPARARKIRDVHNIRPLELLGASNPGKIRVVDDKGFPAEVVEIGRVAEVIVRAKIGKGVLTVPVRILIEEIERLLLGKKNLSRISSIELAKVRPSLDIYVADKGIADTKRKEIYDKDYKAAGRPDVSTDIRIGGR-------KKIRGIDSYLFNQV--------------------------------------------RKGIK-ALEIVIGVK-PLSVFGILGLQMILRVVSILPMFATA--L-QKPNKKPYNDEIGHPVAIVLRLATVRSIIREEALGLA-RYEMEYANAPRIAGLSSLTPFKRGAPKSISLTAYD--LREKKLYAMSLGRDGRDKRLSIVGLGQQ-FGILVPLLEGFSIFLLII-----------------------------------------------------SFSNSEIGKYTRNIERIRLFVDDVDLIRPEK--LRRMEKERERELQDILSDWQLRKPLANDVKIYSALTLTLR------------------------------------------------------------------------------------KFLFRIQLKALMVGI---LDIDRWIANPRRRGSREIREVAKK-------LLILSKVPVELKLKEAMIVNILRYLFDDYKEMLNL----------------------------------------------NRVILLSNT---LIGEIVGASLRELDFETTYH-YRP----------RQDIMDERIRYYLVVSEQFINSLLTLLEERFKDY-EAYNPLVELIKAVLIEQLKPYKDLVSVVRRILRSGAGVIISEVLGETSPLVLNSVAGYDPLESLFLRVKEGMNPREKGILIGS-----RTGDKAEIVGILYIRIPFVIVALEPYHEVKAMSFSAKVKKLLAKIQVVGILLKVLNYDVEVPFDALSPDGNIIDEPI----DRKYVPCLVKSKPVERDASKFPAIDKVIVNVEEPELAGVSYR-LYQEVSLSFIPYYVKIGNEVGVRIYIEVRGWNEGFSKRF--------------------------------------------------------RLKLDALGFYATFVLSEAGEVVKFETAYYSSINTDVTLRERPPALTIPIKQIGQPERISLLRMLKLDSREELVVRRDPAGRLGGALMVLGIVISRFEARELPRVLRNFMVLE--PDRMSQQGVSVSMGGEIYIRELSEEPEEVLQGVDRRTLILVELTFGPDRKKK-VEYKIELLINISLNEVSVARKEEVGVGEVLAQRTYKYAEFVSAVSKDFFKVHILQAFPARIGFAKLIPRV-QVIKMCIAVAEAAEPWAKVEEHALLVSVLIRLEAVGIEEIRIEIGFYDKSSTAELATLKTNVIEMELLKTVRLGIEKFERIG----------------------------------------------RKKVRAGHFILRGLSNV-GVTKRKIFENPSTLRIRLGHGVLPNSSAQKVARMLSFAGIITKLFGALIELEELKLPPEHLIDIGIAKGLLYVLLVPADGAVALVKANIEKSCTDVLDGAPTPENLLQPLILRGIGELNFNFRLGMGLEPYLIAVIPIALATSLVVIL----FFGFSHLSE-KRASREKLDVYTLEIMLD--KWTNGLDGSMGFYVDRSPEFEGGAISVKELMYVIIDAAGAVMQGASLEKLIGMIPTENIVYVMLVFALNKNLEVGGEWVEGVIYEVASHYTI---RIAIGELTYQQFLEDGYLISLYGYREGCGAMVKVLMLIDDKPGPELLIGGLAAPALTMKFQFALMN-----DEERDYCDDM------------------------------------------PSIGALSDYHGREDTQELGPLDPLFSKAEFWPALSFEIISNVIINRLLVVSSVIIVKFVGLSPEDEMPDIKGPGSLDREVVLLEEIPIMHKQTRMKTEYDPKLFFRYTNTIGPIPSIEILSEVLDV-KIREERISRELAYKPMLYTERTSPQTTFFGHIAYYELI---------------------------------------------KIASLAGVAYSIIPVRAWVCIVYQSVDEMLHRFAHEPLN-VYIRMMKSIEIFTYLTIVNLTFIYIALELVR-GGRGLRFGYSL-VEPINKASEYDDLISAVKIAEALTKKLVRAQDIFY-IQTIS-EADAPVVRMDNLGLYIMEDRKRQDHMVTDVELIVSPQQWNFL-VSLRLHQIVAVFGELTRLFEEEDEIEDFVPLYLGRVSFFKE------------------------------------------RDLAPYVEWFESYDIAWYSTAKPKLANFYKWGPPLLIGLDYL-------------------IEDTENMYIGEVILYKEYKFLGNRLGEAYEMHNPKAVLSVVVPKRLNVSSRDSTVIMPRTVKIGTQVVIIINLTVKEDPIEVALVEIYAVRKAPILVVSILARESI-LNRDRGYANAYGDSLLTVDYNEETAVYFSLGVEKVALPATIE------------------------------------------------------------------------------------FLYSAVKSSEKNKVSSLMSEPVVCTKEVERLGRLMSEARCVI------------------------------------------ISIA-FLGATLMDSIAAEDWNTYALAPVPERGSKMVSYAAALIMVAVKLGTSAYIVPNAMLAVMKSGIAKVEIRLLEPGEFKANIASEVLLDGRLDASDTYTVGAVRIRMAGVIAREYVAVIISLELRIEKKRRLKFPMELAVAKIGGANVVEGISVRFIKVSIKEPSYFEGIKHEYVMRLGINQKVPSYAKRYLMKVRDIAKVLMIPRPLLIDEFIRRRTFVLSARFVRGTTALVPEMIANLIKRLYLPYEIPRELARNLWLKKYRIL-ILAKDATLEETIKMQLGVNRILILKRLVEAELQLRAMVGKGILAAVRNVCSCSVVTRLLVSNYAM-FRYTEMASRITRENKIADIDILMVKANKFTIMYATNRVKRSLIDKNHTKEIRMSAIITIDSVTGSYTAIIQLAALIAFAIRKEIGEREMLREKLYIEILRPFYGRGIG--RVAKLDHQMSPKMVIE-RIEVSPEVSFDKVITKRVTLRSNRYKELIIIDRIRIIDVISFVTLEILFSLQTTSPLSLDLPEKAPSYALQKDAINRELWLEINGSALMPVSAQKGNLAFKSCAAEYFHSLYLKAVIRGTFFLGIVDKIAELKVEPEISIQNQPDRWTVGLMAKRFEIGDSKRTTKWPSKQKYYPRGSSEEKKYNSPIKRERVKVGTVVHPVIYEARER------SSGIANLTTILRKLAIFCLHEERDVSRLLKVIIVFLIVRIRVNLPDKVSGEIPTLLELGSDWSSNTDIERVKGKWEYRVAEIVVDRELVRKLLEVFDGNLVKIVDGITADKAIRGITAKVRGDFRLAITAASYRLLDVLVIPADVMEEKKKDPLIKIRKIEPENIEVILEINEAKEMFVMIESMA-LDEVLQLGTIGVLVLLN-LTEETEAIAKSQRLGTHAQDGQPHTYKHEHNTAVLGTVPVAEAIPVIQAKPEREKLQDKFLGIPIVIGGFAM-EKAIVVKPIMV------AAEIAQREYDRRERADFEVYIRDDATETAIERLELS------------------------------------------VAKGCGRQKEEISAAREIVAGVMRKEKPRWLFELLLSSYIRNAITAIMLFITIGLMKGFETKVEAGVRGSRELSSGSKILYREKRHYAQAFDPTMDKIALPINFIITREVEIVVAVWRYKMGLLAYSAMAIKGVRILWHVKDLMALMAIYTSRKEIKYTILKQEPKGF------------------------------------------------------------------------------------ISTAVINEKLAFVDKAIADVKVVSVRITSRVKSEFKSDIKVISVKVGGTEILGTRKNRVTAMMYAKEKFYITVRDIEKVQAAI--EIGKIKVLEDLVGEMLLMIRGTAYEERTTSVYRIILMTRKI------------------------------------------EIDLEIGVQVSFGIIPL-DVYEVIIVILTIMSAKMGSRIDRILRLTIQPALTSVHRGGRSWEVISAILDEISLEARYSIDSMKE------------------------------------------LKKVPYLEEDKYQIDDMVSVALRLITRVENRERVYKDPLLENYKDKILEVQSTKRTAVPIAPCEKGPPSKEALEASAKSLLALFQTALESLCATQKNNIFRPDMVRIII-ELGMSVEIKDEEAENIEQPPMFELEATMTTFVLAMEIGMLPELIFGAALAKAHVE---FLLRPSEPDYLQLGKLTVVKPIASVIKDGKEKVILIQKIIAA------------------------------------------
>Candidatus-Korarchaeota-archaeon-ZAV-18
-------TMANKIAKLGIATRGVDRRVKDVAVIAGYEVSEGFDLTSEVILDGNELIEDRGVIRIGIFKKKDPNILIVNEKGAY-RERALIRLSEYNILFRVAMQALRVSAALKNGGLNIFVDIISNESPLIGKNVNPPKKFAEALNRRNAMSRKDSSMIAKINL-KVT-RKDKRQPRDTIVRGRPGPGVEASIRPMVNVEVMPVSLRLR--NYVSDPYKLLIDLVVKTTYAGGRIADKNVPKIPLLISPSDI--LMITD---KMSVTLAEDSGDESIPVSSKTRQKKLELGRAQRFDPQSVTHYKLFRSARKERYSIVHHARLEVKNILTVNERVRDLNKLKIPEAFREPEQLTEGPLAKKRVRVSGKLKVSASLADIVLDIDSGRARIIGLYKKTTHHHSPGPRKERRVRNSELEYLEERSFLFREKPVNRVQNVGKVDPGMHKQVVGKRAIGEKLVNPLEDSILKHKLSEEEREL-RMIGKLLKRKKPGDIKIPDEV-YYIVMFISKLIGDKWEEYIRAGENPEDVLDLGIRYRMFHVE-IKEV---------EYPRRAGRIRRVIDVKPLEIIG-NNPRRLRIVDDKAFPAEVVEIGRIADVTVRAKIGKGVLTVAVKILLEEIERLLIGRRNLTKISSIGLSRVDVIIDVYVADKGIADTKMGNVYDKDYRSLGRPEISTDIEVGRRVKK-----KIRGIDEYYFHHIMK-ARFPGGTAERISLGKPDFIIEYKREAVTVNEAFPHNKKE---QEVEE-EEIVAGVK-PLNIFGILG-EILIGMTSAMPIFATA--LAWHPNKKPYNDEIGHPPIIVLEFAGVKKEIVERGLGVV-DFKVEYANDPRMAGLQTMTPFKKTAPRKIALTSYS--LRERALYAMAVGRDGRDKRISVVGVGQ--VGIIPILLEGFSAFLILL------------------------------------------KGSNIYHEIIVEVSNYEIGRDTMNLDRIRRLLDDFTLIRPER--LRAERRREEAREREILPEWELRKPLASSVKTYNSLTLELKMVDAAFMIKIK---ETRFFLVIIEVAIGPDSRTFAVVPEGGN------------------------------------------KFMFLLEMKLLLMGV---VGVSQWIAKERRSGTREIRDVAKS-----SLLFELSKVAVKLGIKEAMLVNIIMY------------SVAGDVCMKEILTNERTISWVARTVELPVIMSYVQEVDAIIDYMLNGVLALARKP--FLKGLIGAHLAEVDFEARYQ-YMP-----------QSIMSEKIRYHLTVEEQFVQSFLMVLEEKFKQY--SYEPLCSLIKAIQVKQIRPYRKSISIIKSILN---GVIVSLVRGETDPLTLLRVAGYDPLEGLTVRTKDGVSPDKIELLIK-------------------------------------------VSEIIENRERIEILTKILSYDVDVRTICSSRDGNILNLPLN---EKKYVPCLVKSKPVERDTSKYPAIDKIIINVEESEVAGVS------------------------------------------------------------------------------------VEDSVSSISAIHNDRYKLEATGFYSTMIMADSGEVLTLDRAY-TSMMSEITIREKPPVLTIPIEKIAQPDEIGILKYVKIESKKELIVRRDSPGSLGGALMVMGIVIARYRVKSVPAIIRMFLRLR-HGDKAGDQEMDVITQGQTFVK--EEPPDEVLQGVEERKLI-VEVTFGPDRSRAEMEFIIELLIGISLHEISIAKREEEAFGRITGQRTYAYATFVSAVSNEFFKVHVLQAFPGRIGVAKILPKI-QVITMRMAVACAVEPWSKVEEYAKLVCCLVKLEAVAISEIKIELGFNDLDETADLVTIKTNLIEFELLVVVRKGISTTERIG----QDLTYQLLESEESEEVPLILNKVMNIAEMKAELLRV------RTPLRLGEMLLRGLQNLGKIVKKKIVENPSKLKVRLGDAI-DNATVHNKDMLLDSIGLVTKTFGARILAINV----------GIVPKLLYVILINASGAVRTVPITVEKRITDVLKGVLTPDVILQNLMIKGINELNAKFRLAMGLEPYLLIYIPIVIATSLILII----FFGFSYMGRKRLAAREKLDLYLLEIGF-KERETNGLD-SAGFYLDRSPIFLGGVLMFKEVEVIVMDAAKAVGQGANLEMIVGMVPTENIVMIELTLVLDRDVEVSAD---------------------------------------------------------EKPGPELTEGTLAAPALTSKFQFALEN-----DGEREYCDDM------------------------------------------PSVRNLSDYHGKEDEQSLGPLDPEFDKSDFWPSFEIKVFEGISLSRILKAESVMVIKFIGVQSESEIADIKGVSKLGKEIVLAEELPIMHKQTRMKTEYDPKPFFKYQYTIGPIPAIEVLRKLLNS-KIREEKIVTELAYKPMLYRERTEPQTTLAGHVAYVDII---FEFYLDSQKKAHRLRLRVDILSSSGWEKDVNYIGKGAKVIERRVASIAGIAYRIIPVTAWISIVYQGISEMIHRKAHEPIE--YLRIEQSIEVFTLLLIIELSLVYILRNLIR-KGRGFRFGVDT-VDKVKSLLDRFSILLEEKSARFYEGIL-SGKDTVKAISTVER----------------LQEDGRQDHLVTDVEVVVSPQLRNFS------------------------------------------KGAYKSFKVFRVYREIQMEWNILRSTGSKGPKPAILLEGS-IRKLAPYSEWFESYEVRYYTTARLKLAHFYKWGPPLLIGLDFLEYLRLEVVAVSIHLPPKSRVENTRENYLGEVMLYKEQFLL-KELQEAYDMHNPRAILYIIIPKRLNVSARDRTVLMPRTMRIGTQVYIIFDLTISDKPIEIAIVEIYAVRKTPLTFVRILAKELL-FRKSMGMANAYSRGVLTINYKKRASYIFSFRIQGILLVATVDGKGVKLSIEIISTTLIPSIVLDVIVYHLYMIVSLELRGEVIG------------------------------------------------------------------------------------------------------------------------------ISIARLLGSTIMDNIAAEDRHNIGLVSVPEKGTKIVDHAAALIMIVLDLGRRPYIEPNAMIDAGKG-IAFVRIRYVERKGDSRRVACEVELEGELDADDTLTVGAVRIRMADVIASEYVALIISLE--------LKYPMELAVSKVGGANVIEGISVRYIKVSIKEPT----------------REVPSFMRKHILKIKDMAEILVLPSP-------------------------VPEVIANLIKRLFLPYDPPLELARNLWIRKYRILDILKKDATLEETIKMQLGVNRILA-RKLLKAELQIRAEIGKGMFDAVRNVCSCSAVERLVVSNYANDFRYTDMAARATRENKIR-IDVLMVKANKFEIMYATNRVKRS-IGKSHTRDIRMSAMITIDSVTGRYTAIISLAALIAYAIRKEILKREMLRAKLKFEIMRPFYGRQLGWKRVAKMGHQPTPKLTVE-RIEVSPRVSLEKVITKRITLKSSTYKEMIIIDRVRMIEVISFVTLEIRFSLQTTAYITVKMPKKAPSYALQKEAIAREFEVEIRGIALFKESATRGNLAFKSCAMEYFHSFIIIAVVRGTFLVGIVDKLAKLKIEPNIQIPKVSDRWAVGVRAKRFELDYKKKTENWPSKQKYFPIGSSDKRELRSPVKRKRIETGTIVHPEINEEKER-FEYL-NLDISGVTSLIRSIKIYCIHPEKDVSRKVEIIIIILVVRIKVNIPDMVVGEVETKIATETDIRKNTNLEKVDGKFEYR------------------------------------------HKEIDIAVAALPIRLIDVKIIPADIAERERKLPLLLIRPI-A-NIRVRLEINEAESMYVLIESMA-IYNVFPRLTIGVLVLLNSLEEETEAIAKSKRLGTHSQPTQPTTFKHTHNS----------AVSLLQDKLEPEKLKKSFLGVPIVIGGLMIEKRAMVVKPILI------------------------------------------------------------------------------------VIRGCGRAKTEIVSAREIIAKGIRKERPYWLYTLLLSSYIRNAITSFGLFLTISYKDECKTSIESGVKGARDDKSISRVLYERKRHFETVFEPMMDRVPLPVKALLTNEISIEIGVWRYKIEVVKYSSFAIKGYQVLWYISDVMAVMAIYTSKERIRYTILKQEPKGVHYSTVLTIIMFDALEGAKMAANEMRKIHLVKIKPAGSADGRR------------------------------------------VSSAIAESKLVFVDKAIANVKVIKVNIAPRIKSEFKTDIQI-RVKVGGERLIDTKRNRMASIMFARENFIITVKDIEKVQAAI-----SLKVIKDLVGEMLMILKGSAYEERTTSIYKIELRTKAM------------------------------------------RVDLDIDLLCEYGIVPLLGVYNVIIAILTLIPAKIDSRIDKLIEATIQRALTSVHRGKRVEEVIAKLVDEMRLKARVLIDPMVR------------------------------------------LKKIPYLDRDKYQLEDMVSVALRLITRVELRERACKSPLIDEYKDKVYEVNVSKRTAVPIAPCDRKPPSKLALESSAGNLIAIIQTALESLCSTQKNNIYRPDMVRIII-ELGMNVEVSEEGTEGV------------------------------------------------------------------------------------------------------------------------------
>Candidatus-Korarchaeum-cryptofilum-OPF8
LENFLVRTMARKLARLGLATRGIDRKKKEVHIIAGYWVKMGFDLSSEVILEDEEYVDDRFVNRIGIFPKVGYNLIIVHEEGAY-RIEIKFKLLEYTVMIRIAFERLSVMFACNLEMVSIFPDTLSEESPLVGRDVHSPRKFAEAIARKNAMNQEDHSMIVELSA-SVTYREDKREPRETVVRGRPGPGILKSIRPLVNVEVMPISLRLR-INYMPDPHRLLIPMLVGRTIRGGRISDRNLGDKPLLIEPSSVFFLMITS---RVDVVLAKPSGEKSYPANDKKRQKRFQIGRSSKYDPPSVMHYKLFKNARKEKYSVINYVRVSINEIISIYERIKELEKLKFPDAYKEPIQLTRGPLTKKRVRASGLLGISPSLAEI-LDIDTGKSRIIGLYARTTMHPSPGPKEERRVRSSDLKKLEE-SFLFRERSPAKLKEVGKVDPGMHRQVMGREALGGKLVLPLKNELIKHIVSEEEIALIRYGPDLFKLRKPGDIRID---GYYYVMFITSVIGDKWEEFSRAGEDPGEVLDMNIRYRMFHIELS---------ILLAYPARARKIRDVHNIRPLELLGASNPGKIRVVDDKGFPAEVVEIGRVAEVIVRAKIGKGVLTVPVRILIEEIERLLLGKKNLSRISSIELAKVRPSLDIYVADKGIADTKRKEIYDKDYKAAGRPDVSTDIRIGGR-------KKIRGIDSYLFNQV--VARFKGGTRERLALGKASFIIDYKEEAIMVHAAIPHNGE---RKGIK-ALEIVIGVK-PLSVFGILGLQMILRVVSILPMFATA--L-QKPNKKPYNDEIGHPVAIVLRLATVRSIIREEALGLA-RYEMEYANAPRIAGLSSLTPFKRGAPKSISLTAYD--LREKKLYAMSLGRDGRDKRLSIVGLGQQ-FGILVPLLEGFSIFLLII-----------------------------------------------------SFSNSEIGKYTRNIERIRLFVDDVDLIRPEK--LRRMEKERERELQDILSDWQLRKPLANDVKIYSALTLTLR------------------------------------------------------------------------------------KFLFRIQLKALMVGI---LDVDRWIANPRRRGSREIREVAKK-------LLILSKVPVELKLKEAMIVNILRYLFDDYKEMLNLVELSGEVALKRNLANPATLMWVANAVDLPIILWVMQVVKAML----NRVILLSNT---LIGEIVGASLRELDFETTYH-YRP----------RQDIMDERIRYYLVVSEQFINSLLTLLEERFKDY-EAYNPLVELIKAVLIEQLKPYKDLVSVVRRILRSGAGVIISEVLGETSPLVLNSVAGYDPLESLFLRVKEGMNPREKGILIGS-----RTGDKAEIVGILYIRIPFVIVALEPYHEVKAMSFSAKVKKLLAKIQVVGILLKVLNYDVEVPFDALSPDGNIIDEPI----DRKYVPCLVKSKPVERDASKFPAIDKVIVNVEEPELAGVSYR-LYQEVSLSFIPYYVKIGNEVGVRIYIEVRGWNEGFSKRF------------------------------------------VNDEVPSVVGIHSSRLKLDALGFYATFVLSEAGEVVKFETAYYSSINTDVTLRERPPALTIPIKQIGQPERISLLRMLKLDSREELVVRRDPAGRLGGALMVLGIVISRFEARELPRVLRNFMVLE--PDRMSQQGVSVSMGGEIYIRELSEEPEEVLQGVDRRTLILVELTFGPDRKKK-VEYKIELLINISLNEVSVARKEEVGVGEVLAQRTYKYAEFVSAVSKDFFKVHILQAFPARIGFAKLIPRV-QVIKMCIAVAEAAEPWAKVEEHALLVSVLIRLEAVGIEEIRIEIGFYDKSSTAELATLKTNVIEMELLKTVRLGIEKFERIG----------------------------------------------RKKVRAGHFILRGLSNV-GVTKRKIFENPSTLRIRLGHGVLPNSSAQKVARMLSFAGIITKLFGALIELEELKLPPEHLIDIGIAKGLLYVLLVPADGAVALVKANIEKSCTDVLDGAPTPENLLQPLILRGIGELNFNFRLGMGLEPYLIAVIPIALATSLVVIL----FFGFSHLSE-KRASREKLDVYTLEIMLD--KWTNGLDGSMGFYVDRSPEFEGGAISVKELMYVIIDAAGAVMQGASLEKLIGMIPTENIVYVMLVFALNKNLEVGGEWVEGVIYEVASHYTI---RIAIGELTYQQFLEDGYLISLYGYREGCGAMVKVLMLIDDKPGPELLIGGLAAPALTMKFQFALMN-----DEERDYCDDMRTEMWSYLYV-LKELYVRAGVDDRSRGFRYRKDSI-D-WRKLPSIGALSDYHGREDTQELGPLDPLFSKAEFWPALSFEIISNVIINRLLVVSSVIIVKFVGLSPEDEMPDIKGPGSLDREVVLLEEIPIMHKQTRMKTEYDPKLFFRYTNTIGPIPSIEILSEVLDV-KIREERISRELAYKPMLYTERTSPQTTFFGHIAYYELI---YEIHLDSREKYHRIRLRRDILSTRGEKPDVAHIGKGARVIPPKIASLAGVAYSIIPVRAWVCIVYQSVDEMLHRFAHEPLN-VYIRMMKSIEIFTYLTIVNLTFIYIALELVR-GGRGLRFGYSL-MDRLKELKKRVKALVDYTSVNFYEVILFGVKDTVKEIATIEVEADAPVVRMDNLGLHIMEDRKRQDHMVTDVELIVSPQQWNFL-VSLRVHQIVAVFGELTRLFEEEDEIEDFVPLYLGRVSFFKERGYLPVVKVFRVYREIELEWNFLRSTGSKGPKPAIVLVGR--RDLAPYVEWFESYDIAWYSTAKPKLANFYKWGPPLLIGLDYLREWELDMVAVALHFPPHYKIEDTENMYIGEVILYKEYKFLGNRLGEAYEMHNPKAVLSVVVPKRLNVSSRDSTVIMPRTVKIGTQVVIIINLTVKEDPIEVALVEIYAVRKAPILVVSILARESI-LNRDRGYANAYGDSLLTVDYNEETAVYFSLGVEKVVLPATIE------------------------------------------------------------------------------------FLYSAVKSSEENKVSSLMSEPVVCTKEVERLGRLLSEARCVI------------------------------------------ISIA-FLGATLMDSIAAEDWNTYALAPVPERGSKMVSYAAALIMVAVKLGTSAYIVPNAMLAVMKSGIAKVEIRLLEPGEFKANIASEVLLDGRLDASDTYTVGAVRIRMAGVIAREYVAVIISLELRIEKKRRLKFPMELAVAKIGGANVVEGISVRFIKVSIKEPSYFEGIKHEYVMRLGINQKVPSYAKRYLMKVRDIAKVLMIPRPLLIDEFIRRRTFVLSARFVRGTTALVPEMIANLIKRLYLPYEIPRELARNLWLKKYRIL-ILAKDATLEETIKMQLGVNRILILKRLVEAELQLRAMVGKGILAAVRNVCSCSVVTRLLVSNYAM-FRYTEMASRITRENKIADIDILMVKANKFTIMYATNRVKRSLIDKNHTKEIRMSAIITIDSVTGSYTAIIQLAALIAFAIRKEIGEREMLREKLYIEILRPFYGRGIG--RVAKLDHQMSPKMVIE-RIEVSPEVSFDKVITKRVTLRSNRYKELIIIDRIRIIDVISFVTLEILFSLQTTSPLSLDLPEKAPSYALQKDAINRELWLEINGSALMPVSAQKGNLAFKSCAAEYFHSLYLKAVIRGTFFLGIVDKIAELKVEPEISIQNQPDRWTVGLMAKRFEIGDSKRTTKWPSKQKYYPRGSSEEKKYNSPIKRERVKVGTVVHPVIYEARER------SSGIANLTTILRKLAIFCLHEERDVSRLLKVIIVFLIVRIRVNLPDKVSGEIPTLLELGSDWSSNTDIERVKGKWEYRVAEIVVDRELVRKLLEVFDGNLVKIVDGITADKAIRGITAKVRGDFRLAITATSYRLLDVLVIPADVMEEKRKDPLIKIRKIEPENIEVILEINEAKEMFVMIESMA-LDEVLQLGTIGVLVLLN-LTEETEAIAKSQRLGTHAQDGQPHTYKHEHNTAVLGTVPVAEAIPVIQAKPEREKLQDKFLGIPIVIGGFAM-EKAIVVKPIMV------AAEIAQREYDRRERADFEVYIRDDATETAIERLELS------------------------------------------VAKGCGRQKEEISAAREIVAGVMRKEKPRWLFELLLSSYIRNAITAIMLFITIGLMKSFETKVEAGVRGSRELSSGSKILYREKRHYAQAFDPTMDKIALPINFIITREVEIVVAVWRYKMGLLAYSAMAIKGVRILWHVKDLMALMAIYTSRKEIKYTILKQEPKGF------------------------------------------------------------------------------------ISTAVINEKLAFVDKAIADVKVVSVRITSRVKSEFKSDIKVISVKVGGTEILGTRKNRVTAMMYAKERFYITVRDIEKVQAAI--EIGKIKVLEDLVGEMLLMIRGTAYEERTTSVYRIILMTRKI------------------------------------------EIDLEIGVQVSFGIIPF-DVYEVIIVILTIMSAKMGSRIDRILRLTIQPALTSVHRGGRSWEVISAILDEISLEARYSIDSMKE------------------------------------------LKKVPYLEEDKYQIDDMVSVALRLITRVENRERVYKDPLLENYKDKILEVQSTKRTAVPIAPCEKGPPSKEALEASAKSLLALFQTALESLCATQKNNIFRPDMVRIII-ELGMSVEIKDEEAENIEQPPMFELEATMTTFVLAMEIGMLPELIFGAALAKAHVELGKFLLRPSEPDYLQLGRLTVVKPIASVIKDGKEKVILIQKIIAA------------------------------------------
>Candidatus-Korarchaeum-cryptofilum-WS
LENFLVRTMARKLARLGLATRGLDRKKKEVHIIAGYWVKMGFDLSSEVILEDEEYVDDRFVNRIGIFHKVGYNLIIVHEEGAY-RIEIKFKLLEYTVMIRIAFERLSVMFACNLEMVSIFPDTLSEESPLVGRDVHSPRKFAEAIARKNSMNQEDHSMIVELSA-SVTYREDKREPRETVVRGRPGPGILKSIRPLVNVEVMPISLRLR-INYMPDPHRLLIPMLVGRTIRGGRISDRNLGDKPLLIEPSSVFFLMITS---RVDVVLAKPSGEKSYPANDKKRQKRFQIGRSSKYDPPSVMHYKLFKNARKEKYSVINYVRVSINEIISIYERIKELEKLKFPDAYKEPVQLTRGPLTKKRVRASGLLGISPSLAEI-LDIDTGKSRIIGLYARTTMHPSPGPKEERRVRSSDLKKLEE-SFLFRERSPAKLKEVGKVDPGMHRQVMGREALGGKLVLPLKNELIKHIVSEEEIALIRYGPDLFKLRKPGDIRID---GYYYVMFITSVIGDKWEEFSRAGEDPGEVLDMNIRYRMFHIELS---------ILLAYPARARKIRDVHNIRPLELLGASNPGKIRVVDDKGFPAEVVEIGRVAEVIVRAKIGKGVLTVPVRILIEEIERLLLGKKNLSRISSIELAKVRPSLDIYVADKGIADTKRKEIYDKDYKAAGRPDVSTDIRIGGR-------KKIRGIDSYLFNQV--VAKFKGGTRERLALGKASFIIDYKEEAIMVHAAIPHNGE---RKGIK-ALEIVIGVK-PLSVFGILGLQMILGVVSILPMFATA--L-QKPNKKPYNDEIGHPVAIVLRLATVRSIIREEALGLA-RYEMEYANAPRIAGLSSLTPFKRGAPKSISLTAYD--LREKKLYAMSLGRDGRDKRLSIVGLGQQ-FGILVPLLEGFSIFLLII-----------------------------------------------------SFSNSEIGKYTRNIERIRLFVDDVDLIRPEK--LRRMEKERERELQDILSDWQLRKPLANDVKIYSALTLTLR------------------------------------------------------------------------------------KFLFRIQLKALMVGI---LDVDRWIANPRRRGSREIREVAKK-------LLILSKVPVELKLKEAMIVNILRYLFDDYKEMLNLVELSGEVALKRNLANPATLMWVANVVDLPIILWVMQVVKAML----NRVILLSNT---LIGEIVGASLRELDFETTYH-YRP----------RQDIMDERIRYYLVVSEQFINSLLTLLEERFKDY-EAYNPLVELIKAVLIEQLKPYKDLVSVVRRILRSGAGVIISEVLGETSPLVLNSVAGYDPLESLFLRVKEGMNPREKGILIGS-----RTGDKAEIVGILYIRIPFVIVALEPYHEVKAMSFSAKVKKLLAKIQVVGILLKVLNYDVEVPFDALSPDGNIIDEPI----DRKYVPCLVKSKPVERDASKFPAIDKVIVNVEEPELVGVSYR-LYQEVSLSFIPYYVKIGNEVGVRIYIEVRGWNEGFSKRF------------------------------------------VNDEVPSVVGIHSSRLKLDALGFYATFVLSEAGEVVKFETAYYSSINTDVTLRERPPALTIPIKQIGQPERISLLRMLKLDSREELVVRRDPAGRLGGALMVLGIVISRFEARELPRVLRNFMVLE--PDRMSQQGVSVSMGGEIYIRELSEEPEEVLQGVDRRTLILVELTFGPDRKKK-VEYKIELLINISLNEVSVARKEEVGVGEVLAQRTYKYAEFVSAVSKDFFKVHILQAFPARIGFAKLIPRV-QVIKMCIAVAEAAEPWAKVEEHALLVSVLIRLEAVGIEEIRIEIGFYDKSSTAELATLKTNVIEMELLKTVRLGIEKFERIG-------LYKLLESEKSEGLPLVA-EVMNVAKMEAKMLNNQRV---RKKVRAGHFILRGLSNV-GVTKRKIFENPSTLRIRLGHGVLPNSSAQKVARMLSFAGIITKLFGALIELEELKLPPEHLIDIGIAKGLLYVLLVPADGAVALVKANIEKSCTDVLDGAPTPENLLQPLILRGIGELKFNFRLGMGLEPYLIAVIPIALATSLVVIL----FFGFSHLSE-KRASREKLDVYTLEIMLD--KWTNGLDGSMGFYVDRSPEFEGGAISVKELMYVIIDAAGAVMQGASLEKLIGMIPTENIVYVMLVFALNKNLEVGGEWVEGVIYEVASHYTI---RIAIGELTYQQFLEDGYLISLYGYREGCGAMVKVLMLIDDKPGPELLIGGLAAPALTMKFQFALMN-----DEERDYCDDMRTEMWSYLYV-LKELYVRAGVDDRSRGFRYRKDSI-D-WRKLPSIGALSDYHGREDTQELGPLDPLFSKAEFWPALSFEIISNVIINRLLVVSSVIIVKFVGLSPEDEMPDIKGPGSLDREVVLLEEIPIMHKQTRMKTEYDPKLFFRYTNTIGPIPSIEILSEVLDV-KIREERISRELAYKPMLYTERTSPQTTFFGHIAYYELI---YEIHLDSREKYHRIRLRRDILSTRGEKPDVAHIGKGARVIPPKIASLAGVAYSIIPVRAWVCIVYQSVDEMLHRFAHEPLN-VYIRMMKSIEIFTYLTIVNLTFIYIALELVR-GGRGLRFGYSL-MDRLKELKKRVKALVDYTSVNFYEVILFGVKDTVKEIATIEVEADAPVVRMDNLGLHIMEDRKRQDHMVTDVELIVSPQQWNFL-VSLRVHQIVAVFGELTRLFEEEDEIEDFVPLYLGRVSFFKERGYLPVVKVFRVYREIELEWNFLRSTGSKGPKPAIVLVGR--RDLAPYVEWFESYDIAWYSTAKPKLANFYKWGPPLLIGLDYLREWELDMVAVALHFPPHYKIEDTENMYIGEVILYKEYKFLGNRLGEAYEMHNPKAVLSVVVPKRLNVSSRDSTVIMPRTVKIGTQVVIIINLTVKEDPIEVALVEIYAVRKAPILVVSILARESI-LNRDRGYANAYGDSLLTVDYNEETAVYFSLGVEKVVLPATIE------------------------------------------------------------------------------------FLYSAVKSSEKNKVSSLMSEPVVCTKEVERLGRLLSEARCVI------------------------------------------ISIA-FLGATLMDSIAAEDWNTYALAPVPERGSKMVSYAAAL------------------------------------------IASEVLLDGRLDASDTYTVGAVRIRMAGVIAREYVAVIISLELRIEKKRRLKFPMELAVAKIGGANVVEGISVRFIKVSIKEPSYFEGIKHEYVMRLGINQKVPSYAKRYLMKVRDIAKVLMIPRPLLIDEFIRRRTFVLSARFVRGTTALVPEMIANLIKRLYLPYEIPRELARNLWLKKYRIL-ILAKDATLEETIKMQLGVNRILILKRLVEAELQLRAMVGKGILAAVRNVCSCSVVTRLLVSNYAM-FRYTEMASRITRENKIADIDILMVKANKFTIMYATNRVKRSLIDKNHTKEIRMSAIITIDSVTGSYTAIIQLAALIAFAIRKEIGEREMLREKLYIEILRPFYGRGIG--RVAKLDHQMSPKMVIE-RIEVSPEVSFDKVITKRVTLRSNRYKELIIIDRIRIIDVISFVTLEILFSLQTTSPLSLDLPEKAPSYALQKDAINRELWLGINGSALMPVSAQKGNLAFKSCAAEYFHSLYLKAVIRGTFFLGIVDKIAELKVEPEISIQNQPDRWTVGLMAKRFEIDVSKRTTKWPSKQKYYPRGSSEEKKYNSPIKRERVKVGTVVHPVIYEARER------SSGIANLTTILRKLAIFCLHEERDVSRLLKVIIVFLIVRIRVNLPDKVSGEIPTLLELGSDWSSNTDIERVKGKWEYRVAEIVVDRELVRKLLEVFDGNLVKIVDGITADKAIRGITAKVRGDFRLAITAASYRLLDVLVIPADVMEEKKKDPLIKIRKIEPENIEVILEINEAKEMFVMIESMA-LDEVLQLGTIGVLVLLN-----TEAIAKSQRLGTHAQDGQPHTYKHEHNTAVLGTVPVAEAIPVIQAKPEREKLQDKFLGIPIVIGGFAM-EKAIVVKPIMV------AAEIAQREYDRRERADFEVYIRDDATETAIERLELS------------------------------------------VAKGCGRQKEEISAAREIVAGVMRKEKPRWLFELLLSSYIRNAITAIMLFITIGLMKGFETKVEAGVRGSRELSSGSKILYREKRHYAQAFDPTMDKIALPINFIITREVEIVVAVWRYKMGLLAYSAMAIKGVRILWHVKDLMALMAIYTSRKEIKYTILKQEPKGF------------------------------------------------------------------------------------ISTAVINEKLAFVDKAIADVKVVSVRITSRVKSEFKSDIKVISVKVGGTEILGTRKNRVTAMMYAKERFYITVRDIEKVQAAI--EIGKIKVLEDLVGEMLLMIRGTAYEERTTSVYRIILMTRKI------------------------------------------EIDLEIGVQVSFGIIPL-DVYEVIIVILTIMSAKMGSRIDRILRLTIQPALTSVHRGGRSWEVISAILDEISLEARYSIDSMKE------------------------------------------LRKVPYLEEDKYQIDDMVSVALRLITRVENRERVYKDPLLENYKDKILEVQSTKRTAVPIAPCEKGPPSKEALEASAKSLLALFQTALESLCATQKNNIFRPDMVRIII-ELGMSVEIKDEEAENIEQPPMFELEATMTTFVLAMEIGMLPELIFGAALAKAHVELGKFLLRPSEPDYLQLGRLTVVKPIASVIKDGKEKVILIQKIIAA------------------------------------------
>Candidatus-Lokiarchaeota-archaeon-CR_4
LENFI-------------------------------------DLSETVPFQGEEFIDDRSVLRIGIHPGLRMNLFIVHQEGAYF------------IGLKIATQRLRVSQALSLEMISLFPELFQKKDKLIDDPFNPIDKDQEYLNELKAMPNDKQHMITEVHFLRLT------------------------------------------MHYIPVEGKFPIPFLVNSTVKGGHILDRNLVAKTLKISPGEI------------------------------------------KYKEPTTADTKLTGNSQGHRYSIGIKNRLEVRNIIKIERRVT-----------------------------------------------MGQKKIFGFYKKTTMRHSGCPKVEKRVRNTDCAYL----FRLRKKPLGRLQEVGRVLPAMHSHIVAKRCEMNXXXXVLK------------------------------------------LITSKEVASLWEPFNEKNTPPEEIYQLGVRVRMLQVDLIDDIRIYVIPLRKLAPHRAHEIKKIHDLIQVERIGIKKPPRIRIANDNSIPSEVIQIGRITEIMVKVRIGKSXXXXPCRIIIERREKILLGYFRMKTGSSIGICYILPRIDLYVAFKQLADTKKNVLFSD------------------------------------------------------------------------------------------------------------------------------RPSWGRPNKKPYGRLVGHPEMVVIELGRVRMPIIEKLMQFL-RFETEYANASRLAGLLTLKSFPRTAKFWIAAGAFGGDLNNRACYAAGAGRDGPQKRLLMYGPSIDMFGFIGWIVLDGAWHMFVL------------------------------------------TPNNLYHEVIVWYSGKNIGVDTRQVEKIHRFLNQVNLWTSEK----------------LLPERQINKPFAERVEIFQSLTLQIR------------------------------------------LIAASVTIIYAAVELAALGLSAVLVEREGITIVCMPRLELIANFLLYMKMKMWKLGQPDEKDVDKWKVDQKDKKSRAVREIMKKKQILEDMTLDSKKTVIQLNVPEAMVANILRIFEEMLQTIISIVSFAGQIAGKKFKVNPAEITWVVSAVNLPIVESFIQEVEVKL---------------------------EIDFDARYHGYPA--AIYGPHLVIINSLQVXKKRFLTIEEHFVEAKLTLINAQFVE-YMTEDMLIELKKWLWTDNVDIVISAVSVVKEALAKGTAKLIARLEKQGNLLRLLDVAAYKFN-PFIVELHDPKQIKTLDTMLE-------------------------------------------ADMVVKHVQLLVILVKIVCLDAQVPMKPAGPDGNIVDDPLNG------------------------------------------FETQLQDRKFVFVVYYVKIGNAIEVRQSIVVRGFDESIARIF------------------------------------------TNDEVEVIRGSFNDYLGXAAEVFYAEEIVQEAGEIKNEKLGFYTNETVEIPKHDRPPAFSIPITKVGQPETIHRLTALKLASMK-QKIEKNKAGKLGGTMIVAGFVIAKTQVTEPPAVVKNFVQLG---SRMRDQQVEVSIAGQIYLNE----TSDILQQVKVATIILTEVRIGSRTLELRYPYLLELLQQISVKEITEARKQQTTAGKIRWGAQLNCCNRIDIVRRKHMIRNVLQSFCGHVGEAKVITR--QVIMMTKCVAXSAEPWQKVLTYARLPASIIQLQTVGIEDVKI------QDTEAMVAMLDTSPITQEIIERIYAGISWLDRITEVQAYTLQANLYQTVDEDEIPALAKKVIDVLEKDAETMKDKGL-NLRKKVRAGPELLRGLYNVPTKVECDIFENPADFRIEKSDAIVPNLSYQSLAFFVNAATLVTAAFGALVTL-DMRMPFKHLIELGVTPELFGALLVNADGAIQTVPANLDESVTCLANALDTGQRL------------------------------------------KQTSFFQWXFLTSDKYCMKEKADVFELSLTLFRIRIIDGIDVDAGFFFNGMKYTFGKIYLDKTVDVVILDLGKILWE-GDLP--MGIVVTQHICKVTVVLCLSAELEPGGDLIKGVIYDVATPYILLIAMGFVEEINYKNNLDKKFIHETKNFRELCRGKQNILKALK------------------------------------------------------------------------------------------------------------------------------TKSNMIFLRDIILARFIGVIKDHREEDIQNEAELDSSILLLEEVPMYHIATKXIDEVQPQPLFKFQYTVGFLFCIDVLRDIR--------------------------------------------CHLALDTRQNGHRIKFKGAMLHTRGPAKDIYGIGKGATVYYK------------------------------------------PREMKGIRVYILLLIIGLDLVYM-VQIVENDDVLTRIGKNNPIHPKELAYEIDKLIIELKIVKFFEVVIIQQEDIVM-GGTLDI-------FVQRCGLKYLEDHGRQAHMLEDIEIRITPLQRTFN-VKAKRLKVITLFDELAYLFEKETKKEFIPPLKLGNVSHAIG------------------------------------------PDLAGVTAYFETFAVAGGTTIRVFIDDYSHWGPPWLFELSWLTRLLLQLVAITVHFPPKEVIINTTKKYLGLMTLKNERDCVGNDLGQKYEMHKPRALF-IRIPKKWSVSEEDAEIYVPTAMSVGY-------QVVNENPFEIALVNIQAIAEIPFQVVEVHAKELVARFKDTGGGNAYKTGVVTVSIDKKTGVRFQLPIYSYALVSTVE----VITIHILTTTTVPSLAMEYLEARISIISSLMADLDMVD------------------------------------------------------------------------------------HFDKLHATAFDLSVNNDHRAYVSSRISRLPFTGEFLSHVVSHLEIADLLGSSITSSLAASSKKTIFLTPITERSARIVNHVRALFMVLTELGKTPLIEPSIQADVDRGGIAKVRIAIKEPNKNSKQIACENILAGDLDAENLLQVGACXMRMADFILKEIVSVIIKLEERKKFKRNLDACQERCVRKIGGATFVCSIAVRWEKVGLKEPM-------KQLVKLDLNEEIPIRDKXXMMRIIPDGATVIVGRPLAVHKYIRTRVFIMSVRHVQGVTLNVPEAITDLVRRLFLPVEPPAQSVRNLWQSRFRTREILRGGHTFKDTQKQQFHVDQVLGARRFLEAQQRFKLNLGENPIRAIGLVCSCSVTDKVITTNLAV-FRKTDMTARQSRRQKLREVDIFMVTGNKYKIMYSTNKVVKSL-TKKHSRNFKMSAIMTIDATTGTYVAILQVECFISGAIKKEIDKRAAVRTKLKYQALVPYHKHGMKWHREAREGHQRTPYLTLEKRIRSSVSVTIQKIITKRVTIKCNSWKELILVDRMAVIDVVE----DLKFTSQTENYVTIPQPETGPTGALQANRLQRKLQVFVNAAALKPMSAIQYNLAFPGAAREYFESFLLKALITGTTILGI------------------------------------------PGKQKAYKRSNDESRQVRRPLKKKTVEVGSILAIRIAPWKDRIYPFYQQEDSAQFHNLFKSANIACFHNERDVSFLFLIILITLIIRIRPNLQPKVVGPIVLELRIKTEYRKNTELTKVEGKYSVKIDKIIILIAVIRNVTDIFSENVIIXXXXXXXQKVIRGIAMRVSDNVIQAIVALSLRILDVKVLPSDVLDKKKKAAFSEIKSLELENIELILEVNIASAMFVLIESMA-IDNTAPINTFGTTVLLN-IQDPPEKIAATKKIGSHCQSGQYKNIAHKHNDTVLATIPFAKALEVMAGKAEREKLKHNSVGVR-IANGTRFEQKASVVVPI--LSRLQQVFQLQQETSEKEEVDVYKGFIRANEQESMVTELKLKLAETTLAESGIEDTIPSIRIKISKEDVIQLKFLVLIILVEIV------------------------------------------------------------------------------------RHYRTGIGPHMDSIALTPEKIGTQDVSYETAMYRYNIEILTY------------------------------------------------------------------------------------------------------------------------------VVTTFIEEKLVFVDTVIAKVKVKRVNITPEVKSEFSSDINIFEVKVGGKTVIDVRKERLIAIMYATEDFVKVVQDLSKVQCLIK-----IPIGFGLINQLLLILPGSMAEKFGCSIDRLQLPNKKY------------------------------------------EAQLDASYIAGVTPIPWQHQLA-FPACF-KNIATTRTRIDQLLXASKQPAKNSTYRGGTTAIIFSDLLDQVQLIPYIKINNEMQ------------------------------------------LKEIPSLQDDKYQLDELIAVALRLERRRELRATVHGLPIREKYNEKIADLTAGKRTAVPVMPCNKKPTKKEALECSADADIDVVASALPGFSSSQQNTVLDTTFVRVII-GVGLNATFNKQKVEKIPSPPI-TVGFNMMAYIMAAELQKMPTIVINVALAKSLFE---FLLEGVEINLINFESYKLVKFVTNVIRRPTEAPLVQKELLIFTEHTDIXXLRVIGKLVAEGTIGGLHTAKSPVQFAEVPRESTV
>Candidatus-Marsarchaeota-G1-archaeon-BE-D
AKPIYLFLMVEFLATRGSAIRGSSDEVSSVSIAGSGYAREVL-LNEYCGIKGEEYIDDRIILRIGILNSKEYEVLVIHESGAYYKEKLELNLLKYNFVVGVTLQNIRVVFALNIKNLELFTEILDRKSELIGKQYKGLKSTA-ALSKRRVIPDEGRSMVAETDFIHLT----KREPRDTIVRNPPGPGVKASDRTMVGVEVLE--------TFLPYKNGLLIGFILNTILSKNLMLAVNILQKTLKVDTGQIFTLLLTNLIIGLISDLCPQSSDKSEVVEKNKGQIELQYGIAS-IPNPAVRQVFVIENTRQLRFGTVAHKRLNTKEIARITERVRLLSALKEPSVFNLPSDLKKQSLYQWRRRVSARLNLSPSLAELKIVVYDGIVKIFGKFEVTSMVQR----NIARRRSTEVKK---RALRLREKSVARLKSIGKVKPGMHRQVKEKRAVKPQIVRPL---ILKHLLSKEDEKVLELGVWQLRYHEVGQVKISSEAYVYVVMFVTKVLAHYWEEYYSKGERPKDVLDMGIRYRMFHVELIDDIRDYVITLRKYLGRRARNIKKVHQIVSVEFVSIEKPRRIKIVTEEAFPAEVVSIGRVAEVTVRVRIGKGTITVPVRILMEERERILLGRVKLKKVASVEICSIFPRYDVYVADKDLADAKQGKIFEDDLRALGRPDVATDVRITRRKRKLMIKKKVAGLDKYLFPSLTK---YHEPTLQKFALGVKEVIIRYSNEVVHVDEVIRYDMKKKQTNPLENSETVVLGAL-LSQAISILNLLVLVRVLSAILGGGSGKPYWVKPNKKVYTKAVGHPPVYVLAVSRLQAKLEAMAKGIV-IYSLTYANGPRLAGLKTIRPFPHTAPKWIAAGSYGSDLRERR--AATLKKDGRDKEFATAGISETLSGIFPPLLLDGGLTSLLLRLIEINFAKLKVRADHIVVIKIHILKNPANLSCDFDLRIA---------------------IDTQKVCTFI-LLNQ-KLIRPWKKRLLAQAEQRAAEEAQILPERQLNRPIARALEDFQAITLQLTIVGVGYLIEFV-PKSASLLELIVAVRISQRLETVVFMPSSQ-------------------------------------------KLLFEIEMKLILLGLPAEVKNKRWKVSKKLNGSRRIIDVMKS------------------------------------------VSVKGKIGGKKTATNPASISILLPYIELPLILYTVQMVNALF------------------------------------------YFYGPHLEVQESLDRKKRPYLILEEAFVDAMLLMLSEKFSRR-----PLAELQSLLLYKALRIYKTILTAIKNVLNLQVAAIIS-FVGETNMLCLRRVAGYRPLEVLQLRTDGSVTPKDIIALFLE------------------------------------------AKDVIK-VDRIHVLTKVVSLDVKLFFTVLPPDGLLVDEPLKGSVDKEYCPCVIKSKPIVIDTSISPAVEKLIANYQEDEVSGVIFQRGRQEISGYFVPYYIR-IGHLDINKDLKVKGFNENYAKAWAEIIIGRKFGFGPIGAESAENKRVLKKISNVDVILIIYSSPFINCDVPTVSDVYVSSLNIYAAAIQGGTIIDDAGKLMEIKHAF-TTKQEEVTTRDRPPVLTIPVSDLGAPDRVLSQKELRLRAEE-MLVQRNPAGRLGQAIMVMGVALARYEVKVPPEVLKSFYSIE------QSQEVQHFIQGQLYIGEEETIVQDVFQGVEIKEVLLYELAVQLNSAKSAYEYVIELLIGLSLRALDTAKRKKI-----LATPTYKYVDGVHAIKSEFFKRQVMQSFPGLVGSAKIFPTL-QVIKLCIAAAGSYLPWWKVEEISKVPFFIVYLQLVGFSDIKI------QEEKASLVTLHTNPIQNELLTKVYSGLSFIEKLTE-QKTEYVAQLILTSKGLETSVAMMHVLNIAKMNVKLIRKQPIVGNRLIERLGPAVVRGVKNVLAKVVKKIVRTPAEYRIKLGHGVVPTGVIAGEGALVNAACLVCAKGAALVKT-DVKLTIEHTVQ-NASYQFTGIILLKANVGVETVELNCEASGTSVIDFVKTGAEI---------------YRRGAGIDPFLQVPLGIALSHGFFF-INQENFFFFSFLAR-KWAAKLNLDLFKLAIA-FAAIELMGLH-------------------------------------------MGAAVTLAIVRVLVTIAISQEVYVGAEYVNNVIYIVGEHFTV-LTYLISEEVNYEENLDPKVTPTEKNFRIYCNQV-EMFV---EKPPPDV-ISDLPTSGVTLKFQGAITGK-EGEKENKDYAGDW------------------------------------------PTLGEVSDFHGKKDRELPPSIDQDWNRVKMLPLFTLQVFKGI----------PLIIKLAGYIKEPKEVDERGDTNPSIPMVIVSQVAIRHKTELFQTELVPLSLFRFQYTVGPVYSLDVMLELREHYDVTKLVMEKLIATKKMWYSQKSEPQTTYTSELLAEETMLQG----------THRLRFRLDILSTKGEKPEATKLNKGEKV---RFGSLEGVGLEIIPVSAWVCLEYVLVSELLHKRAKAYEQ---PREMMDIEVFTLIYEVGIDLILVLLIIVG-GKRLEWIGKESSIEDPKQILDVDKLVVEEYLVVAFVTIVARANDTIT-TMTSEN--NGLPVFIDQCGYKYLQEYNRQKHLVTDIEVIISPLFRNYF-VEVKVIPIIAVFGEIPIIYEEEEQHKELTQLYMARIDYFQDAGALKLYDLFRPYQDYLYKFAILYSTGSKGPRPVIVSVGE-IHELFKYIEWFEKFDVMWNSTIRIAGGNFYKWPPPLLITLDSLSHLFLFGIYVDLHVSESEKIETTEKTYIGTVMIKKEKNAFDKALQQNYVMHNPRAMLQIIVSRHMNVAEQFRRITMPLMINLSQ---IIFFKTLDDKPIKIALIETFAVSKLPLKIIQIMAKELR-LKHEKGCSNADLPFVITVNAKSATAVEFRGPVLGVSLVATIDGKCVDITVAILTTTSIPPVVMPIFKLWLVLIFSVSVDANVGS-----------QLFGVLPTIPSLTLDDKRAVN-LIAFDLLL-TFYFVIKVKASKELGGLMDEAIIYIGEVAFINNLLSEARSICSIEELHPSGLHVKINDKEKAYVSASVALIVINSELLPHVVSY------------------------------------------ILIVARLGKTPLVEPNLAASIDRGRVSKTVIEIKDQEGTSKLIACEVELVARLDAENTLTVGACRIRMANFIAREYGFVQITLEARKKFLIRLKVPQEVSVIKVGGSNYIEGITVRYVKVPLKQPVYFENKEQIYIIKLGLNERIPNRERPHLMEATP-TTVLIIPFPKNRLHFIGQRLFVVGLRHVLRITLTAPEMITSVVRRLYLPPDPPTRLIRNLYIRRYRMLALLRENATAKETIPAQMRIDRVFARRKLIEAEVSYRISVGTADRQSLIDVCSCSVVIRTIVSNMSF-FKYTEMIARATRDQPIKSLDILMVTHNKFEIMYATTKVLRSL-EKRYSAEVMMGAIITIDSTTGVYVALLELASLLAYAIAKEIDPRKALRATLKFEILTPFYKKALTGARVAKAGHQRSVKYTI---------VCIKKVITKKVVRRCDTYKVMIIIERMRLIEVIEFSTLYIDFNLQSKSIILLDLPEALPSYALRESLVDRRLKTSLNGYALMPQSHEQLNLAFTACAEEYFYSFLLKAVVNGSFFLGIIDLLARLEVEWLIEIKNRYDKRVVRLYAKKYEV--RNGTTKWPSKQKAYPAISSKERRFKSPVVKKLIETGKKVHVMIDKYQER------SQQ-ERFEKLIAYVRIECLHKEKKVVVILSFIIIMLIIRIKVKLYPIAVGEVEIVLRIHTQAQ-KLGIEELKGKRVYK---IAVHSNAIKNILEVWDDSIVNLIGSKRVDQAIKGIALKVHE-FAIAVVALNERLVQISVLPADILTEIEKFAVIKVRPIHEINVKVKLEIKIAKYMYVLIGSMADLT-TLQCDTLGVYVLVNELMEPNVTIAQTKRLGTFSQPSSPKNFQLVHNDVIIANVEFERSCATFQEKLEPQALKDFILGIPLVLEGLAVDKKAVLVRPVLV----DKALALEEEEIEKEQAGTYKPLYKQGKYAEELKSLTISHAEVTLRESRIQ-DNAEIGVKLEKTEYIIKRVVLWQVLVDIMIIKGCGVKIEQIISERDSYAPGIKKVRPKWLYILIHTNHVVN------------------------------------------RHYSIPV-AVMNSVASAKT-ILTQELSLPAAVSRYNIKPITYTAKAIPGLRILNLRHKVMACIAIFTSEKRLMYTILSREPKGFHYSTVLSVIRVKAEKAALSAAQAMAKIALIYHGPSTSADSRRFKAVLITGPRIGSNPDPIQNEESIEIRQSGIRKTMISKSLKRWVTTTIEKTLVFVANAIAGVKVMKVRNTPRVRSQYKQEIRILRVKVGGSKLFELKKELAEAILYANKGFYIVVKDVSKVQAAIK------------------------------------------VSVAISYYSGSFETGYEMLIVDLIVYVELGPNPFQHDLHKCLESGLDIHLKFDLPGLPFLGTHETVLAFGRLFVIRSGRRIETSLEMTKQPAKVSTLRVGRVEEIFSLFLDELRVLALVSIDAARE------------------------------------------LEGIPYIEELKKVLQQMVFAVLRLISRINLRRTIYGDVIIEQYTEKALKLRASKRTAYPVAPCEKKPSEKKALEAACKELLEIIKTAF-SFSSAQENTIAEVDMIKIVI-DLGLSVTIHQMSATETIIPPGRRLEATMTSFLVTMQRGKLPNLIIDVSLAQSEYSVSQ------------------------------------------------------------------------------------
>Candidatus-Marsarchaeota-G1-archaeon-OSP-C
AKPIYLFLMVEFLATRGSAIRGSSDEVSSVSIAGSGYAREVL-LNEYCGIKGEEYIDDRIILRIGILNSKEYEVLVIHESGAYYKEKLELNLLKYNFVVGVTLQNIRVVFALNIKNLELFTEILDRKSELIGKQYKGLKSTA-ALSKRRVIPDEGRSMVAETDFIHLT----KREPRDTIVRNPPGPGVKASDRTMVGVEVLE--------TFLPYKNGLLIGFILNTILSKNLMLAVNILQKTLKVDTGQIFTLLLTNLIIGLISDLCPQSSDKSEVVEKNKGQIELQYGIAS-IPNPAVRQVFVIENTRQLRFGTVAHKRLNTKEIARITERVRLLSALKEPSVFNLPSDLKKQSLYQWRRRVSARLNLSPSLAELKIVVYDGIVKIFGKFEVTSMVQR----NIARRRSTEVKK---RALRLREKSVARLKSIGKVKPGMHRQVKEKRAVKPQIVRPL---ILKHLLSKEDEKVLELGVWQLRYHEVGQVKISSEAYVYVVMFVTKVLAHYWEEYYSKGERPKDVLDMGIRYRMFHVELIDDIRDYVITLRKYLGRRARNIKKVHQIVSVEFVSIEKPRRIKIVTEEAFPAEVVSIGRVAEVTVRVRIGKGTITVPVRILMEERERILLGRVKLKKVASVEICSIFPRYDVYVADKDLADAKQGKIFEDDLRALGRPDVATDVRITRRKRKLMIKKKVAGLDKYLFPSLTK---YHEPTLQKFALGVKEVIIRYSNEVVHVDEVIRYDMKKKQ------------------------------------------KPYWVKPNKKVYTKAVGHPPVYVLAVSRLQAKLEAMAKGIV---------------------------------------------AATLKKDGRDKEFATAGISETLSGIFPPLLLDGGLTSLLLRLIEINFAKLKVRADHIVVIKIHILKNPANLSCDFDLRIA---------------------IDTQKVCTFI-LLNQ-KLIRPWKKRLLAQAEQRAAEEAQILPERQLNRPIARALEDFQAITLQLTIVGVGYLIEFV-PKSASLLELIVAVRISQRLETVVFMPSSQ-------------------------------------------KLLFEIEMKLILLGLPAEVKNKRWKVSKKLNGSRRIIDVMKS------------------------------------------------------------------------------------------------------------------------------YFYGPHLEVQESLDRKKRPYLILEEAFVDAMLLMLSEKFSRR-----PLAELQSLLLYKALRIYKTILTAIKNVLNLQVAAIIS-FVGETNMLCLRRVAGYRPLEVLQLRTDGSVTPKDIIALFLE------------------------------------------AKDVIK-VDRIHVLTKVVSLDVKLFFTVLPPDGLLVDEPLKGSVDKEYCPCVIKSKPIVIDTSISPAVEKLIANYQEDEVSGVIFQRGRQEISGYFVPYYIR-IGHLDINKDLKVKGFNENYAKAWAEIIIGRKFGFGPIGAESAENKRVLKKISNVDVILIIYSSPFINCDVPTVSDVYVSSLNIYAAAIQGGTIIDDAGKLMEIKHAF-TTKQEEVTTRDRPPVLTIPVSDLGAPDRVLSQKELRLR----MLVQRNPAGRLGQAIMVMGVALARYEVKVPPEVLKSFYSIE------QSQEVQHFIQGQLYIGEEETIVQDVFQGVEIKEVLL-------------YEYVIELLIGLSLRALDTAKRKKI-----LATPTYKYVDGVHAIKSEFFKRQVMQSFPGLVGSAKIFPTL-QVIKLCIAAAGSYLPWWKVEEISKVPFFIVYLQLVGFSDIKI------QEEKASLVTLHTNPIQNELLTKVYSGLSFIEKLTE-QKTEYVAQLILTSKGLETSVAMMHVLNIAKMNVKLIRKQPIVGNRLIERLGPAVVRGVKNVLAKVVKKIVRTPAEYRIKLGHGVVPTGVIAGECVLVNAACLVCAKGAALVKT-DVKLTIEHTVQ-NASYQFTGIILLKANVGVETVELNCEASGTSVIDFVKTGAEI---------------YRRGAGIDPFLQVPLGIALSHGFFF-INQENFFFFSFLAR-KWAAKLNLDLFKLAIA-FAAIELMGLH-QAGFYLDRSPVFLGGVALVKELGVLVVDAARAVEQGALLQLL-------------------------------------------LTYLISEEVNYEENLDPKVTPTEKNFRIYCNQV-EMFV---EKPPPDV-ISDLPTSGVTLKFQGAITGK-EGEKENKDYAGDWVVEWLHFLHVILEKLNVNSNVGAGVRGFVFKTVGIDDPWWVEPTLGEVSDFHGKKDRELPPSIDQDWNRVKMLPLFTLQVFKGI----------PLIIKLAGYIKEPKEVDERGDTNPSIPMVIVSQVPIRHKTELFQTELVPLSLFRFQYTVGPVYSLDVMLELREHYDVTKLVMEKLIATKKMWYSQKSEPQTTYTSELLAEETMLQG----------THRLRFRLDILSTKGEKPEATKLNKGEKV---RFGSLEGVGLEIIPVSAWVCLEYVLVSELLHKRAKAYEQFPE------------------------------------------IEDPKQILDVDKLVVEEYLVVAFVTIVARANDTIT-TMTSEN--NGLPVFIDQCGYKYLQEYNRQKHLVTDIEVIISPLFRNYF-VEVKVIPIIAVFGEIPIIYEEEEQHKELTQLYMARIDYFQDAGALKLYDLFRPYQDYLYKFAILYSTGSKGPRPVIVSVGE-IHELFKYIEWFEKFDVMWNSTIRIAGGNFYKWPPPLLITLDSLSHLFLFGIYVDLHVSESEKIETTEKTYIGTVMIKKEKNAFDKALQQNYVMHNPRAMLQIIVSRHMNVAEQFRRITMPLMINLSQ---IIFFKTLDDKPIKIALIETFAVSKLPLKIIQIMAKELR-LKHEKGCSNADLPFVITVNAKSATAVEFRGPVLGVSLVATIDGKCVDITVAILTTTSIPPVVMPIFKLWLVLIFSVSVDANVGSLLLNITDSFLLQLFGVLPTIPSLTLDDKRAVN-LIAFDLLL-TFYFVIKVKASKELGGLMDEAIIYIGEVAFINNLLSEARSICSIEELHPSGLHVKINDKEKAYVSASVALIVINSELLPHVVSY------------------------------------------ILIVARLGKTPLVEPNLAASIDRGRVSKTVIEIKDQEGTSKLIACEVELVARLDAENTLTVGACRIRMANFIAREYGFVQITLE------------------------------------------YFENKEQIYIIKLGLNERIPNRERPHLMEATP-TTVLIIPFPKNRLHFIGQRLFVVGLRHVLRITLTAPEMITSVVRRLYLPPDPPTRLIRNLYIRRYRMLALLRENATAKETIPAQMRIDRVFARRKLIEAEVSYRISVGTADRQSLIDVCSCSVVIRTIVSNMSF-FKYTEMIARATRDQPIKSLDILMVTHNKFEIMYATTKVLRSL------------------------------------------DPRKALRATLKFEILTPFYKKALTGARVAKAGHQRSVKYTI-------------------------------------------------------------------------------------------------------------------------------IDLLARLEVEWLIEIKNRYDKRVVRLYAKKYEV--RNGTTKWPSKQKAYPAISSKERRFKSPVVKKLIETGKKVHVMIDKYQER------SQQ-ERFEKLIAYVRIECLHKEKKVVVILSFIIIMLIIRIKVKLYPIAVGEVEIVLRIHTQAQ-KLGIEELKGKRVYK------------------------------------------HE-FAIAVVALNERLVQISVLPADILTEIEKFAVIKVRPIHEINVKVKLEIKIAKYMYVLIGSMADLT-TLQCDTLGVYVLVNELMEPNVTIAQTKRLGTFSQPSSPKNFQLVHNDVIIANVEFERSCATFQEKLEPQALKDFILGIPLVLEGLAVDKKAVLVRPVLV----DKALALEEEEIEKEQAGTYKPLYKQGKYAEELKSLTIS------------------------------------------------------------------------------------------------------------------------------RHYSIPV-AVMNSVASAKT-ILTQELSLPAAVSRYNIKPITYTAKAIPGLRILNLRHKVMACIAIFTSEKRLMYTILSREPKGFHYSTVLSVIRVKAEKAALSAAQAMAKIALIYHGPSTSADSRRFKAVLITGPRIGSNPDPIQNEESIEIRQSGIRKTMISKSLKRWVTTTIEKTLVFVANAIAGVKVMKVRNTPRVRSQYKQEIRILRVKVGGSKLFELKKELAEAILYANKGFYIVVKDVSKVQAAIK------------------------------------------------------------------------------------ESGLDIHLKFDLPGLPFLGTHETVLAFGRLFVIRSGRRIETSLEMTKQPAKVSTLRVGRVEEIFSLFLDELRVLALVSIDAARE------------------------------------------LEGIPYIEELKKVLQQMVFAVLRLISRINLRRTIYGDVIIEQYTEKALKLRASKRTAYPVAPCEKKPSEKKALEAACKELLEIIKTAF-SFSSAQENTIAEVDMIKIVI-DLGLSVTIHQMSATETIIPPGRRLEATMTSFLVTMQRGKLPNLIIDVSLAQSEYSVSQ------------------------------------------------------------------------------------
>Candidatus-Marsarchaeota-G2-archaeon-ECH-B-1
ADPLFLYIMLEFLATKGSAIKGSSDETRENSVAASSYVREVL-LNESCGIKGEEFIDDRGILRVGIVSGSAYDVLVIHEEKAYYREQLYLGEIKHGLMVGVTVQKLKVVLAISLTRLEVFVSLLLR-SEFLNKPHKGLKSSAEAIAKKKAMPDEGRSMLAEVNYVDAT-----RQNRDTIVRNPPGPGVKKSDASMVGVEVL--------MHYVPYN-GLAIQFLLNTIVKGLKLLGVNLLVGTLKTDRGQIFTLMVTPIIIGNPVELCPQSDMKPRPVYDNKGQVELQYGLAS-VMNNAVRQVFLVGGTRQLRYGTVARKKLEVKEIARVAERVSVFLALKDPAAFNFPKSLKKGCLYERRRHVARRLRLSKELAEVKVVVYDGSNRIVGKYEVTSMLQK----KIRKRRSTETKK---RNYRLRESPPSAIKEVGKVDPGMHRQIVEKRAVEPEIVRPIP-FVLRHVLSKEEERLLELGVWQLRADDVGQVRVSSGIYVYLVLFITKVLGDKWDEYKKAGEAPSKILDLGVRYRMFYVEIMDEVRDYVVPLQRYLGRRARRLREVHEVVNVEAISIKRPRRLAVVTEDAFPAEVVSIGRVAEVTVRVRVGKGTITVPVRILMEERERILLGRIKISRVASVGLCQVRPRYDVYVADRELNDAKQGKVYEDNIKALGRPEVSTDVRITRRKRLVRTKKKVQGIDAYLFTSIG------GPTKQKIGLGINEVIVDYTNIIANIDDIFRYDGKKQKENPLESCETLVIGVE-PAQAISILNLMVLVRVLSSVVGGGSG-PHWVRPNKKVYTRQVGHPPTRVLEVANIQARIEAAARGVV-TYSLTYANGSRSAGLKTIRPFPHNAPRWIAAGSYGSGLRERN--AAALRLDGRDKELFFGGLSE-LIGILPPLLLDGALTSLLLGQTNIKAANLKPRSDHIVVKRVNILKSPTSLKSNFELRIA----------LIVVH--KHVLIQTRNLKSFV-LLNESLLLLAWRKRIARAEEAAAAEEGQVLPERQLNKYLARVLEDYQSITLQLTIVGVGYLVEFPSQPEAILLKLILSVSLPQKLEFVVFMPQS-E------------------------------------------KFLFELDIKMLMIGLPSEMKNKKWKVNKKLNSSRKIIDVMRNKELLE-SLIQLNMLGKQLGLPEAQMVDLYILVGDKKEKILNIVTASGRIMQKKFIVNPAMISFFASSVDLVIILYSVQMVVALF------------------EEMMGAFMIEADYEASYHHY-P--YFYGQHGEVQETLDQRVRPYLVLEEAFVDAMLLMLAEKFISR------LAELESLMIYKIVKVYGKLLTAIMDALEKNVAACISSFVGETNILCLRKVSGYRPLEVVYVQTDGSISPKQKVSLLM-------------------------------------------AEDTI-RIDRIHVLTKIVSFDVGLYWTLLTPDGLLLDEPLQGSVEKEFCPCVVKSKPIVIDVSISPAVEKIIANYEEDELVGVIFSNPKQSTAAYFVVYYAT-IGNLGKSEDLKVVGFPQSLAASWVELVVGRRFGFGPLGAKAAEKGYVLRKVANVKVIILIYSDPF-NDDVPMVEDVYVSLLGIYASAVGGGVVVEAAGDLLQKRHAY-TTTVVECTLGDRPPAYTVPVRDIGAPEAVCRQRELRLDSRETMIVQRNPSGKLGHALMVMGVVLARYQVNSPPSVLKTFYVLE---DRLQGQEIDTVLQGQLYIGE---PVDEVFQNVEVRTIIL--------NNKKTYDYIVENAIGISLRGLDTARRHNLPGRKLLGTPTYTYVTGIHTVKSEYFKRQVMQSFPGLVGTVKILPVVKQVMRMCIAVAAAYEPWWKAEEMAEIPYSPVLLQLVGFASIRLKLGFKEKDEKAALVTLQTNPIQLELLERVYSGASFISKITS-QKAEYVAQLAVTVQGLELPVATVKVLNIARLKVELRKKEPI-GNRLLPRLGPAVVRGVKNVPAKVTKKIVRTPAEYRIKLGDGVVPTGILEGDGALVTAAGLVCATGGAMLSMYSVRLTTIHKVEANVSLRLVGAVVRNASIGAETVELNCERSGTSIIDFATTGAEV---------------YRKGAGIDPFLQVELGIALSHGFFVPISSEYFFFFGYIAL-KWAAKRYLDLFLLLISKFAKRELGGIHMQAGFYLDRSPLFLGGVRAVKSPHPLIVDAAGAVEQGALLTTCLGAVVTLAIVRVLVTTALADRVEVGGEYVNGVIYVIGEHYPL-LTYLATDTVNYNDHLDKKVTITDNQFREQCGQVENLFKAI-EKPPPDL-VNGLPASGITLKFQGAIHGKGISTKDGKDYSNDWVVEWLHFIHVPLNKLNVKSGVGAGVRGYVYRSPGIDDPWWKAPSVGKLSDYHGQVDEQALGPLDPRWNKSQFWPVFLSRIAT---------SELIIVINLAGYIKEPRELDERGDSNPAIPMVIVKQVPIRHQMELFQTELRPLSLFKFRYTLGPVYAVDVLLKLRNRYNVTKEVMPRIIATRTMWISGNAETQTTYSQEIVSESIVIED----------THRFNFKHDVINTKGSKPEKKTIGNGERVL--HFASLFGIALEIIPVKAWVCVEYIKVTEMLHRDARSP-EKGDTREMLSIEVFTLMTTVNLEVCFILLVIVGSASRLEWIGKES-LEDLKQILEVDKLVPEEFLVVAYLTIVARANDTIT-SMTIEI--DGPV-FIDRRHYKYLQEMRRQKHHVADVEVIVSPLVGNYS-VEFKVLPVIAVFGEIPTIYEEEEENSDLTQLFLARVDYFQDAGALMYYVLFRPYKDYLY-LSVLRSTGSKHPRPSIISYGAGVHRLYPYVEWFDSYEVGWGSTVHVAGGHFYKWPPPLLITISI-RLMKLFGWYLDVHVSSSDRINRTSERYIGTVTLKREENLYGASLQQNYEMHNPRAVLQVIVSRRMNVAEQ-FEITTPLMTNLSL---IVFTRYVEEGPIEVTLVESYAINRIPIKVVSLMAKELA--KHERGCANAYMDSVITVNARSGTAVKFRGPILGVSLVATIDGRCVDISVQILTTTSVPPIVLPVIKLMLVRIFTIEISTDVGG----MTDSLLLSILGALPTIPALTLDDKRALGYLLVEGLLL-TFYKVIRILSSKLMGLLPTAAAIYTSEVKFLDKLLSEARSVCSIDELHPSGINIRVNDFEKAYVSASVAEVIISDELLPHVVSHINLTKLLAASLMEAIASSDNGTYALIGIQEKGRKIVPHAAAL------LGRSPVVEPNLIANVDRRRVSETTIALFDPKGSTKRIAVKVLLRAELDAEDIGCVGAVRVRLARFIAREYVFLLIELELRKNFYIRLKLPQEISVIKVGGSNYIEGITVRYVKVPLKQPV-FENKSAVQIIRLQLDDKVPNREHRQLLMASPNATVLIIPYPKTRLSFIGQRYFVVGLRYVLKVTLSAPEMITSVVRRLYLLPEPPEYLIRNLFIRRYRMLNLLRQDATAKETIPAQMRVNRVLLSKKILEAEVSFKVDIGSSEQEALIDVCACSVVLKTVVSNTAK-LKYDNMIARVSREQPIRTLDVLMVTHNKFEIMYATTKVIRSL-EKRYSPYIMMGSIITIQSTTGVYVALLEIESLLAYAVGREIDPRKTVRARLKFGAEIAFYKKSLGVARVSKAGHQGDIKLTI-KRIRWSIQVCIKRVITKRVSRRADTYKIMVIIERLRLIDVIEFTTLYIDFSLQTKPVVTLDLPQSVPSYALKE-LVDRRLKSSLNGYALKPLSFELNNLSFTAPAKEYCSGFLIKAAVSGTFFYGI-NQLANLNVEWSVELKNRYDMRVVGLWPKRYHYTYGSHTKVWRYKQKRYSAISSKDKRLKSPVAKKLVETGKKVHVLLDKYLQR------SKSPAQFEKI-RTIPLECFHKERDITRILSTLKVKLIIRIRVNLYPRVIGEVATALKMVNVSR-KLDHERLRKRFVYMISEIALNTEAIRNVLEVYETSIVQVYGRKRVDQAIKGVALKVHE-YLLAVVALSDRIIEPSVLPADILTDSRKLAIIKIKPIRDVNLRVRLEIRIARYMYVLLGSMA-LPVIFLAKTVGVYVLLNALTEPNQTISQTRRLGTFSQPTSPNNFQLSHNDVIITNVEFERACPVFQDKLEAEALKSPGLGVPTVVEGIAADRTATVIRPVIY---TDKAIAIEEEEIEAEQGETYKPLYKQGKYEEEVQSLAVSESEVTLRESRIQEDNSGIGIKVERTEYIIERTVLWQVLVDIMIIKGCGVKVEQIISERDSEAPGIIRVRIKWLFEYIHTNHVVNGITQFRMLITLPLFETFYSALEAGVRGRRDTASLSKVIT---RHFKIPV-PKMNSVAVTKVDVATQELELPAAVSRFNIKPLAYSARAIEGIKILNLRNQVMAAMAIYTSEKRITYTILSREPKGFHFSTVLSVVRVKAEKAALSAAQQSAKIALVYHGPSASADSRR------------------------------------------HVTSIIERTLTFVDRSIADVKVERVRNTIKVRKEYKQEIRILRVQVGGQSLFGLKKEVAEAILYANKNFVIVISKVSKVQAAI-------------------------------------------HKLAISYFPGSFEKGYELFIVDLVLYVPIGPNPFQHDLHKCLESGLDVHFRFDLAKAPFLGTHATVLAFYRVLVLRSGRRIDL-LELTKQPAKVSTRRSGRVDEILAKFLDELRVEALFSIDGGVK------------------------------------------ISKIPYVEQHRKMLEQMIYAALRLISRVDTRRTIHSTVVREQYTEKALQLKANKRTAVPVAPCERKPTSKQALEAACKDLLEIIKTAF-NFSSAQENTIEEVDMTRVII-GLGLNVMAHQMQAEDTETPPGKRLDATMTSFVVTMRSGGLPDLVIDVSLAYSVVDVKE------------------------------------------TQHKYVFSLRIAAGIIAIGTVGGLRTARDALVFAQVPNMSSV
>Candidatus-Marsarchaeota-G2-archaeon-OSP-D
ADPLFLYIMLEFLATKGSAIKGSSDETRENSVAASSYVREVL-LNESCGIKGEEFIDDRGILRVGIVSGSAYDVLVIHEEKAYYREQLYLGEIKHGLMVGVTVQKLKVVLAISLTRLEVFVSVLLR-SEFLNKPHKGLKSSAEAIAKKKAMPDEGRSMLAEVNYVDAT-----RQNRDTIVRNPPGPGVKKSDASMVGVEVL--------MHYVPYN-GLAIQFLLNTIVKGLKLLGVNLLVGTLKTDRGQI-------------------------------------------VMNNAVRQVFLVDGTRQLRYGTVARKKLEVKEIARVAERVSAFLALKDPAAFNFPKSLKKGCLYERRRHVARRLRLSKELAEVKVVVYDGSNRIVGKYEVTSMLQK----KIRKRRSTETKK---RNYRLRESPPSAIKGVGKVDPGMHRQIVEKRAVEPEIVRPIP-FVLRHVLSKEEERLLELGVWQLRADDVGQVRVSSGIYVYLV------------------------------------------RDYVVPLQRYLGRRARRLREVHEVVNVEAISIKRPRRLAVVTEDAFPAEVVSIGRVAEVTVRVRVGKGTITVPVRILMEERERILLGRIKISRVASVGLCQVRPRYDVYVADRELNDAKQGKVYEDNIKALGRPEVSTDVRITRRKRLVRTKKKVQGIDAYLFTSIG------GPTKQKIGLGINEVIVDYTNIIANIDDIFRYDGKKQK-------------------------------------------PHWVRPNKKVYTRQVGHPPTRVLEVANIQARIEAAARGVV---------------------------------------------AAALRLDGRDKELFFGGLSE-LIGILPPLLLDGALTSLLLGQTNIKAANLKPRSDHIVVKRVNILKSPTSLKSNFELRIA----------LIVVH--KHVLIQTRNLKSFV-LLNESLLLLAWR------------------------------------------IVGVGYLVEFPSQPEAILLKLILSVSLPQKLEFVVFMPQS-E------------------------------------------KFLFELDIKMLMIGLPSEMKNKKWKVNKKLNSSRKIIDVMRNKELLE-SLIQLNMLGKQLGLPEAQMVDLYILVGDKKEKILNIVTASGRIMQKKFIVNPAMISFFASSVDLVIILYSVQMVVALF------------------EEMMGAFMIEADYEASYHHY-P--YFYGQHGEVQETLDQRVRPYLVLEEAFVDAMLLMLAEKFISR------LAELESLMIYKIVKVYGKLLTAIMDALEKNVAACISSFVGETNILCLRKVSGYRPLEVVYVQTDGSISPKQKVSLLM-------------------------------------------AEDTI-RIDRIAVLTKIVSFDVGLYWTL--------------SVEKEFCPCVVKSKPIVIDVSISPAVEKIIANYEEDELVGVIFSNPKQSTAAYFVVYYAT-IGNLGK-----------------VELVVGRRFGFGPLGAKAAEKGYVLRKVANVKVIILIYSDPF-NDDVPMVEDVYVSLLGIYASAVGGGVVVEAAGDLLQKRHAY------------------------------------------TMIVQRNPSGKLGHALMVMGVVLARYQVNSPPSVLKTFYVLE---DRLQGQEIDTVLQGQLYIGESSQPVDEVFQNVEVRTIIL-EMMSELNNNKKTYDYIVENAIGISLRGLDTARRHNLPGRKLLGTPTYTYVTGIHTVKSEYFKRQVMQSFPGLVGTVKILPVVKQVMRMCIAVAAAYEPWWKAEEMAEIPYSPVLLQLVGFASIRLKLGFKEKDEKAALFTLQTNPIQLELLERVYSGASFISKITS-QKAEYVAQLAVTVQGLELPVATVKVLNIARLKVELRKKEPI-GNRLLPRLGPAVVRGVKNVPAKVTKKIVRTPAEYRIKLGDGVVPTGILEGDGALVTAAGLVCATGGAMLSMYSVRLTTIHKVEANVSLRLVGAVVRNASIGAETVELNCERSGTSIIDFATTGAEV---------------YRKGAGIDPFLQVELGIALSHGFFVPISSEYFFFFGYIAL-KWAAKRYLDLFLLLISKFLKRELGGIHMQAGFYLDRSPLFLGGVRAVKSPHPLIVDAAGAVEQGALLTTCLGAVVTLAIVRVLVTTALADRVEVGGEYVNGVIYVIGEHYPL-LTYLATDTVNYNDHLDKKVTITDNQFREQCGQVENLFKAI-EKPPPDL-VNGLPASGITLKFQGAIHGKGISTKDGKDYSNDWVVEWLHFIHVPLDKLNVKSGVGAGVRGYVYRSPGIDDPWWKAPSVGKLSDYHGQVDEQALGPLDPRWNKSQFWPVFLSRI-----------SELIIVINLAGYIKEPRELDERGDSNPAIPMVIVKQVPIRHQMELFQTELRPLSLFKFRYTLGPVYAVDVLLKLRNRYNVTKEVMPRIIATRTMWISGNAETQTTYSQEIVSESIVIED------------------------------------------HFASLFGIALEIIPVKAWVCVEYIKVTEMLHRDARSP-QKGD------------------------------------------LEDLKQILEVDKLVPEEFLVVAYLTIVARANDTIT-SMTIEI--DGPV-FIDRRHYKYLQEMRRQKHHVADVEVIV---------VEFKVLPVIAVFGEIPTIYEEEEENSDLTQLFLARVDYFQDAGALMYYVLFRPYKDYLY-LSVLRSTGSKHPRPSIISYGAGV------------------------------------------RLMKLFGWYLDVHVSSSDRINRTSERYIGTVTLKREENLYGASLQQNYEMHNPRAVLQVIVSRRMNVAEQ-FEITTPLMTNLSL---IVFTRYVEEGPIEVTLVESYAINRIPIKVVSLMAKELA--KHERGCANAYMDSVITVNARSGTAVKFRGPILGVSLVATIDGRCVDISVQILTTTSVPPIVLPVIKLMLVRIFTIEISTDVGG----MTDSLLLSILGALPTIPALTLDDKRALGYLLVEGLLL-TFYKVIRILSSKLMGLLPTAAAIYTSEVKFLGKLLSEARSVC------------------------------------------INLTKLLAASLMEAIASSDNGTYALIGIQEKGRKIVPHAAAL----VKLGRSPVVEPNLIANVDRRRVSETTIALFDPKGSTKRIAVKVLLRAELDAEDIGCVGAVRVRLARFIAREYVFLLIELELRKNFYIRLKLPQEISVIKVGGSNYIEGITVRYVKVPLKQPV-FENKSAVQIIRLQLDDKVPNREHRQLLMASPNATVLIIPYP------------------------------------------------------------------------------------KKILEAEVSFKVDIGSSEQEALIDVCACSVVLKTVVSNTAK-LKYDNMIARVSREQPIRTLDVLMVTHNKFEIMYATTKVIRSL-EKRYSPYIMMGSIITIQSTTGVYVALLEIESLLAYAVGREIDPRKTVRARLKFGAEITFYKKSLGVARVSKAGHQGDIKLTI-KRIRWSIQVCIKRVITKRVSRRADTYKIMVIIERLRLIDVIEFTTLYIDFSLQTKPVVTLDLPQSVPSYALKE-LVDRRLKSSLNGYALKPLSFELNNLSFTAPAKEYCSGFLIKAAVSGTFFYGI------------------------------------------RYKQKRYSAISSKDKRLKSPVAKKLVETGKKVHVLLDKYLQR------SKSPAQFEKI-RTIPLECFHKERDITRILSTLKVKLIIRIRVNLYPRVIGEVATALKMVNVSR-KLDHERLRKRFVYMISEIALNTEAIRNVLEVYETSIVQVYGRKRVDQAIKGVALKVHE-YLLAVVALSDRIIEPSVLPADILTDSRRLAIIKIKPIRDVNLRVRLEIRIARYMYVLLGSMA-------------------LTEPNQTISQTRRLGTFSQPTSPNNFQLSHNDVIITNVEFERACPVFQDKLEAEALKSPGLGVPTVVEGIAADRTATVIRPVIY---TDKAIAIEEEEIEAEQGETYKPLYKQGKYEEEVQSLAVSESEVTLRESRIQEDNSGIGIKVERTEYIIERTVLWQVLVDIMIIKGCGVKVEQIISERDSEAPGIIRVRIKWLFEYIHTNHVVNGITQFRMLITLPLFETFYSALEAGVRGRRDTASLSKVIT---RHFKIPV-PKMNSVAVTKVDVATQELELPAAVSRFNIKPLAY------------------------------------------------------------------------------------------------------------------------------HVTSIIERTLTFVDRSIADVKVERVRNTIKVRKEYKQEIRILRVQVGGQSLFGLKKEVAEAILYANKNFVIVISKVSKVQAAI-------------------------------------------HKLAISYFPGSFEKGYELFIVDLVLYVPIGPNPFQHDLHKCLESGLDVHFRFDLAKAPFLGTHATVLAFYRVLVMRSGRRIDLSLELTKQPAKVSTRRSGRVDEILAKFLDELRVEALFSIDGGVK------------------------------------------ISKIPYVEQHRKMLEQMIYAALRLISRVDTRRTIHSTVVREQYTEKALQLKANKRTAVPVAPCERKPTSKQALEAACKDLLEIIKTAF-NFSSAQENTIEEVDMTRVII-GLGLNVMAHQMQAEDTETPPGKRLDATMTSFVVTMRSGGLPDLVIDVSLAYSVVDVKE------------------------------------------TQHKYVFSLRIAAGIIAIGTVGGLRTARDALVFAQVPNMSSV
>Candidatus-Methanofastidiosum-methylthiophilus-ADurb1013_Bin02101
RSPLYLSFMIDFIASRGISIEDSTDEIHKISVAAGGYINEVIDLSEECPMKGAEFIDDKNLLAIGITPKKYYEILIMHKENAYY-DEVSLDMISSVVGVSIALQELRMSMALELDYIGIFPKILLKESKMIGKTFNGRKKMA-LIKKANTTPPNNHSMLAEIKFLKITYKEGEREPKETIASGRIGPGILKSLRPLVNVEVLPIACRLRKTYFVFDKKGILIDTLFNTMVKGNVLLDSNS-GSTLVMKPEKVFYVLI--PEGEGCVTLGPTSKDVSYPIFEDKGQEKFDIGTAQKYDDPKTKKIKLKEETERQRYSVSYNTRLSLKEIKRLRETLDDLDKLKDPQAFREVDQMKYGPLVDKRVKRSGKYKISSSLAEIKVIVYDGEQKIFGLHVKTSMRDSGGPSHERRVRNNETKP---KSFRKRTRPVSRLQDVGSVIPGMFPHVVGKSALGNKISRPMKNLEFEHILTEEENEILKFNVDRLLLIKSGDIKISDSASFYYVIIVTKVIGHLYEPYLDKGELSEKILDMGLRYRMLHVDLIDELRMYVVPLRKKAPRRARRLREVHEVKKLEKLGIQSSSKIKIIG-AGIPAEVLEIVRVTDIFVRVKVGKDVITLPVKIVVEEREKILLGXIKYSKITSVELSDYSPSLDIYVAHKGYCDTEE-NIFEDDVRALKRGSVSTDVRIGRRARERHERKSIRKIDKYLFRYIKEEVKHDGGTSERLSKSFKDVVIGYKDESVFVSNLVQYNLVEKE-ELDQAQDTTIVGIEIPLKTTSLIGLHILSHLISSILGFATGRPTWISPNKSVYGKEVGHAEVMIIDLNSVKIEIVKRASNLAP------------------------------------------LYAMAIGRDGRKKRFVLAGIGQPLFGIIEPLLLDGALMSIAKSKV-LIFARVFARSDFFTYYKILEAKSKRKLELDIDLRKPYM--------LLVEISNYEVGIETKNLRVLV-LINN-NLIKEERKKLEELEEARQEFELQILPERELRRKEGEQIELYQAIDLQIK-VGVGFLIKKIIDHQFELMEIIIPYYLSNKVDKVIVLG----CVAPEVVILYRTEILYAIGLSSVIVLKMGITIVAMPKF-NLKKFLMYLEVKMVMIGMPTDVEVTKFRIDMKKNHERKIREVIKK-----ELSLDTNKMISELVLKKIKIVDILELFSEEINAILEM-NLYGELIGMLIIVNPKVITWIFFKVEAPVLHTVVQKVQISLDVELDNIXFFMRYKVDILEVLVASFLINLPLEPQLYSYPKKVYGIGPHKTIHETLEKRKKRYLIVEEQFVESYLLMLEEKFPNSIDNKDLFVKLKGLIYIANVENIITGLSVIKEALTDKVGSIIALFRGETNVLRLLEVAAYKPLRPFIINTDGTISPKDLEIILKN------------------------------------------VSDVVKSIQLLEVLLKIINFEVDVPFNPDGPDGNILNEPI--KVTREFIPCIITSSPIEFDKTVKPDVDKVNVELEEPEFTGVTFKITYQSLSCNFIPYYIDIGNDINVSKKPHSLGFPETFAKVYIDLIIXLAFEFGVIGSEAAHRGIVLKKISNA-SIAITLDDPL------------------------------------------YTTIKEEVTTSDRPPAYTIPIKDISQPEKVEKLNLLKLENIE------------------------------------------KDQKKMQSKDIDVTTMGQTYTTKETEEIDEILQGVEKKNIILIEITIGVKRFVDNYEYVIEKWQNESIHEFSLIQKSESSNGKILSRPTYKYSKCITSARKKHYKRQIYGSFPGTIGSARKLPKV-QVVELKLSVASCAINWQKVLFFAKLITELIKLEILGIEEIKIDIGFDQKDFKASLADLRTGPVEYELIRKVMKGISWFSKLTEIRKSELQSNILASIEKPEIPNVGTTTLDVMEKETTLLEAEMAMARRKRRLLGEFIKRGLRNL-E-YKKKIVENPAHFRITFGDAIVPSSSTKSVFV-IGAINLLTSCFAAYVEL-DCNIPTKHVVRLGINETILAIIIINADGAIETVEANADSKVTRIMDGATTGSYILYTVVLRGLSELKGEFKKAREEGDYIDVEIAAHIAHSMFVITKPEEFFHDGFLSS-EWAAKIQIDIYVLRITRLN-IGLSSIQP--NFYCDRSPERGGGWRLVKGIVILIIEVASAFQFESMFPQLIGVVVLLHIIRVMVVPCLKEDMNVGSDYINGIIYTFGNHFTV------------------------------------------DEHPTELLRGLMSGEALTLKMIYDLNG-----EGDKGYGNEMKVKWFNLLYAKIEELYVTDGLKAHFKGFLYNEKNIDDVWWAL------------------------------------------AQNKMIEVKTIVLPKFIGVLAEHKTKDIKGDGELMVPVVIIEQVPIKHETTLFQTEMEPYTLFKFMYTVGPAFCIDVLFSLCDVYSMCKAKMPKRLAYKMYWYPSRSDPQTTQWSNILYEELITIGKELKIDTWGNSQRIKMKGDILSMINEKKDVEQIGKNSEVLERAAMSIAGISAKIFPLIALRSMPYLGVTEELHRLARDPL--LFRREMKSIKTFLIVLIVELQLVLILIKIVE-EGVMRRIGRESSIDPLDQIVETDKLLIEDKIVVFYETVLINTEDVLL-AGTLEI------------------------------------------MVHAKKISIITLFGDIHDIFENEDENELLTPLYVGNISYTQNKGAMLLIEFVRKYKDRLYQWSELRATGSKHPKPQVFRVEREIPELSVVNSWFDTFGVCGYTTVKLWVDHYDKWGPPLLFGKDMMTELDISTVAISVHLFPTDIIDNTEDNYFGEVILYNEKNLVGNVLGDSCEMHKPRCVLECVVTKRVTISERKGDVLIPSIVEVGTQVIVNFDKMFKEKPLKITIVEVSAIEKIPIELVRIKADELISREIDIGGANAYHDGYVTVDDDAKSSYKFKYPLKTISLVSSLSGKGIKLSIPVITTTSIPSIVFDFIEMRLHQIFSIEYKSRIVDLLLRLLDNLELKVKAAEKSIPSLTLDKKEILK-TIIENLLLEIFYRAILTGSSEKIGLLLSEPGLYTKILEKLGKLISSSRCMAHLKYIHAGGVDITVNDLLLAFVSATVIKIELDDDFLDHIVSH------------------------------------------ILVSFPIKKSQYFIPNLFAKVDRSEIAKVKIKIDSPLNREKDIACENILEGKLDADNTVTVGSCKVRMVNFISREYAAVIIKLERRKKFKIRLKSPQEIAIIKIGGANFIEGIRVRFIKVSMREPVEFESVDADFIVKLNLNEQIPNQERHYLMKAKPIGSAKIIQSPLAQDEYIRREKFILSSRFVLGTSCDVPEAISNLVKKLYLKIDPPDDLMANIWFRNVRQLELLKDESTLEDSLKQQFKLNAVLKSKKLLDSRKRFSVNIGKAPIRAINNVCSCTVVTNLISANFAMEFMFSDMISRQSRRQKIKKVDVLMLTGNKFEIMYATRRVVKSLLDKSHTRKIKMGADITLKAVTGKYTALILFYSLISFSVNKEIDDKHSIHTKIKLSMLTPFYKKGLKWFRVAKMGHYRSPFLTIEKRIRTATHVCVERVITKKVPRKSATWREMILIDRMRIVEVIEYLTGYIHFSMQTNPYIRVWMPEGTPQYGIEK-TINNRLNIGL------------------------------------------IDQMAKLEVEREFQFKNFPDRRAVGLWEKKYDFADKRKKESGPSKQKRFPKHSAASRKIRSPLKKEQVDVGTIYHPEINEMKERINIFKLQ-NMEGIENIIEEYNIYCFHKEVDIVLEKEDIKIKLVVRVRVDLDDVVVGPINTSIRLVTEYKEKTGLSKSDKKYTPQISDIAIEKKMIKNALDIYEKNIIHVSGKKILDKVIKGIILKI------------------------------------------ENFSVRIEVTIAKALYVLIESMAKLYDVPPIKFIGVYLLLNYLEDPSESIAATGKIASHCQPGQPENLESERDDIILSTVPFFE------------------------------------------IPNIQEMFQLSQKEIEAESKNPYKSLVKADKKESIIEDVKLNNSETTLADNRIGDNDTGLKLRVKKEDVIYKKIVLLEILVDIMIIKGCGVEMEDIYASRESDANGIEKIAGEWLVEVIKGNHVVDSIT-XMLIISLXMFDEYRAVFVCGIKGKEXIESXLKILYAEKRRYSIPL-VKMDTMPLTEKDLATQEIDLEVSIWYFTILLLVYVARAVESLRMILTANTVMACIAIFTDSKETLYILLRREEKKRHYATILTIRMIKTDESAKAAAEEIEKVAVIKNKPAATADGRA------------------------------------------LITTVMERVLTFVTNSIAEVEVEKVSVLPKVKKEYPDEVKVF-VNVGGKELMEMYKEKISSIMYANKKFKLVVKEINLVQAAV-VDLGEIKVIAELVGESFFLLDGSTTEDLTTCVDKLEIPIKRKKDLSVAYFVGKFNNGYDTQFIDLILFLEIAEKNFQHDLHKCL------------------------------------------IAYTIWPARTSKLRSGKPWEIIASFFNQIKVIAYIGHDMEHE------------------------------------------IKSISYIESDKYQLDSMISAALRLISRVQLRKKV-DSPILLEYKEKSYELEVTKKTAYEIAPCDKEPPRKDAIDTAAKDLIDIVRSAFGGIASAQNNTIYDTDMTRLIIQSVGLSLELHEEKSLAIAAPPI-SLEGNIMSYTLSAEIEELPSLILYTVLSKCVEEVY-DLVSGNKSEIVNFNNFKLIPFISKVIKESNEGPIVIMSILIKTDHSEIFSLRIASNVIAGGTXGCLKTSITEVMYAEPPALNTV
>Candidatus-Methanofastidiosum-methylthiophilus-ADurb1113_Bin01801
[truncated: 1,799,932 more chars]
