# Supplementary material for: Expanding the phylogenetic distribution of cytochrome b-containing methanogenic archaea sheds light on the evolution of methanogenesis
Source: ISME J. 2022 Jul 9;16(10):2373–87. doi: 10.1038/s41396-022-01281-0 (PMC9478090; doi:10.1038/s41396-022-01281-0)
Supplement: Supplementary file 10 — Dataset 1 [file 41396_2022_1281_MOESM10_ESM.zip › Supplementary dataset Sequences for trees/hdrDE.aln.fa]

>ANME-2-cluster-archaeon-8MPa
PYIKISPMMQYDACTRCGECDKWCPVLDAKDGRKFSPMDKISRFRSFMGQSYGLKAKLFGPKRLDEDDIQDFADAFFHCSTCGVCASVCPAGINTVDMYEATRQQLVMRDNGPYMFPKLIGENPYLDQKQRLDWDDVEIAEEADVAYFAGCTAGFNQQVLGVCTARVLNHLNVPFIYLGEEETCCSSAIIRTGQPDVPYINAKNVEALEARGVKKVMFACAGCYRVATIDWPKQLGRKPNFEVVHVADLLADLIQQGKIKSFDKIITYHDPCHLGRHCVYETPRVVLDNLPGLKFVEMDRIKELQRCCGAGGGVKAGISDLALDIASERIRDAQAINADILSSCCPFCRRNIGDGRDNVYKMQVEDMIVLVAELMGLSTKYYSGIP-----SFYMMIGIAMVAILIFLLGMYLNMQKWGGGSASH-----------FLKIFNHELISTIILDILLQRRILRRSPFRWVMHMLIFVGWIGMFIFSMIFAVFEVLHEIGMEI-TRNSLDFGNEVLGYMLLIGLLIAIVRRLAISVKRTQFDWVLVLGTLIITITGFMAEGFRPDGG-ETFALFHVAISLLFCIAYIPYSKYMHMLAAPMVILVNGGGE
>ANME-2-cluster-archaeon-HMMV-459B1
PSLTFTTLLEIDACTRCGECLNWCPVYEEVQQMDFAPKNKLTGMREMINKGYGLRAKLFGPRQIPEEDVLKLKDEIYHCTTCGICGTVCEASINTVEVWESFRRNAVMHKRGPFGFVDLLASNVFKDQEDRLCWEDVEIKDKADVAYFTGCTAAYRMQRVGVATTRVLQALDIPFTMLGPEEWCCVSVLVRTGQLELAEEFVNNVNAMIDKGVKTVIYACAGCHRTSIIDWPKFYGGDLPFEILAISEYMDRLLDDGTLHPLKQRVTFHDSCHTGRHVVYDEPRRIYNMVPGMDFVEMARTRELQRCCGAGGGIKAGVSDLALKMAQKRVQDAELVNADIITSTCPFCRRNIMDGMNAMDKMIFKDQQEILAEAMGLDLTYYSGLSIDNTLTFEVALVIGFLAVIAAAAGILFQLKKWGYGSAGYGKDGQGGSIVAFLKLFFSKVLTTLVMDILLQRRILKRSVLRWVMHMTIFWGWIMLFLFSMGIFVVELLSKAGIHAENFPLIVTLNSVFGYVLLVGVLIAIARRLFIKRDGNTYDTFLIYGLFVIVITGFISEGIRYAGI-PPAALFHVVISLLFCVAMIPFTKYIHIIATPLSILAHGGGE
>ANME-2-cluster-archaeon-HR1
PFIKIDPMMQYDACTRCGECEKWCPALDAKDGRKYSPMNKISRFREYMGRSYGLKAKLFGSKRLDEDDIQDFADAFFHCSTCGVCATVCEAGINTVDMYEATRQQLVMRGNGPYNFPKLIGENPYLQQSQRLDWDDVEIAEKADVAYFAGCTAGFNQQVLGVCTARVLNHLNVPFIYLGEEEWCCSSAIIRTGQPDIPKITALNVEALEAKGVKQVMFACAGCYRVATIDWPKQIGRKPNFEVVHVADLLAQLIQEGKIKSFDKIITYHDPCHLGRHCVYETPRVVLDNLPGLKFVEMDRIKGLQRCCGAGGGVKAGIPDMALDIASERIRDAQAVKADILSSCCPFCRRNIGDGRDSVYEMQVEDMIVLVAELMGLSTKYYSGIP-----SFVVMLGIAMVAIVIFLVGMYLNMKKWGNGSASH-----------FLSVFNHELLSTIFLDIMLQRRILRRSPFRWVMHMLIFIGWIGMFVLSMVFAMFEMLHLVGINI-TRNSLDFANEILGYMLLIGLIIAIVRRLAISSKRTQFDWVLVLGTLVITITGFMAEGFRPDGA-QAFALFHVTISLLFCIAYIPYSKYMHMLAAPMVILVNGGGE
>Archaeoglobi-archaeon-JdFR-42
-RIPLSSLAEIDACMRCGECTKLCFMCEMDYHELTAPRGKMTLLRNMIRRQYGLKAKIFGPKEIDEKEFKELMEHFYKCTICGQCQEVCPANIQTRESWEDFRHALISTGLAPMPFINSILENPWQSPTRRARWFQIKPEEKAQVLYFVGCTASYNIRIMALSTARLLKAAGVDFGIMGNDERCCNSTMLRVGLKEEFMRKSKNIEVLNSTGVDIIVTSCAGCYKTLKHDYKKVG--TIDAEILHSVQFFSELIEDGKLSPIPDRVAFHDPCHLGRHSVFESPRDILTAIPKLDLVEMDRSRKMSRCCGAGAGVKSAFPDIATRAAEIRVSDALKVDASLLTSACPFCYQSLRDASLRMGKIEMRDLTELLIQSVSGT------------MAVDVLDSIGVIALLLFFFGVYLRISIWFKGKNTSEMN--DHS----LRESLKEILKIIVFESLFQKRLFSISKIRWTGHMFIFFGFIGKILV------------------WRWSLDFLNEIFGFLIFVGILMAVIRRSYVKSVVTNEDGIAVGFLLIVLVSGFLLEGLRMGSIAGTMWFIHGVISYAF-IAYIPYGKLFHIIASPVTAGWTAYRE
>Archaeoglobi-archaeon-rG16
-RIPLSSLAEIDACMRCGECTKLCFMCEMDYHELTAPRGKMTLLRNMIRRQYGLKAKIFGPKEIDEKEFKELMEHFYKCTICGQCQEVCPANIQTRESWEDFRHALISTGLAPMPFINSILENPWQSPTRRARWFQIKPEEKAQVLYFVGCTASYNIRIMALSTARLLKAAGVDFGIMGNDERCCNSTMLRVGLKEEFMRKSKNIEVLNSTGVDIIVTSCAGCYKTLKHDYKKVG--TIDAEILHSVQFFSELIEDGKLSPIPDRVAFHDPCHLGRHSVFESPRDILTAIPKLDLVEMDRSRKMSRCCGAGAGVKSAFPDIATRAAEIRVSDALKVDASLLTSACPFCYQSLRDASLRMGKIEMRDLTELLIQSVSGT------------MAVDVLDSIGVIALLLFFFGVYLRISIWFKGKNTSEMN--DHS----LRESLKEILKIIVFESLFQKRLFSISKIRWTGHMFIFFGFIGKILV------------------WRWSLDFLNEIFGFLIFVGILMAVIRRSYVKSVVTNEDGIAVGFLLIVLVSGFLLEGLRMGSIAGTMWFIHGVISYAF-IAYIPYGKLFHIIASPVTAGWTAYRE
>Candidatus-Argoarchaeum-ethanivorans-Eth-Arch1
PSMTFTALMELDACTRCNECLNWCPVYEEINTLAYSPRNRIMVLKDFINKGYGWRARLFGPKHIPEEDILKFKDQLYHCTTCGACGSVCEAGIDTVEIWESARANMVINERGPYGFIDLLKSNVFADQKDRLCWEDIHVEDTAEVGYFTGCTAAYRMQKVGVATVRVLDALGIPFTMLGEEEWCCASVAVRTGQLGIAKEFVNNVNAAKKKGIKKMVYACAGCHRTSIIDWPKFYGGELPFKVYALSEYLCELMDEGKLNSLDKVVTFHDSCHTGRHVIYEQPRRILELIPGIKLVEMERNRSYQRCCGAGGGIKAGVSDLALKLAQERVRDAEEVGAEMITCTCPFCRRNIMDGINAMDKVVFEDEMVLLAEAMGLDLTFGKTIWNMLFIDWRIMAISAVLAVIVFLLGVYLQLKKWGEGSRAYGGPSQGGSVWAFLKTLREEVINILVMDVFLQRRTFKADKLRWFMHICILYGWIGLAFLSMVTTSYEMYGVFV-ANDAWIMLEPAFDFLSYMLLIGIAIAFGRRLFSKRAFSDTDWILIALLILVVASGFYAQYLRETMLTNSFTIFHEVFSLFAMVAYIPYSKFTHIIASPLAILASGGGK
>Candidatus-Bathyarchaeota-archaeon-40935-Bin-7-Spades
------------------------------------------------------------------------------------------------------------------------------------------------------------------------------------------GWILIGSTFLLVRRIRLQL-HSLTNDY-----G--------------------ALLIILIAAIVGQGMRIFPPPKY--IVLWHVLMTQ----LF------VIYTPFSKFIHL---------------ISGVISPALYGSRRKELDI-------------------------------------------------------------------------------------------------------------------------------------------------------------------------------------GWILIGSTFLLLVRRIRLEQLHSLNDYGALLIILIAAIVGQGMRIFPPEIVLYHWFHWHVLMTQLF-VIYTPFSKFIHLISGVISPALYGSRR
>Candidatus-Bathyarchaeota-archaeon-MF-105511124
ASILLTRIYHLDVCTRCNACTERCHMYAETKDPIHSPAYKLALLRRVHKRYYKIAPKLFKAMELNEDNLKEISSAMFECTGCRRCTTHCPLGIDPPWPVSTGRFLSFKADKSPELYLQQIKEVQLQETQDPNAK----VKNKDAELVYIPI----AGAHTIMPAAKIFNAASEKWSLSQFDSTNYN---YFLGNVEAAKEVTGLIKEAEDLGVKTVVMSCGHGFRIMRHLATKWFNRTLPFEVKSIAEIMAKYIQENAVPSRNGTVTYHDPCQLGRNGIYEEPRIILNQVVT-EFRDLTPNREYNWCCGGGGGLVAEFKELRMKTGMKKVEQIRETKANTITSMCENCRLQLIDLNDHYKGLEITSLSDLMANAIIR---------STNPIFFFITAILPYIALIILIDGIIYRLYKWARRPKAAATFTV-----------ASKALPKILGQMFLFPKLLREEKALWVGILLFHLSLVMVIVSH-YKVFFRYLWFWENGVSFALISDLFDGATGVIMVTSLLFLFARR-FPKRKLSIEDYLVLLLILGIAISGIYIRFISTIVTFDPIFLIHYSLVMIL-MIYFPFGKLIHTIGAGLTQLLVRIKV
>Candidatus-Bathyarchaeota-archaeon-NIOZ-UU69
AREAFTRLIELDTCAHCALCTDKCPVYAESKEPDHAPGIRSSKTVKLYNRKFDILARLLGPRPVTTEEISELADSAFHCTLCGRCMETCPFGFQTHELWTKVR-EVVHDLEGTLMLEEMLEENPYGDPDMRLDWEEIPEKDEAEIAYFVGCTTAFANHEVAFSVASILNRLGENWTLLGEDEWCCGSPLLLAGDEHTVKEYARNIEAIESRGIKTLITGSARRFRVFQYEYLKLPGAKLRLNVIHTLDYLKD--------------------------------------------------------------------------------------------------------------------------------------ALSPLYDFFVTKMPYITITLTVLGFALMIIRWLSAPKGPEGPPV--------------AIKYFFLDLVLFRKTWKTHKPTWLLVALFHWSAYGIIFGHLRGFGWWSIQLFEPGHAFAEFMETLPVYVGWVFLITMAILLVRRIFYEKLRSLNDYIALVILLIKGILGQGMRILPVEVVLQDWFYWHVFFTQLF-IIYIPFSKMIHMITSVVTSALYGSRR
>Candidatus-Ethanoperedens-thermophilum
KTIWIDWMAISAVV--------------------------------------AVIVFLLG-----------------------------------------IYLQLKKWGEGPSVINILVMDLQRRYKADKLRW----------ICILYGWIGLAFFSMAVTTSYEMYGVFV-----ANDHEMFPNSYMLLIGIAAFGRRLFSDT-RAASDGTDWILIS--------------------LLILVVASGFYAQYLRETTDYGSFSFTIFHEVFSL----FA-----MVAYIPYSKFMHI---------------IASPLAILASGGGKK----------------------------------------------------FGKTIWNMLFIDWRIMAISAVVAVIVFLLGIYLQLKKWGEGSRAYGGPSQSGSVWAFLKTLREEVINILVMDVFLQRRTYKADKLRWFMHICILYGWIGLAFFSMVTTSYEMYGVFV-ANDAWIMLEPVFDFLSYMLLIGIAIAFGRRLFSKRAASDTDWILISLLILVVASGFYAQYLRETMLTNSFTIFHEVFSLFAMVAYIPYSKFMHIIASPLAILASGGGK
>Candidatus-Methanohalarchaeum-thermophilum-isolate-HMET1
KDLDLQPLAELDACTRCGECEEWCPTADATDDMEVAPRSKILRWRDYVNRKHSLKSKIFGEKEITEEELEEFKKDLYTCTTCGTCEEVCPVDIHTVPLWMSMRQNLVLQDVGPYAFLKLIDKNPYQDPEERVNWDDVEIQDEAEYGYYIGCTASLRQRKVALASMRILNYLDVPFTILGDEEECCGSVLWVTGQVRIVEELARNVKKFEEKGVKKVLHSCAGCYRTAKVFWPRVVDREIGFENYHIAELLADKIRNDEIKELDYELTYHDPCHLGEFLVFEDPRYVLENIPGIHFTEMDRNREMARCCGAGGGVKAGLPDVALGSATNRCEDALDKDAEILSSACPFCKTNMSDARDELVELMVEDLVILVAEALDLDIEYFSG------LSRPVMLAISFLTIGVFVLGLLYKFRIWGQGGTAWLEDPQDTGIMNFIKNITPSGIKKFVMNGLLELREFKQSKFRWFMHMSIFWGFIMLFGLSFFMFIAEFTVS------IRDSIAAFGDFFGFLLLAGIILAIFNRIYNKNRTSSYDWTGLILLLVITVTGFIAEWARPA---QELALFHSAISLIF-IAIIPYTKLIHLIAAPITQLTYSFEE
>Candidatus-Methanoperedenaceae-archaeon-FeB-1
KTVFIDWMVITAII--------------------------------------SIILFIVG-----------------------------------------MYIQLEKWGRGATALEILILDFQRRYRRRKLEW----------ILIFWGWIGLLILTIVAAAA-EFAGPFLLNE----DYTYFVGGYMLVLGIIAIARRLFSDV-QARNADIDWILII--------------------GLLIVVITGFYAQILR--GDPTFFITVMFHEVFTL----LF-----CVAYLPFSKYFHM---------------ITAPLTILVNHGGE-----------------------------------------------------FGKTVFDTLFIDWRIMVITAIISIILFIVGMYIQLEKWGRGIPEGATKSY--GAWGALKMIFEKALEILILDVAFQRRTYRRRKLEWFMHILIFWGWIGLLILTIVAAAAEFAGPFLLNEDVWKSLELPNNIFGYMLVLGIIIAIARRLFSTQARNAIDWILIIGLLIVVITGFYAQILR--ELINITVMFHEVFTLLFCVAYLPFSKYFHMITAPLTILVNHGGE
>Candidatus-Methanoperedenaceae-archaeon-HGW
KTVFIDYMVVVAII--------------------------------------SVLLFLVG-----------------------------------------MYIQLSKWGRGTTFLEVLVLDFQRRFKRRKLEW----------ILIFWGWIGLLVLTIVAAAA-EFYGPFIKGS----GPEFFISGYMLVAGIAAIIRRLFFDI-QARNADIDWILII--------------------GLLIVVVTGFYAQDIRVAQDPAFFFTVLFHEIFTL----LF-----CVAYLPFSKYLHM---------------MTAPLTLLVNHGGE-----------------------------------------------------FGKTVFDTLFIDYRVMVVVAIISVLLFLVGMYIQLSKWGRGIPEGTTKPV--GAFGALKFIFAKFLEVLVLDVAFQRRTFKRRKLEWLMHILIFWGWIGLLVLTIVAAAAEFYGPFIKGSGVWQSLEGLNDLFGYMLVAGIALAIIRRLFFKQARNAIDWILIIGLLIVVVTGFYAQDIRVAVVINFTVLFHEIFTLLFCVAYLPFSKYLHMMTAPLTLLVNHGGE
>Candidatus-Methanoperedenaceae-archaeon-Kmv03
PSINFSALMEFDACTRCGECVKYCPTYDGRDKQDIEPRDKLLRWKKFMNKSFGLKAAIFGPEKIPDEEIKKFCDDLYNCTTCGMCGTVCPAGIDTIELWESTRANLVKRGDGPYLFPKLINENPYMDQKDRLVWEEIEIAEQADIAYFIGCTAGYNQQVLSVSTARIMNKLGVPFMVLGEDEWCCGSALIRTGQQDTPKLAAINVEALKARGAKRVIFACAGCFRAASIDWPRAYGGELPFEVLHMSQFLAEQLEAGNIKELKKKVTYHDPCHLGRHVVFEEPRKVLQSMPGIELIEMERNRNEQRCCGAGGGVKAGIPDLAQAVANARVNDALVTGAEALISTCPFCRRNLIDGRDELKDIAVDDLVVLAAHLMGLSTDFGKTVFETLFIDYRIMVVVAIISIFLFLVGMYIQLSKWGRGIPEGATEPS--GAFGALKLIFAKFLEVLILDVAFQRRTFRRRKLEWFMHILIFWGWVGLLILTIVAAGAEFYGPFIKNAGVWQSLEGLNDMFGYMLVAGIVIAIVRRLFFKQARYAVDWILVIGLLIVVVTGFYAQDIRVAAIINFTVLFHEVFTLLFCVAYLPFSKYLHIMATPLILLVNKGGE
>Candidatus-Methanoperedens-sp-BLZ2
KTVFIDYMVIAAII--------------------------------------SIILFIVG-----------------------------------------IYIQLDKWGRGATALEVLVLDFQRRYRRRKLEW----------ILIFWGWVGLLILTIIAAIA-EFYGPFALGA----GPEFFINGYMLVAGIIAMARRLFSDV-QARNADIDWILII--------------------GLLIVVITGFYAQGIREAADPGFFITVLFHEVFTL----LF-----CVAYIPFSKSFHM---------------LTAPLTILVNQGGE-----------------------------------------------------FGKTVFDTLFIDYRIMVIAAIISIILFIVGIYIQLDKWGRGIPEGATKPY--GAWGALKMIFEKALEVLVLDVAFQRRTYRRRKLEWLMHILIFWGWVGLLILTIIAAIAEFYGPFALGAGMWKSLELPNDIFGYMLVAGIIIAMARRLFSTQARNAIDWILIIGLLIVVITGFYAQGIREAAVINITVLFHEVFTLLFCVAYIPFSKSFHMLTAPLTILVNQGGE
>Candidatus-Methanoperedens-sp-MnB-20
PSLNFTALMEFDACTRCGECVKYCPTFDARDKQDIEPRDKILRWRAFMTKSYGLKARLFGPEKISPEEIKKFTDDLYNCTTCGMCGTVCPAGINTIELWESTRANLVKHGTGPFLFPKLIEENPYMQQKDRLAWPDIKIAEKSDIAYFIGCTAGYNQQVLGVSTARILNKLNVPFMVLGEDEWCCSSALIRTGQQDTPKKAAINVEALKARGAKRVIFACAGCFRAAKIDWPRAYGKALPFEAIHMSQFLAEQVEAGKIKSLNKTVTYHDPCHLGRHVVFEEPRKVIKSMPGIKLVEMKRNRKEQRCCGAGGGVKAGIPDLALGVAKARVTDAKETGAEALISTCPFCRRNLLDGRNELKDMNVDDLVVLTANLMGLSTDFGKTVFDTLFIDYRIMVIAAIISIILFIVGIYIQLEKWGRAIPEGATKPY--GAWGALKMIFEKALEVLILDVAFQRRTYRRRKLEWFMHILIFWGWIGLLILTIVAAAAEFYGPFALGAGMWKSLELPNDIFGYMLVAGIIIAIGRRLFSTQARNAVDWILIIGLLIVVITGFYAQAIRETAVINITVLFHEVFTLLFCVAYLPFSKYFHMITAPLTILVNQGGE
>Candidatus-Methanoperedens-sp-MnB-21
PSINFNALMEFDACTRCGECVKYCPTYDARDKQDIEPRDKILRWRSFMNRSFGLKARLFGPDKIPPEEIKKFTDDLYNCTTCGMCGTVCPAGINTIELWESTRANLVKHGTGPYLFPKLIEENPYLQQKDRLAWPDIKIADKSDIAYFIGCTAGYNQQVLGVSTARILNKLNVPFMALGEDEWCCGSALIRTGQQDTPKKAAINVEALKAKGAKRVIFACAGCFRAAKIDWPRAYGKALPFEAIHMSQFLAEQLEAGKIKSLDKTVTYHDPCHLGRHVVFEEPRKVIKSMPGIKLVEMKRNRKEQRCCGAGGGVKAGIPDLAMGVAKGRVNDAKETGAEALISTCPFCRRNLLDGRDELKDMSVDDLVVLTANLMGLSTDLGKTVFDTLFIDYRIMVITAIISIILFLVGMYIQLDKWGRGIPEGATKPL--GAWGALKLIFEKALEVIILDVAFQRRTFRRRKLEWLMHILIFWGWIGLFILTVVAAAAEFYGPFVLGAEVWKSLELPNNIFGYMLVAGIAIAIIRRLFFRQARNAVDWILIIGLLIVVITGFYAQGIREAELINITVLFHEVFTLLFCVAYLPFSKYLHIITAPLTIMVNHGGE
>Candidatus-Methanoperedens-sp-SB2
KTVFIDYMVIAAII--------------------------------------SIILFIVG-----------------------------------------IYIQLDKWGRGATALEVLVLDFQRRYRRRKLEW----------ILIFWGWVGLLILTIIAAIA-EFYGPFALGA----GPEFFINGYMLVAGIIAMARRLFSDV-QARNADIDWILII--------------------GLLIVVITGFYAQGIREAADPGFFITVLFHEVFTL----LF-----CVAYIPFSKSFHM---------------LTAPLTILVNQGGE-----------------------------------------------------FGKTVFDTLFIDYRIMVIAAIISIILFIVGIYIQLDKWGRGIPEGATKPY--GAWGALKMIFEKALEVLVLDVAFQRRTYRRRKLEWLMHILIFWGWVGLLILTIIAAIAEFYGPFALGAGMWKSLELPNDIFGYMLVAGIIIAMARRLFSTQARNAIDWILIIGLLIVVITGFYAQGIREAAVINITVLFHEVFTLLFCVAYIPFSKSFHMLTAPLTILVNQGGE
>Candidatus-Methanoperedens-sp-UBA4531
KTVFIDYMVVVAII--------------------------------------SIILFLAG-----------------------------------------IYMQLDKWGRGATALGIIVLDLQRRWRRRKTEW----------MLIFWGWVGLFILTVAAAGA-EFYGPFVKGT----DFQFFADSYMLVGGIAAIVRRIFLDVPPARFTSVDWIALA--------------------GLSIVIITGFWAQGLRMNLGPGFFPVVLFHEVFTL----LF-----CVAYLPFSKLFHM---------------FVTPLVIMINKGGYVEVNP------------------------------------------------FGKTVFDVLFIDYRIMVVVAIISIILFLAGIYMQLDKWGRGVPEGATKPA--GAWGTLKLMFEKALGIIVLDVFLQRRIWRRRKTEWLMHMLIFWGWVGLFILTVAAAGAEFYGPFVKGTDFWKTLELPNNIFSYMLVGGIAIAIVRRIFLAPARFTVDWIALAGLSIVIITGFWAQGLRMNMLVNPVVLFHEVFTLLFCVAYLPFSKLFHMFVTPLVIMINKGGY
>Candidatus-Methanoperedens-sp-UBA4532
KTVFIDYMVVVAII--------------------------------------SIILFLVG-----------------------------------------IYMQLDKWGRGATALGIIALDLQRRWRRRKTEW----------MLIFWGWMGLFILTVAAAGA-EFYGPFVKGT----DFQFFADGYILLAGIVAIVRRVAFDVPSARDTSVDWIALA--------------------GLSIIIITGFWAQGLRVSYGPGFFPLVLFHEVFSL----LF------IAYLPFSKLFHM---------------FVTPLVIMINKGGYAEVNPQ-----------------------------------------------FGKTVFDALFIDYRIMVVVAIISIILFLVGIYMQLDKWGRGVPEGATKPV--GAWGTLKLMFEKALGIIALDVFLQRRIWRRRKTEWLMHMLIFWGWMGLFILTVAAAGAEFYGPFVKGTDFWRTLELPNNVFGYILLAGIVIAIVRRVAFASARDTVDWIALAGLSIIIITGFWAQGLRVSMLVNPLVLFHEVFSLLF-IAYLPFSKLFHMFVTPLVIMINKGGY
>Candidatus-Syntrophoarchaeum-caldarius
------MLIEFDACTRCGECLDLCPTYSVSEEEAITPRGKIQSFKDLIRSQYGLRARIFGPKPISHEDMVRISEAIYMCSTCGQCRVVCPSKIETVELWESLRRLLVKEGVGPLPLIKSINNNPWMPRTARDKWNPVKAKEGGEILYFVGCTASYNLKQVAINTSEILNKAGVDFGIFGTKEKCCGSTLLRMGDWEGFERLAKNIELFKEHNVRTIITSCAGCFKTIKEDYALVE--KLDIRVMHTVELLEELIRDGRLEPLEMKVTYHDPCHLGRHTVYDAPRNVLGMVPGIEFVEMERNRENSYCCGAGGGQKTAFPDIVKKISEVRVDMAETTGASVIAHACPFCYQGLEAAVKSKGAIKNMDITEIVNMSSGKEEN------MVNEVYFNTFLAFHVIALIIFALGIYLKVSTWTKGNLHGIT---KHKEIAFLKLIFSKVIKILILDVILQRRIFHQDKVRWVMHTLIIIGFLGLLLIVEFSIIFHGTEFGTI-----YPQGIFADFFGLLLLMGLSIAVLRRFILKQLRSSDDTISLLLLFVVVASGFIVEAVRFIFVADDLWLIHALISSAF-LAYIPFSKFFHIIATPITILISSYEE
>h03b1
RSLLLKPRMQFDACTKCGLCVKWCPAVEELGDTVVSPAKKIQLLRKASKK-----------KNLTESEIEELKRVFYACSECGACAAVCGSLIDTPELWEEIRTEFVEQGMGPFVFLTRVKENPYNDPVKRLDWEDIKVAEKADLGIYVGCTQSYRQQKYLILTLRLLQKLGIKFTLLGNDEWCCGSPLLRTGQTEIIRDLVKNVDAFKEKGVKRVVYACAGCYRTSLIDWPKYY--EVPFEVIHITQYLAELVNRGYFAPLEKVVTYHDPCHLGRHIIYDAPRTVLKAIPKLKLVEMKRSKETARCCGAGGGVKAGMPDLALKMSIKRLEDATSTGAHTLVTSCPFCLTNFKDALKETKDLEVLDLVELFANQLGIRAD------LIDTLYVFLMTILPYIALATLFSGLIYRGTNWLRSRQKSQ----------FVTPKTPTFIKGMILEVFFLRKVYRGSFKLWLISWPTHMAILGMFFGH-LRLFAELTPIWELNMTIESFSALSGLIVGTIFVAGFALLLVRRTVIKREISTDDYLILVLILSAGLFGMGMRLIPEGLTLNPYFTLHALFNYTL-LIYLPFSKLVHIFTVPITETIKDVF-
>Hermodarchaeota-h02m-52
EKMSLTRMMELDACVDCGECVKFCPVFDQLQREGVTARGKIRNLREMVKHVYGIMGRVRGGSFIDKNKIDEFVEDLYLCTVCGQCQT-----------------------------------------------------------------------------------------------------------------------------------------------------------------------------------------------------------------------------------------------------------------------------------------------------------MEQELAYQILFFYRWIALALFTIGFIRILVRWTKPHEEPAEHT--------AGWLFRTFIKTVISDWTFGGTIRRQSMFRWVKHGFILVGFAGLLFFHGLILLNEAI--------TLEMRIIAHDVLTIMLVIGVILAFGSRIGSKRAVTNHNYLPLILLLSIAVSGHLAFSYEYV------GIIHGFIIWTM-IAVLFYSKFQHIIAAPIIMVRSAIEE
>Hermodarchaeota-h02s-68
EKIDLTRTMELDACVDCGECVKFCPVFDQLQREGVTARGKIRNLREMVKQVYGIMGRARGGSVADKNKIDKFVEDLYLCTVCGQCQTVCESKINSCDLWETVRADMVRQGFGPLTWPNNVKTNPYGDHLSRADWADVKVAETADIAYFVGCTSSYKMQHLAITTARILNKLDIDFVLPGNDERCCGSPLIRTGQIGVVKELVKNVETLKEKGAKLVVYSCSGCFRTSVFDWPRYYG-KLPFKVQHITQFLADQLEQRKIPGVQERVAYHDPCHLGRHVVYEAPRRILKHLPGITLVEMKRTREHSRCCGAGGGVKAGIPELALDIASKRIHDAVETGATMVVSACPFCVLNLSQGVQRLGEIPVVDIVTLVGQFLRVTPL--------MEQAYLVLAIFRWIALGLFVFGFIRILVRWTKPHKGPAEHT--------AGWLFRTFIKTVISDWTFGGTIRRQSIYRWIKHGMLIVGFVGLLLFHGFILLNETI--------TLEMRIIAHDLLTAMLVIGVIMAFGSRIGSKRSVTNHNFLPLILLLAIAISGHLAFSYEYI------GIAHAFIIYTM-IAVLFYSKFQHIVAAPIIMVRSSIEE
>Hermodarchaeota-h02s-80
EKISLTRTMELDACVDCGECVKFCPVFDQLQREGVTARGKIRNLRQMVKHIYGILGRARGGSVIDRNKIDKFVEDLYLCTVCGQCQTVCESRIKSCDLWETIRADMVKQGFGPLDWPNNVKTNPYGDHLSRTDWADVRVAETADVAYFVGCTSSYKMQHLAITTARILNKLDIDFVLPGNDERCCGSPLIRTGQIEVVKDLVQNVDTIKEKGVKLVVYSCSGCFRTSVFDWPRYYG-KLPFKVQHITQLLAKALEHIDIPGVRERVAYHDPCHLGRHVVYDAPRRILDLLPNITLVEMSRTREYSRCCGAGGGVKAGIPELALEIAAKRIYDTVDVGATMVVSACPFCVLNLTHGMQKLGEIPVLDIVTLVGRFLQINSP------MEQELAYQILFFYRWIALALFTIGFIRILVRWTKPHKEPAEYT--------AGWLFRTFVKTVISDWTFGGTIRRQSVYRWVKHGFIIVGFVGLLLFHGLILLNETI--------TLEMRIIAHDVLTILLVLGVIMAFGSRIGSKRAVTNHNYLPLILLLSIALSGHMAFSYEYV------GIIHGFIIWTM-IAVLFYSKFQHIIAAPIIMVRSTIEE
>Methanococcoides-burtonii
PSINLTALMEIDACVRCGECVKWCPTYDASNKPGLAPRDKILRWGQFMNKSYGLRARLFGPKAIPEEDIAQFKDDVYKCTTCGMCATVCEVGINTIELWESMRANLVKRGNGPYMFVKLIGENPYMDNKDRLKWDDVKIADKAEILYFGGCTAELRQQKLAFATARVLNHLGIEFAMLGEDEVCCCSALVRTGQHDIARRAARNVDGIVAKGAKTVLYACAGCYRTSLIDWPRLLNEEMPFKIVHITEFLEDLIKEGKLKPFDLTVTYHDPCHLGRHVVYEPPRFVLNAIPGLNLKEMDRIKENQRCCGAGGGVKAGVPDLALGVAETRVQDALAKNPDILSSACPFCKRNLSDGRDSLGELVVEDIIVLTAEALGISLDYYSGLSESMRITFAAVMIMATIAIAIFMIGMYINLKKWGLGAEGYGLKPSNGSIFTFPKTLSAKIFSTLIFDALLQRRALRRSPGRWVMHLAIFGGWIALCIMSIAMFVVEIIHMVGIHV-FRDMLSVPNDVFSYILLTGIIIAIFRRLFVARESTIFDSVLLIGLTIIVVTGFVADGIRNGGM-PPASLFHVVISLFFCIAYIPFSKYMHMFAGPLTLMANKGGE
>Methanococcoides-methylutens
PSINFTALMELDACVRCGECVNWCPTYDAANKPGLAPRDKILRWKKFMDKSYGLRARLFGPKAIPEEEIEQFKDDVYGCTTCAMCATVCEVGINTVELWESMRANLVKRGNGPFMFVKLIGENPYMDNKDRLNWEDIKIADKAEILYFGGCTAELREAKLALATARVLNKLGIEFTMLGEDECCCCSALVRTGQYDIARKAARNVDGIVAKGAKTVVYACAGCFRASLVDWPRLLGEELPFKVVHITEFLEGLIKEGKIKPFDLTVTYHDPCHLGRHVVFQPPRSVLNSIPGLNLKEMDRIKENQRCCGAGGGVKAGIPDLALKVAETRVQDALAKNPDILSSACPFCRRNLSDGRDSLGELVVEDVIVLTAEALGIDLEYFSGLSESMKITFAAVMIMATISIAIFMLGMYINLKKWGMGSEGYSLKP-KGSIFTFPKALSAKIFVTLILDALLQRRALRRSPGRWIMHIAIFGGWIALCIMSVAMFVVEIIHMVGIHI-FREMLSFPNDVFSYILLFGIIVAIFRRLFLKRESTIFDSVLLIGLTIIVITGFVADGLRNGGM-PPAALFHVVISLFFCIAYIPFSKYMHMIAGPLTLLANKGGE
>Methanohalobium-evestigatum
PSIDITALMELDSCTRCGECVQWCPTYSASGQPGLAPRDKILRWRDYMNKSYGLRAKLFGPKEISEEELDEFSSDLYQCTTCGICETVCESGIDTINLWEGIRANLVKRGQGPYYFFKLVSENPYMPAENRTAWEDIEVKETADIVYYGGCTAEYKQTKLAVATARVLNKLGIDFAMLGEDELCCGSPLLRTGQSNIARDCTINVENIKAKGASKVLYACAGCYRTSIVDWPKLYGKPLPFEIVHITEFLADLIKQGKIKSINKTVTYHDPCHMGRHVTYDAPRYVLENIPGIKLIEMDRIKDYSRCCGAGGGMKAGIPDLALKVGEERIEDALETDADILSSACPFCKRNLADARDSVDDMEVEDVIVLVAEALGLEVEYFSGISDAMRITFVQVMILSVIAIGIFLYGMYLNIKKWGLGTTGYAQEPGGGGITVFPKTFAKKILKTLVLDIILQRRIIRISKFRWFMHISIFVGWMTLFLLSLLMFLIELLSLSGVNI-IRQMLQPWNDLFSYILLLGIGIAIFRRLFVKRESTIYDAVLLAGLTFIVITGFVAQGIRIGGI-PQMALFHAVVSLLFCIAYIPFSKYIHMIATPLTILANIEAE
>Methanohalophilus-mahii
PSITLTALMEIDSCTRCGECVEWCPTYDASGKPGLAPRDKILRWQEYMKKSYGLRARLFGPKQVPEEEIDQFKEDVYGCTTCAMCATVCESGINTVELWEAMRANLVKRGNGPVMFVKLIGENPYMDPKERLSWDDVKIEDKADILYFGGCTAELRQKKLAFATARVLNHLDIPFTMLGEDEQCCNSALVRTGQYDISRKSARNVDGIKAKGATKVLFACAGCYRTALVDWPRLLGEELPFEVIHITEYLDKLIDEGKIQPFDQTVTYHDPCHLGRHVVFEPPRKVLRSIPGLNFVEMDRIKDNQRCCGAGGGVKAGIPDLALGVAETRVEDALAKNPDILSSACPFCKRNLSDGRDSVKDLEVEDVIVLTAEALGIDLSYYSGISDAMRITFVQVMILATIAIVIFLYGMYINLKKWGLGAEGYGQKPSKGSIFTFPKTLSEDIIVTLVLDILLQRRIMRRSPLRWFMHITIFVGWMTLFLLSLLMFLVELLHMAHLGIGFREFLGPINDLFSYILLTGIIIAIARRLFIPREATIYDSILLGGLTLITVTGFIADGIRNGGI-PPAALFHVIISLLFCIAYIPYSKYIHMIATPLTILANKGGE
>Methanohalophilus-sp-RSK
PSITLTALMEIDSCTRCGECVQWCPTYDASGKPGLAPRDKILRWQEYMKKSYGLRARLFGPKQVPEEEIEQFKEDVYGCTTCAMCATVCESGINTVELWEAMRANLVKRGNGPVMFVKLIGENPYMDPKERISWDDVKIEDKADILYFGGCTAELRQKKLAFATARVLNHLDIPFTMLGEDEQCCNSALVRTGQYDISRKSARNVDGIKAKGATKVLFACAGCYRTALVDWPRLLGEELPFEIIHITEYLDKLIDEGKIQPFDKTITYHDPCHLGRHVVFEPPRKVLRSIPGLNFVEMDRIKDNQRCCGAGGGVKAGIPDLALGVAETRVEDALAKNPDILSSACPFCKRNLCDGRDSVKNLEVEDIIVLTAEALGIDLSYYAGISDAMRITFVQVMILATIAIVIFLYGMYINLKKWGLGAESYGQKPSKGSIFTFPKTLSEDIIVTLVLDILLQRRIMRRSPLRWFMHITIFVGWMALFIMSLLMFLVELLHMAHLGIGFREFLSPINDLFSYILLTGIIIAIARRLFIPREATIYDSILLGGLTLITVTGFISDGIRNGGL-PPAALFHVIISLLFCIAYIPYSKYIHMIASPLTILANKGGE
>Methanohalophilus-sp-T328-1
PSITLTALMEIDSCTRCGECVQWCPTYDASGKPGLAPRDKILRWQEYMKKSYGLRARLFGPKQIPEEEIEQFKEDVYGCTTCAMCATVCESGINTVELWEAMRANLVKRGNGPVMFVKLIGENPYMDPKERLSWDDVKIEDKADILYFGGCTAELRQKKLAFATARVLNRLDIPFTMLGEDEQCCNSALVRTGQYDIARKSARNVDGIKAKGATKVLFACAGCYRTALVDWPRLLGEELPFEVIHITEYLDKLIDEGKIQPFDKTVTYHDPCHLGRHVVFEPPRKVLRSIPGLNFVEMDRIKDNQRCCGAGGGVKAGIPDLALGVAETRVEDALAKNPDILSSACPFCKRNLCDGRDSVKNLEVEDIIVLTAEALGIDLSYYAGISDAMRITFVQVMILAIIAIVIFLYGMYINLKKWGLGAEGYGQKPSKGSIFTLPKTLSEDIIVTLVLDILLQRRIMRRSPLRWFMHITIFVGWMTLFLLSLLMFLVELLHMAHLGIGFREFLGPINDLFSYILLTGIIIAIARRLFIPREATIYDSILLGGLTLITVTGFIADGIRNGGI-PPAALFHVIISLLFCIAYIPYSKYIHMIATPLTILANKGGE
>Methanolobus-psychrophilus
PSVDLTAIMELDSCSRCGECVNWCPTYDASAQPGLAPRDKILRWREFMNKSYGLRARLFGPKEIPEEDIEKFKDDVYKCTTCGMCATVCESAINTVELWESMRANLVKRGNGPYMFIKLIAENPYMNNADRVNWKDIKVEDKAEVLYFGGCTAELKQRKLALATARVLNKLGIKFTMLGENEICCGSALIRTGQYDTAKVNAQNIDNIKAKGAKTVLYACAGCYRASLIDWPRLTGKKLPFKVVHITQFLQDLIEKGDIKSIDKKVTYHDPCHLGRHVVFEPPRAVLKSIPGIEFIEMERIEENQRCCGAGGGVKAGVPDLAMGVAKTRVEDALETEADLLSSACPFCKRNLSDGRDALGQLEVEDVVVLVAEAMGIDLSYYSGVSDALRLTFVQVMIMANLSIGIFIIGMYINLKKWGMGSTGYGKEPS-GSIFAFPRMLSEHVLETFVLDIVFQRRILRRSPLRWFMHFTIFFGWMALFVLSLAMFAVEMVHIAAEAMGLRDMLAVPNDIFSYILLTGIIIAIYRRLFVARESTIYDSILLIGLTVITISGFVADGIRTGGIEPPMALFHVVISLLFCIAYIPFSKYIHMIAIPLALLANKGGE
>Methanolobus-tindarius
AGVTVTFMMLISFL--------------------------------------AMGIFVVG-----------------------------------------MYINLKKWGMAPSVLETFVLDFQRRLRRSPLRW----------FTIFVGWMTLFAMSGAMFAV-EMIHLIGEKVGYAHIPETFRESYILLIGIIAIYRRLFVKV-REATIAYDSILLI--------------------GLTIITISGFVADGIRTGRLPPM---ALFHVVISL----LF-----CIAYIPFSKYIHV---------------IAIPLALLANKGGE-----------------------------------------------------YFAGVTDALRVTFVQMMLISFLAMGIFVVGMYINLKKWGMGSTGYGAAPS-KSIMAFPKMLNEHVLETFVLDILFQRRILRRSPLRWFMHFTIFVGWMTLFAMSGAMFAVEMIHLIGEKVGFRELLAVPNDVFSYILLIGIIIAIYRRLFVTREATIYDSILLIGLTIITISGFVADGIRTGGI-PPMALFHVVISLLFCIAYIPFSKYIHVIAIPLALLANKGGE
>Methanomethylovorans-hollandica
AGISVTFMMLLSII--------------------------------------AFAIFIVG-----------------------------------------MYINLKKWGMTPSVLETLVLDFQRRLRRSKIRW----------ITIFVGWMVLFAMSGAMFFV-EMTHMIGEKIGFAENPEVFRESYILFIGVVAIYRRLFVKA-REATIAYDSVLLI--------------------GLAVITISGFIADGIRTGRFPPA---SLFHVVISL----LF-----CIAYIPFSKYIHM---------------IAIPLTLLANKGGE-----------------------------------------------------YFAGISDALRVTFVQMMLLSIIAFAIFIVGMYINLKKWGMGSTGYGQTPS-KSIWAFPKMLSQHVLETLVLDILFQRRILRRSKIRWFMHITIFVGWMVLFAMSGAMFFVEMTHMIGEKIGFRELLAVPNDIFSYILFIGVVIAIYRRLFVAREATIYDSVLLIGLAVITISGFIADGIRTGGI-PPASLFHVVISLLFCIAYIPFSKYIHMIAIPLTLLANKGGE
>Methanonatronarchaeia-archaeon-Mnatro-ASL
PNINLEAIMELDACTRCGECEDICPTKDATDDIDVAPRSKINRWRKFINRNYGLKAKLFGPDPVEPDEIEKFRDDLYTCTTCGSCKEVCPVNIDTVELWESLRQNLVLAGEGPYKFSEILEKNPYMEKEERVNWEDIAIEEEAEIAYFTGCTASLRMRTVAAAAMRILNDLDIPFTYLGEDEECCGSVLLRTGQYRIVRKMTENVQRLKDRGVKKVLFSCAGCFRTALLDWEEVLGEEIDLQFVHISQFLADVIREGDIEDWDMTVTYHDPCHLRLDLIFEDPRYVYESIPGIDLVEMERSHNLSRCCGAGGGVKAGIPEVAGNSAETRCRDALETGADMVSSACPFCRLNLGDGIKSLMRLDAEDLVIITAKAMGLKTTFYSG------VSFLAIMTAAMITVFIFGAALLWKFNIYGKGSREWMGDAEETGIKNFLKSFDAKGIKNILVNGLLQKRLFNRSKTRWVMHMSIFWGFMALFLLSIYLLLYEIITYYILGWDERSSLVTWGNLFGIILMIGLIMAVVNRFVGEKRLSTYDWGPLLFLIIVNITGFLAQFAREEGG-VELALGHGVISLLF-LAILPFTKFMHFFAVPLTQMANYGEE
>Methanonatronarchaeum-thermophilum-strain-AMET1
PNINLEAIMELDACTRCGECEDICPTRDATDDIDVAPRSKIDRWRQYINRNYGLKAKLFGPKPVEPEEIEKFRDDLYTCTTCGSCKEVCPVNIDTVELWESLRQNLVLAGEGPYKFSEILEKNPYMEKEERVNWEDIAIEEEAEIAYFTGCTASLRMRTVAAAAMRILNDLEIPFTYLGEDEECCGSVLLRTGQYRIVRKMTENVQRLKDRGVKKVLFSCAGCFRTALLDWEEVIGEEIDLQFVHISQFLADVIREGDIEDWDMTVTYHDPCHLRLDLIFEDPRYVYESIPGINLVEMERSHNLSRCCGAGGGVKAGIPEVAGNSAETRCRDALETGADMVSSACPFCRLNLGDGIKSLMRLEAEDLVIITAKAMGLKTTFYSG------VSFLAIMAVAMLTVFIFGAGLLWKFNIYGKGSREWMGDAEEPGIKNFFKSFEAKGIKNILLNGLLQLRLFKRSKLRWTMHMSIFWGFMALFLLSIYLLLYEIITYYILGWSERESLAIWGNLFGIILMVGLVMAVLNRFFGEKRMSTYDWGPLVLLIIVNITGFMAQFARETGG-TEIALGHGVISLLF-LAILPFTKFIHFFTVPLTQMANYGEE
>Methanoperedens-nitroreducens1
PAISLTPLMEYDACTRCGECVKYCPAYNARDKQAIEPRDKILRWRDFVTRSYGWRAKLFGPASIPEEEIKKFTDDLYNCTTCGMCGTVCCAGIDTIELWESTRANLVKHGTGPYLFPKLIGDNPYLQQKDRLVWPDIKIAEKSDLAYFIGCTAGYNQQVLCVNTARILNKLDVPFMVLGEDEWCCASALIRTGQQDVPKQTALNIEALKARGAKRVVFACAGCFRAAKIDWPRAYGKALPFETIHMSQLLAEQLDAGKIKSFDKTVTYHDPCHLGRHVVFEEPRKVLKSMPGVKLIEMERNRHEQRCCGAGGGVKAGIPDLALNIAKDRVNDARATGAEVLISTCPFCRRNLIDGRDELKEMRVDDLVVLSAHLMGLSTDFGKTVFDALFIDYRIMVVVAIISIILFLVGIYMQLDKWGRGVPEGATKPV--GAWGTLKLMFEKALGIIALDVFLQRRIWRRRKTEWLMHMLIFWGWMGLFILTVAAAGAEFYGPFVKGTDFWRTLELPNNVFGYILLAGIVIAIVRRVAFASARDTVDWIALAGLSIIIITGFWAQGLRVSMLVNPLVLFHEVFSLLF-IAYLPFSKLFHMFVTPLVIMINKGGY
>Methanoperedens-nitroreducens2
PAISLTPLMEFDACTRCGECVKYCPTYNARDKQAIEPRDKILRWRDFVTRSYGWRAKLFGPASIPEEEIKKFTDDLYNCTTCGMCGTVCCAGIDTIELWESTRANLVKHGTGPYLFPKLIGDNPYLQQKDRLVWPDIKIAEKSDLAYFIGCTAGYNQQVLCVSTARILNKLDVPFMVLGEDEWCCASALIRTGQQDVPKQAALNIEALKARGAKRVVFACAGCFRAAKIDWPRAYGKALPFETIHMSQLLAEQLDAGKIKSFDKTITYHDPCHLGRHVVFEEPRKVLKSMPGVKLIEMERNRHEQRCCGAGGGVKAGIPDLALNVAKDRVNDARATGAEALISACPFCRRNLIDGRDELKEMRVDDLVVLSAHLMGLSTDFGKTVFDVLFIDYRIMVVVAIISIILFLAGIYMQLDKWGRGVPEGATKPA--GAWGTLKLMFEKALGIIVLDVFLQRRIWRRRKTEWLMHMLIFWGWVGLFILTVAAAGAEFYGPFVKGTDFWKTLELPNNIFSYMLVGGIAIAIVRRIFLAPARFTVDWIALAGLSIVIITGFWAQGLRMNMLVNPVVLFHEVFTLLFCVAYLPFSKLFHMFVTPLVIMINKGGY
>Methanosaeta-concilii
KPLMMISLLEVDGCNRCQECMKWCPTFAVRPDPGITPMYKNARWRELMAKNHSLRAKIFGGKPLEEDEMKLFTEDVYYCTTCGVCGTVCEAGIKTVDLWEAMRPNLVARGDGPYFFPKLVKANPYQKQEDRLCWKDAKVDESGEIVYFAGCTAAYRQQALGVATVRILNKLNADFAMLGKDEWCCASAMVRTGQREVMAEHAVNVDALKDAGAKTVLFACAGCIRNSTVDWPRWYEGYIPYKNVPLSVFLREKLRKGEVIPLNYTVTYHDPCHNGRHLAFEASRECLESIPGLKFKDMLRNRELQRCCGAGGGVKAGIPDLALDMAKARVMDGEEVKADVISSTCPFCRRNIMDGRNDAKSIKVLDVVELMAASMGLDMTFY-----TLGLTFELVILLTVIVLAVWIYGIYFNFKKWGLGSTGYHDPL-RRSFWLFLATWFKDFLRTVVLDVLLLRRTLARSPVRWVMHMSMFYGFLALAALSGLGLMLDIVEHFNLGFAVKGMMALPFDVFGYLLLFGSTIAISRRILIKRDNTSYDALLIGAVFLITVTGFYAEWMRGNMFEPHFALIHTLLALGLFALILPWSKYIHVIATPMTLIANRGGE
>Methanosaeta-harundinacea
KPLVLMSFMELDGCTRCQECMKWCPTFDVRQDPGITPMYKIAKFRELLGSQDGLRAKLFGSKPLNEDEINIWKDDTYMCTTCGVCGTVCESGINTVELWEAMRPNLVARGNGPYFFPGLLGKNPFQKQSERLCWEDATVLESEKIAYFAGCTAAYRQQALGVATVRLMNSLDIPFCMLGEDEWCCASALIRTGQRPVMRDHAVNVDALKERGVETVLFACAGCLRAATIDWPRWYEGYIPYKTMPLSAYLREKVRSGDVRPLDFKVTYHDPCHNGRHLSFEAPRDILKSIPGVQFQDMTRSREFQRCCGAGGGVKAGIPDLALDCAKARLDDADLIAADIIASTCPFCRRNIMDGRAALTDVKIVDVVEMMAAAMGLDTTFY-----TLGLTYWRVIALTVLVLGVWIYGLYFMFKKWGMGSTGYQDEL-RHSFWLFIATWFKDFVKTLVLDILLLRRTLRRSPVRWVMHMTIFYGFITLAALSGFGLLLDTIIHFNIGYAIFDMMALPFDIFGYMLLLGSTIGVGRRIILRRARTSYDAVLLGGVFLITITGFYAQWMRGNAFAPHFALVHTILALALFAIILPWSKYQHLIAAPMTILANRGGE
>Methanosalsum-zhilinae
SGLAITFMMTISTI--------------------------------------AILIFIYG-----------------------------------------MYLNLKKWGYEPSLWKVLILDLQRRWRKHPVRW----------ITIFVGWMALFALSLGMFLV-ELIYLAGFNI----SPEAVRESVMLTIGILAIFRRVFVKI-RESTIAYDSILLF--------------------GLAFVVFTGFLANGARIGEWPPL---ALFHSVISL----LI-----CIAFIPFSKYIHV---------------IATPLAIIANKGGE-----------------------------------------------------YFSGLAPDMKITFGWMMTISTIAILIFIYGMYLNLKKWGYGSEGYGMEPSNGSVLTFLKTFSQKLWKVLILDILLQRRIWRKHPVRWFMHITIFVGWMALFALSLGMFLVELIYLAGFNI-VREMVQLPAHWFSVMLTIGILIAIFRRVFVPRESTIYDSILLFGLAFVVFTGFLANGARIGGI-PPLALFHSVISLLICIAFIPFSKYIHVIATPLAIIANKGGE
>Methanosarcina-acetivorans
SGLTLTFIMILSTI--------------------------------------AIVVFLYG-----------------------------------------MILNFQKWGAEPQILEVLILDFQRRLKRSPLRW----------FTIFAGWMTLFALSGLMFAV-EMTEKFGIELPF--TPAEFREGYILLIGVLALVRRIVVDV-REASIMYDWILIG--------------------GVFLVTISGFVADGIRTGIIPPA---ALFHSVISL----FF-----CIAYIPYSKYIHV---------------IATPLAILANKGGE-----------------------------------------------------YFSGLTDALRLTFVQIMILSTIAIVVFLYGMILNFQKWGAGVTGYALEPQKGSAIRFLKTWVEEILEVLILDILFQRRILKRSPLRWFMHFTIFAGWMTLFALSGLMFAVEMTEKFGIELPFREFLSIPNYIFGYILLIGVLIALVRRIVVSREASIYDWILIGGVFLVTISGFVADGIRTGGL-PPAALFHSVISLFFCIAYIPYSKYIHVIATPLAILANKGGE
>Methanosarcina-barkeri
PSIDVTALMELDSCVRCGECVKWCPTYAASGEPGLAPRDKILRWRQYMNKSYGFKAKIFGPEEIPQSELEQFKDDVYGCTTCGVCATVCEAGINTVELWEALRTNLVKKGIGPYTIPKLIKQNAYMDQKDRLAWTDVKIADKADILYFTGCTAGYKQLSLAFATSRVLNKLGIKFSMLGEEEWCCGSNPIRTGQIDVAREAARNVEAIQKKGAKKVLFACAGCFRAAKVDWPRLLGKELPFEVIHITQFLADLIKEDKIKPINKTVTYHDPCHLGRHVVFNAPRFVLSHIPGVKFVEMERSKEFQRCCGAGGGVKAGMPDLAVAIGEARVKDALETDADILSSACPFCKRNLSDGRDSLKDIVVEDVIELVAEALGLSTT----------MTFVQIMIFSTIAILIFLYGLIGNFQKWGAGVTGYGLEPQKGSAITFLKTWTAEILEVLILDIVFQRRILKRSPFRWFMHIFIFGGWMTLFALSGMMFAVEMTEKIGIELPFRDFLSIPNYIFGYILLIGVLIALVRRLFVSREASIYDWVLIGVVFLVTISGFIADGIRTGGL-PPAALFHSIISLLFCIAFIPYSKYIHVIAIPLALLANKGGE
>Methanosarcina-barkeri-CM1
PSIDLTALMELDACVRCGECVKWCPTYAASGGPGLAPRDKILRWRQYMNKSYGIKAKLFGPQEVPQSELEEFKDDVHGCTTCGVCATVCEAGINTVELWEAIRTNLVTKGIGPYAFPKLTGQNPYMDQKDRLAWPDVKIEDKADIVYFTGCTAGYNQLALAFATSRVLNKLGIKFTMLGEEEWCCGSALIRTGQIDVARELARNVEALQKKGAKKVLFACAGCFRAAKIDWPRLLGTELPFEVVHITQFLADLIKADKIKPINKTITYHDPCHLGRHVVFNAPRFVLSNIPGVKFVEMDRSREFQRCCGAGGGVKAGMPDLALSMGEARVKDALETNADILSSACPFCKRNLSDGRDALKDIVVEDIIELVAEALGLSTSYFSGLSDALRMTFVQIMIFSAIAFVIFLYGLISDFQKWGTGVTGYALEPQKGSAITFLKTWTAEILSILILDILFQRRILKRSPFRWVMHLFIFGGWMTLFALSGMMFAVEMIEKIGIALPFRDMLSIPNYIFGYILLIGVLVALVRRLFVSREASIYDWVLIGIVFLVTISGFIADGIRTGGL-PPAALFHSIFSLIFCIAFIPYSKYIHVIAIPLALLANKGGE
>Methanosarcina-barkeri-str-Fusaro
SGLSMTFIMIFSTI--------------------------------------AIVIFLYG-----------------------------------------LISNFQKWGTEPQILEILILDFQRRLKRSPFRW----------LFIFGGWMTLFALSGMMFAV-EMTEKIGIALPF--TPAEFRDGYILLIGVLALVRRLFVEV-REASIMYDWVLIG--------------------IVFLVTISGFIADGIRTGFIPPA---ALFHSIFSL----LF-----CIAFIPYSKYIHI---------------IAIPLALLANKGGE-----------------------------------------------------YFSGLSDVLRMTFVQIMIFSTIAIVIFLYGLISNFQKWGTGVTGYALEPQKGSAITFLKTWTAEILEILILDILFQRRILKRSPFRWVMHLFIFGGWMTLFALSGMMFAVEMTEKIGIALPFRDFLSIPNYIFGYILLIGVLVALVRRLFVSREASIYDWVLIGIVFLVTISGFIADGIRTGGL-PPAALFHSIFSLLFCIAFIPYSKYIHIIAIPLALLANKGGE
>Methanosarcina-horonobensis
PSIDLTALMELDSCTRCGECVKWCPTYAASGQPGLAPRDKILRWRQYMNKSYGIKAKLFGPTEIPQSELEEFKDDVHGCTTCGICATVCESGINTVELWESLRTNLVKRGIGPYMFPKLIGQNPYLDQKDRLAWPDVKIADKANIVYFTGCTAGYKQLALALATSRVLNKLGIEFAMLGEDEWCCGSALIRTGQVDVPRETARNVEAIKAKGATKVLFACAGCFRAAKVDWPRLIGEELPFEVVHITEFLADLIKKDKVKSLDKTVTYHDPCHLGRHVVFDAPRFVLSHIPGVKFVEMDRVKEFQRCCGAGGGVKAGIPDLAVGVAESRVKDALATNADILSSACPFCKRNLMDGRDSLKNIEVEDVIVLVAQALGLSTEYFSGFSDALRITFVQIMILSTIAIVIFLYGMIGNLQKWGAGVTGYALEPQKGSAIRFLKTWKEEILEVLVLDVLFQRRILKRSPLRWFMHFTIFAGWMTLFALSGMMFAVEMTEKFGIELPFREFLSLPNYIFGYVLLIGVIIALVRRLFVSREASIYDWVLLGGVFIVTISGFIADGIRTGGL-PPAALFHSVISLFFCIAYIPYSKYIHVIATPLAILANKGGE
>Methanosarcina-lacustris
PSIDLTALMELDSCTRCGECVKWCPTYAASGQPGLAPRDKILRWKQFMDKSYGLKAKLFGPKEIPQSELEEFKDDLHGCSTCGICATVCESGINTVELWEALRTNLVKKGIGPFMFPKLIGKNPYLDQKDRLAWPDVKIADKANIVYFTGCTAGYKQLALAFATSRVLNKLGIEFTMLGEDEWCCGSALIRTGQVDVARKLARNVDAIKAKGATKVLYACAGCFRASKVDWPRLLGEELPFEVVHITEFLEDLIKKDKIKTIDKTVTYHDPCHLGRHVVYDAPRFVLEHIPGVKFVEMDRVREFQRCCGAGGGVKAGLPDLALSVAEARVKDALDTHADILSSACPFCKRNLMDGRDSLKDIEVEDIIVLVAQALGLSVEYFSGLSDTLRLTFVQIMIFSTIAIVIFLYGMILNFQKWGAGVTGYALEPQKGSAIRFLKTWVAEILEVLILDIMFQRRILKRSPLRWFMHFMIVAGWMSLFALSGLMFAVEMTEKFGIELPFRDFLSLPNYIFGYILLIGVIIAVVRRLVVSREATIYDWILLGGVFIVTISGFIADGIRTGGL-PPAALFHSIISLLFCIAYIPYSKYIHVIATPLAILANKGGE
>Methanosarcinales-archaeon-ANME-2c-GOS
PSLTFTTLMEIDACTRCGECLNWCPVYEEIQEMDFAPKNKFTGMREMINKGYGLRAKLFGPRQIPEDDVLKLKDEIYHCTTCGICGTVCEASINTVEVWESFRRNAVMHKRGPFGFVDLLASNVFKDQEDRLCWEDIEIKDKADVAYFTGCTAAYRMQRVGVATTRVLQALDIPFTMLGPEEWCCVSVLIRTGQLELAEEFVNNVNAMIDKGVKTVIYACAGCHRTSMIDWPKFYGGDLPFEILAISEYMDRLLNDGTLHPLKQRVTFHDSCHTGRHVVYDEPRRIYNMVPGMDFVEMARFRELQRCCGAGGGIKAGVSDLALKMAQKRVADAELVNADIITSTCPFCRRNIMDGMNAMDKMIFKDQQEILAEAMGLDLTYYSGLSVDNTLTFQVALVIGFLAVIACAAGILFQMSKWGYGSAGYGKNGQGGSIGAFLKLFFSKVLTTFVMDILLQRRILKRSVLRWVMHITIFWGWIMLFLFSMGIFVVELLSKAGIHAENFPLIVTLNSVFGYVLLVGVLIAIARRLFIKRDGNTYDTFLIWGLFVIVITGFISEGIRYAGI-PPAALFHVVISLLFCVAMIPFTKYIHIIATPLSILAKGGGE
>Methanosarcinales-archaeon-GoM-Arc1-GOS
PSMTFTALMELDACTRCNECLKWCPVYEEINTLAYSPRNRIMVLKDFINKGYGWRARLFGSRHVPEEDILKFKDELYHCTTCGACGSVCEAGIDTVELWESARANMVINERGPYVFLELLKSNVFADQKDRLCWEDIHVEDTAEVGYFTGCTAAYRMQKVGVATVRVLDALGIPFTMLGEEEWCCASVAVRTGQLSIAKEFVDNVNAAKKKGIKKMVYACAGCHRTSIIDWPKFYGGELPFKVYALSEYICELMDEGKLKSLDKVVTFHDSCHTGRHVIYEQPRRILELIPGIKLVEMERNRSYQRCCGAGGGIKAGVSDLALKLAQERVRDAEEVGAEMITCTCPFCRRNIMDGINAMDKVVFEDEMVLLAEAMGLDLTFGKTIWNMLFIDWRIMAVSAVVAVIVFLLGVYLQLKKWGEGSTAYGGPSQGGSVWAFLKTLREEVINILVMDVFLQRRTFKADKLRWFMHICLLYGWIGLAFLSMVTTSYEMYGVFV-ANDAWIMLEPMFDFLSYMLLIGIAIAIGRRLFGKRVASNTDWILIALLILVVASGFYAQYLRETMLTNSFTIFHEVFSLFAMVAYIPYSKFMHIIASPLAILASGGGK
>Methanosarcina-mazei
SGLSLTFIMILSAI--------------------------------------AVVIFLYG-----------------------------------------MIGNFQKWGAEPPILEVLILDFQRRLKRSPIRW----------FTIFAGWMSLFALSGLMFAV-EMTEKIGIELPF--TPAEFREGYILLIGVMAVVRRLFVEV-REASIMYDWVLLG--------------------GVFIVTISGFIADGIRTGIIPPA---ALFHSVISL----LF-----CIAYIPYSKYIHV---------------IATPLAILANKGGE-----------------------------------------------------YFSGLSDALRLTFVQIMILSAIAVVIFLYGMIGNFQKWGAGVTGYALEPPKGSAIRFLKTWRAEILEVLILDIFFQRRILKRSPIRWFMHFTIFAGWMSLFALSGLMFAVEMTEKIGIELPFREMLSLPNYIFGYILLIGVMIAVVRRLFVSREASIYDWVLLGGVFIVTISGFIADGIRTGGL-PPAALFHSVISLLFCIAYIPYSKYIHVIATPLAILANKGGE
>Methanosarcina-siciliae
PSIDLTGLMELDSCTRCGECVKWCPTYAASGQPGLAPRDKILRWRQYMNKSYGLKAKIFGPTEIPQSELEEFKDDVHGCTTCGICGTVCESGINTVELWEALRANLVKQGIGPYMFPKLVNQNPYLAPEDRLKWDDVKIAEKANILYFGGCTAELRQTKLAVATARVLNKLGIEFTMLGEEEWCCGSAMIRTGQADIARRVAANVEAIKAKGATKVLYACAGCFRASKVDWPRQIGEELPFEVVHITEFLADLIKKDKIKSIDKTVTYHDPCHLGRHVVYDAPRYVLEHIPGVKFVEMGRVKEFQRCCGAGGGVKAGIPDLALGVAESRVEDALATNADILSSACPFCKRNLQDGTASLKKLEVEDIIVLVAEALGLEVIYFSGLTDALRLTFVQIMILSTIAIVVFLYGMILNFQKWGAGVTGYALEPQKGSAIRFLKTWVEEILEILILDILFQRRILKRSPLRWFMHFTIFAGWMSLFALSGLMFAVEMIEKFGIELPFRDFLAIPNYIFGYILLIGVLIALVRRIVVSREASIYDWILIGGVFLVTISGFVADGIRTGGL-PPAALFHSVISLFFCIAYIPYSKYIHVIATPLAILANKGGE
>Methanosarcina-soligelidi
PSIDLTALMELDSCTRCGECVKWCPTYAASGQPGLAPRDKILRWRQFMNKSYGIKAKLFGPTEIPQSELEEFKDDVHGCTTCGICATVCESGINTVELWEALRTNLVKKGIGPFMFPKLIGQNPYMDQKDRLNWPDVKIEDKADIVYFTGCTAGYNQLALAYATSRVLNKLGVKFAMLGEEEWCCGSALIRTGQVDVPRQLARNVEAIKKKGAKKVLYACAGCFRASKVDWPRLLGEELPFEVVHVAEFLADLIKQDKIKSINKTVTYHDPCHLGRHVVFDAPRYVLSHIPGVKFVEMDRVKEFQRCCGAGGGVKAGIPDLALGVAESRVKDAVATDADILSSCCPFCKRNLMDGRDSLKDMVVEDVIELVAEALGLETKYFSGLSDALRLTFVQIMILSAIAVVIFLYGMIGNFQKWGAGVTGYALEPPKGSAIRFLKTWRAEILEVLILDIFFQRRILKRSPLRWFMHFTIFAGWMSLFALSGLMFAVEMTEKIGIELPFREMLSLPNYIFGYILLIGVMIAVVRRLFVSREASIYDWVLLGGVFIVTISGFIADGIRTGGL-PPAALFHSVISLLFCIAYIPYSKYIHVIATPLAILANKGGE
>Methanosarcina-thermophila
SGLSITFMMILSAI--------------------------------------AIVIFLYG-----------------------------------------MIITLQKWGSEPQILEILILDFQRRLKRSGLRW----------ILIFAGWMTLFALSGLMFSV-ELTHMIGIELPF--TPHMFREGYILLIGVLAIVRRLFVEV-REASIMYDWVLIG--------------------VVFLVTISGFLADGIRTGLIPPA---ALFHSVISL----LF-----CIAFIPYSKYIHI---------------IAIPLALLANKGGE-----------------------------------------------------YFSGLSDALRITFVQMMILSAIAIVIFLYGMIITLQKWGSGATGYALEPQRGSAITFLKTWTEKILEILILDILFQRRILKRSGLRWVMHILIFAGWMTLFALSGLMFSVELTHMIGIELPFREWLSIPNYIFGYILLIGVLIAIVRRLFVSREASIYDWVLIGVVFLVTISGFLADGIRTGGL-PPAALFHSVISLLFCIAFIPYSKYIHIIAIPLALLANKGGE
>Methanosarcina-vacuolata
PSIDLTALMELDACVRCGECVKWCPTYAASGGPGLAPRDKILRWRQYMNKSYGIKAKIFGPQEVPQSELEEFKDDVHGCTTCGVCATVCEAGINTVELWEAIRTNLVKKGIGPYAFPKLVGQNPYMDQKDRLAWPDVKIENKAEIVYFTGCTAGYNQLALAFATSRVLNKLGIKFTMLGEEEWCCGSALIRTGQVNVARELAKNVESLQKKGAKKVLFACAGCFRAAKIDWPRLLGKELPFEVIHITQFLADLIKEDKIKPINKTITYHDPCHLGRHVVFNAPRYVLSHIPGVKFVEMDRSKEFQRCCGAGGGVKAGIPDLAVAMGEARVKDALETNADILSSACPFCKRNLSDGRDALKDIVVEDIIELVAEALGLSTSYFSGLSDALRLTFVQVMIMATLAFVIFIYGLIVAFQKWGTGVTGYALEPQKGSAITFLKTWTEEILEILILDIVFQRRILKRSPFRWIMHLCIFGGWMTLFALSGLMFTVEITEKIGIELPFREWLSIPNYVFGYILLIGVLIAIVRRLFVSREASIYDWVLIGVIFIVTISGFLADGIRTGGL-PPAALFHSIFSLLFCIAFIPYSKYIHVIAIPLALLANKGGE
>Methanosphaerula-palustris
RKIWFSPMLELDACTRCQECVDACPVVRAGYP---GAMERIAGWRRLVTPKTRILSRLTGTPIVEDGEAALFS-SLFRCTSCGACSVVCESGIATVPLWESIMGAGREMGFDPA-MARTIIDSPYGPRADRVAWAGIPVADAAPVALFTGCTVAFRQPEIGQAALRILAKSGTEFCMV-QEESCCGSFLFRTGSSEEYAGTIRMIEDLRARGVRTLLVTCAGCLKTITVDWPRVYGKELPFVTMPFTAFVRELIRQKKIPTPHLRVVYHDPCHAGRHLAFEAPRDLLRAMPGVELLEYEKNRKNQVCCGAGGGTKTRDPELAIAIAKEKISAADRMDAGILASVCPFCRRNLEDTRVIVGSIEVLDLIQLVDRMMDSP--------HSLNLDY-MYWPLIVVSIIVCIAGTWLMAVSWGHGRPGR-----------FLSAWFRDFFRTLVLDVFLLRRVWNRSRRRWAVHMSIFWVFVILGAFTLASALAIVLALIDPGAGYLQKLSLPYSLLAYPLVLGSSVALARRVYVKRERTRHDYLILISVLLIGLSGMFAEWFSGFSLILVILMVHIYASFLLFIMLIPFTRFRHILATPLLLLARRGGD
>Methanothrix-sp-Ch96
--AFLTFVIALTVV--------------------------------------VLAIWLYG-----------------------------------------MYFNFKKWGIEPLFIRTLILDLLRRLRRSPVRW----------MAIFYGFVTLAALSGLGLFM-DIIEHFNI-LGMAHQAEMVKKGYLLLFGSTSILRRILLEV-RDATTGYDVVLIG--------------------GVFLITITGFYAEWMRGNAFPHF---ALIHTILAL----CL-----FAFILPWSRYLHV---------------IAAPMTILANRGGE-----------------------------------------------------FY-----TLGLTFSIVIALTVVVLAIWLYGMYFNFKKWGIGSTGYQEPL-AHSFWLFIATWFKDFIRTLILDVLLLRRTLRRSPVRWVMHMAIFYGFVTLAALSGLGLFMDIIEHFNIGMAVKKAMELPFDIFGYLLLFGSTISILRRILLKRDATTYDVVLIGGVFLITITGFYAEWMRGNVFAPHFALIHTILALCLFAFILPWSRYLHVIAAPMTILANRGGE
>Methanothrix-sp-MAG-11
-----MSLMELNACTRCKECMNWCPTYAVRPDPEITPMYKIAKFRELLDSQYGLRAKLFGPKPLHEDDINKYTEDTYYCTTCGVCGTVCESAILTVELWEAIRPNLVVRGNGPYFFPKLLKTNPYQKQEDRLCWKDAKVDESGKIAYFAGCTAAYRQQALGVATVRVLNALGVDFCMLGKDEWCCASALVRTGQRPVMKEHAVNIDALKDRGVETVLYACAGCLRAATIDWPRWYEGYIPYKNMPLSVFLRDKIREGAVRTVDYKVTYHDPCHNGRHLAFEAPRDVLQSIPGLKFIDMERSREFQRCCGAGGGVKAGIPDLALDCAVNRLRDAEQVGADIIASTCPFCRRNIMDGRNSVNPIKVLDVVELVAAAMGLDVTFY-----TLGLTFSIVIALTVVVLAIWLYGMYFNFKKWGIGSTGYQEPL-AHSFWLFIATWFKDFIRTLILDVLLLRRTLRRSPVRWVMHMAIFYGFVTLAALSGLGLFMDIIEHFNIGMAVKKAMELPFDIFGYLLLFGSTISILRRILLKRDATTYDVVLIGGVFLITITGFYAEWMRGNVFAPHFALIHTILALCLFAFILPWSRYLHVIAAPMTILANRGGE
>Methanothrix-sp-WOFA04
KPLMMMSLLEVDGCNRCQECMKWCPTFAVRPDPGITPMYKNARWRELMAKSQSLRAKIFGAKPLSDDEMKVFTEDTYSCTTCGVCGTVCEAGIKTVELWEAMRPNLVARGDGPVFFPKLIKGNPYQKQEERLCWNDIKVQESGDIVYFAGCTAAYRQQALGVATVRILDRLGVPFAMLGKDEWCCASALIRTGQRDVMAEHAVNVDALKDAGAKNVLFACAGCLRNAAIDWPMWYEGYIPYETMPLSVFLRDKIKAGEIIPLNYRFTYHDPCHNGRHLAFEAPRECVQSIPGVKFQEMVRNRALQRCCGAGGGVKAGIPDLALDCAKARVQDATEIQAEVIASTCPFCRLNLIDGRNAAQPIKMVDIVEMMAASMGLDMTFY-----TLGLTFELVILLTVIVLAVWIYGIYFNFKKWGLGSTGYHDPL-RRSFWLFLATWFKDFLRTVVLDVLLLRRTLARSPVRWVMHMSMFYGFLALATLSGLGLMLDIVEYFNLGFAVKEMLALPFDVFGYLLLFGSTIAISRRILIKRDNTSYDALLIGAVFLITVTGFYAEWMRGNMFEPHFALIHTLLALGLFALILPWSKYIHVIATPMTLIANRGGE
>Methermicoccus-shengliensis
---------TLSFA--------------------------------------FVGIFLVG-----------------------------------------LYVQLKKYGLGPGLVKTLVLELQTRLRRSPLRW----------LFIFWGWTMLLVFSLLVFLF-EIISLGIEHLGMEPTSEWWRDGYMLLIGITAAVRRIVDKT-RAMTEMYDVVLLG--------------------GLIIITLTGFLAEWFRGGALPSAQAMALFHALISL----AF-----CVALIPFTKYIHI---------------IAAPLVILATPTEEEEREHA---------------------------------------------------------------MTLSFAFVGIFLVGLYVQLKKYGLGASEYGGPG-KNSIIWFIATIFSRLVKTLVLELGLQTRILRRSPLRWVMHLFIFWGWTMLLVFSLLVFLFEIISLGIEHLGRDAVLAIPNDLFGYMLLIGITIAAVRRIVDARAMTEYDVVLLGGLIIITLTGFLAEWFRGGDAFQAMALFHALISLAFCVALIPFTKYIHIIAAPLVILATPTEE
>Pyrobaculum-ferrireducens-1860
KVLHLTLKMAVEVCVHCGVCLDNCPTYVRTRDIFNSPVGRAELLRAVLKADSKIFGRLVGAEKLTEEHLEKIYTYYYQCLECRKCAYACPFGIDQADITRLVRDVMYEAGV---AVIKSITFGEIKEKKVEVEY----RDDQGKMLKYRGDSADFTNIETLKGYMLFLHLMGVKFAFSTEMAELANFGLFAS---RHMKFIGQAVNAALRLGVKYVIAGCGHGWRAFKNYTGPEL-EKHGIKTMHIFHLVIDAIKNGRLPDANVVYTFQDSCNYARGGLTEEPRFIIRHVVK-KYVESPNNREKTWCCGGGGGLLTELLPLRIQYAKNWYEDALKAGANHVVRACAICKAQLSHTIPHLNEITYSGLMDLVYRAIVV----------MDPLTVFIYGALPYISLLLLVGGVIYRFAGWLSAGGLTG-----------LYSVYTWRFGEVLKRIFLLYTLTMSDRLLLVGSFLFHWGIWIALLGH-ASMIIPP----EQGMSHKAIATYVGGAAGVVSLIGLVLLLIRRVARSRRLSFDDWFALVLLLALVAVGNYQTLVLHPLAGDPVTKLHVFLALVF-IGYVPLGKLIHPFSFLAMPTLWKSPT
>tdp10
--------MQLDSCTRCGNCVKWCPAVEELGDLNLSPAKKITLLRNAPK------------SNVKEDFIEEAKRAFYSCTVCGACSAVCGSLIDTPELWEEIRTGLVEQGIGPYGFLSRIKSNPYDDPNARLNWKDVEVAKKADLGLFVGCTQSYRQQKYASLTAKLLQKLGIKFTLLGNDEWCCGSPLLRTGQTEIIRDLVKNVDAFKEKEVKRVIYSCAGCFRTSLIDWPKYY--EMPFEVIHITQFLAELVNRNYFAPLEKVVTYHDPCHLGRHIIYDAPRIILNAIPKLKLVEMERSKEIARCCGAGGGVKAGLPDLALKMSTKRLKDAISTGAPTLVTSCPFCLTNFRDALNEAKDLEILDLTELIANQLGIT--------AEDAFYIIVMGIMPYIAATIFTGGLIYRIAIWLKSGQKSQ-----------LANPIIELFKGLILEIFFLRKVYKGSRKLWLVTWPTHIAILGMLIGH-SRLVAELTPIWNANMTIEFFSGLSGSIVGVIMITGLTILLLRRMVVKRAISVDDYVLLVLLLIIGIFGMTMRLIPEALAFNPYFAMHLLIVEIF-MIYFPFSKLIHVINITVSAVIKGISK
>TDP8
----------MDSCTRCGNCVKWCPAVEELGDLNLSPAKKITLLRNAPK------------SNVKEDFIEEAKRAFYSCTVCGACSAVCGSLIDTPELWEEIRTGLVEQGIGPYGFLSRIKSNPYDDPNARLNWKDVEVAKKADLGLFVGCTQSYRQQKYASLTAKLLQKLGIKFTLLGNDEWCCGSPLLRTGQTEIIRDLVKNVDAFKEKEVKRVIYSCAGCFRTSLIDWPKYY--EMPFEVIHITQFLAELVNRNYFAPLEKVVTYHDPCHLGRHIIYDAPRIILNAIPKLKLVEMERSKEIARCCGAGGGVKAGLPDLALKMSTKRLKDAISTGAPTLVTSCPFCLTNFRDALNEAKDLEILDLTELIANQLGIT--------AEDAFYIIVMGIMPYIAATIFTGGLIYRIAIWLKSGQKSQ-----------LANPIIELFKGLILEIFFLRKVYKGSRKLWLVTWPTHIAILGMLIGH-SRLVAELTPIWNANMTIEFFSGLSGSIVGVIMITGLTILLLRRMVVKRAISVDDYVLLVLLLIIGIFGMTMRLIPEALAFNPYFAMHLLIVEIF-MIYFPFSKLIHVINITVSAVIKGISK
>Thermofilaceae-archaeon-S146-85-esom
---MLNILYYLDICARCGACSDACHFYVTTKEPPHAPAYRMELLRRIYRRQYKIFTKLFKTNGVGSEFLEEFKKAAFECTGCRRCTVFCPFGIDMGAFVGLMRSMLYRAGRGNETFAETIRNERLRETGDPSFK----VGVKGARILYVAL----AGEHSIIPAAKIFNKVGENWTLSLFEASNYG---YFTGNIEKAKKIAEIVNEAKHLGVKTIVISCGHAYRVFKHLVPTWFS-GFNFEVKSIVELVADYVREGKLGKVVEPITYHDPCQLARNGVIEEPRMLLKLVAK-DYRELTPSGEKNWCCGGGGGLVAELYELRMKAGKAKAEQIRRSGARIVATACENCKLQLNDLNRYYNGLKITGVIDLVAEAI------------MDPLKYFLLYISPYITVVIFLSGLLYRLYKWITATNGPLAPIY-----------ASKKISEYLVKVATFRPLFEVNKKLWFSSWIFHLGLFLLLFGH-FRLVTEFTFLWSIGISIANFALISGGLAGLMFMLPQLYLLYRR-FTPRKLSVEDYFAISLMLALALTGNYMRFFEHILTFSPAFLAHYVLAQLM-LVYFPFGKLFHTLGAFVTNAVPMINP
>Unclassified-Crenarchaetoa-JZ-2-bin-220
IGNILRPKVQLDSCTRCGVCVKWCPAVEELGELVFSPVMKMDLLRKASK------------SKPTENLIEEAKRAFYACTVCGACSSVCGSLIDTPELWESIRTGLVELGIGPYGYEPRVKSNPYDAPNARLNWNDVKVAGKADLGLYIGCTQSYRQQKYAILTARLLQKLGIKFTLLGNEEWCCGSPLLRTGQEELVPSLVKNVDAFKERGVRRVVYTCAGCFRTSLIDWPKYY--GVPFEVNHVTQLMAELINKNYINPFTKVVTYHDPCHLGRHIIYDEPRLVLTEIPKIDFIEMKRSKETARCCGAGGGVKAGMPDLALKMSLRRLKDTMDTGASALVTSCPFCLLNFKDGIKEAKGLEVFDLTELIASQLGIT--------LADLFYLFVMGIMPYVSATIFFGGIIYRIADWFRSDQKSQSLEFPSSIASYVGYKIPRLVKGIILEIFFLRRVYRGSFKLWLITWPTHIALLGMLIGH-ARLAIEFTPIWDAHFTIEAFSGLTGSIVGVIFIGGITILLLRRIFVKRKISIGDYFLLILLLVKGFLGMTMRFIPEALALNPYFALHLFVVEVL-LIYLPFSKLIHIISLTITQVVRGISK
>Z01_45-50.bin140
RSLLLKPRMQFDACTKCGLCVKWCPAVEELEDTVVSPAKKIQLLRKASKK-----------KNLTESEIEELKRIFYACSECGACAAVCGSLIDTPELWEEIRTEFVEQGIGPFGFLIRVKENPYNDPIKRLDWEDIKVAEKADLGIFVGCTQSYRQQRYLILTLRLLHKLGIKFTLIGNDEWCCGSPLLRTGQTEKIRDLVKNVDAFKEKGVKRVVYACAGCYRTSLIDWPKYY--EVPFEVTHITQYLAELVNRDYFAPLEKVVTYHDPCHLGRHIIYDAPRTVLKAIPKLKLVEMKRSKETARCCGAGGGVKAGMPDLALKMSIKRLKDATSTGANTLVTSCPFCLINFKDAQKETKDLEILDLVELLANQLSISAN------LIDTFYVFLMTILPYIALATLFSGLIYRGANWLRSRQKSQ----------FIMPKTPTFIKGMILEVFFLRKVYRGSFKLWLISWPTHMAILGMFFGH-LRLFTELMPIWELNMTIKAFSALSGSIVGMIFVVGFALLFIRRIVIKREISTDDYLVLVLILSAGLFGMGMRLIPEGLTFNPYFTLHALFNYML-LIYIPFSKLVHIFTVPITETIKDVF-
>Z01_95-100.bin32
RSLLLKPRMQFDACTKCGLCVKWCPAVEELEDTVVSPAKKIQLLRKASKK-----------KNLTESEIEELKRIFYACSECGACAAVCGSLIDTPELWEEIRTEFVEQGIGPFGFLIRVKENPYNDPIKRLDWEDIKVAEKADLGIFVGCTQSYRQQRYLILTLRLLHKLGIKFTLIGNDEWCCGSPLLRTGQTEKIRDLVKNVDAFKEKGVKRVVYACAGCYRTSLIDWPKYY--EVPFEVTHITQYLAELVNRGYFAPLEKVVTYHDPCHLGRHIIYDAPRTVLKAIPKLKLVEMKRSKETARCCGAGGGVKAGMPDLALKMSIKRLKDATSTGADTLVTSCPFCLINFKDAQKETKDLEILDLVELLANQLSISAN------LIDTFYVFLMTILPYIALATLFSGLIYRGANWLRSRQKSQ----------FIMPKTPTFIKGMILEVFFLRKVYRGSFKLWLISWPTHMAILGMFFGH-LRLFTELMPIWELNMTIKAFSALSGSIVGMIFVVGFALLFIRRIVIKREISTDDYLVLVLILSAGLFGMGMRLIPEGLTFNPYFTLHALFNYML-LIYIPFSKLVHIFTVPITETIKDVF-
>Z02_45-50.bin213
RSLLLKPRMQFDACTKCGLCVKWCPAVEELEDTVVSPAKKIQLLRKASKK-----------KNLTESEIEELKRIFYACSECGACAAVCGSLIDTPELWEEIRTEFVEQGIGPFGFLIRVKENPYNDPIKRLDWEDIKVAEKADLGIFVGCTQSYRQQRYLILTLRLLHKLGIKFTLIGNDEWCCGSPLLRTGQTEKIRDLVKNVDAFKEKGVKRVVYACAGCYRTSLIDWPKYY--EVPFEVTHITQYLAELVNRDYFAPLEKVVTYHDPCHLGRHIIYDAPRTVLKAIPKLKLVEMKRSKETARCCGAGGGVKAGMPDLALKMSIKRLKDATSTGANTLVTSCPFCLINFKDAQKETKDLEILDLVELLANQLSISAN------LIDTFYVFLMTILPYIALATLFSGLIYRGANWLRSRQKSQ----------FIMPKTPTFIKGMILEVFFLRKVYRGSFKLWLISWPTHMAILGMFFGH-LRLFTELMPIWELNMTIKAFSALSGSIVGMIFVVGFALLFIRRIVIKREISTDDYLVLVLILSAGLFGMGMRLIPEGLTFNPYFTLHALFNYML-LIYIPFSKLVHIFTVPITETIKDVF-
>Z02_45-50.bin216
VSFLLKPRMQFDSCTKCGLCVGWCPAVEELGDIAVSPAKKIQLLKKALKK-----------RKLTESEIDELNRVFYACSECGSCSAVCGSLIDTPELWEEIRTEFVERGIGPFGFLTRVRENPYNDPNKRLDWEDIQVEEKAELGVYLGCTQSYRQQKYAIQNLRLFNKLGIKFTLLGNNEWCCGSPLLRTGQTEIMYDLVKNINAFKEKGVKRVLYTCAGCYRTSLIDWPKYH--KVPFEVMHISKYLAELVNRSYFAPLEKVVTYHDPCHLGRHIIYDAPRTVLNAIPKLKFVEMKRNKETARCCGAGGGVKAGMPDLALKMSIKRLKDATDTGANILVTSCPFCLTNFKQAQEEIKNIEILDLVELLSNQLGIKDD------------------MPYIALTTLFIGLIYRSMNWLRFRQKSQ----------FENLNTPTFIKGMILEIFFLRKVYRGSFKLWLISWPMHMAILGMFVGH-LRLFTELTPLWAINMTIEAFSTLSGTIVGTIFVVGLALLLVRRIVIKRAISTDDYLTLIIILSAGLFGMGMRLLPEGLFLNFYFALHAFLNYIT-LIWLPFSKLIHIFTVPVTEAIRDVLK
