# Supplementary material for: Expanding the phylogenetic distribution of cytochrome b-containing methanogenic archaea sheds light on the evolution of methanogenesis
Source: ISME J. 2022 Jul 9;16(10):2373–87. doi: 10.1038/s41396-022-01281-0 (PMC9478090; doi:10.1038/s41396-022-01281-0)
Supplement: Supplementary file 10 — Dataset 1 [file 41396_2022_1281_MOESM10_ESM.zip › Supplementary dataset Sequences for trees/hydrogenases.aln.fa]

>Bathyarchaeota-archaeon-BA1@LIHJ01000081.1_20
--------------------------------------------------------------------------------------------MA-KKVEYDYTR--------LIPVGPVHPALKEPIHFKVVVRREEILDVDVRLGYAHRGIEALAETRALYLIERICGICSSHTCFTQAIEEIGGIQPSDRALYLRTLIAELERIHSHLLWLGVVAEIGFDTLRIREKIMDLFEEITGNRVHHTFVGVRWDINSMKEIKKSVKRLCKVGLLSDVAKELCIVGPTARGSGVMDIRKASYGFSMVVSDAYARTEVRIFELFEAINLILTITAA----------------RL--IPE-GEAVSRVEAPRGELIHFVKTDRRLKVRTPTLANIMSMLVGIADIPVVVASIDPCISCTDRITIVDGLWRR---------
>WP_011012581.1-[NiFe]-Group-4d
--------------------------------------------------------------------------------------------MK--KVEYW-----------KIPFGPIHPGLEEPEKFIITLDGERIVNVDVKLGYNLRGVQWIGMRRIMYLAERMCGICSSHNTYVRAVEEMAGIEVPERAEYIRVIVGELERIHSHLLNLGVVGDIGYDTVLARERVMDVLEAVSGNRVNYTIGGVRRDIGMIKYYRSTIARLRDVAVVPKLAIEMGAVGPTARGSGIEDSRWGVYPIKPVTGDVYDRMAVRIGELWMSLDLLEHAKIK----------------ILVALGD-GEGIGRYEAPRGELVHYVRGQVRWKPREPTFPNLFTALEGLADLVVAIASIDPCLSCTDRVAIV-DLLKLSIEKTKEIN
>Acidianus-ambivalens-LEI-10@CP045482.1_173
----------------------------------------------------------------------------------------------------------------ELNVGPQHPGS-GHMRILVKLNGDIVEDCELDVGYVHRAVEKLGENRLIPLVERPAILDSHMNGYVMAVEKILNVDVPERALYLRSFAAEVNRIASHLYGLGILGFIGHSTAGDREVWLQILEALTGARVTNIPGGVRRDLTAIVYMRPTIDRLQNVGVMTEQAIEWGAVGPNLRASGVFDIRKAAYSFEIPVGDGYARTLVRFEEMEQSMRILEQIPILLKQRMKKWVQGQGRIVRP---PR-GEAAARVEASRGELFYYVVSDYRLRMITPSYRAIYVLCKGYADIVAIYGSLDYFPPEADR-------------------
>Aeropyrum-pernix-K1-DNA@BA000002.3_947
---------------------MV-RVYGGWKDD-------------------------------------------------------------------------------EIYIGPQHPGS-GHMRITIRVDGDIIVEADPDIGYVHRTMEKLGEIRPIPLFERMAIHDANITPYVLAVEKLMGVEPPLRAKYLRTLLCEINRIGAHLYGFAIFGFLGHSTMGDREVFIELAEALTGARLTHIPGGARRDIPAVRYMRPVISRLEGVGVIPKAAAEMGIVGPNARGSGIYDVRLDAYPFEVPVGDALARTYVRVEEIKQSLRIIEQAPIVYGKLHKKVLEAEGRAKKV---PP-GRAIGRAETGRGETVYYVESDYRVRIVTASARNVIAVLPGVMDIPAIYGSLDYFPPEADR-------------------
>Aigarchaeota-archaeon-SCGC-AAA471-B22@contig_21_0_1
-------------------------------EE----------------------------------------------------AEVKEISIWEG----------------AFSIGPQHPGT-GHFRMIVRVLGDTVIDLDPDPGYVHRGEEKMCEQKNIPHLERPAILDAGLVPYCLAVEKLMGVDIPERAKFIRPLVAELNRIGSXFYYFXXYGFLXLATPGDREFVVDLVQFIGGQRITHVPGGVRNDLPRFR----------------------------------------------------------------------------------------------------------------------------------------------------------------------------------
>Candidatus-Caldiarchaeum-subterraneum@BA000048.1_1555
---------------------MT--------EH----------------------------------------------------KEIRKIEVYEG----------------KMSYGPQHPGT-GHFRLIITVLGDTVLEAEPDPGFVHRGEEKLAEYKNIPHLERPVILDSGIQPYVLAVEKLMGIEAPERAKYLRVIMAELQRIASHLYWFALYGFLGNSTMGDREYLVDLTSLIGGQRITHEPGGVRNDMPEFNCFDELFSRTRNVGILKEDAIKLGVVGTTLRASGIFDNRVDAYSFEIPIGDCYDRAIVGFKEMRESCRIISQAPVK----------------RV---PA-GEAVARTEAARGEMMYYIRSEYRVKISTPSFRLIPALLRGIANIPPIYWSLNYWPVEADR-------------------
>Candidatus-Korarchaeota-archaeon-B14_G2@QMWA01000001.1_48
---------------------MS-----------------------------------------------------------------------------------------ELYIGPQHPGS-GHMRFDITLDGDIIVKAEPSIGYVHRSVEKIAETKIAPLVERPSLADTNPNGYILALEKLLGIEAPPRAQYLRTLAAEANRIHSHFYGIGILGMLGSSTAADREIMIELLQMLTGARITYIPGGVRRDLPALRYLEPVTARLKGVGVLKEDAIALGIVGPNLRASGVYDVRRAAYDFEVVVGDSYARLMARVEEIKQSMRIIRQVPILYKMKTRKQIEETGRLKKP---PK-GEALSRVEGARGEFLYYVVSDYRFRMVSPSFRNVWLLLPGLADIPAIYGSIDYFPPCADR-------------------
>Candidatus-Korarchaeota-archaeon-ZAV-18@PNIB01000304.1_3
-------------------MEPE-----------------------------------------------------------------------------------------ELLIGPQHPAS-GHMRLIARIDGDIVTELKPDIGYVHRSVEKIAETKIIPLVERPSLPDTANNAYVMALEKLLGIEPPPRAKYLRTLLAEITRIHSHLYGLGIHGMIGSSTAGDREPFLQLAQELTGARLTYIPGGVRRDMPALRYMEPVTARLEGVGVLKEDAIRLGAVGPNLRASGVYDVRKAAYPFDVITGDSFARVMVRVKEIGESIKIIRQVPILEKLKLREQYKSTGVVKKA---PE-GEAVARVEGGRGEVVFHIISDYRLRMVTPSFRNVILLTKGVADIPAIYGSLDYFPPEADR-------------------
>Candidatus-Korarchaeum-cryptofilum-OPF8@CP000968.1_144
--------------------SLE-L---------------------------------------------------------------------------------------ELLIGPQHPAS-GHMRLVAKIDGDIVVELRPNIGYVHRSVEKLAEVKIIPLVERPSLADTANNAYVMALEKLLGIDPPERAKYLRTLLAEINRIHSHLYGLGIHGMIGSSTAGDREPFLELAQELTGARLTYIPGGVRRDLPALKYLEPVVARLEGVGVLSEDAIKLGVTGPNLRASGVYDVRRAAYPFDVITGDCYARVMVRVREIMESIKIIRQVPIIEKLKLREEMKQKGIVKRV---PA-GEAISRVEGGRGEVVFHVISDYRMRMVTPSFRNVILLTKGVADIPAIYGSLDYFPPEADR-------------------
>Candidatus-Methanomassiliicoccus-intestinalis@LR698974.1_189
----------------------------------------------------------------------------------------------------------------WINMGPQHPMTHGLWNLRIEVDGETVTNSEPVIGYLHRGWEKMVEDRIIPMADRLCYGSSTWSVYCLAVEDLMELEVPERAKYIRVIADELQRIASHLMWLAAIGDLGNLTIRERELFMDLFQSLCGARMTYRIGGVRNDTTTLDFFEVVFMRMEDLAPLSADAINLGVTGPSLRGSGVFDVRQEVYEWHSCVCDVYARYRVRMDEMRMSVQIIRDAPVR--------------------APE-GTGMARMEDPRGESLMYVIGDFRLKVRSPFFVTLSAMVNGVADVPSIMGMIDVCMGETDR-------------------
>Candidatus-Methanomethylicus-mesodigestum-V1@MAGS01000012.1_5
--------------------------------------------------------------------------------------------MG------------------KVPFGPQHPALKEPEHFLFEVDGDTVVGVTPRIGYVHRGIEKALELSGIYLAERICGICTAHTCYAQAVEELMGIDVPPRANYIRTIMSELERLHSHSLWVGLVAEAGFDTLRDREVILNLFQELTGGRVLHTLGGVRRDISALEHFEPTFRRTRDVGVLKADAARLNAVGPTLRASGIGDVRRVAYDFNVITCDVFGRTEVRTEEMMESIGIIRHAVFR----------------NV---PA-GECVSRVEAPRGEDMHYARSNDRYKVRAPTLANIPAMLVGVADIPIILAGIDPCFSCMDRMVFVR--------------
>Candidatus-Methanomethylicus-mesodigestum-V2@MAGT01000009.1_56
--------------------------------------------------------------------------------------------MG------------------KVPFGPQHPALKEPEHFLFEVDGDTVVGVTPRIGYVHRGIEKALELSGIYLAERICGICTAHTCYAQAVEELMGIDVPPRANYIRTIMSELERLHSHSLWVGLVAEAGFDTLRDREVILNLFQELTGGRVLHTLGGVRRDISALEHFEPTFRRTRDVGVLKADAARLNAVGPTLRASGIGDVRRVAYDFNVITCDVFGRTEVRTEEMMESIGIIRHAVFR----------------NV---PA-GECVSRVEAPRGEDMHYARSNDRYKVRAPTLANIPAMLVGVADIPIILAGIDPCFSCMDRMVFVR--------------
>Candidatus-Methanomethylicus-oleusabulum-isolate-V3@MAGU01000027.1_37
--------------------------------------------------------------------------------------------MG------------------KMPFGPQHPALKEPEHFLFELDGDTVVGVTPRIGYVHRGIEKALELSGLYLAERICGICTAHTCYTQAIEELMGIEVPPRAKYIRTIMSELERLHSHSLWVGLVAEAGFDTLRDREAILSLFQEITGGRVLHTLGGVRRDISTMEYFEPTFKRTRDVGVLKSDAAKLDAVGPTLRGSGIEDVRRIAYDFNVISCDVFARTEVRVEEMMESIGIIRYAVFR----------------NA---PA-GECVSRVEAPRGEDMHFARSDERYKVRAPTLANIPAMLVGVADIPIILAGIDPCFSCMDRMVVVR--------------
>Candidatus-Nezhaarchaeota-archaeon-WYZ-LMO7@QNVE01000002.1_43
--------------------------------------------------------------------------------------------MS------------------DIPIGPQHPAIKEPLNITCYVDGEHVVGAKLRIGYNHRGIEKAGEYQNLYIAERICGICGVHACLTQATEDIIGKEIPKRADYIRTIGLELNRIHSHLLWLGVAAEIGFDTLRDREMVMDVIEDFTGNRVTYTIGGVRRDIPVMDLLDRTIMRCDGVGILREDAIALCAVGPTARASGVFDVRAAAYDFRVVTCDVTARLLVRIDETLESISIVREAPVR----------------VV---PT-GEGVGRTEAPRGEVIHYVRANFRWKVRAPTLANLLSMLTSIADVPITFASIDPCLSCTDRAIFID--------QIKRMY
>Candidatus-Nezhaarchaeota-archaeon-WYZ-LMO8@QNVF01000011.1_24
--------------------------------------------------------------------------------------------MS------------------DIPIGPQHPAIKEPLNITCYVDGEHVVGAKLRIGYNHRGIEKAGEYQNLYIAERICGICGVHACLTQATEDIIGKEIPKRADYIRTIGLELNRIHSHLLWLGVAAEIGFDTLRDREMVMDVIEDFTGNRVTYTIGGVRRDIPVMDLLDRTIMRCDGVGILREDAIALCAVGPTARASGVFDVRAAAYDFRVVTCDVTARLLVRIDETLESISIVREAPVR----------------VV---PT-GEGVGRTEAPRGEVIHYVRANFRWKVRAPTLANLLSMLTSIADVPITFASIDPCLSCTDRAIFID--------QIKRMY
>Candidatus-Nitrosocaldus-islandicus-isolate-3F@CP024014.1_1627
---------------------MG------GKEE----------------------------------------------------ERIPGFELEEDG---------------TLSVGPQHPGS-GHFRLIVKVDGDIIVEALPDPGYVHRGEEKMCEYRNIPHLERPMIADSGILPYVLAVEEICNIPVPERAKYIRVIMAEINRCIFELYWLAIYGFLGHSTMADRELLIDLAEMASGARVTHVPGGVRNDLPHLLYFRPLFARTVGVGILREDAINLGATGPVLRASGVHDIRKDVYDFDVITGDSFARAYVPWLEMYESVEIALQAPVR----------------KG---AV-GEVFKRVEAARGELAYYLVSDYRVKLSVPSFREIPVLLRGLADMPSIYWSMNYWPVEADR-------------------
>Candidatus-Nitrososphaera-gargensis-Ga9.2@CP002408.1_1100
---------------------MT--------EDK--------------------------------------------------FEESKRLGLQESE---------------TLSIGPQHPGS-GHFRFTVKVDGDYIIYCDPDPGYVHRGEEKMCEYRNIPHLERPVIHDSNITAYSLAVEELVGIEVPRRGQYIRAIASELNRQVYTLYWLAIYGFLGHSTMGDRELFIDLLEALTGARVTHIPGGVRNDMPQVRYFQPLFQRTEGVAVLSEDAAKLGVTGSVLRASGVYDIRKDIYNFKVQYGDCFARSYVPFLDMQESCHIIEQLEVR----------------KG---PP-GEAYRRVESGRGALGYYVVSDYRVKISVGSFRNMLALLVGLADMPAVYWSLNYWPVEADR-------------------
>Candidatus-Nitrosotenuis-uzonensis@Ga0055351_109_409
--------------------------------------------------------------------------------------------MEE-----------------TLNVGPQHPGS-GHMRLIVKIDGDYIVSCDPDPGYVHRGEEKMAEYRNIPHLERPVIHDSNILPYCLGVEELLGIEVPERAKYLRVIASELNRCVYIQYWLAIYGFLGHSTMGDRELFIDALEKMTGARVTHVPGGIRNDVPRVNYFEPILSRTRDAGILSEDAIRLGTTGSTLRASGVFDLRKDVYGVHSNVGDAYARSKIPWLDMLESCNIIRQASVR----------------KG---GN-DEVYKRVESGRGSLGCYIVSDYRVKMSVGSFRNMICLLKGLGNMPAVYWSLNYWPVEADR-------------------
>Candidatus-Verstraetearchaeota-archaeon-WYZ-LMO10@QNVH01000015.1_11
--------------------------------------------------------------------------------------------MS------------------KVPFGPQHPALKEPEYFLFEVDGDIVVKVTPRIGYVHRGVEKAFEQENLYLAERICGICSAHTCYTQTVEGLIPLEVPPRAVYIRLIMAELERLHSHSLWVGIAAEAGFDTLRDREMIMDLMEEISGNRVTHTIGGVRRDITFMDRFEQTFKRTKGVGILKRDAISLCAVGPTLRASGISDVRALAYGFNVITCDVYARTIVRCEEMIESANIIRYAKIR----------------TI---AP-NESVGRVEAPRGELIHYARSNERYKVRSPTLGNLASTLIGVADIPMILAGIDPCFSCMDRMTITI--------------
>Candidatus-Verstraetearchaeota-archaeon-WYZ-LMO11@QNVI01000040.1_26
--------------------------------------------------------------------------------------------MR------------------KVPFGPQHPALKEPECFLFEVEGDFVVNVKPRIGYIHRGIEKAFENNDLYLAERICGICSAHTAFTQTVEGLVSLEIPQRAQYIRLIMAELERLHSHSLWVGIAAEAGFDTMRDREMIMDLMEEISGNRVLHTIGGVRRDINYLDKFENTFKRTVGVGILKSDAIALCAVGPTLRASGINDVRKLLYDFEVITCDVFARTIVRCEEMLESIKIIRYAELK----------------TF---PP-NESIGRVEAPRGELIHYTKSNERYKVRSPTLGNLASTLIGIADIPMILAGIDPCFSCMDRILIKK--------------
>Korarchaeota-WYZ-LMO9@QNVG01000083.1_14
--------------------EAE-----------------------------------------------------------------------------------------ELLIGPQHPAS-GHMRLIAKIDGDVVTELRPDIGYVHRSVEKIAETKIIPLVERPSLPDTANNAYVMALEKLLGIEPPPRAKYLRTLLAEITRIHSHLYGLGIHGMIGSSTAGDREPFLQLAQELTGARLTYIPGGVRRDMPVLRYMEPVTARLEGVGVLKEDAIRLGAVGPNLRASNVYDVRKAAYPFDVITGDSFARVMVRVREIGESIKIIRQVPILEKLKLKEQYKSTGIVKKA---PE-GEAIARVEGGRGEVVFHIISDYRLRMVTPSFRNVVLLTKEVADIPAIYGSLDYFPPEADR-------------------
>Metallosphaera-yellowstonensis-MK1@JH597770.1_774
---------------------MT--------EE-------------------------------------------------------------------------------ELNVGPQHPGS-GHLRIYVRLNGDIIEEAQVEPGYVHRAVEKLGENRLIPLVERPAILDSHMNGYIMAVEKILGVDVPDRAQYLRSFAAEISRIASHLYGMGILAFIGHSTGGDREVWVQILEALTGARITNIPGGVRRDLTAVTYMRPNVARLQDVGIMTEQAIEWGAVGPNLRGSGVYDVRKAAYSFEIPVGDGYARTLVRFEEIQQSLNILEQIQILFKQRLKKWWEGQRRVVRP---PK-GEAVTRVEAGRGELLYYVVSDYRLRMITPSYRSIYVLLKGYADLVSIYGSLDYFPPEADR-------------------
>Methanodesulfokores-washburnensis-strain-MDKW@RCOS01000080.1_17
--------------------EAE-----------------------------------------------------------------------------------------ELLIGPQHPAS-GHMRLIAKIDGDVVTELRPDIGYVHRSVEKIAETKIIPLVERPSLPDTANNAYVMALEKLLGIEPPPRARYLRTLLAEITRIHSHLYGLGIHGMIGSSTAGDREPFLQLAQELTGARLTYIPGGVRRDMPVLRYMEPVTARLEGVGVLKEDAIRLGAVGPNLRASNVYDVRKAAYPFDVITGDSFARVMVRVREIGESIKIIRQVPILEKLKLKEQYKSTGIVKKA---PE-GEAIARVEGGRGEVVFHIISDYRLRMVTPSFRNVVLLTKGVADIPAIYGSLDYFPPEADR-------------------
>Methanomassiliicoccaceae-archaeon-DOK-@CP047880.1_223
--------------------------------------------------------------------------------------------MAVPV------KELEEK---WIIMGPQHPFSHGLWTLKIQVDGEIVTDAEPIVGYLHRGWEKEAENRIIPMADRLCYAASTYTLYCMTVEKALGIDIPEKAKYIRIVADEVCRINSHLMWLAAVGDLGNLTVREREYFLDLNVKLCGARMTTRIGGVRNDLTTVDRFESIISRMKGVSYISEQCANIGMTGPAMRGCGVFDIRRDNYDFEVPVGDSYARYMIRIEEMFQSCEIIRQARALYRL-------------KV---PA-GTAFMRMEDPRGESLMYLVSDYRLKVRSPIFTNVSTMCQGIADVPAILAQIDMCLGETDR-------------------
>Methanomassiliicoccaceae-archaeon-UBA72@DAVO01000013.1_112
-------------------------------EN--------------------------------------------------------TIDTFPEE------RIAKDR---WIYMGPQHPFSHGLWTLKVRVDGEIVTDAEPVIGYLHRGWEKEAENRIIPMADRLCYSASTYTLYCMTVEKALGIEVPEKAEYIRIVADEICRIQSHLMWLAAVGDLGNLTIREREYWLDLNVRLCGQRMTTRIGGVRNDTTCTERFESIYSRMKGISRLTEQCANLGVTGPAMRGCGVFDLRRGKYGFEVPVGDTYSRYMVRIEEMFQSCEIIRQANALYRL-------------KV---PA-GKAFCKLEDPRGESLMYLISDFRLKVRAPLFTNISAMVKGVADVPAVMAMIDVCMGETDR-------------------
>Methanomassiliicoccus-luminyensis@CABLZR010000024.1_38
----------------------------------------------------------------------------------------------------------------WINMGPQHPMTHGLWNLRVKVDGETITGSEPVIGYLHRGWEKMVENRIIPLADRLCYGSSTWSVYCLAAEDLMGVEVPERAKYIRVISDELQRIGSHLMWLAAIGDLGNLTLRERELFLDLFTELCGARMTTRIGGVRNDAPILDYFEPIFMRMDGLSYLKQDAINLGVAGPSLRGSGVYDIRYEIYDWNMCTCDVYARYRVRMDEMRMSCQIVRDAPIR--------------------APV-GTGFARLEDPRGESLVYIIGDSRVKVRSPFFVTLSAMLNGVADVPSIMGMLDVCMGETDR-------------------
>Methanomassiliicoccus-sp.-AS06rmzACSIP_208@JAAYAX010000008.1_53
----------------------------------------------------------------------------------------------------------------WINMGPQHPMTHGLWNLRIKVDGETITDSEPIIGYLHRGWEKEVENRIIPMSDRLCYGSSTWSVYCMAVEDLMGLEVPEKAKWIRAMSDELQRIGNHLMWLAAIGDLGNLTIREREMFLDLFQALCGARMTYRIGGVRNDAPTLDYFEALFMRMEGLAYMSKDAVNLGVTGPSLRGSGVFDVREEIYDWHMCTGDVYARYRVRIDEMRMSVHIVREIPIR--------------------APE-GTGIGRMEDPRGESFMYVIGDYRLKVRSPFFVTLSAMLKGVADVPAIMGMLDVCMGETDR-------------------
>Methanomethylophilus-alvus@LR699000.1_195
-------------------------------EDK-----------------------------------------------------TKTPSMELENVAEALFKAETAK---WIIMGPQHPFSHGLWTLKIQVDGEMVTDADPIVGYLHRGWEKEVENRIIPMADRLCYAASTYTLFCMACEKALDMEIPEKAKYIRIVADEVNRLQSHLMWLAAVGDLGNLTVREREFWMDMNVRLCGARMTTRIGGVRNDTPCCDHFDSTYHRMIGNGILTEKCANLGITGPAARGTGVFDIRRDNYDFDVPVGDSYARYMVRIEELFQSTRIIRQAKALYRL-------------NI---PA-GRHFARLEDPRGESMMYLVSDYRLKVRSPIFVNVSALVQGIADVPVIMAMIDMCLGETDR-------------------
>Methanoplasma-termitum@CP010070.1_1222
--------------------------------------------------------------------------------------------MEIGG------KCERSS---WVIMGPQHPFSHGLWTLKAQLDGEIVADAEPIIGYLHRGWEKECENRIIPMADRLCYAASTYTLYCMTVEKALGIDIPEKAKYIRIIGDEICRIQSHLMWLAAVGDLGNLTVREREFFMDLNMRLCGARMTTRIGGVRNDADCIKRFESVFSRMKGTGVLTEHCANLGITGPAMRGTGVFDIRRDNYDFEVPVGDSYARYMVRIEEMFQSCKIILQAKALYRL-------------KV---PA-GRSFMRLEDPRGESMMYLVSDYRLKVRSPIFVNVSALVQGIADVPVIMAMIDMCLGETDR-------------------
>Methanosuratus-petracarbonis-V4@gi|1060715780|gb|MAGV01000080.1|_35
--------------------------------------------------------------------------------------------MS------------------DIPIGPQHPALKEPAMLKLKVDGEHVVGVDLDVSYNHRGIEKAAEYRNLYLIERICGICNAQTTYCLAVESLHGKEIPARARFLRIVAEEISRINSHLLWLGVAAEIGFDTFLDREITLGLMEALSGNRITSVIGGVRRDVTGLDDLERSIKRTQGVGILSADAAATSAVGPTLRASGISDVRASSHDFNVITCDAHARIIVRLDEILESIQICRHCPIL----------------RA---PQ-GEAMSRVEAPRGELFHYICSDYRCKVSTPTLANLPAMLTSIADVPVILASIDPCFSCAARVE-----------RTGGV-
>Methanosuratus-subterraneum-Ch88@RXGA01000001.1_205
--------------------------------------------------------------------------------------------MS------------------DIPIGPQHPALKEPAMLKLKVDGEHVVGVDLDVSYNHRGIEKAAEYRNLYLIERICGICNAQTTYCLAVESLHGKEIPARARFLRIVAEEISRINSHLLWLGVAAEIGFDTFLDREITLGLMEALSGNRITSVIGGVRRDVTGLDDLERSIKRTQGVGILSADAAATSAVGPTLRASGISDVRASSHDFNVITCDAHARIIVRLDEILESIQICRHCPIL----------------RA---PQ-GEAMSRVEAPRGELFHYICSDYRCKVSTPTLANLPAMLTSIADVPVILASIDPCFSCAARVE-----------RTGGV-
>Nezhaarchaeota-GMQP-bin_37@Ga0263257_11_266
--------------------------------------------------------------------------------------------MS------------------DIPIGPQHPAIKEPLNITCYVDGEQVVGAKLRIGYNHRGIEKAGEYQNLYIAERICGICGVHACLTQAAEDIIGKEIPRRADYIRTIGLELNRIHSHLLWLGVAAEIGFDTLRDREMVMDVIEDFTGNRVTYTIGGVRRDIPVMDLLERTIMRCDGVGILREDAIALCAVGPTARASGVFDVRAAAYDFKVITCDVTARLLVRADETLESINIIREAPVR----------------VV---PS-GEGIGRTEAPRGEVIHYVRANFRWKVRAPTLANLLSMLTSIADIPITFASIDPCLSCTDRAVFVD--------QIKRMY
>Nezhaarchaeota-JZ-1-bin_66@Ga0263245_11_147
--------------------------------------------------------------------------------------------MS------------------DIPIGPQHPAIKEPLNITCYVDGEHVVGAKLRIGYNHRGIEKAGEYQNLYIAERICGICGVHACLTQATEDIIGKEIPKRADYIRTIGLELNRIHSHLLWLGVAAEIGFDTLRDREMVMDVIEDFTGNRVTYTIGGVRRDIPVMDLLDRTIMRCDGVGILREDAIALCAVGPTARASGVFDVRAAAYDFRVVTCDVTARLLVRIDETLESISIVREAPVR----------------VV---PT-GEGVGRTEAPRGEVIHYVRANFRWKVRAPTLANLLSMLTSIADVPITFASIDPCLSCTDRAIFID--------QIKRMY
>Nezhaarchaeota-JZ-bin_38@Ga0180368_103_147
--------------------------------------------------------------------------------------------MS------------------DIPIGPQHPAIKEPLNITCYVDGEHVVGAKLRIGYNHRGIEKAGEYQNLYIAERICGICGVHACLTQATEDIIGKEIPKRADYIRTIGLELNRIHSHLLWLGVAAEIGFDTLRDREMVMDVIEDFTGNRVTYTIGGVRRDIPVMDLLDRTIMRCDGVGILREDAIALCAVGPTARASGVFDVRAAAYDFRVVTCDVTARLLVRIDETLESISIVREAPVR----------------VV---PT-GEGVGRTEAPRGEVIHYVRANFRWKVRAPTLANLLSMLTSIADVPITFASIDPCLSCTDRAIFID--------QIKRMY
>Nitrosopumilus-maritimus-SCM1@CP000866.1_288
---------------------MT--------------------------------------------------------------IMPPGLALKE-----------------TLNVGPQHPGS-GHMRIVVQIDGDYIVACDPDPGYVHRGEEKMAEYRNVPHLERPVIHDSNVLPYVLGAEEILGIEVPERAKYVRVICSELNRCIYTMYWLAIYGFLGHSTMGDRELLIDLMEKVSGARVTHIPGGVRNDLPQVNYFEPILSRTQDTGVLSENAIRYGTTGSVLRASGVYDLRVDVYDVHTNVGDSYARSKVPWLDMMESCNIIRQASVR----------------KT--KGP-ATVYKRVESGRGSLGCYIVSDYRVKMSVPSFRNLLALLIGLGNMPSVYWSLNYWPVEADR-------------------
>Nitrosopumilus-sp.-Nsub@Ga0132832_119_171
---------------------MT--------------------------------------------------------------ELPPGLAIQE-----------------TLNVGPQHPGS-GHMRIVVQIDGDYIVACDPDPGYVHRGEEKMAEYRNIPHLERPVIHDSNVLPYVLGVEELLGIEVPERAKYVRVICSELNRCIYIMYWLAIYGFLGHSTMGDRELLIDLMEKISGARVTHVPGGVRNDLPQVNYFEPILSRTQDTGVLSEDAIRLGTTGSVLRASGVYDLRQDVYDVHSPVGDSYARSKIPWLDMLESCKIIRQASVR----------------KG--KGL-DSVYKRVESGRGSLGCHIVSDYRLKLSVGSFRNLIALLKGLGNMPSVYWSLNYWPVEADR-------------------
>Nitrososphaera-viennensis-EN76@CP007536.1_1098
---------------------MA--------EEK--------------------------------------------------IEETRKLGLQETE---------------TLSVGPQHPGS-GHFRFTVKVDGDYIVYCDPDPGYVHRGEEKMCEYRNIPHLERPVIHDSNVTSYSLAVEELMGIEVPRRGQFIRALASEMNRQVYTLYWLAIYGFLGHSTMGDRELFIDLLERLTGARVTHIPGGVRNDMPHINYFEPLFQRTEGVGVLSEDAIKLGVTGSVLRASGVYDIRKDIYNFKVQYGDSFARSYVPFLDMKESCHIMRQLDVR----------------KG---PP-GEAYRRVESGRGALGYYIVSDYRVKISVGSFRNMLALLVGLADMPSIYWSLNYWPVEADR-------------------
>Sulfolobus-islandicus-M1627@CP001401.1_1880
---------------------MT--------EQ-------------------------------------------------------------------------------ELNVGPQHPGS-GHMRIFVKLNGDIIEDVDLDVGYVHRTVEKLSENRLIPLVERPAILDSHMNGYIIAVEKILGVDVPERAQYLRSFAAEVNRIASHLYGLGILSFLGHSTGGDREVWVTILEALTGARVTNIPGGVRRDISAISYQRPSIARLENVGVMSENAIKWGAVGPNLRASGVYDVRKGAYDFEIPVGDGLARGLVRLEEIEQSMRILEQINILFKQRLKKYWETYRRIVRP---PK-GEAISRVEAGRGELVYYVVSDYRLRMITPSYRSIYVLCKGYADLVSIYGSLDYFPPEADR-------------------
>Sulfurisphaera-ohwakuensis-DSM-12421@JACHFY010000009.1_20
--------------------MLT---------D-------------------------------------------------------------------------------ELNVGPQHPGS-GHMRIYVKLNGDIIVDADLDVGYVHRSVEKLSEVRLIPLVERPAILDSHMNGYIMAVEKILGVDVPERAQYLRTLAAEINRIASHLYGTGILAFLGHSTGGDREVWVEILQALTGARVTNIPGGVRRDLTAIAYQRPNIDRLENVGVMTENAIKWGAVGPNLRASGVYDVRKAAYDFEIPVGDAYARLLVRFEEIEQSMRILEQVNILFKQRLKKWWEGQRRVVRP---PR-GEAISRVEAARGELVYYVVSDYRLRMITPSYRLIYVLAKGYADLVAIYGSLDYFPPEADR-------------------
>Unclassified-Aigarchaeota-sp.-GMQ-bin_10@Ga0180324_101_235
--------------------------------------------------------------------------------------------MN------------------EVPIGPQHPIHVEPLMLRLKVEGELIVDADVDVSYIHRGIEKALELRGLYLVERICGICNAQSCYCLNVEQLLGKEAPPRARYLRIVVEELSRIHSHLLWLGHYLTLGFETLRDRERVMDMLELITGNRVTTTIGGVRRDLPTLDYIEPTIARTQRVGILKGDAVRMGVTGPHLRASGIHDVRLSGHDFNVITCDCYARVKVRLRETSECVNMIRYADYR----------------KA---PP-GESLSRVEAPRGELVHYSISDYRYRVRTPTLANLLSMLRSIADVPAILGGIDPCICCSARIL-IT-LDDII--RGRRVE
>Unclassified-Aigarchaeota-sp.-JZ-bin_15@Ga0180308_103_44
-------------------------------EEK------------------------------------------------------KVIHVYGPR---------------SFSYGPQHPGT-GHFRMIVTVSGDTVVDLEPDPGFVHRGEEKMAEYKNIPHFERPSILDAHMVPYCLAVEKLMEVDPPERAKYLRTIVAELDRIASHLYWFSLYGFLGHSTMNDREFILDLSQLITGQRFTHIPGGVRNDAPEFKFMDEIFERTRGVGVLKEDAVKLGIPGTTLRASGVFDTRVDAYPFKIAVGDCYARAMVGFQEMRESLNIIRQTPVK----------------KV---PK-GEAIGRAEAARGEIIFYVVSDYRVRMITPSFRLLPALSIGIADIPPIYWSLNYWPVETDR-------------------
>Unclassified-Aigarchaeota-sp.-JZ-bin_40@Ga0180310_104_110
---------------------MT--------QD----------------------------------------------------QERNEIYMYEG----------------VFSYGPQHPGT-GHFRMIVRVLGDTVLEAEPDPGFVHRGEEKMCESKNIPHLERPVILDSGILPYCLAVERLMGVEPPPRAKYLRALMAELNRIGSHFYYFALYGFLGIPTPGDREFIVDLVQFIGGQRITHVPGGVRNDAPHFRFIDSIFTRTRGVGRLTEEVASLGAVGVTLRASGLRDVRVDAYGFEIPVGDGYARAVIAFREMKESLKIIRQLPFK----------------RV---PA-GEAFARAEAAHGEMAYYIRSDYRVRILAPSFRNLIVTTRGIADIPVLYWSNNYWPVEWDR-------------------
>Verstraetearchaeota-GMQP-bin_44@Ga0263253_15_30
--------------------------------------------------------------------------------------------MS------------------KVPFGPQHPALKEPEYFLFEIDGDIVVNVKPRIGYVHRGIEKAFEANNIYLAERICGICCAHTCYTQAVEGLIPIEIPPRAAYIRVIMAELERLHSHSLWVGIAAEAGYDTMKEREIIMDLMEEISGNRVTHTIGGVRRDITFLNIFEPTFKRTKEVGILKSDAIATCAIGPTLRASGINDVRKLVYDFNIITCDVFARTIVRCEEMIESANIIRYCEIK----------------TF---PP-NESLGRVEAPRGELIHYTRSNERHKVRSPTLGNLLSTLIGIADIPLILAGIDPCFSCMDRIIIKK--------------
>Verstraetearchaeota-JZ-3-bin_106@Ga0263252_122_9
--------------------------------------------------------------------------------------------MS------------------KVPFGPQHPALKEPEYFLFEVDGDIVVKVTPRIGYVHRGVEKAFEQENLYLAERICGICSAHSCYTQTVEGLVPLEIPPRAVYIRLIMAELERLHSHSLWVGIAAEAGFDTLRDREMIMDLMEEISGNRVTHTIGGVRRDITFMDKFEQTFKRTKDVGILKRDAIALCAVGPTLRASGISDVRALAYGFNVITCDVYARTIVRCEEMIESANIIKYAKIK----------------TI---AP-NESVGRVEAPRGELIHYARSNERYKVRAPTLGNLASTLIGVADIPLILAGIDPCFSCMDRVIIAK--------------
>SAMN02436689@KB291603.1_42
--------------------------------------------------------------------------------------------MS------------------ILPLGPYHPALEEPVHVKLLTEGEIIKDSEVFIGYNHRGIEKLTESRTITLVERVCGICSSHATYCLAVENIAGMEVPKRGSYIRVIISELERLHSHYLWLGLAAIIAFDSLASREKIMDMLEVISGNRVNYIVGGARRDITMIEELRSSIARTKGVGILTDDALNYGACGPHGRASGVFDVRKNCYEFNVALGDVFSRAVIRLIEIEESCKIIEQAPIN--N-------------KV---PA-GEYIAVTEAPRGEVTYYVVSNGRVNIHVPTFKNAMTMLKNIADAGLIVASIDPCFSCLDR-------------------
>SAMN02947172@CP009170.1_1973
---------------------MI------------------------LTY------------------------------------------IK------------------ALPIGPFHIALEEPVHFKIESEGNIVKDVSIEIGHVHRSIEFLACTKVIPLVERVCGICSSHPCFVQAIEDIAKIEVPIRARYLRTLVGELERIHSHLLNVGIACVMGFQTLNTRENIKDLMEAITGHRGNYTIGGVRRDI-CVKRVKPTFTRTKGIGILGEDAINLSVVGPVARASGVFDLRKGAYEFDKIVGDVLARIKVRLLEIRESIKIIEQVPIN----------------KL--IPK-GIGIGRWEAPRGENLYYCITDFRLKIRVPSYVNLHAMLIGISDVTLIVASIDPCYSCTQR-------------------
>SAMN12581676@WQTR01000183.1_7
EEFAVKLGRVFTASTHRDVIAMLAMVAITGLD---LGVNLCVYYHFRYTIKVKVPPHIQTITDIPGAAFAEMEGNDLFGIIFDDHPSPGRLVLSPEGI-YPLRKD----VKLKIIIGPQHPALIEPEKFSVSVEGEIVTKVEPRLGYVHRGVEKAAESRNVYLVERICGICNPHASFSGAVEKILDITVPRRAQFIRVITLELNRIHSHLLVLGHAGEIGYETLRDREPIMDLIELTCGNRVYETMGGARRDLKVLENLRPTIARMKGIGVLSEDAIRLGVVGPVARASGYVDVRKEVYDFKEIVGDVWARMNVRMDEVEESINIIKYAAIK----------------EI---LK-GEAINACEAPRGELFYYVKSNERVKVRTPTFANLPSTAIGIADVPANFVSLDPCFSCTDR-------------------
>SAMN12581717@WQVG01000063.1_7
------NGDSFVANLHHEVFVLLGITAITGLD---LGANIGVYYHVRFTIKAEVPPRLKTLIDHPGALFHELEVADLMGAVFEGNELKGHFVLSPEGV-YPLRKD----VKFKIIIGPQHPALLEPEKFSVTVDGETVTKVEPRIGYVHRGIEKSTESHNTYLVERVCGICNCHASFVGTVEKILKLDIPERAQYLRVIALELNRLHSHLLVLGHAGEIGYETVRDREPIMDLIELTSGNRVYGTVGGVRRDISVIESLRPTLLRMKDVGTLSEDALRLSVIGPIARASGVIDVRKAVYGFKEIVGDTWARMNVRMDEVEESLNILDYVPIR----------------SV---PP-GEAVCTIEAPRGELLYYVRSNERVKIRTPTFANIPSTAIGIADVPSNFVSLDPCFSCTDR-------------------
>SAMN12581753@WQWQ01000068.1_7
------NGDSFVANLHHEVFVLLGITAITGLD---LGANIGVYYHVRFTIKAEVPPRLKTLIDHPGALFHELEVADLMGAVFEGNELKGHFVLSPEGV-YPLRKD----VKFKIIIGPQHPALLEPEKFSVTVDGETVTKVEPRIGYVHRGIEKSTESHNTYLVERVCGICNCHASFVGTVEKILKLDIPERAQYLRVIALELNRLHSHLLVLGHAGEIGYETVRDREPIMDLIELTSGNRVYGTVGGVRRDISVIESLRPTLLRMKDVGTLSEDALRLSVIGPIARASGVIDVRKAVYGFKEIVGDTWARMNVRMDEVEESLNILDYVPIR----------------SV---PP-GEAVCTIEAPRGELLYYVRSNERVKIRTPTFANIPSTAIGIADVPSNFVSLDPCFSCTDR-------------------
>SAMN12581916@WRCX01000046.1_7
---------------------MLGLTTITGLD---LGTNIGVYYHVRFTIKAEVPPRLKTLIDHPGALFHELECADLMGAIFEGNELNGHFILSPNGI-YPLRKD----VKLKIIIGPQHPALLEPEKFSVTVDGETVTKVEPRIGYVHRGIEKSAESHNTYLVERVCGICNCHATFVATVEKILKLEVPERARYLRVIALELNRLHSHLLVFGHAGEIGYEAVRDREPIMDLIELTSGNRVFGTVGGIRRDINVINDLQPTLLRMKDVGILSEDALKLSVVGPIARASGVIDVRKEVYNFKEIVGDTWARMNVRMDELEESLNILDYAPIR----------------TV---PI-GEAVSTIEAPRGELLYYVRSNERVKIRTPTLANIPSTAIGIADVPSNFVSLDPCFSCTDR-------------------
>SAMN12581982@WRFL01000048.1_7
---------------------MLGLTTITGLD---LGTNIGVYYHVRFTIKAEVPPRLKTLIDHPGALFHELECADLMGAIFEGNELNGHFILSPNGI-YPLRKD----VKLKIIIGPQHPALLEPEKFSVTVDGETVTKVEPRIGYVHRGIEKSAESHNTYLVERVCGICNCHATFVATVEKILKLEVPERARYLRVIALELNRLHSHLLVLGHAGEIGYEAVRDREPIMDLIELTSGNRVFGTVGGIRRDINVINDLQPTLLRMKDVGILSEDALKLSVVGPIARASGVIDVRKEVYNFKEIVGDTWARMNVRMDELEESLNILDYAPIR----------------TV---PI-GEAVSTIEAPRGELLYYVRSNERVKIRTPTLANIPSTAIGIADVPSNFVSLDPCFSCTDR-------------------
>SAMN12582005@WRGI01000036.1_2
EEFAVELGRVLLASKHRDVIAMISIVAITGLD---LGVNLGIYYHFRYTVKVEVPPHIQTITDVPGAVFAEMEGNDLFGIVFDNHPSPGRLVLSPEGV-YPLRKD----VKLKIIIGPQHPALIEPEKFSVSVEGEIVTKVEPRLGYVHRGVEKSAESRDVYLVERICGICNPHASFSGAVEKILDITIPRRAQFIRVITLELNRIHSHLLVLGHAGEIGYETLRDREPIMDLIELTCGNRVYETMGGVRRDLNVLENLRPTLARMKGVGVLKEDAISLGVVGPVARASGYVDVRKEVYDFKEIVGDVWARMNVRMDEVEESINIIEYAAIK----------------EI---LK-GEAINACEAPRGELFYYVKSNERVKVRTPTFANLPSTAIGIADVPANFVSLDPCFSCTDR-------------------
>SAMN12582009@WRGM01000171.1_19
EEFAVELGRVLLASKHRDVIAMISIVAITGLD---LGVNLGIYYHFRYTVKVEVPPHIQTITDVPGAVFAEMEGNDLFGIVFDNHPSPGRLVLSPEGV-YPLRKD----VKLKIIIGPQHPALIEPEKFSVSVEGEIVTKVEPRLGYVHRGVEKSAESRDVYLVERICGICNPHASFSGAVEKILDITIPRRAQFIRVITLELNRIHSHLLVLGHAGEIGYETLRDREPIMDLIELTCGNRVYETMGGVRRDLNVLENLRPTLARMKGVGVLKEDAISLGVVGPVARASGYVDVRKEVYDFKEIVGDVWARMNVRMDEVEESINIIEYAAIK----------------EI---LK-GEAINACEAPRGELFYYVKSNERVKVRTPTFANLPSTAIGIADVPANFVSLDPCFSCTDR-------------------
>SAMN12582098@WRJX01000098.1_42
EEFAIELGKAITANIHRDLIVMLSIVAITGLD---LGTNLGVYYHFRYTIKAEVPPHIQTITDIPGALFAEMEGNDLFGIVFDGHPSPGRLVLSPEGV-YPLRKD----VKLKIIIGPQHPALIEPEKFSVSVEGEIVTKVEPRLGYVHRGVEKAAELRDVYLVERVCGICNPHASFSGAVEKILNVTVPRRAQFIRVITLELNRIHSHLLVLGHAGEIGYETLRDREPIMDLIELTCGNRVYESMGGVRRDLKVLEDLRPTIARMKDVGVLKEDAISLGVVGPVARASGYVDVRKEVYGFKEIIGDTWARMNVRMDEVEESINIIEYAPIR----------------EI---LA-GEAVNACEAPRGELFYYVKSNDRVKVRTPTFANLPSTAIGIADVPANFVSLDPCFSCTDR-------------------
>2574365692-Ni,Fe-hydrogenase-III-large-subunit-[Uncultured-Crenarchaeota-C2-:-none_contig_70_522_len_14761_read_count_75931.40]
IDIAIELGTAINTSLHRDVLAMVAISAITGLD---LGANLGILYHIRITIRAEVPPKIQTITDIPGAVFHEFEVSDLLGVVFEGNSLSGHFVLSPEGV-YPLRKD----VKLKIIIGPQHPALLEPEKFAVTVEGETVTKVEPRIGYVHRGIEKASESRDVYLVERICGICNCHAGFVGAVEKILKTEVPPRAKYLRVITLELNRLHSHLLTLGHAGEIGYETLRDREPIMDLIELTGGNRVYATVGGVRRDLKTLENLRPSIARMQNVGVLKEDAIKLSVVGPVARGSGYIDVRKEAYGFKKIVGDTWARMNVRMDEVEESINIIEYAPFR----------------NV---TA-GEAVSRNEAPRGELFYYVKSNERVKVRTPTFANIPSTAIGIADVPPNFVSLDPCFSCTDR-------------------
>2814238237-Ni,Fe-hydrogenase-III-large-subunit-[unclassified-Candidatus-Bathyarchaeot-BinDmb219-:-Ga0334611_1140]
IDIAVQLSTTIIANLHRDVMAMVAITAITGLD---LGANLGIYYHIRVTVKAEVPPNIQTVTDLPGAVFHEMEVSDLLGAVFEGHPCPGRLVLTPKGV-YPLRKD----VQLKIIIGPQHPALLEPEKFAVTVDGETVTKVEPRIGYVHRGIEKASESRDVYLVERICGICNIHASFVETVEKILKTEVPPRAKYLRVIALELNRLHSHLLTLGHAGEIGYETLRDREPIMDLIELTSGNRVYSTVGGVRRDLKTLADLRPSIMRMQNVGVLKEDAIKLSVVGPVARGSGYIDVRKEAYGFKEIVGDTWARMNVRMDEVEESINIIEYAPFR----------------VV---PP-GEAVNRVEAPRGELFYYVKSNERVKVRTPTFANIPATAIGIADVPANFVSLDPCFSCTDR-------------------
>2775380982-Ni,Fe-hydrogenase-III-large-subunit-[Pyrodictium-delaneyi-Su06-:-Ga0213653_11]
--------------------------------------------------------------------------------------------MP------------------EVSIGPQHPALHEPIMLRVRVDGEDVVGVEVVTGYNHRGIEKLAESNTLYIVTRVCGICNMHSCYVQAIEEINGIEPPPRAQALRVLAMELERLHSHMLLAAVVAIAGFESLRDREKVMHLKELLTGNRVIAWPGGVRRDLSSMDILERLLRRLEGIGVIPSVAVSHGLVGPTARGSGVIDVRRAWYGFQVIRGDALARMLVRFEEALESINIIRQVPIN----------------RF---RE-GEAISRVEAPRGELLYHVVSRYRVKIRTPSIPNILNAYQGLADIPVILASLDPCISCMERVIVVDQLARRRAD------
>640108692-YP_001040042-NADH-ubiquinone-oxidoreductase,-chain-49kDa-[Staphylothermus-marinus-F1:-NC_009033]
--------------------------------------------------------------------------------------------MAVIEVPY------------EIPVGPQHPALHEPVLLKAYADGEEIVNVEINTGYNHRGIEKLGEKNDIFIVARVCGICNVHACYVRALEEILDMHPNERAKYLRVLAMEFERVHSHMLINAVMAIIGFDSLLDRENIMKAKEIITGNRVLSMIGGVRRDIDIIDKVLDTIKRLVDVGVIKSDVTRYTFVGPPARASGVIDVRVEVYGFNMVTGDSWARMIVRWDEAIESLNMAKYIPVP----------------RF---PP-GEAFTRVEAPRGELTYYVMSDYRLKIKTPSFTNIINLYVGIADLPVILVSLDPCISCMERVTVIDELAGG---GRKRVN
>643532072-YP_002428110-NADH-ubiquinone-oxidoreductase,-chain-49-kDa-[Desulfurococcus-kamchatkensis-1221n:-NC_011766]
--------------------------------------------------------------------------------------------MAIIEVPF------------EIPVGPQHPALHEPVLLKAYADGEEIVKVDINTGYNHRGIEKLCEKNDIFIVGRVCGICNVHAAYVRALEAILDVTPNNRARYLRVLAMELERIHSHMLINAVMANIGFEALLDREKVMKAKEIVTGARVMAMVGGVRRDIDLISELRETIKRLIDVGRLKVDVTSHGLLGPVARASGVIDTRADAYNFDVVTGDSWARMMVRWDEVLEAINMVEYIPVP----------------KF---PL-GEAYTRVEAQRGELTYYVMSDYRVKIRTPSFNNIINMYIGIPDLPVILTSLDPCISCMERVTVVDELGGGKWGSR----
>646807763-YP_003649851-NADH-ubiquinone-oxidoreductase-subunit-49kDa-[Thermosphaera-aggregans-DSM-11486-chromosome:-NC_014160]
--------------------------------------------------------------------------------------------MSIIEVPL------------ELPVGPQHPALHEPVLLKAYADGEEIIKVEINTGYNHRGIEKLCEKNDIFIVARVCGICNVHACYVRAVEHILGMEISNRAKYLRVLAMELERLHSHMLINAVMANIGFENLLDRERIMKAKEILTGNRVLSMVGGVRRDVDILLKTESTIKRTVDVGTVSSDAVKYSLVGPVARASGVIDSRADAYSFNVITGDSWARMMVRWDEALESINIALHVPVP----------------KI---PA-GEAYTRVEAQRGELTYYVMSDYRVKIRTPSFNNIINMYVGIADLPVILTSLDPCISCMERVTIIDELAKGV--------
>639757583-YP_903174-ech-hydrogenase-subunit-E-[Pelobacter-propionicus-DSM-2379:-NC_008609]
--------------------------------------------------------------------------------------------MS------------------TIPIGPQHPALKEPANFSITVTGEKIVTTSMRLGYNHRGIEKACEERCLYLLERICGICSTHSAYIQAVEEIAGLTIPPRANYIRSLVGELERIHSHLLWLGVAGEIGFDTLRDRELVMDILAELGGNRVNYTLGGVRRDITSVNTLEPTLARLAGVGYLSEDALLLSAVGPTLRASNVRDIRRAAYGFRVITCDVYGRTLVRVGELMESFRMIRQIEVS----------------KI---PA-GEACSRYEAPRGECFHYIRANERVKVRASTFANIQAMMENLADVPIIVAAIDPCFSCADRCLLLGEWSEL---RRRGVE
>642611610-YP_001876019-NADH-ubiquinone-oxidoreductase-chain-49kDa-[Elusimicrobium-minutum-Pei191:-NC_010644]
--------------------------------------------------------------------------------------------MP------------------TVPLGPQHPALKEPGNFMLLLEGEQIVDATLRLGYNHRGVEKAAESRAMYLIERVCGICSSHACYVMNVEEIAGAEVPKRAQAIRVIIGELERLHSHLLWLGVAAEIGFDTLRDRESVMDALETISGNRVHYTIGGVRRDITKIEHLEPTVARTKGVGHLPEEALRRCAAGPLARASGIRDVRKLIYGFKVITCDVFGRLYVRAFEMLESCRLLKQVAIK----------------KI---PA-GHAVNRYEAPRGEDVHYVKSDARVKVRAPTLANFESMLRGLADAALIIAAIDPCFSCTDRATIIS-WKDM---RAHGIE
>644973296-YP_003131127-NADH-dehydrogenase-(quinone)-[Halorhabdus-utahensis-DSM-12940:-NC_013158]
--------------------------------------------------------------------------------------------MS------------------EIPVGPQHPSLKEPANFTLTVDGEVITGADLKLSYNHRGIEQAVLSKNIYLLERICGICSAHTSFAIGVEDLLDLDVPRRANYIRTLIGELERIHSHMLWLGVAGEIGFDTLRDREIVLDLLEEITGNRIHYTIGGVRQDLTKMDELEETVMRCENVGTVSELAREYCAAGPVGRASGLVDVRRAAYDFDVITGDLLARTTVRIREIAESISIIRQADLK----------------QAL-IPE-DDVVSRYEAPRGELIHYIRADERVHIRVPTLANWPTALRGIADTPIVVAGIDPCISCTSRIGVET-LEEL---REYGME
>2509037105-NADH-quinone-oxidoreductase-subunit-D-[Methanoregula-formicicum-SMSP-:-Metfor_Contig51.1]
--------------------------------------------------------------------------------------------MV------------------MVPIGPQHPALKEPVNFRIYVEGEKIVRLDLDLSYNHRGIEKAAEERVLPLLERVCGICSSHAVFAKGIEEIMGLEVPARAQYIRTIMAELERMHSHLLWLGVAAEIGFNTLRDREAVLDTLEEMSGNRVHYEIGGVRLDLSRLPLLEETMIRFRGVGKLSEEILKYGTVGPTARASGVYDVRRLVYDWNVVTGDVYGRTKVRIGELSESLKIVRHCPVR----------------MA---PK-GEILSRYEAPRGELAHFIRTNERLDIRTPTLANWTSALVNLADIPVIVAAIDPCLSCTSRMTVID-WEELV-RARYGM-
>649905934-YP_004174829-NADH-ubiquinone-oxidoreductase,-chain-49kDa-family-protein-[Anaerolinea-thermophila-UNI-1:-NC_014960]
--------------------------------------------------------------------------------------------MT--------RK--------IVPIGPQHPALKEPGHFEFTVDGEIVTDASVRLGYVHRGIEKGAEERDLYLFERVCGICSVHAAFALGVERLAGVEAPPRAQAIRSLVAEMERIHSHMLWLGVAAEGGFDTLRDREIVMDLLEALTGNRVNYVLGGVKCDITGMDQLERTFARTEGVGRMTEQADLFGAVGPTARASGVRDVRVAFYPVQLITGDLLARFVVRIKELFEAVRLIREIELT----------------RI---PA-GEVISRVEAPRGELFYFIKSNERVKVRTPSLCNWGSVAVGLADMPMILAGIDPCFSCNDRMILKRTWEDL---RQYGIE
>WP_004029221.1-[NiFe]-Group-4i
--------------------------------------------------------------------------------------------MD-DNK--------------EIPMGTVHPAALEPYRLRLFVEDEIVRDAEITVGVNHRGVERIMEGLANSLTEKICGICSSHINSCRTGEIALGIEVPERATYIRIIMEELERLHSHLLYLAHGSVLGHETFYIRETVMDLLGMIGGNRVQYVLGGVRPELDGMDLLEPMVSRITGVGVISKDALRLACTGPTLRATGVRDLRREEYDFDVITGDVKSQLLMRVFENFEAIKIIRQAPIT--------------------MQDTPLTKSYIEVPRGTLYHSYSL-RNCVIRTPSMANIGAACIGITDAQLSVVQCDPCFTCTDRAIIIK--------------
>WP_004031618.1-[NiFe]-Group-4h
----------------------------------------------------------------------------------------------------------------ILPIGPIHPALKEPVRLKLKTRGEKVISAEIDYGYVHRGIEKVMEGKGIFLSERVCGICSIHTTFAETFEKIAGERAPLRAQYLRVLTNELDRIQSHLLANSTYFAVEHETLYLREPVMDAIELLTGNRVNMVVGGVKMDAKIITNLEPLLLRCKDVGKMSDDAITGRAVGPIGRASGLHDLREHTYQWKVIWGDNDARNMNRFDEVRESIKLIKQVDVR----------------NI---PA-GYAEWRNEAPRGEVTYMIETNNNISIRTPSIMNIDVMLNDVADAVATYASVDPCVACTERVVITDYLK-----------
>WP_004038443.1-[NiFe]-Group-4d
--------------------------------------------------------------------------------------------MAEERPTT------------TIPIGPIHPALKEPILFTLKMDGEAIAAADFAPGKAHRGIEWMGMRRILYLAERICGICGSHSAFARAVEQIADIEVPERAHYIRTIVAEFERIQSHLLWAGVAAELGFDTLRVREAAMDVIEHLTGNRVNYQVGGVRRDITALTGYEATVLRCRDHGYLSEDAVGLCTVGPTARASGVMDVRVAAYGIKPVLGDVYDRIVVRLIEVGQSIDIVRQCEIL----------------KILAKAE-GEALGRVEAPRGECLHYVRMNQTWKVKASTYSNQMSMLKGLADVPIITASIDPCMSCTDRVAVV-DLHRLSVEKTRRLM
>WP_004038499.1-[NiFe]-Group-4h
--------------------------------------------------------------------------------------------MK------------------AVPIGPVHPCWKEPIRIKCATKGEQVLSAEVELGYMKKGIERIMQGRVMFLAERVCGICSVHNVFIETMEAISGIEPAERAAFLRVIVNELDRMQSHLIANFSYCTIEHETLNEREHVMDLLERITGNRVNTIPGGVRYDLRTLDLLEPMILRSRGVGVLTEDALRAHAVGPTARASGIVDLRSPTYRFEPVVCDNYARIMVRFGELFQSIGLIRRAPVR----------------IC---KG-GEVRYSGEAPRGELTYVVKADEEIAIQTPSIMNIDAMLKGIADVTATFISSDPCVACTER-------------------
>WP_004039320.1-[NiFe]-Group-4e
--------------------------------------------------------------------------------------------MS------------------VMPFGPQHPVLPEPIHLDLVIEDEKVKEALPSIGYIHRGLETLVEKRYVYIAERICGICSIHGTYCQGVEAVMNVEVPERALYLRTIWSEYSRLHSHLLWLGLFAGMGFENLRLREHILDDLEATTGGRVIQKVGGVRRDIDGLETMRSSVSRLRNIGILSEDAYADGAVGPVLRASGVSDARMAAYDFTPVVCDCYARCAVRAKEMYASIDLIKEAPIE--------------------KPD-GEYFARAEQPRGEVVHYVKGNARHRVRTPTITNIPPMLAGLADVPVIVLSIDPCIGCCER-------------------
>WP_004066437.1-[NiFe]-Group-4d
--------------------------------------------------------------------------------------------MA--KTTY------------YVPIGPIHPALKEPIRVEAEVEGEKIVKVNVKRGFAHRGIEYMGMKRTLYLSERICGICSSHPAFVIGSEKALGIEAPPRAQYIRTIIAELERIHSHILWLGVIAEIGFDPLKGREKVLDVLEAITGNRINYMIGGVRRDLKMITYYWPVYARTRGVAQLSEMALKLNVVGPTARAAGLMDIRQDAYAIKAVVGDAYDITMVRLYEIEQSLDIIEFCKIL----------------ALLNKTE-GEAIGAHEAPRGEVIHYFKYDAVWKVIAPSYNNINSLLLGVADIPVVVAYIDPCMCCNDRVAVV-YLHKKAVEKTRKLE
>WP_004066458.1-[NiFe]-Group-4d
--------------------------------------------------------------------------------------------ME--RVEYW-----------KIPIGPIHPALEEPEKFIITLDGERIVNVDVRLGYNLRGLEWIGMRRILYLAERMCGICSSHNTYSRAVEEMAGIEVPERAEYIRVIIGELERIHSHLLNLGVVGAIGYDTVLAREKVMDLLEAIGGNRVNYTIGGVRRDIEMIKYYRPTVARLRDAGVIPRIAIEYSAQGPTARGSGVKDVRYGVYPVKPITGDVFDRMVVRIGELWQSMELIERAKIK----------------VALIKAE-GEGIGRYEAPRGELIHYVMANERWKMREPTFPNLFAALVGLADVPVAIASIDPCLSCTDRVAVIDDLLKASIEKTREIN
>WP_004068373.1-[NiFe]-Group-4b
REFKFGV-LTLMVRDFPNIIYILRLFTMVGMDERNTEEAFSVTYWF-IGIRLYVPPYFPSVGAHKGAIWFEREVQDLLGLKAEGLPDPRRLILPPEGV-YPLRED----SPAVHPMGPYHVALDEPAHFRLFVKGEEIVDVDYRGFYSHRGIEKLARGRIVFIAERICGICGAHSAYAQAVEEAGRIEVPDRARYIRTILLEIERLHSHLLWLGIAALTGFDTAEIREKVMELAERLTGNRKTYLVGGVRRDLLTLKNLKKSFRRCEGIGVLPEKAREWDTAGPLARASGIYDTRKAAYDFDVPVGDVLARALVRIDEVRESISLLEQAPVM--------------------IPSWREGISAVEAPRGENTHYVMTGYRWRVKAPTYNNLQAMLRGIADAPLIVASIDPCYSCTERVQVVD----ISLGGGIGTC
>WP_004076146.1-[NiFe]-Group-4h
--------------------------------------------------------------------------------------------MR------------------SLPIGPVHPIFKEPARIRCETAGEKVLSAEIDLGYVKKGIENIMKGRVMFLAERICGICSIHNVFIETVEKISDIDVPERALYLRVIVNELDRIQSHILANYSYCTIEHETLNLRETAMDLIELITGARITCIPGGVRYDLDGLDKLESLILRSRQIGLMSEEGRISHAVGPTARASGILDERMPTYQFEPVICDNYARVKVRFQEVFQSIGIIRKCKIR----------------VV---KA-GKGSWAGEAPRGELTYNIETDVDIGIRTPSIMNIEAMLKGASDVTSTYISSDPCIACNER-------------------
>WP_004077410.1-[NiFe]-Group-4d
--------------------------------------------------------------------------------------------MSSKRPTY------------NIPIGPTHPSLKEPVHFTFKMNGEVIEDLDFEPGKVHRGIEWMGMRRIVHLTDRICGICGSHTSFAKAVEQIAGIEVPERAHYIRTILAEFERIQSHILWAGVAAELGFDTLRVREESMDLLELITGNRINYQVGGVRRDIEGLSYYEKSIVRCRHCGILTKAALELCTVGPTARASGVMDVRAAAYGFDVILGDVYDRIVVRLLEVGQSVSIIRQCSVL----------------KLLAKAE-GEAVGRVEAPRGECLHYVRMQYSWKVKASTYSNQMSILRGIADIPIIIASIDPCMSCTDRITVV-ELHKMSVEKTRRIL
>WP_004077817.1-[NiFe]-Group-4e
--------------------------------------------------------------------------------------------MG------------------VVPFGPQHPVLPEPIHLDLVIEDEKVIEAVPSIGYVHRGLEKLVETRYVYIAERICGICSIHSAFCQGIENIMGVEVPERAHYLRTIWSEYSRMHSHLLWMGLFAAMGFENLRIREQVLDEMEETTGGRVIQKVGGVRRDISNLDRISSTVHRTRGVGYLSDDAYKLGACGPTARGCGVIDIRQAAYPFKPVVGDCYSRCMVRAKEVVQSADLIQQADID--------------------NPD-GEYFSRVEQPRGECIHYLKGNVRERVRTPTLTNIPPMLAGMADVPVIVLTIDPCIGCAER-------------------
>WP_004590220.1-[NiFe]-Group-4i
----------------------------------------------------------------------------------------------------------------EIAIGPIHSAMLEPHRLRLVVEDEIIKDAEITIGVNYRGIELIMEGLISILSEKICGICSIHVTNVMVVEKGCDIEVPERAEYIRIIVEELERLHSHTLLFGHIYVLGFETMMVREPILKILQEITGGRVQYIIGGVRPNIQRLEKFEPMIARIKEVGYLDETAKKFHATGPTARGSGISDMRKSLYDFDEVLGDVYARLAVRFYECFESLKIIRQA--L----------------KIYNLKPFDPIDVYNEAQRGQVYYSYGLDKHVKVRTPTATNLACILPGVSDAELIIVSCDPCFTCTDRMIVIK--------------
>WP_004592818.1-[NiFe]-Group-4h
----------------------------------------------------------------------------------------------------------------SLPIGPIHPALKEPIRIKLILEGEKPVDAEIEMGYVHRGIENIMEGKAVFLAERVCGICSVHTTFSECVEKISNIEIPDKARYLRVILIELERIHSHLIAIASYCSIEHETLNVREKILDLIEMITGNRINMIVGGVRRDINNLDDFEPLVLRSKGIGVLTKEIMRTRAVGPVCRASGLSDWRLTTYKFKPVWGDNFARNLVRFYEIFESIKLIRKADIR----------------EI---KA-GVGEHRFEAPRGELLYRMELTKRVEIRTPTVMNLEAMLKSVADAVSCYTSIDPCISCTERAIII---------------
>WP_005028008.1-[NiFe]-Group-4c
--------------------------------------------------------------------------------------------MS------------------SLPIGPVHVALEEPVYFHLDVDGETVRKVEITSGHVHRGMEGMATQRNTTLTERVCSLCSSHSTYCMAVENVLGMTPPPRAQYLRVLAEETKRVASHLFNIAIFANVGFKSLEVRENMQDVKETIYGNRMNLCIGGVKFDMDRLDTVEPLIKRSRGVGVLSEDAWALGVVGPVARGSGLIDVRKLVYPFDIVKGDVWSRAMVRVREVFESIRLLRQCPLA--------------------IPE-SESVARSEAPRGELIYYLQTNARLKWRVPSYMNWEAMMKDLADIPVIVNSIDPCVSCTER-------------------
>WP_005210163.1-[NiFe]-Group-4g
--------------------------------------------------------------------------------------------MS------------------ILPLGPYHPALEEPVHVKLLTEGEIIKDSEVFIGYNHRGIEKLTESRTITLVERVCGICSSHATYCLAVENIAGMEVPKRGSYIRVIISELERLHSHYLWLGLAAIIAFDSLASREKIMDMLEVISGNRVNYIVGGARRDITMIEELRSSIARTKGVGILTDDALNYGACGPHGRASGVFDVRKNCYEFNVALGDVFSRAVIRLIEIEESCKIIEQAPIN--N-------------KV---PA-GEYIAVTEAPRGEVTYYVVSNGRVNIHVPTFKNAMTMLKNIADAGLIVASIDPCFSCLDR-------------------
>WP_005582638.1-[NiFe]-Group-4f
A-PSWEPGERMEISRLEKVTLI--LFTMVGNDEREREGHFALYYVYAVTVKVRIPPTFPSLSSFPAFNWYEREVKDLFGLRPLGHPDPRPLVLHPEDL-FPLRKDY---APREVPVGPIHAGIIEPGHFRFGVVGDTILHLDARLFYTHKGLEKEAEGMALLLAERACGVCASHGAFAQAVERIAGVEVPPRAKALRAIYQELERLYNHIGEVGNLCGFGLAVGRLKELLQQLNERLTGHRYIRSLGGVKEDLGTLPNVREVANRMNGTGVLSQVAQDLEVVGLTARASGRLDTRRGFYEVKVPLGDVLARLKQRIEEVEVSFSLIEAIEIRIGR----------------------AGFGWVESPRGETVHWLMTGERLRIRSATYSNWPAAVKGVPDFPLINKSFELCYACCDR-------------------
>WP_005662523.1-[NiFe]-Group-4d
--------------------------------------------------------------------------------------------MS------------------KLPIGPVHVGLKEPITAWLDIEGEHIKDAVIRPGAIHRGVEFMARERVIYLAERVCGICSSHAAFVKAVEDAAQIEVPIRAQYIRSMVLELERIHSHILWSGVACTIGFDSAMLREKVMDVLEALSGNRVNYTVGGVRWDVTMIHYYRPVVARLRDVGVLTEQAIKYCALGPTSRGSGVADVRWDAYCVEPVVGDVYDRFLVRVYEVLQSLDILEKISIT----------------KLLTKAE-GVGYGCIEAPRGDDTHAVGLKQWWKVRAPTYSNAVSMFKDLADAPLIINSIDPCISCMERMVLSDDLLKLCREKTRRLM
>WP_006007878.1-[NiFe]-Group-4c
------------------------------------------------------------------------------------------MSKL------------------NMPLGPVHVALEEPVYFNLTVEGETIRKVELTSGHVHRGMEALATQRNVTLTERVCSLCSSHSTYSMAVENVLGMEIPVRAHYLRVLAEEIKRVASHLFNTAIQAIIGFKSLEVREMMQDVKETVYGNRMNLCIGGVKCDVPMVDKVEAMVGRTKGLGLLPEDALRLGVVGPVARGSGIIDVRKAAYPFKSITCCIHSRTMVRLDEIFESFKLIRQCPHC--------------------IHT-AEACARSEAPRGEVFYYIRTNARLKWRVPSYMNWEAMMRDVADVALITNSIDPCVSCTER-------------------
>WP_006301161.1-[NiFe]-Group-4d
--------------------------------------------------------------------------------------------MA------------------RVPIGPVHVGLKEPITAWLDVDGERIVDATIRPGAIHRGIEFMARERVIYLAERICGICSTHIAFVRAVEDAAKIPVPPRAQYIRSLVLELERVHSHILWAGVACTLGFDSAQLREKVMDVLEAFTGNRVNYTVGGVRRDVTMLSFYRLVAARMRDVGTLAEDAVKYCTLGPTLRGSGHVDVRWEAYQVQPVVGDVFDRFLVRVHEVYQSLEILETIPLV----------------KLLAQAD-GTGWGCIEGPRGDDTHVVRLKNWWKVRAPTYSNAVAMFRNLADASLIINSVDPCISCMERTLATDELVRMSREKTRRLM
>WP_006323220.1-[NiFe]-Group-4f
GNKSIEAQEVILVEELPDICFLW-LFTMVGNDERDIHGFFALYYVFSITVKKLIDLTFPSVSTLPAANWYEREVKDLLGLRPQGHPDPRPLILHPEDL-HPLRKDF---APREIPVGPIHAGIIEPGHFRFGAVGDTILHLDARLFFTHRGLEKASEGMALFLAERICGVCASHSAFAQAAERLGGVTIPPRAAYLRTLFLELERLYNHIGDVGNVCGFGFAVGRLKETLQQLNEHIAGHRYLRRLGGVRIDITTLAYVKDIVNRMATTGILSEHANQLEVVGVAARASGRVDIRRAAYDFRVPVGDVLARVRIRIDEVVESIAMIEQLDTFLPP----------------------SAMGWCESPRGETVHWLMVGYRYRVRSATYSNWPAAVKGVPDFPLINKSFELCYACCDR-------------------
>WP_006814426.1-[NiFe]-Group-4a
AKVKFP---TITVKMLPEVVFLYWLPVLWGNDERPLNGQFAVYYALSVTVKAYVSQEFPSVTPVPAAVWGEREIRDMYGLRPVGLPDERRLVLPPEDL-YPLRKDT---RPEVVPIGPLHITSDEPGHFRLFVDGERIVDADYRMFYVHRGMEKLAETRVTFLSDRVCGICGTHSAYTSSVENALGIYVPPRAHTIRSVLLEVERLHSHLLNIGLASFTGFDTGRVREKSMTMAELLTGARKTYLIGGVRRDFLLVKEMRPNMQRTVGVGRLDKVARDYSPVGPMIRASGFRDVRFADYGKTLFTCDVYSRVMVRIKETLDSLSMIEYAPIL-------------------G-PH-KFALGYTEAPRGEDVHWSMLGYRWRCRAATYANWPVMLQGVSDAPLIIGSLDPCYSCTDRVTLVDELEQYSIEKQSIMK
>WP_007044316.1-[NiFe]-Group-4i
----------------------------------------------------------------------------------------------------------------EIAIGPVHPTMLEPHRLRLFIEDEVIKDAELTIGVNHRGIERLMEGLANILTEKICGICSIHVNSVRVVERGCNIEVPERANYIRVIIEELERLHSHTILFGHAFVLGHETMMLREPIMQTLFDISGSRVHYIIGGIRPNIKRLERFEPMLLRMKNIGVLDKTAAKYHAVGPTARGSGISDMRKEEYDFEEVLGDVLSRIAVRFYECFESIKILRQA--L----------------KIYNLHAFKPIDCYNEAQRGQVYHSYGLDMHSKVRTPTATNLAAILKGVTDVELIIASCDPCFTCTDRLIITK--------------
>WP_007527819.1-[NiFe]-Group-4c
--------------------------------------------------------------------------------------------MS---------------TPHTLPVGPLHVALEEPMYFRVSVEGETVKHVEITAGHVHRGMEALALRRNIVLTERVCSLCSSHPTYCMAVENLAGIVVPERARYLRSMAEEIKRIASHLFNVAILAIIGFKSLEVREIMQDIKETVYGNRMDLCIGGVKYDVDNLDRVQPMVGRTVGVGMLPDKALEYAVVGPVARGSGLVDIRKAAYPFDVITCDVHSRAMIRLREALESISLVRQCDLV--------------------IPA-GEAVARSEAPRGELIYFLRTDNRLKWRVPSYMNWDAMMHDVSDVPLIVNSIDPCISCTER-------------------
>WP_007780611.1-[NiFe]-Group-4f
ALISFGVNEHLEIAEIPILATL--LIQLTATDERNIKGQFRLFYTFAIIVSVSVAPSFPSITNVPAAHWYEREIRDLFGLDPLGHPDKRSLAVHPKGL-YPLRKDF---VPRQVPVGPIHAGIIEPGHFRFSAVGDTVINLEARLFYTHRGIEKLAEGKALPIVERICGACSSHTSYCQALEKLSRAEVSIRAKYIRTVVLELERLYNHVGDVGNICGVGFAFGRLKEDLMQLNERVFGSRFLRTPGGVRRDISALDKMEKSYDRVQTTGILLRTASDLHAVGPAARASGIRDARRAAYDFNVPVGDVLCRVKVRIDETFESIKIIRQIELILGD----------------------YTVGLTESARGENVHLIEIGNRYMIRSASYVNWPVTVPGIPDFPVINKSFELCYSCLDR-------------------
>WP_008388614.1-[NiFe]-Group-4c
-------------------------------DHE-------------------------------------------------QYGGRMTTAVT------------------TIPVGPLHVALEEPMYFRIDVHGETVARVDINAGHVHRGIEYLTTKRNVVLTERICSLCSSHPTFAMAAERIAGIEIPERAALLRVVAAEVKRIASNLFNVALLALVGYETLQVREIAQDIKETVFGNRMDLCIGGVRYDLDSLDRLVGSIGRTRDVGVLTEQAIACGVVGPVARASGVYDVRAAAYDLEVHVGDVWSRAMIRLAEALTAIDLVRACPTR--------------------IPP-GQAIAKSEAPRGELIYYLKTNERVKWRVPTFMNWDAMLAGLADIAIIVNSIDPCVSCTER-------------------
>WP_008528233.1-[NiFe]-Group-4g
--------------------------------------------------------------------------------------------MS------------------EIPVGPQHPSLKEPANFTLTVDGEVITGADLKLSYNHRGIEQAALSKNIYLLERICGICSAHTSFVTGVEDLLDLDVPRRANYIRTLIGELERIHSHMLWLGVAGEIGFDTLRDRELVLDLLEEITGNRIHYTIGGVRQDLTKMDELEETVMRCEGVGTVSELAREYCAAGPVGRASGLVDVRKAAYDFDVITGDLLARTTVRIREIAESISIIRQADLK----------------QAL-IPE-GDVVSRYEAPRGELIHYLRSDERIHIRVPTLANWPTALRGIADTPIVVAGIDPCISCTSRIGVET-LDEL---REYGIE
>WP_008908605.1-[NiFe]-Group-4g
--------------------------------------------------------------------------------------------MS------------------VIPIGPYHPSLEEPIHAKLYTEGEIIKDAEVFIGYNHRGIEKLAQEKTLVLVERVCGICSSHPAYAQAIEKIANMEVPKRGQYIRVIMAELERLHSHYLWLGIAALVGYDSLNVREKIMDILEAISGNRVNYIIGGSRRDISILDEFKKTLMRTKGVGVLPDIAIKMGTIGPHARASGVVDVRKSSYEFDVPVGDVFARILIRALEVDESIKIIKQAPIN--M-------------KV---PA-GEFTQRVEAPRGQVIYYVVTDYRVSIHVPTFKTAPTMLRNVADAGLIIASIDPCFSCLDR-------------------
>WP_008912486.1-[NiFe]-Group-4a
AQVKFP---TITIKMLPEVVFLYWLPVLWGNDERPLNGQFAVYYALSVTVKAFVSQEFPSVTPVPAAVWGEREVRDMYGLRPVGLPDERRLVLPPEDL-YPLRKDT---RPEIVPIGPLHITSDEPGHFRLFVDGERIVDADYRMFYVHRGMEKLAETRVTFLSDRVCGICGTHSAYTTSVENALGIYVPPRAHTIRSVLLEVERLHSHLLNLGLASFTGFDTGRVREKSMTMAELLTGARKTYLIGGVRRDFLLVQEMRPNMQRTVGVGILDKIARDYSPVGPMIRASGFRDVRFADYGKTLFTCDVYSRVMVRVKEVFDSLAMIEYAPIL-------------------G-PH-KFALGYTEAPRGEDVHWSMLGYRWRCRAATYANWPVMLQGVSDAPLIIGSLDPCYSCTDRVTLVDEFEQYGIERKSLMK
>WP_008916657.1-[NiFe]-Group-4a
AQVKFP---TITIKRLPDVVFLYWLPVLWGNDERPLNGQFAVYYALSITVKAFVSQEFPSVTPVPAAVWGEREVRDMYGLQPVGLPDERRLVLPPDDL-YPLRKDT---RPAVVPIGPLHITSDEPGHFRLFVDGERIVDADYRMFYVHRGMEKLAETRVTFLSDRVCGICGTHSAYTTSVENALGIYVPQRANTIRSVLLEVERLHSHLLNIGLASFTGFDTGRVREKSMTMAELLTGARKTYLIGGVRRDFLLVREMRPNMQRTVGVGILDQIARDYSPVGPMIRASGFRDVRFADYAKTLFTCDVYSRVMVRVKEVFDSLSMIEYAPIL-------------------G-PY-KFALGYTEAPRGEDVHWSMLGYRWRCRAATYANWPVMLQGVSDAPLIIGSLDPCYSCTDRVTLVDEFEQYGIEKQSLMK
>WP_009164181.1-[NiFe]-Group-4d
-------------------------------------------------------------------------------------------MM-------------------KLPIGPAHVGLKEPVTAWLDIEGERIVDATVRPGAIHRGIEFMSRERVIFLAERICGICSSHSAYAKAVEDAAKVEVPVRGQYIRSLVLELERVHSHILWLSVACSIGFDSAALREKVMDVLEALTGNRVNYAIGGVRWDVTMIAYYRPVVARLRDVGVLPGDAVRLDALGPTSRGSGVADVREDAYCVKAIVGDVLDRFLVRLLEVYQSLDLLESIPIT----------------AGLAAAG-GFGYGCIEAPRGDVTHVVELKFMWKVRAPTYANAQAMFIGIADAALIINSIDPCISCMERMVLTDELLQMSREDLRRKI
>WP_009200527.1-[NiFe]-Group-4d
--------------------------------------------------------------------------------------------MA------------------TIPIGPVHVGLKEPITAWLQVDGERIVDVRIRPGAIHRGIEYMARERVIYLAERICGICSAHISFVRAVEDAASIPVPPRAKYIRTILLELERIHSHILWAGVACTFGYDSALLREKVMDVLEAMTGNRVNYTIGGVRRDITMVEYYKPIVARMRNVGVLSKDAVRYCAVGPTARASGLVDLRWEAYEVEPIVGDVFDRFFVRVMEVYQSLEIIEQCPIM----------------KLLNTAD-GVGQSSIEAPRGDDTHVIKLTTWWKVRAPTYANAMSMFKDIADAPLIINSIDPCISCMERMLVVNELIRMCRDKTRRLM
>WP_009368261.1-[NiFe]-Group-4c
--------------------------------------------------------------------------------------------MS------------------SLPIGPVHVALEEPVYFHLDVDGETVRKVEITSGHVHRGMEGMATQRNTTLTERVCSLCSSHSTYCMAVENVLGMTPPPRAQYLRVLAEETKRVASHLFNIAIFANVGFKSLEVRENMQDVKETIYGNRMNLCIGGVKFDMDRLDTVEPLIKRSRGVGVLSEDAWALGVVGPVARGSGLIDVRKLVYPFDIVKGDVWSRAMVRVREVFESIRLLRQCPLA--------------------IPE-SESVARSEAPRGELIYYLQTNARLKWRVPSYMNWEAMMKDLADIPVIVNSIDPCVSCTER-------------------
>WP_009619272.1-[NiFe]-Group-4f
--LYLQNQEIVAMDDLPDILYCLIWLTHVVNDERQLGNDFCLYLILHFTLTLVAKDEFPSLSLLPALNWSEREAQDLFGLRAVGHPDPRTLVLHPKNF-HPLRKDY---YKSQVPVGPIHAGIIEPGHFRFYVIGEPVLHLEAQLFYTHKGIEKLLEGKGLLIIERVCGVCASHGAYCEAIEKLANIELPRQVLLWRTILAELERVYNHIGDIGNMCGVGFALGQSKENLQRLNLEFFGHRFLRVPGGIKSVPGRLMELADGFQRAVTTGVLKESAIDLGVTGPAARASGVYDWRELLYPVKSVVGDVWARLMVRVKETRESFRFLETL----------------------------GAWGCVESPRGTDVIWLMLDYRCRIRSASYANWPATVPGVPDFPLINKSFELCYSCCDR-------------------
>WP_010868591.1-[NiFe]-Group-4b
LEFEFK---MFVIDVLPKAVWWHHLSTAVGTDETPLNGKFAYMYW--VFLKAYLDPEFPSVAALPAALWIEREVQDLLGFKAINHPDPRRLVLPPDGV-YPLRKC----SPMTVPMGPLHMGIEEPAHFKLFVKGEEIVDVDYRGFYSHRGIEKIGEGRVLFLAERICGICGQHSSYAMAIERLADVEIPDRARYIRTLLLELERIHNHLLWVGIAALVGYDTGRIREPVMWLMERLTGNRKQYIVGGVRRDILVVREIRNTFKRAEGVGILPKVAKEFSVLGPTARASGRIDARLTAYNWKVPVGDVLARVLVRMDELFESIWIVEQVDVM--------------------LPEYEEALGFTEAHRGEVVHYVMTGYRWKVRAPTYNNLPAMLKGVADAPLIIASIDPCYSCTERVQIVDEFNELSIKRSKEMV
>WP_010870018.1-[NiFe]-Group-4h
--------------------------------------------------------------------------------------------MS------------------TIPIGPIHPVLKEPLRIKLVLDGEKPVDAEIEMGYVHRGIEKIMEGKGIHLAERVCGICSVHTTFAECIEHISKIEIPDKAKYLRVVTCELERIHSHLIASAVYNSIEHETLNVREIIMDLMEMITGNRVNMVIGGVRRDINKLDIFEPLILRSKEIGILPHEVMRTRAVGPICRGSGLSDWRLSTYQFKPVWGDNFARMMVRHEEIIESVRLIREADIR----------------EI---KG-GKGEWRNEAPRGEVTYRMEITKRIMIRTPTVMNLEAMLKTVADAVSAYTSIDPCVSCTERCIVAV--------------
>WP_010870540.1-[NiFe]-Group-4i
----------------------------------------------------------------------------------------------------------------EIAIGPVHPTMLEPHRLRLFIEDEIIKEAELVIGVNYRGIELIMEGLISILSEKICGICSIHVCNVTVTERGCDIEVPERAEYIRAIVEELERLHSHMLLFGHAFVLGFETMMIREPIMQILGEITGGRAQYIIGGIRPNIKRLEKFEPMISRIKDVGVLDKTAKKLHALGPTARGSGISDMRKPVYDFEEIVGDVFSRLAVRFYECFESVKIIRQG--L----------------RIYNLKEFKPIDVYNEAQRGQVYYSYGLDRQVKIRTPTATNLACILPGVSDAELIIASCDPCFTCTDRMIVVK--------------
>WP_010876862.1-[NiFe]-Group-4i
------------------------------------------------------------------------------------------LTMD------------------EIAMGPVHSAAIEPYRVRLFVEDEIVRDAEITVGVNHRGIERIMEGLANSLTEKVCGICSVHLNSVLVAEKGLGVEIPERASYIRIIIGELERLHSHLLYLAHGNVLGHETFYIRETVMELLRLIGGNRVQYIIGGIRPDLDGIDLIEPMISRITGVCPISKDALRLHVTGPTLRATGVLDIRRPCYDFEVITGDVRANLLMRVLEIFESVKIIRQAKVV--------------------MQDTGIIKSYVEAPRGRLYHSYAI-RGSVIRTPSMSNIGAACIGITDAQLGIVQCDPCFTCTDRAIIVD--------------
>WP_010885519.1-[NiFe]-Group-4d
--------------------------------------------------------------------------------------------MS--KVEYW-----------KIPFGPIHPGLEEPEKFILTLDGERIVNVDIKLGYNLRGIQWIAFRRLMYLAERICGICSSHNTYVRAVEEMAGIEVPERAEYIRAIIGELERIHSHLLNLGVVGDIGYDTVLAREKVMDALEAITGNRVNYTIGGVRRDIEMIKYYRSTIARLRNCAVVPKLAIEMGAVGPTGRGSGIDDARWGVYPIKPVMGDVYDRTAVRIGEIYQSLELIEHAKIK----------------ILVALGD-GEGIGRYEAPRGELIHYVKGKVRWKMREPTFPNLFTGLEGLADVVVAIASIDPCLSCTDRVAVV-DLLKLSIQKTREIN
>WP_010939566.1-[NiFe]-Group-4c
--------------------------------------------------------------------------------------------MS---------------TTQTLPVGPLHVALEEPMYFKLDVDGEIVRNVEITAGHVHRGMEALAMRRNIVLTERVCSLCSSHPTYCMAVEHLAGIEVPARADHLRVVAEEIKRTASHLFNVAILAIIGFKSLEVREIMQDIKETVYGNRMDLCIGGVKYDVDGLDKVEPMVGRTTGIGVLPDEARRFGVVGPVARGSGLVDVRRAAYPFDVITCDVRARALVRLREVFESISIIRQCAMT--------------------IPA-GQSVARSEAPRGELMYYLRTDNRLKWRVPSYMNWDAMMRDVADIPLIVNSIDPCISCTER-------------------
>WP_011018833.1-[NiFe]-Group-4h
--------------------------------------------------------------------------------------------MK--------RREI------RVPVGPNHPILKEPLRIKLAVRGEEVVDCKVEMGYCHRGIEKIMEGMAAFLAERVCGICSAHNCFIGGVEKLAEGDPAPRGLFLRVLVQELDRIQSHLIANAAYFSIEHETMNTRERVLDCIEEITGNRILTVVGGVRMDVTTLDAIRPFILRSRGVGVITDHIRKYRVVGPQARASGVSDMRLPVYPFKPVYGDNLARILVRYDECLQSIELIERIRHR----------------EV---NA-GHVDNRVEAPRGELVYDMELAKRVTIRTPSVPNIRVIAPGIADAVATYASLDPCVACNERFVVIDLLEGKAREACSRTS
>WP_011034248.1-[NiFe]-Group-4e
--------------------------------------------------------------------------------------------MT------------------VIPFGPQHPVLPEPVALKLELDDDIVVGALPSIGYVHRGLEKFIDTKTTYICERICGICSLHGTYTRAVEKLFDLEPPERAQYIRVIVGELNRLHSHLLWLGLFAGFGFESLKYREGVQDAAERICGNRVIHKVGGVTRDLTLCDTLEYTVKRTKGLGVMSQVAYELGTAGPTLRGSDNIDVRDAIYKFKTAVGDCYSRTKVRINEVLNSIEIIRNADIS----------------KG--FPT-GEAIMRTEQPRGEVVYYVKGNERLKIRTPTFANIPSMLPGLADVPIIVLTIDPCISCTER-------------------
>WP_011251041.1-[NiFe]-Group-4d
--------------------------------------------------------------------------------------------MT--KVEYW-----------KIPFGPIHPGLEEPEKFILTLDGERIVDVDVKLGYNLRGIQWIALRRIMYLAERMCGICSSHNTYTRAVEEAGGIEVPERAEYIRVIIGELERIHSHLLNLGVLADIGYDTLLAREKVMDTLEAVSGNRVNYTIGGVRRDIDMIKYYRPTIARFRDTAVISRVALEQGAVGPTGRGSGIDDARWGVYPIKPVMGDVFDRMAVRIGELWQSLELIEHAPIK----------------VLYAMVD-GEGIGRYEAPRGELVHYVRGKLRWKPREPTFPNLFAGVIGVADFVVAVASIDPCLSCTDRVAVV-DLLRESIKRTREIN
>WP_011305188.1-[NiFe]-Group-4e
--------------------------------------------------------------------------------------------MT------------------VIPFGPQHPVLPEPVSLKLEIDDDVVVGVLPSLGYVHRGLETFINTKTTYVCERICGICSLHGTYTRTVEKLFDTEIPERAQYIRVIVGELNRLHSHLLWLGLFAGFGFESLKYREEVLDVAERICGNRVIHKVGGVTRDLTMCDSLEYTVQRLVGLATLSQVAYEVGTAGPTLRGSGNIDVREDIYKFKTAVGDCYARTKVRITELLNSLTIIRNAEIE----------------KG--FPT-GEAIMRTEQPRGEVIYYVKGNERLKVRTPTFANIPSMLPGLADVPIVVLTIDPCVSCTER-------------------
>WP_011389179.1-[NiFe]-Group-4c
--------------------------------------------------------------------------------------------MS------------------TIPVGPLHVALEEPMYFRIEVDGEKVVSVDITAGHVHRGIEYLATKRNIVLTERVCSLCSSHPTYCMALESITGMVVPPRAQYLRVIADETKRVASHMFNVAILAIVGFDSLEAREIMQDTKEAVFGNRMDIAIGGVKYDLDQLDKLEPSIDRTRGIGVLSADCVDYGLMGPVARGSGHYDVRKAVYDFEMALGDVWSRAMVRWQEALTSIGLIRQCPTK--------------------IPA-GEAVAKTEAPRGELIYYLKTNERLKWRVPTYMNWDAMMAGISDIPLIVNSIDPCISCTER-------------------
>WP_011407013.1-[NiFe]-Group-4i
--------------------------------------------------------------------------------------------IDTCDK--------------EINMGTVHPAALEPYRVRLFVEDEIVKDAEITVGLNHRGIERIMEGLANALTEKVCGICSGHINSCRVGEGALGIEIPERAVYLRVLAEELERLHSHMLYLGHGSVLCHETFYIRESVMDLLYMMGGNRVQYVLGGVRPDLNTMDYIDPMVHRITGTGELSKQALDLHVTGPSLRATGYYDFRTFEYEFDIITGDVRANILMRATEIFESTKIIRQVPIV--------------------LVDSPVYKSYIEVPRGVCYHSYGL-RHSIIRTPSMSNIGASCIGIQDAQLAIVSCDPCFTCTDRAIIIK--------------
>WP_011448732.1-[NiFe]-Group-4e
--------------------------------------------------------------------------------------------MS------------------IVPFGPQHPVLPEPIHLDLVLEDERVVEAIPSIGYVHRGLEKLVEKRYVFISERICGICSIHGTYCQGVEQIMGIEIPRRAEFLRAIWSEYSRMHSHLLWLGCFAGIGYENLKVREKILDVLERTTGGRVIQRVGGVSRDMDEIPGLRLTVTRTKGIGILPDKAWDLGAVGPVIRGSGYVDARSGAYDFKPVVADCHARCLVRAEELFTSLDLIENADIL--------------------NPS-GEYYARAEQPRGEVIHYVKANLRHRVRTPTLANVPAMLAGLADVPVIVLTIDPCIGCMER-------------------
>WP_011449544.1-[NiFe]-Group-4d
--------------------------------------------------------------------------------------------MS-KKAPY------------ELPIGPIHPALKEPINFTFQMNGEVIEKVDFAPGRAHRGIEWMGMRRILHLCDRICGICGHHAVFAQAVEQIADIEVPDRAYYVRTIIAEFERIQSHILWAGVAAELGFDTLQIREESVDVIEYITGNRVNYMLGGTRRDITALQYYEKTIMRCKDTGILTRRALELATVGPTSRASGLMDVRIAAYGFDIVLGDVYDRIIVRIFEIKQSIDIIRQCPVL----------------KLLMKAS-GEAFARVEAPRGEDMHYVRMNEMWKVKASTYSNQMAILQGIADIPIIVASIDPCMSCTDRVAVV-HLHRLSVEKTRRLQ
>WP_011737331.1-[NiFe]-Group-4g
--------------------------------------------------------------------------------------------MS------------------TIPIGPQHPALKEPANFSITVTGEKIVTTSMRLGYNHRGIEKACEERCLYLLERICGICSTHSAYIQAVEEIAGLTIPPRANYIRSLVGELERIHSHLLWLGVAGEIGFDTLRDRELVMDILAELGGNRVNYTLGGVRRDITSVNTLEPTLARLAGVGYLSEDALLLSAVGPTLRASNVRDIRRAAYGFRVITCDVYGRTLVRVGELMESFRMIRQIEVS----------------KI---PA-GEACSRYEAPRGECFHYIRANERVKVRASTFANIQAMMENLADVPIIVAAIDPCFSCADRCLLLGEWSEL---RRRGVE
>WP_011752735.1-[NiFe]-Group-4g
---------KVQVPGIREAVRLVHLTAITAVD---LQDSIELIYHFDRHVSVKLPPTLPSIAQVPGADYYEKEVRDLFGVNFQDGAEKRRFILPPPDAPPPLLKDVDPAAPLVVPVGPYHPAFKEPEYFSLVVDGERIVKAFVRIGFVHRGIEKAAESRDIFLVERICGICSSHACFVEAVERLLNMEVPRRAAYLRTLVAELERIHSHALWLGLVGWTGFETMGLRETIMDLLEEISGNRVHKTIGGVRRDVPRVETFREEISRTKGIGRYSDDARKYCAVGPVRRAAGDFDVRRGAYPFEVPTGDVYNLIRVRVKEVVESASIIQQLPVP-------------------PVPE-GEAYSRIEAPRGELFYYVKANYRVKVRTPTLANIQLILEGLSDFPVVVTSIDPCFSCMDRVTIIDFFESLRGVRR----
>WP_011833332.1-[NiFe]-Group-4d
--------------------------------------------------------------------------------------------MA--KAPY------------IVPVGPIHPALKEPVHIELTVVGEEVISADFTPGQTHRGIEWMGLSRIVHLTDRICGICGTHSAFARAVEQIADITVPERGDYVRTIIAEFERIQSHLLWAGVAAELGFDTLRVREEAMDAIEVITGNRVNYQIGGTRRDITCLNTYKAVISRCVGTGLLSETAMAYSAVGPTSRASGVADLRVCAYGIKPIMGDTYDRIVVRIFEVAQSVEIIETCPVI----------------KILSKAS-GEAVGRHEAPRGEAVHYVAMDISWKVKASSYSNLHVILKGLADIPVIVASVDPCLSCTDRVAVT-QLAKMSYEKSRRMM
>WP_011843203.1-[NiFe]-Group-4e
--------------------------------------------------------------------------------------------MP------------------IVPFGPQHPVLPEPIHLDLVLEDEKVVEAIPSIGYIHRGLERLVQKRYVYVAERICGICSIHACYSQGVEHIMKIEVPDRARYLRTIWSECSRIHSHLLWLGLFAGMGFENLQLRESVLDVLEDTTGGRVIQKVGGVRRDIGTLDPFEDTVYRLKGLGVISDEAYDLGAAGPTARGSGVMDHREAAYGFKPVVGDCYARCAVRVKEVYASIDLIRRAPID--------------------TPD-GEYFSRAEQPRGEVIHYLKGDARARIRTPTLANIPPMLPGLADVPVVVLSIDPCIGCMER-------------------
>WP_011844026.1-[NiFe]-Group-4h
--------------------------------------------------------------------------------------------MK------------------SIPLGPMHPCWKEPVRLKCETAGERVLKTELELGYMKKGIERIMRGRVMFLAERVCGICSVHNVFIETMEEISDIPVPPRAAYLRVVVNELDRMASHILANFSYCTIEHETLNIRETVLDNLERITGSRINTIPGGVRFDLLDLAKVEPLILRSKGIGYMSEEAIRAHTVGPTARASGVSDLRLPTYRFTQITGDNFARVMVRFQEVFQSIDLIRKCPIR----------------LC---KA-GEASYAGEAPRGELTYTIKTDVDIAIRTPSIMNIEAMIVDIADVTSTFISSDPCIACNER-------------------
>WP_011972283.1-[NiFe]-Group-4i
----------------------------------------------------------------------------------------------------------------EIAIGPVHATMLEPHRLRLFIEDEIVKDAELTIGVNHRGVERLMEGLACILCEKICGICSIHLSAARVVEIGCKIEVPERANHIRLIVEELERLHSHTLLFGHAFILGHETMMLREPIMQLFFEISGNRVHYIIGGVRPNISRIEKYEPMISRVKNIGILDKTAAKFHAVGPTARGSNISDVRKPEYDFDEILGDVLSRVAVRFYECFESIKIIKQA--C----------------RIYNLHKFKPIDCYTEAQRGEQYYSYGLDRQAKVRTPTATNLGAIVKGVSDAELIIASCDPCFTCTDRLMVLK--------------
>WP_011973090.1-[NiFe]-Group-4h
----------------------------------------------------------------------------------------------------------------VVPVGPIHPVLKEPIRLKLIVEGEKVIGSELEMGYVHRGIERIMEGKGIHLAERVCGICSIHTTFAECIENYSKIEIPDKAKYLRLITCELERIHSHLIASAVYNSIEHETLSAREHVMDLLEMITGNRVNMLVGGVRADINKLNELRPLILRGKGIGVLKADIMKTRAVGPVARASALCDWRLPVYKFKPVWGDNHARMAVRHHEVLSSIDLIEQARVR----------------EI---KG-GEGEWRNEAHRGEVCYKIATTKRIMIRTPTVMNLEAMFKTISDAVTTYTSIDPCISCTERTIVLEML------------
>WP_011991040.1-[NiFe]-Group-4e
--------------------------------------------------------------------------------------------MS------------------TVPFGPQHPVLPEPIHLDLVLEDERVVDVIPSIGYVHRGLEKLVEKRYIYVAERICGICSIHSTYAECVEHIMKIEVPERAQYLRTIWTEYSRLHSHLLWLGLFAGMGFESVKLREHILDDLEATTGGRVIQKIGGVRRDIAGLRAMEASVHRLKGVGILQGDAYTLGAVGPTARGSGIIDLRQAAFGFKPVVGDCYARCAVRAKELFTSIDIVEQCPVE--------------------APD-GEYFARAEQPRGEVVHYIKGNVRHRVRTPTFTNIPPLLKGLADVPMIVLSIDPCVGCAER-------------------
>WP_012035507.1-[NiFe]-Group-4e
----------------------------------------------------------------------------------------------------------------TVQFGPQHPVWIEPIRLKLALDGELVKDVELEAGYVHRGLEKKFEW-AAYLAERVCGICTHHSCFCLAVESTMKLEIPRRAAVIRNIMLELERLHSHLLAIGLTLAIGFENLRNREIVLDVFERTTGNRVLHLVGGVTRNIGFCDTIERTIDRMKGVGILSQTALDYSVVGPIARGSGIYDVRILLYGMKHVVCDVWARSIVRVRELFQSIDLIRQLDIL--------------------MPD-GDGFARVEPPRGELFYFVRGKDRVKVRTSTYANGPAVIKGLADVGPITISYDPCIGCFDR-------------------
>WP_012415297.1-[NiFe]-Group-4g
--------------------------------------------------------------------------------------------MP------------------TVPLGPQHPALKEPGNFMLLLEGEQIVDATLRLGYNHRGVEKAAESRAMYLIERVCGICSSHACYVMNVEEIAGAEVPKRAQAIRVIIGELERLHSHLLWLGVAAEIGFDTLRDRESVMDALETISGNRVHYTIGGVRRDITKIEHLEPTVARTKGVGHLPEEALRRCAAGPLARASGIRDVRKLIYGFKVITCDVFGRLYVRAFEMLESCRLLKQVAIK----------------KI---PA-GHAVNRYEAPRGEDVHYVKSDARVKVRAPTLANFESMLRGLADAALIIAAIDPCFSCTDRATIIS-WKDM---RAHGIE
>WP_012528510.1-[NiFe]-Group-4c
--------------------------------------------------------------------------------------------MS------------------VIELGPHQLALEEPMYFRVKLEGDRVAGLDVQPGQVHRGMEHLVMRRNITLLERLCSLCSSHPTFCSAIEEVAGVAIPERAEYLRAVADEIKRIASHLFCCAVQALIGQTALEVREIMQRSKEAIYGNRMDLCIGGVRYDLTQMEAMKPAIARTAGVGVLPLEAIECAVVGPVARACGIYDVRKGAYDFSTSLGDVRARNLVRLAEARQSVSLIEQCPLC--------------------IPA-GEAVAKSEAPRGELVYYLRTDLRLKWRVPSYMNWDAMLHGVANIPLIVNSIDPCIACTDR-------------------
>WP_012543586.1-[NiFe]-Group-4g
--------------------------------------------------------------------------------------------MG------------------KFPLGPYHPAFEEGEYIELQLEGEMVVDAEIKIGFIHRAIEKSATKRDLGLVERTCGICSHHSAYCLAVEKAAGLEVPERAEYIRVLTAELERIHSHLMYLGAMAKMGFDTLSGREAVMDMLELLSGNRVNYTLGGVRRDVDALETLEASIARTKNVGIVSKEAHLLGVVGPTARGSGIEDLRKAVYPFDLVVGDVWSRTFVRVLEVLESIKIIRQVQIK----------------KI---EP-NDVIGRVEAPRGELAYHLITDGRLKIRTPTLINLPAMMRGLADAPVIVGHIDPCMSCMDR-------------------
>WP_012545774.1-[NiFe]-Group-4b
RETNIT--NIVYSKQIKEVALLVRFAHLTAIDFINQKNQIELNYFFSVIVKIPLELSISSISEIPAVIWSERECNDLFGINFEGHPDPRRLVLPPQEV-HPLRKN----KPPVIPIGPFYPSLEEPAYFRLIVDGEEIADFDYRGFYVHRGIEKLAESVIPFLAERICGICGVHSAYCQAVEKAAGIEIPLRAKFIRSLFLELERLHSHLLWVGLAAIVGFDTLRIREPVMYICEIITGNRKTYIVGGVTIDVHVISQIEEVILRFKNVGVLKDDAKKYCVCGPVARGSGIIDMRTAAYPIRIPLGDVWARTIVRLEEILISINIIRQIPTS----------------KI---EP-WEAVSYIEAPRGQLFHYVMTGYRWSVRAPSYQNYQAMLKGIADAPLIIGSIDPCFSCTERYEIVDELKNV---------
>WP_012571234.1-[NiFe]-Group-4b
KEFKFR---LFIVDALPEMVHWHHFSMGTGTDERNIAGKFTYAYW--VILKAYLDPEFPSIAALPAALWAEREVYDLLGFNPKGHPDLRRLVLPPEGV-YPLRKD----SPMTVPIGPYHLALDEPAHFRIFVKGETVVDVDYRGFYSHRGIEKIGEGRVLFIAERICGICGQHSSYAQAVENIAGVEIPERAMYIRTIMLEIERIHSHMLWAGVAALTGFDTGRVREPVMWLAERLTGNRKTYIVGGVRRDFLKIKELRATFKRAEGVGILPKVAKAYSVLGPNGRASGRIDIRRAAYKFKVPVGDVLARFLIRMDEVLESIWIIEQADVF--------------------LPEYEEALGYSEAPRGEVIHYVMTDYRWKVRAPTYNNLPAMLKGVADAPLIIASIDPCYSCTERVQIVDQFNMLSIQKGKGVA
>WP_012572555.1-[NiFe]-Group-4d
--------------------------------------------------------------------------------------------MT--KVEYW-----------KIPFGPIHPGLEEPEKFILTLDGERIVNVDVKLGYNLRGLQWIAYRRIMYLAERICGICSSHNTYTRAVEEAAGIEVPERAEYIRAIIGELERVHSHLLNLGVLGDIGYDTVLARERVMDVLEAISGNRVNYTIGGVRRDIDMIKYYRPTIARLRDCAVISRVALEQGAVGPTARASGLVDARWGVYPVKPVMGDVFDRAAVRIGEIYQSLDMLEHAKIK----------------ILVAMVD-GEGIGRYEAPRGELVHYVRGKLRWKPREPTFPNLFAGVTGVADFVLAVASIDPCLSCTDRVAVV-DLLRLSIKKTREIN
>WP_012608688.1-[NiFe]-Group-4b
IQLKLG-DMHLYIPNLVKAATLFTHRTCVAIDERPLNGFFTLTHIFTVLVKTYLEPVAPSIVGVPAADWCELEAMDLLGIQFE--RRRERLVLPPDGV-YPLRKE----RLNPVPIGPYHPALHEPEYFELYVEGERILDVKYRGFHVHRGIEKLAESRVNFLAERICGICGEHSCYALAVEKAAKLDVPERAQFIRSIVLEVERLHSHLLWLGVAFTLGYDAGRIREKVMELAEALTGSRKTYMVGGVRRDINVLNELEPQVKRLTGTGVLPEWAVKLGVEGPVARASGVRDARRAAYKFKVPVGDNMARALVRVDEVKESMSIIIQLPIM--------------------IPE-GIGVQVVEAPRGGDIHYVLT-YRWRVRAPTYNNIPAMLRDLADAPLTIASIDPCFSCTDRIMVIR--------------
>WP_012619310.1-[NiFe]-Group-4e
--------------------------------------------------------------------------------------------MS------------------IIPFGPQHPVLPEPIHLDLVLEDERVIEAIPSIGYVHRGLEKLVEKRMVYIAERICGICSIHSTYSQAIEQVMGVEVPDRARYLRTIWSEYSRLHSHLLWLGLFAGMGFESLKLREHILDDMEATTGGRVIQKVGGVRKDVSGLNGIKDSVHRLRNVGVLPDQAYLLGAVGPVGRGSGLIDMRMAAYDFKPVTGDCLGRCLVRANELFTSIDLIEQAPVD--------------------SPD-GEFFSRTEQPRGEVVHYVKGNVRFRVRTPSFTNIPPMLKGLADVPIIVLSIDPCIGCAER-------------------
>WP_012625505.1-[NiFe]-Group-4c
--------------------------------------------------------------------------------------------MT------------------TMPLGPVHVALEEPVYFHLTVDGETVRHVELTSGHVHRGMEAMATQRNVTLTERVCSLCSSHSTYSMVVENVLGITIPDRARYLRVVAEEIKRIASHLFNTAIQAIIGFKSLEVREMMQDLKETVYGNRMNLCIGGVKYNVNMLDKVESMVARTKGLGVLPEDAIRLGVVGPVARGSGLLDVRKAAYPFKTIVGCIHARTMVRMHEVLESFSIIRQCEVT--------------------IRT-AEACARSEAPRGEVFYYIRTNSRLKWRVPSYMNWEAMMRDVADVALITNSIDPCVSCTER-------------------
>WP_012751197.1-[NiFe]-Group-4d
--------------------------------------------------------------------------------------------MT--KVEYW-----------KIPFGPIHPGLEEPEKFILTLDGERIVDVDVKLGYNLRGIQWIALRRIMYLAERICGICSSHNTYTRAVEEAAGIEVPERAEYIRVIIGELERIHSHLLNLGVLADIGYDTVLAREKVMDTLEAVAGNRVNYTIGGVRRDIDMIKYYKPTIARFRDCAVISRVALEQGAVGPTGRGSGIDDARWGVYPIKPVMGDVFDRMAVRIGELWQSLELIEHAKIK----------------VLYAMVD-GEGIGRYEAPRGELVHYVRGKLRWKPREPTFPNLFAGVKGVADFVVAVASIDPCLSCTDRVAVV-DLIRASIKKTREIN
>WP_012794989.1-[NiFe]-Group-4i
----------------------------------------------------------------------------------------------------------------EIAIGPVHPTMLEPHRLRLFIEDEIIKDAELTIGVNYRGIELIMEGLISILSEKICGICSIHVTNVMVTERGCDIEVPERADYIRAIVEELERLHSHMLLFGHAFVLGFETMMIREPIMQILGEITGGRAQYIIGGIRPNINRLEKFEPMIARIKDVGVLDKTAKKLHAVGPTARGSGISDMRKPVYDFEEILGDVFSRLAVRFYECFESIKIIRQG--L----------------KIYNLKPFKPINVYNEAQRGQVYYSYGLDRQAKVRTPTATNLACILPGVSDAELIIASCDPCFTCTDRLIVIK--------------
>WP_012899230.1-[NiFe]-Group-4e
----------------------------------------------------------------------------------------------------------------TIQFGPQHPVWIEPLRLKLTTDGELIKDVDLEAGYVHRGLEKKFEW-AAYLSERVCAICTHHSCFCLGVEGTMGLELPRRAAIIRTIMLELERLHSHFLAIGLTLAIGFENMRHREQVLDVFERTTGNRVLHIVGGVTRNIGFCDDIEYTIQRMQGVGVMTKMAKELGVVGPVARGSNVYDVRHLLYRVTPIVGDCWARSLVRVRELFQSIDLIRQLELF--------------------MPE-GENIARVEAPRGELFYYVRGKDRVKVRTSTYGNGLGLIKGIADVGLITITFDPCIGCFDR-------------------
>WP_012899275.1-[NiFe]-Group-4e
----------------------------------------------------------------------------------------------------------------VIQFGPQHPVWIEPLRLKLSLDGEIVRDAELEAGYVHKGLEKKFEW-GAYLSERVCAICTHHSCYCMAVEGTMGLEIPRRAAIIRTIMLELERLHSHLLAIGLTLSIGFENMRNREMVLDVFERSTGNRVLHIVGGVIRNIGFCDAMEYTIQRMQGVGVMSKLAKDLCVVGPVARGSNVYDVRHLLYKVTPVTGDCWARSLVRVRELFQSIEIIRQCELF--------------------LPD-GEYFARDEAPRGELFYYVRGKDRVKIRTSTYANGIGLIRGLADVGLITITFDPCIGCFDR-------------------
>WP_012956197.1-[NiFe]-Group-4h
----------------------------------------------------------------------------------------------------------------ILPIGPIHPGLKEPLRLKLQTQGEKVIKAEIDYGYVHRGIEKIMEGKCIYLSERICGICSEHTTFAETLEGISGVQAPLRAQYLRVITNEIDRIQSHLLANSTFFTLDHETLALREYAMDSLELLTGNRVNLVVGGVRMDADNMKKIEPIVLRAKGVGVMTEEAIKGHAVGPIGRASGIHDLREYTYKFKPIWGDNYARTLNRLYEVEQSIDLVRQADIR----------------DI---PS-GYGEWRNEAPRGEVRYMAETNKRISIRTPSIMNIDSMLKDVADAVSTYASSDPCIACTERVAITDEVK-----------
>WP_012956799.1-[NiFe]-Group-4i
--------------------------------------------------------------------------------------------ME--KA--------------EIQMGTVHPAALEPYRVRFFVEDEIIKDAEITIGVNHRGIERVMEGLANMLTEKICGICSSHTNSVRTAEKGLGVEVPDRAVYIRVIVGELERLHSHLLYLGHGCTLAHETFYIRETIMDLLAMIGGNRVQYIIGGVRPELDGMDLVESVVSRISGTGYIPEQALKLAVSGPTLRATGVRDLRTYEYDYDIITCDVQAQLLMRVFEIFEAIKIVRQAKIT--------------------MIDTDLIESYIEVPRGTLYHSYAI-RHCIIRTPSMSNIGAACIDITDGQLCIVQCDPCFTCSDRAIVYD--------------
>WP_013048648.1-[NiFe]-Group-4d
--------------------------------------------------------------------------------------------MA------------------KVPIGPVHVGLKEPITAWLDLDGEKIVDARVRPGAIHRGIEFMARERIIYLAERICGICSSHIAFLRAVEDAAQIQVPPRAQYIRALVLELERVHSHALWAGVACSIGFDSAVLREKVMDVLESYTGNRVNYTVGGVRWDLTMIQFYRPVAARMRNVGILTEEAMRYCALGPTARASGVCDLRWEAYAVKPVVGDVFDRFLVRVLELYQSLDILEKIDIV----------------KVLNAAD-GEGWSSIEAPRGDDTHVVQLKYWWKVRAPTYSNAVSMFRNLADAPLIINSIDPCISCMERTLITGQLLEMSREKTRRLK
>WP_013099747.1-[NiFe]-Group-4i
----------------------------------------------------------------------------------------------------------------EIAIGPVHPAMLEPHRLRLFIEDEIIRDAELTIGSNYRGIELIMEGLITNLAEKVCGICSIHVTCVRVAEKGCSIDVPIKGEYIRAIVEEFERLHSHLLLFAHMYVLGFETMMIREHVLKALEYITGGRVQYVIGGVRPNIKKLDFLEPMIARTKEVGYLDETAIKYHATGPTARASGLCDLRKPIYNFEEIVGDILARLLVRFYECFESIKILRQA--M----------------RVYNLREFKPLDIYHEAPRGVVLYGYGLDRQVLIRTPSLTNLATILPGVSDAEPIIVSCDPCFTCTDRAVFKKNLR-----------
>WP_013100690.1-[NiFe]-Group-4h
----------------------------------------------------------------------------------------------------------------TIPIGPIHPALKEPMRIKLVLEGERPVDVELEMGYAHRGIEKIMEGKAIHLAERVCGICSVHTTFAQCVEKISKIEVPDKAKYLRVVIYELERIHSHLLAISTYCAIEHETLNIREPIMDLFELITGNRINLVIGGVRKDITKINSIKPLVLRSKGIGVLKKDIMKTRAVGPIARASGLSDWRLKIYKFKVKWGDNFARTMVRFEEILESIRLVEKADYR----------------EI---KA-GEGEVRNEAHRGEVLYQMAITKKINIRTPSVMNFESMIKTVADAVATYVTTDPCVACAERAIYIV--------------
>WP_013128928.1-[NiFe]-Group-4b
VKLSAN-DTHIVAKYIPGLAKLFVHRTCVATDERPLNGFFSLTHLFTVALKTYLEPRAPSIIEVPAADWCEMEARDLVGIEFE--RSAYRLVLPPSDV-YPLRKD----RPSTVPVGPYHPALHEPEYFELYVEGEKVVDVKYRGFHVHRGIEKLGESRVNFLAERICGICGEHSCYALAVEKAAKLDVPERAQFIRSIILEVERLHSHLLWLGVAFLVGYDAGRIREKVMYLSEYLTGSRKTYLVGGVRKDINTLDTLEPQVRRLTGTGILPEDAVKLGVEGPVARASGVRDARRAAYKFKVPVGDNMARTLVRVDEVFESISMIKQLPIR--------------------IPP-GIGVQVVEAPRGGDIHFVVT-YRWRVRAPTYNNIPAMLRDLADAPLTIASIDPCFSCTDRVVVIR--------------
>WP_013129492.1-[NiFe]-Group-4g
--------------------------------------------------------------------------------------------MSIIEVPL------------ELPVGPQHPALHEPVLLKAYADGEEIIKVEINTGYNHRGIEKLCEKNDIFIVARVCGICNVHACYVRAVEHILGMEISNRAKYLRVLAMELERLHSHMLINAVMANIGFENLLDRERIMKAKEILTGNRVLSMVGGVRRDVDILLKTESTIKRTVDVGTVSSDAVKYSLVGPVARASGVIDSRADAYSFNVITGDSWARMMVRWDEALESINIALHVPVP----------------KI---PA-GEAYTRVEAQRGELTYYVMSDYRVKIRTPSFNNIINMYVGIADLPVILTSLDPCISCMERVTIIDELAKGV--------
>WP_013134545.1-[NiFe]-Group-4a
NKVKI----TITVDDLPETVILYWLSSMIPNDEREINGNFALYYVLSITVKTFIPPTFPSVTLVPAAVWYEREAYDMFGLTAIGLPDPRRLVVSPEGL-FPLRKDA---RPDDVPLGPLHITSDEPGHFRLYCDGDTIIDADYRLFYQHRGMEKLAENRMGYLAERVCGICGAHAGCIEAAEKAIGLEIPLRAQAMRVICLEIERLHSHLLNIGLACVTGNVNARIREFSMELAQLVTGGRKTYVMGGLRRDMTLLEIIEKNQERWKGVGLLDQVARDFSPVGPNIRGCGFRDSRYDFLTFEIPTCDVFARETVRYRELLESVSIIRQCLTV-------------------PKPG-AYAIGNDEAPRGENIHWIMHGFRWRCRAATYNNWTSQFRGIADAALIVCSLDPCYSCTERVTVVDDLKRYSQSKNHPLK
>WP_013180047.1-[NiFe]-Group-4i
----------------------------------------------------------------------------------------------------------------EIAIGPVHSTMLEPHRLRLFIDDEIIKDAELTIGVNHRGIERLMEGLACILTEKICGICSIHLSSVRLTEIASKIYVPERAQHIRVIIEELERLHSHTLLFGHAFILGHETMMTREPVMQIFFEISGSRVHYIIGGIRPDITKLDEYEPLLSRMKDVGVLDKTAAKFHAVGPTARGSNVSDMRKPEYDFDEILCDVLSRIAVRGFEILESIKIIRQASLS-----------------IYNLEEFKPIECYTEAQRGQQYYSYGVDRHARIRTPTATNLGAIVRGVSDAELIIASCDPCFTCTDRLSILKKI------------
>WP_013296415.1-[NiFe]-Group-4i
--------------------------------------------------------------------------------------------MD------------------EITMGTVHSAAIEPYRVRLFVEDEIVRDAEITVGVNHRGIERIMEGLANSLTEKVCGICSVHLNSVLVAEKGLGVEIPERASYIRIIVGELERIHSHLLYLAHGNVLGHETFYIRETVMELLRLIGGNRVQYIIGGIRPDLDGMDFIEPMVSRITGVCPISKDALRLHVTGPTLRATGVFDLRTPCYDFDVITGDVRANLLMRVLEIFESINIIRQARVV--------------------MQDTGIVKSYVEAPRGRLYHSYAI-RGSIIRTPSMSNIGAACIGITDAQLGIVQCDPCFTCTDRAIIID--------------
>WP_013328417.1-[NiFe]-Group-4e
-------------------------------------------------------------------------------------------MTG------------------VVPFGPQHPVLPEPIHLDLVIEDERVVEAVPSIGYVHRGLEKLVEKKYVYIAERICGICSIHSGFCQGIENIMGVEVPERAQYLRTIWSEYSRMHSHLLWMGLFAAMGFENLRIREQVLDVMEETTGGRVIQKVGGVRRDISGLDRTYSTVHRTSGIGYLSDDAYHLGAVGPTARGCGVIDARELKYPFKPIVGDCYSRCVVRAKEVLQSADLIKQADIE--------------------NPD-GEYFSRVEQPRGECIHYVKGNVRERVRTPTLTNIPPMLAGMADVPVIVLTIDPCIGCAER-------------------
>WP_013329140.1-[NiFe]-Group-4h
--------------------------------------------------------------------------------------------MK------------------SLPIGPVHPVFKEPARIKCETMGERVLSAEVELGYVKKGIEKIMCGRVMFLAERICGICSIHNVFIETVERVSAIEPSPRAAYLRVIANELDRMQSHILANYSYCTIEHETLNIRETVMDQIELLTGARVTCIPGGVRFDFRALLKIERMILRSKSVGILTEEARIAHAVGPTARASGLIDERLPTYKFEPIVCDNYARVMIRFQEVMQSIAIIRRCLIR----------------EV---GA-GSFVWKGEAPRGELTYDLKTDIEIAIMTPSIMNIEAMLKGAADITATFISSDPCIACNER-------------------
>WP_013329507.1-[NiFe]-Group-4d
--------------------------------------------------------------------------------------------MSSKKAPY------------TIPIGPTHPALKEPILFTFKINGEAIEEVDFAPGKAHRGIEWMGMRRIVHLTDRICGICGSHTAFAKAVEQIAGIEVPDRAHYIRTILAEFERIQSHLLWAGVAAELGFDTLRVREESMDLIELLTGNRVNYQVGGVRRDIEGLQYYEKTIMRCRDCGILTEASLKLCTVGPTSRASGVMDVRLGAYGFDYVMGDVYDRIVVRLLEVAQSVDLIRQCETL----------------KLLAKAE-GEAVGRVEAPRGECLHYVRMNYMWKVKASTYSNQLSILKGIADIPIIVASIDPCMSCTDRVAVV-YLHRLSVERTRRLM
>WP_013413704.1-[NiFe]-Group-4g
---------TVEVHEIKNMAKTLHLITITPIDE-E----LKIIYTFDKHVITYIPPKIDSITDTPAALVYEMETKDLFGIKFQNSYTSSKLILPSDNLPAPLLKTTKLKIKYTVPFGPYHPALKEPEHFAIVLKGEKVVDVFPRIGYAHRGVEKLCETRVLYLVERVCGICSAHSAYTLAVEELTGIKAPRRAEYLRTIVAELERIHSHVMWIGLLGWAGFETMGIREKIMHLLELITGNRVNATIGGTVTDVSVVKTFEDPLERMKKIGVYDKKAIKYGATGPVIRATGVNDIRKGAYEWDVVTGDVFNVTTLRMYEVLESSRIIIEAPTP-------------------FIKD-GEAIGRVEAPRGELFDYVMAKYRVRIRTPTFANLIFLLKGLSDVPLILTTMDPCFACLDRSLLKKNMHGL---------
>WP_013467422.1-[NiFe]-Group-4b
IEIG-------------KVIALVYYATGVGVDERLLGVGFSMYY---VILKTV--SKIPSITPISGANWAEREAMDMVGIFFDEHPEPLRLILPPEGV-HPLRKE----RPPEVPVGPYHPTLHEPEVFELHVKGEEIVGAVYRGFHVHRGLEKLAEERIPFLAERICGICGTHNAYAQAVEDAAKIEVPERALYIRTILLELERLHSHLLWFGVAFLLGFDSGRIREAFMDLAELLTGNRKTYLIGGVRRDIDIFEKTKKELSRMEGVGVLPKEGREIGVVGPVARASGITDVRRAAYGFKVPVGDVLARFLVRYEETFESFWLIEQADIL--------------------LPEYAVGIGATEAPRGEDVHFVITEYRWRPRAPTYNNLPAMLMGLADAPIIIASIDPCFSCTDHMVIVDYLRRL---------
>WP_013467760.1-[NiFe]-Group-4d
--------------------------------------------------------------------------------------------MN--KIEYW-----------KIPIGPIHPALEEPEKFIITLDGERIINVDVKLGYNLRGLEWIAMRRVLYLAERICGICSSHNTYARAVEEMAGIEVPERAEYIRVIIGELERIHSHLLNLGVVATIGYDTVLARERVMDILEDIGGNRVNYMIGGVRRDIKMIQYYRPTVARLRDSGVIPRVAIEYSAQGPTARGSGIKDVRYGVYPVKPVTGDVFDRMVVRVGEIWNSMEIIERAKIK----------------LILVKAE-GEGIGRYEAPRGELIHYVRAEAKWKMREPTFPNLFAALVGLADVPVAIASIDPCLSCTDRVAVIDDLLKESIKKTKEIN
>WP_013560598.1-[NiFe]-Group-4g
--------------------------------------------------------------------------------------------MT--------RK--------IVPIGPQHPALKEPGHFEFTVDGEIVTDASVRLGYVHRGIEKGAEERDLYLFERVCGICSVHAAFALGVERLAGVEAPPRAQAIRSLVAEMERIHSHMLWLGVAAEGGFDTLRDREIVMDLLEALTGNRVNYVLGGVKCDITGMDQLERTFARTEGVGRMTEQADLFGAVGPTARASGVRDVRVAFYPVQLITGDLLARFVVRIKELFEAVRLIREIELT----------------RI---PA-GEVISRVEAPRGELFYFIKSNERVKVRTPSLCNWGSVAVGLADMPMILAGIDPCFSCNDRMILKRTWEDL---RQYGIE
>WP_013561596.1-[NiFe]-Group-4b
MQLKLG-DTHIVVPSLVKAATLFTHRTCVGIDERPVNGFFSLTHVFTVLLKTYMEPVVPSIVNVPAADWCEQEAMDLLGIRFE--RRRERLVLPPEDA-YPLRKD----KPLPIPVGPYHPALHEPEYFELYVDGERIVDVKYRGFHVHRGIEKLGESRVNFLAERICGICGEHSCYALAVEKAAKLDVPERAQFIRSIVLEVERIHSHLLWLGVAFTLGYDAGRIRERIMELAEMLTGSRKTYMVGGVRRDINVLSELEPQVKRLSGTGVLPEWAVKLGVEGPVARASGVKDARRAAYKFKVPVGDNMARTLVRIEETKESMSMIIQLPIM--------------------IPE-GIGVQVVEAPRGGDVHYVLT-YRWRVRAPTYNNIPAMLRDLADAPLTIASIDPCFSCTDRVLVVR--------------
>WP_013574483.1-[NiFe]-Group-4a
AALQFP---TVTIRWLPEVVWLYWLSVLFGNDERTLCGNYALYYVLSITVRAEVDLEFPSVTPVPAAVWGEREVRDMYGLRPVGLPDERRLVLPPDDL-YPLRKDA---RPAIVPIGPLHVTSDEPGHFRLFVDGEDIIDADYRLFYVHRGMEKLAETRVTFLSDRVCGICGTHSAYTSSVENAMGIVVPERAQMIRSILLEVERLHSHLLNLGLACFVGFDSGRVREQSMKMAEILTGARKTYLIGGIRRDILLAGSMRPNTQRSVGVGILDQVARDFSNVGPMVRGSGHRDMRQAGYAFELCSNDVYSRLKVRIHEVFNALNMIEFGPLA-------------------G-PH-RFALGFAEAPRGDDIHWSMTGFRWRCRAATYANWPTMLRGVSDAPLIIGSLDPCYSCTDRMTVVDEIERYGIEKNSPL-
>WP_013643876.1-[NiFe]-Group-4i
--------------------------------------------------------------------------------------------MN-NKI--------------EVTMGPVHSAAIEPYRVRLFVEDEMVKDAEITVGVNHRGIERIMEGLANSLTEKICGICSSHINSVLVAEKAIGIDVPERAQYIRVIMEELERLHSHLLYLAHGNVLGHETFYIRETVMELLRMIGGNRVQYIIGGVRPELDGMDIIEPMISRITGVGVLTKQAIELAASGPTLRSTGVTDVRTEAYEFNVITGDVKSNLLMRVLEIPEAINIIRQAKIT--------------------MQDAPITKSYIEVPRGKLYHSYAL-RNSIVRTPSITNIGAAAVGITDAQLAIVQCDPCFTCTDRAIIIK--------------
>WP_013644869.1-[NiFe]-Group-4h
----------------------------------------------------------------------------------------------------------------ILPIGPVHPGLKEPLRLKLKTRGEKVLSAEIDYGYIHRGIERIMQGKGIFLSERVCGICSVHTTFAETFEKIAGEYAPLRAQYLRVLTNELDRIQSHLLANSTYFAVEHETLALREPVMDAIELLTGNRVNMVVGGVKMDIKIMNKLEPLVLRSKDVGVMTEEAIMARAVGPIGRASGLHDVREHTYKWNVVWGDNFARTMNRFNEVWESISLIKQVDVR----------------DI---PA-GVAEWRNEAPRGEVTYSIETNKNISIRTPSIMNIDAMLNDVADAVATYATSDPCIACAERVTILDKLKG----------
>WP_013747503.1-[NiFe]-Group-4d
--------------------------------------------------------------------------------------------MS--KVEYW-----------KIPFGPIHPGLEEPEKFILTLDGERIVNVDVKLGYNLRGIQWIAFRRLMYVAERICGICSSHNTYVRAVEEMAGIEVPERAEYIRVIIGELERIHSHLLNLGVIGDIGYDTVLARERVMDVLEAISGNRVNYTIGGVRRDIEMIKYYRSTIARLRDCATIPKLAIEMGAVGPTGRGSGVDDARWGVYPIKPVMGDVYDRVAVRIGEIWQSLDLLEHAKIK----------------VLVALGD-GEGIGRYEAPRGELVHYVKGKVRWKMREPTFPNLFAGLEGLADVVVAIASIDPCLSCTDRVAVI-DLLRLSIEKTREIN
>WP_013798188.1-[NiFe]-Group-4i
----------------------------------------------------------------------------------------------------------------EIAIGPVHSTMLEPHRLRLFIEDEVVKDAELTIGVNHRGVERLMEGLACILCEKICGICSIHLSAVRVVERGCNIEVPERANYIRVIVEELERLHSHTLLFGHAFILGHETMMLREPIMQTFFDISGSRVHYIIGGIRPNIKRLEKFEPMLSRMKDIGVLDKTAAKYHAVGPTARGSGISDMRKPEYEFEEILGDVLSRIAVRFYECFESIKILKQA--L----------------KIYNLYEFKPIDCYTEAQRGQQYYSYGLDRHAKVRTPTATNLAAILKDVTDAELIIASCDPCFTCTDRLIITK--------------
>WP_013825480.1-[NiFe]-Group-4h
----------------------------------------------------------------------------------------------------------------ILPIGPIHPALKEPIRLKLKTQGEKVLHAEIDYGYVHRGIERIMQGKGIYLSERVCGICSIHTTFAETFEKIAGERVPPRAQYLRVLTNELDRIQSHLIANSTYFALEHETLALREPVMDAIELLTGNRVNMVVGGVRMDVKIMTGLEPLLLRSKDVGKMSEDAIKGRAVGPIGRASGLHDCREPTYQFKVIWGDNFARTMNRFDEVTESIKIIKQVDIR----------------DL---KP-GYADWRNEAPRGEVSYFMETNKNVSIRTPSIMNIDAMLDDVADAVATYTSCDPCIACAERVVIMDQLKASEISSTTNQA
>WP_013826680.1-[NiFe]-Group-4i
--------------------------------------------------------------------------------------------MDTDKK--------------EISMGTVHPAALEPYRVRLFVEDEIVKDAEITVGVNHRGVERIMEGLANSLTEKICGICSSHINSCMVTEKALGIEVPDRAQSIRIIMEELERLHSHMLYLAHGCVLGHETFYIRETVMELLGMIGGNRVQYIIGGIRPELDGMDVVEPMISRITGVGVLSKDAIKLGTSGPTLRATGVKDLRRAIYDFDVITGDVKSNLLVRVFEVLESIKIIRQAKIT--------------------MQDTPITKSYIEVPRGTLYHSYAL-RHSIIRTPSITNIGAACVGVTDAQLSIVQCDPCFTCTDRAIIIR--------------
>WP_013866214.1-[NiFe]-Group-4i
----------------------------------------------------------------------------------------------------------------EIAIGPIHSAILEPHRLRLFIEDEIVKDAELTIGVNHRGIERLMEGLACILTEKICGICSIHLNSVRVVETGSNIEVPERANYIRVIVEELERLHSHTLVFGHAFILGHETMMLREPVMQMLFDISGSRVHYIIGGIRPNIKRIEKYEPMLSRMKDIGIMDKVAAKYHAVGPTARASNVSDMRKPEYDFDEILGDVLARIIVRIYECLESVKILKQA--L----------------KFYNITEFKPIDIYNEAQRGQVYHSYGVDRHSKVRTPTATNLACILKGVSDAELIIASCDPCFTCTDRLIVLK--------------
>WP_013905846.1-[NiFe]-Group-4b
DEIRFG---IITVDDLPEVVYFLQLSTMVATDERPLNGKFSITYWLSLGVRAYIPPWFISITPHRGANWYEREAMDMLGLEARDHPDPRRLVLPPPCV-YPLRKD----SPPIVPYGPYHVALEEAAHFRLYVKGETITDVDYRGFYAHRGIEKIVEGRVCFIAERICGICGTHSAYCQAVERAGEIEVPERAEYIRTIVLEIERLHSHLLHLGIVCLTGYDYGKIREHVMWLAERLTGNRKTYLIGGVRRDILTIKKIKRTFKRCEGVGVLPKLAKEWDVDGPLGRASGRFDVRRAAYKFKVPVGDVFARALVRIDEVRESIWIIEQVDIL--------------------IPAYREAIGATEAPRGENVHYVMTGYRYRVRAATYNNLPAMMRGISDAPLIVASIDPCYSCTERVQIVDQFNKLSIKASRRV-
>WP_013905871.1-[NiFe]-Group-4d
--------------------------------------------------------------------------------------------MK--KVEYW-----------KIPFGPIHPGLEEPEKFILTLDGESIVNVDVKLGYNLRGIQWIAMRRIMYLAERICGICSSHNTYVRAVEEMAGIEVPERAEYIRVIIGELERIHSHLLNLGVIGDIGYDTVLAREKVMDVLEAISGNRVNYTIGGVRRDINMIEYYKSTIARLRDVATAPKLALEMGAVGPTGRGSGIEDARWGVYPVKPILGDVYDRVAVRIGELWQSLELIERAKIK----------------VLLAMAD-GEGIGRYEAPRGELVHYVRGQLRWKMREPTFPNLFTALEGLADVVVAIASIDPCLSCTDRVAVV-DLLKLSIEKTREIN
>WP_014013072.1-[NiFe]-Group-4d
--------------------------------------------------------------------------------------------MA--KTQY------------YVPVGPIHPALKEPIRVEAKVEGERIVDVDVKRGFAHRGIEYMGMKRTLYLSERICGICSSHPAFVIGSEKALGIEAPPRAQYIRTIIAELERIHSHLLWLGVVAEMGFDSLKGREKVLDILELLTGNRINYMIGGVRRDIKMINYYRPVYARTRGVAQLSDMAKKLNVCGPVARAAGLMDVRQDAYAVRAVVGDAYDITLVRIYEIEQSLDIIEFCKLM----------------ALLARSE-GEGIGMHEAPRGEVVHYFKYGLVWKVVAPSYNNINTLLLGVADIPIVVAYIDPCMCCNDRLAVV-TLHRKAVEKTRKLR
>WP_014183752.1-[NiFe]-Group-4f
ALIYLKVNEHLEINDILILARF--LIQITATDERGIHGYFRLFYTFAIIVTFPVTPSFPSITNVPAAHWYEREIKDLFGLDPVGHPDKRCLAVHPEGL-FPLRKDF---VPRQVPVGPIHAGIIEPGHFRFSAVGDTVINLEARLFYTHRGLEKLVEGKTLPIVERICGACSSHAAYCQALEKISAAEVSPRVQSIRTIALELERLYNHVGDVGNICGVGFAFGRLKEDLMRLNEEVFGSRFLRIPGGVRRDISALEKLENSYDRVETTGVLLQTAVDFHAVGPAARAAGVRDLRRAAYDFKVPVGDVLARIKVRIDETFESLNIIRQVALTLGE----------------------YAIGMTESARGENVHFVMIDYRYMVRSASYVNWPVTVPGIPDFPVINKSFELCYSCLDR-------------------
>WP_014405402.1-[NiFe]-Group-4e
----------------------------------------------------------------------------------------------------------------VVQFGPQHPVWIEPLRLKLTLDGEVVKDAELEAGYVHRGLEKKFEW-AAYLSERVCAICTHHSCYCLAVEGTMGLEVPRRAAIIRTIMLELERLHSHLLAIGLTLAIGFENLKDRELVLDVFERTTGNRVLHIVGGVTRNIGFCDVMEYTIQRMQGVGVMSKMAEDLCVVGPVARGSNVYDVRALLYKVTPVVGDCWARTMVRVRELFQSIDIIRQCELF--------------------MPD-GENFARVEAPRGELFYFVRGKDRVKIRTSTYANGIGLIKGLADVGFITITFDPCIECFDR-------------------
>WP_014734412.1-[NiFe]-Group-4d
--------------------------------------------------------------------------------------------MT--KVEYW-----------KVPFGPIHPGLEEPEKFILTLDGERIVSVDVKLGYNLRGIQWIAMRRVMYLAERICGICSSHNTYVRAVEEMAGIEVPERAEYIRVIIGELERIHSHLLNLGVVGDIGYDTVLARERVMDVLEAITGNRVNYTIGGVRRDIEMIKYYRSTIARLRNSAIISKVARDLGAVGPTARGSGVDDARWGVYPIKPVMGDVYDRMAVRIGELWQSLELIEHAKIK----------------VLVALGD-GEGVGRYEAPRGELVHYVKGKVRWKMREPTFPNLFAGLEGLADVVVAIASIDPCLSCTDRVAVI-DLLRLSIKKTREIN
>WP_014737566.1-[NiFe]-Group-4g
---------KTKVSALLDSILFMNIVAITGVD---RKDNIELIYHLGVHLSVQLPPVVDDISSKPGAKILEREVHDLFGVEFWDELDKKRLLLPPEKASPPLLKDVDSDAPL-VPIGPYHPALKEPEFFSLVVEGERIKKAFVRIGFVHRGIEKLAESRDIFLFERVCGICSHHATFVEAVEKLLNVDPPPRAQYLRTLIAELERIHSHSLWLGLIGWIGFESMGLRETVMDLFEELTGNRVHKTIGGVRMDISKVSEFEDLFERSKGIAKYTEEARAFSAVGPVRRAAGDYDIRRGAYGFEVRTGDVYNLVLLRLGEIKESARIIRQIPVP-------------------PVKE-GEAYARTEAPRGELFYYVNSNYRVKVRTPTLLNIQLLLEGLSDFPVIVTSIDPCFSCMDRVLVYDEIGRKRM-------
>WP_014767907.1-[NiFe]-Group-4b
IQLKLG-DMHLYIPNLVKAATLFTHRTCIAIDERPLNGFFTLTHIFTVLVKTYLEPVAPSIVGVPAADWCELEAMDLLGIQFE--RRRERLVLPPDGV-YPLRKE----RLNPVPIGPYHPALHEPEYFELYVEGERIVDVKYRGFHVHRGIEKLAESRVNFLAERICGICGEHSCYALAVEKAAKLDVPERAQFIRSIVLEVERLHSHLLWLGVAFTLGYDAGRIREKVMELAEALTGSRKTYMVGGVRRDINVLNELEPQVKRLTGTGVLPEWAVKLGVEGPVARASGVRDARRAAYKFKVPVGDNMARALVRVDEVKESISIIIQLPIM--------------------IPE-GIGVQVVEAPRGGDVHYVLT-YRWRVRAPTYNNIPAMLRDLADAPLTIASIDPCFSCTDRIMVIR--------------
>WP_014795396.1-[NiFe]-Group-4f
---KLRKNELVWLKYLPEVVHFWVLMTHIGNDERGLGYGFVLYLLFHFTLTLGVRESFPSLTICPALNWPEREVRDLLGLRPEGHPDDRPLVLHPEGF-YPLRKLEPELSPGEIPVGPIHAGIIEPGHFRFQTIGETILHLDAQLFYTHKGIEKLLEGKGLEIVERVCGVCTSHAAYCEAVEKLKGVQVSRRILGWRTVLAELERLYNHVGDIGNLCGVGFALGQSKEQLQRLNHKLFGHRFLRTLGGVRRIPERLAGLEDGFQRAIATGVLSQSALDLGVTGPAARASGIQDWRELLYGVEPQVGDVWARLMVRVREVKQSFALLAKL-----C------------A---------FAWGCAESPRGTDVVWLMLDYRCRIRSASYANWPAAVLGVPDFPLINKSFELCYSCCDR-------------------
>WP_014807277.1-[NiFe]-Group-4d
--------------------------------------------------------------------------------------------MA------------------TIPIGPVHVGLKEPITAWLQVDGERIVDVRIRPGAIHRGIEYMARERVIYLAERICGICSAHISFVRAVEDAAGIPVPSRAKYIRTILLELERVHSHILWAGVACTFGYDSALLREKVMDVLEAMTGNRVNYTVGGVRRDITMLDYYNPIVARMRDIGVLSEDAVRYCAVGPTARASGLTDLRWEAYAVEPIVGDIFDRFFVRVMEVYQSLEIIKKCPIM----------------KLLNDAD-GAGQSSIEAPRGDDTHVIRLKTWWKVRAPTYANAMSMFKNIADAPLIINSIDPCISCMERVLVVDELIKMCRDKTRRLM
>WP_014867151.1-[NiFe]-Group-4h
--------------------------------------------------------------------------------------------MK------------------SIPLGPVHPCWKEPVRLKCETAGERVLRTEVELGYMKKGIERIMRGRVMFLAERVCGICSVHNVFIETMEKISAITVPPRAAYLRVIANELDRIASHLIANFSYCTIEHETLNTRETVLDNLERLTGSRINTIPGGVRFDLLDLAKVEPLILRSRGIGVMTEEAVLAHTVGPTARASGVCDLRLPTYQFKQVTGDNFARIMVRFQEVFQSIDLIRRCPIR----------------FC---KA-GETSYSGEAPRGELTYYVKTDVDIAIRTPSIMNIEAMIKDIADVTSTFISSDPCIACNER-------------------
>WP_014867437.1-[NiFe]-Group-4e
--------------------------------------------------------------------------------------------MP------------------VVPFGPQHPVLPEPIHLDLVLEDELVVDVVPSIGYIHRGLEQLVQKRYVYVAERICGICSMHACYCQGIEHIMELEVPDRSRYLRTIWSECSRLHSHLLWLGLFAGMGFENLQLRESVLDVFEDTTGGRIIQKVGGVRRDIGALDPFEETVYRLQGLGVLSDEAYTLGAAGPTLRGSGVVDHREAAYGFKPVVGDCYARCAVRVRELYSSIDLIRRAPID--------------------APN-GEYFSRVEQPRGEVVHYLRGDARARIRTPTLANIPAMLPGLADVPVVVLSIDPCISCTER-------------------
>WP_014902103.1-[NiFe]-Group-4f
--LYLQKQEIVSLPDFSDLLYCLIWLTHVVNDERQLGNGFSIYLVLHFSLTFVAKVEFPSLTSLPALNWSEREAQDLFGLLADGHPDPRPLVLHPKGF-YPLRKDF---SKGEIPVGPIHAGIIEPGHFRFYTLGEAVLHLEAQLFFTHKGIEKLLEGKGLGIIERVCGVCTSHSAYCQAVEKLAQLEAPYSVLIWRTILAELERVYNHIGDIGNMCGVGFALGQCKERLQRLNLEFFGHRFLRVPGGVKSIPTQLIGLADGFQRAITTGILKESAMDLGVTGPAARASGLYDWRELVYPVKAMVGDVWSRLMVRVEETRESFRFLREL----------------------------PAWGCVESPRGTDVVWLMLDYRCRIRSASYANWPATVPGVPDFPLINKSFELCYSCCDR-------------------
>WP_015284192.1-[NiFe]-Group-4g
--------------------------------------------------------------------------------------------MV------------------MVPIGPQHPALKEPVNFRIYVEGEKIVRLDLDLSYNHRGIEKAAEERVLPLLERVCGICSSHAVFAKGIEEIMGLEVPARAQYIRTIMAELERMHSHLLWLGVAAEIGFNTLRDREAVLDTLEEMSGNRVHYEIGGVRLDLSRLPLLEETMIRFRGVGKLSEEILKYGTVGPTARASGVYDVRRLVYDWNVVTGDVYGRTKVRIGELSESLKIVRHCPVR----------------MA---PK-GEILSRYEAPRGELAHFIRTNERLDIRTPTLANWTSALVNLADIPVIVAAIDPCLSCTSRMTVID-WEELV-RARYGM-
>WP_015284201.1-[NiFe]-Group-4e
--------------------------------------------------------------------------------------------MT------------------IVPFGPQHPVLPEPIHLDLVLEDEKVVDVIPSIGYIHRGFEKLVEKRYVFIAERTCGICSIHGTYCQGIEQIMGIQVPERADYLRTIWSEYSRLHSHLLWLGLYASFGFENLRIRERILDVMEQTTGGRVIQKVGGVRKDISDLDSIRDTVHRTRNVGVLSQDAYHLGAVGPTARGSGVIDLRKAAYSFPVVTGDCYSRCLVRCKELFTSVDIIQQAPVD--------------------APN-GEFFMRAEQPRGELVHYLKGNVRSRIRTPTLTNIPPMLQGLADVPVIVLSIDPCISCTER-------------------
>WP_015416298.1-[NiFe]-Group-4c
--------------------------------------------------------------------------------------------MT------------------TLPVGPLHVALEEPMYFQVEIDGETVKGLDITAGHVHRGMESLAMQRNITLTERLCSLCSSHPTYCMAIENLAGIIIPPRAAFLRVVADEIKRVASNLFNVGIMAIIGFESLEIRELAQDAKEEVYGNRMDLCIGGVKYDLDQLEKLKPLVARTQGVGVLPHEAVRMAVVGPVARGSGVYDIRDSAYDFSVQTGDVQSRALVRLREAMDAISLIEQSPIV--------------------IPE-GQSVARSEAPRGELIYYLKSDQRLKWRVPTYMNWEAMMKEISDIPLIVNSIDPCISCTER-------------------
>WP_015696362.1-[NiFe]-Group-4a
AALQFP---TVTIRWLPEVVWLYWLSVLFGNDERTLCGNYALYYVLSITVRAEVDLEFPSVTPVPAAVWGEREVRDMYGLRPVGLPDERRLVLPPDDL-YPLRKDA---RPAIVPIGPLHVTSDEPGHFRLFVDGEDIIDADYRLFYVHRGMEKLAETRVTFLSDRVCGICGTHSAYTSSVENAMGIVVPERAQMIRSILLEVERLHSHLLNLGLACFVGFDSGRVREQSMKMAEILTGARKTYLIGGIRRDILLAGSMRPNTQRSVGVGILDQVARDFSNVGPMVRGSGHRDMRQAGYAFELCSNDVYSRLKVRIHEVFNALNMIEFGPLA-------------------G-PH-RFALGFAEAPRGDDIHWSMTGFRWRCRAATYANWPTMLRGVSDAPLIIGSLDPCYSCTDRMTVVDEIERYGIEKNSPL-
>WP_015732568.1-[NiFe]-Group-4h
----------------------------------------------------------------------------------------------------------------TVPIGPIHPVLKEPLRIKLVLDGEKPVDAEIEMGYVHRGIEKIMEGKGIHLAERVCGICSIHTTFAECIEHISKIEIPDKARYLRVITCELERIHSHLIASAVYNSIEHETLNVREIVMDLMEMISGNRINMVIGGVRRDINKLDEFEPLILRSKDIGILPHEVMRTRAVGPVCRASGLSDWRLATYQFKPVWGDNFARMMVRHEEVLESVRLIRKADIR----------------EI---KG-GKGVWKNEAHRGEVTYKMEITKRIMIRTPTVMNLEAMLKTVADAVSTYTSIDPCISCTERSIYIV--------------
>WP_015732720.1-[NiFe]-Group-4i
----------------------------------------------------------------------------------------------------------------EIAIGPVHPTMLEPHRLRLFIEDEIIKEAELVIGVNYRGIELIMEGLISIISEKICGICSIHVCNVTVAERGSEIEVPERAEYIRAIVEEYERLHSHMLLFGHAFVLGFETMMIREPIMQMLKEITGGRAQNIIGGIRPNIRRLEKFEPMISRIKDVGVLDKTAKKLHALGPTARGSGVSDMRKPIYDFEEILGDVFSRLAVRFYECLESVKIIKQG--L----------------KIYNIKEFKPIDVYNEAQRGQVYYSYGVDRHVKIRTPTATNLACILPDISDAELIIASCDPCFTCTDRMIVVE--------------
>WP_015756422.1-[NiFe]-Group-4f
GVIELQIRTKLGVPSFMETVRLKYLLTMTGVDERDYNGHFSVYSVFGVETKIVLNPTFTSISPMPSAHWLEREIKDMLGIVPYGHPDLRRVAVHPQDV-FPMRKDF---VPRQVPVGPVHAGIIEPGHFRFFTFGEDVINLQAQLFYTHRGIEKTAEGKAVLVAERVCGVCSSHASYAQAIESLAGINAPLRARYIRTVLLEMERLYNHVGDIGNMCGIGFSFGELKERLMRMNMKLAGHRYLRVPGGVKIDLKALDTVKQSLDRMQTTGVLPDAARDLGATGPAARASGVRDLRRAAYRFQVPIGDVYCRLIQRIEESEQSFDIIRQVELQITY----------------------TAVGYTESARGANVHWVMSGYRYMVRSASHCNWPVCLPGVPDFPLINKSFELCYACLDR-------------------
>WP_015789964.1-[NiFe]-Group-4g
--------------------------------------------------------------------------------------------MS------------------EIPVGPQHPSLKEPANFTLTVDGEVITGADLKLSYNHRGIEQAVLSKNIYLLERICGICSAHTSFAIGVEDLLDLDVPRRANYIRTLIGELERIHSHMLWLGVAGEIGFDTLRDREIVLDLLEEITGNRIHYTIGGVRQDLTKMDELEETVMRCENVGTVSELAREYCAAGPVGRASGLVDVRRAAYDFDVITGDLLARTTVRIREIAESISIIRQADLK----------------QAL-IPE-DDVVSRYEAPRGELIHYIRADERVHIRVPTLANWPTALRGIADTPIVVAGIDPCISCTSRIGVET-LEEL---REYGME
>WP_015849571.1-[NiFe]-Group-4d
--------------------------------------------------------------------------------------------MN--RIEYW-----------KIPIGPIHPALEEPEKFIITLDGERIIHVDIKLGYNLRGLEWIAMRRLLYLVERICGICSSHNTYTRAVEEMAGIEVPERAEYIRAIIGELERIHSHLLNLGVVGAIGYDTVLARERVMDILEAIGGNRVNYTIGGVRRDIEMIKHYRPTVARLRDAGVIPRIALEYSAQGPTARGSGIKDVRYGVYPIKPITGDVFDRMVVRVGELWQSMEIIEKAKIK----------------VTLTKAE-GAGIGRYEAPRGETIHYVRANAKWKAREPTFPNLFAALVGLADVPVAIASIDPCLSCTDRVAIIDDLLKASIEKTKEIN
>WP_015857684.1-[NiFe]-Group-4b
NEVRFR---IIEIRDLPEVIYIIQLSTMVGADERPLRGKFSLIYWISFGIKTYISPKFPSVTPHPGANWYEREVKDLLGLIPEGHPDPRRLVLPPEGV-YPLRKD----SPKVFPLGPYHVALDEPGHFRLYVKGEEIVDVDYRLFYQHRGIEKIGENRVNFIAERICGICGAHAAYAQAVEAAGGVEVPERAEYIRTVMAEIERLHSHLLNLGLACDVGFDKGRLREHVMWLAERLTGNRKTYVIGGVRRDFLVIRELRKTFKRCEGVGVLSKDAKRWSSVGPWARGSGRLDARRAAYKFKVPVGDVLARCLVRAEEILESIWIIEQADIL--------------------IPPYQEAVGFTEAPRGEDVHYVMTGYRWRIRASTYNNFPAAMRGVADAVLIIASMDPCYSCTERVQVVDELTELSRKASRGV-
>WP_015857865.1-[NiFe]-Group-4b
KEFAFK---MFVIDVLPDAVWWHHLSTAVGTDERPLNGKFVYMYW--VFLKAYMPPSFPSVAALPAALWIEREVKDLLGFNPVGHPDPRRLILPPEGV-YPLRKD----SPMLVPMGPVHAGIEEPAHFRLFVKGEEIVDVDYRGFYSHRGIEKTGEGRVLFLAERICGICGQHSSYAMAVERLADVDIPDRARYIRTLMLELERIHNHLLWVGIAALVGYDTGRIREPVMWLVERLTGNRKQYIVGGVRRDILVVKQIRNTFKRAEGVGILPKVAKAYSVLGPTARASGRIDTRLMAYNFKVPVGDVLARVLVRMDELFESLWIVEQLDIM--------------------LPEYEEALGFTEAHRGEVVHYVMTGYRWKVRAPTYNNLPAMLKGVADAPLIIASIDPCYSCTERVQFVDEFNELSI-KYRGVF
>WP_015945149.1-[NiFe]-Group-4f
---SLRKNELVWLKCLPEVMQLWLLMTHVGNDERSLGHGFVIYLLLQFTLTLGARKSFPSLTLCPALNWPEREVRDLLGLHPDGHPDPRPLVLHTEGF-YPLRKPCPETCPGEIPVGPVHAGIIEPGHFRFQTIGETVLHLDAQLFYTHKGIEKLLEGKGLKIVERVCGVCASHAAYCEAVEKLKGMEVPRWILGWRTVLAELERLYNHVGDIGNLCGVGFALGQNKEQLQRLNHQLFGHRFLRTPGGVKKIPQRLAELEDGFQRAITTGVLSQSALDLGVTGPAARASGIQDWRELLYEVEPQVGDVWSRLMVRVREVKQSFALLAEL------------------Q---------FAWGCAESPRGTDVIWLMLDYRCRIRSASYANWAAAVQGVPDFPLINKSFELCYSCCDR-------------------
>WP_018154032.1-[NiFe]-Group-4i
----------------------------------------------------------------------------------------------------------------EITIGPVHSTMLEPHRLRLFIEDEIVKDAELTIGVNHRGVERLMEGLACILCERICGICSIHLSAVRVTEIGCGIEVPERANHIRIIVEELERLHSHTLLFGHAFILGHETMMLREPIMQTFFDITGSRVHYIIGGIRPNIKRLEKFEPMLSRMKEIGVLDKTAAKYHALGPTARGSGISDVRKPEYDFDEILGDVLSRIAVRFYECFESLKIIRQA--L----------------KIYNLHEFKPIDCYTEAQRGQQYYSYGLDRQAKVRTPTATNLGTILKDVSDAELIIASCDPCFTCTDRLIILK--------------
>WP_018606884.1-[NiFe]-Group-4c
--------------------------------------------------------------------------------------------MS------------------TIPVGPLHVALEEPMYFRIEVHGETVSKVTINAGHVHRGVEYLITKRNIVLTERICSLCSSHPAFAMAIEQIAGLKIPPRAEYLRTIADEIKRIASHLFNVGILALVGFESLEVRERMQDVKECTFGNRMDITIGGVRYDIDQLSSIENSIRRTKGVGVLSQDALDCGVVGPVARAAGIYDVRIAAYDVAVHTGDVWSRAMVRLYEARTAIDIIRQSPTV--------------------IPA-GEAIAKCEAPRGELIYYVRMAERVKWRVPSFLNWDAMLDRISDIAIIVNSIDPCISCTER-------------------
>WP_018661973.1-[NiFe]-Group-4g
--------------------------------------------------------------------------------------------MG------------------TIPIGPYHPSLEEPIHAKLYTEGEVIKDAEVFIGYNHRGIEKLATERTLTLVERVCGICSSHPTYAMAIENIAQMEVPKRGQYIRVIMAELERLHSHYLWIGLACLIGYDSLDAREKVMDILEEISGNRVNYIIGGSRRDINMLDDLNKTALRTKGVGVLPDVAERMGTIGPHARASGIVDVRKSCYDFDIPVGDVWARVVVRVLEIEESVKIIRQAPIN--N-------------KV---PA-GEFTARHEAPRGQVIYYVVTDYRISIHVPTFKTAPTMLKNVADAGLIIASIDPCFSCLDR-------------------
>WP_018963227.1-[NiFe]-Group-4g
--------------------------------------------------------------------------------------------MG------------------KFPLGPYHPAFEEGEYIELELEGEMVADAEIKIGFIHRAVEKSATKRDLGLVERTCGICSHHSAYCLAVEKAAGLEIPERAEYIRVLTAELERIHSHLMYLGAMAKMGFDTLSGREAVMDMLELLSGNRVNYTIGGVRRDIDAMNTLEASTARTKNVGVVTKEAHLLGVVGPTARGCGIEDLRKSVYSFELIVGDVWSRTFVRVLEALESIKIIRQVPIK----------------KI---QP-NDTIGRVEAPRGELMYHLITDARLKIRTPTLINLPAMLRGLADAPIIVGHIDPCMSCMDR-------------------
>WP_019176382.1-[NiFe]-Group-4e
--------------------------------------------------------------------------------------------MS------------------LIPFGPQHPVFLEPINLQLELDEERVVGASLNFGYAHRGMEKAMAA-SIYLSERICGICSYHTAYCQGMEAIFNVVPPERAKHVRIVMMELQRLTSHLLALGHTAAIGYESLRERERIMRLVNSISGNRVHYTIGGVRGDISALDDLEGTIRRMAGVGVLGDQARSYGVVGPVARASGLQDLRL-YYEFRPVVGDAYARTLVRVDEITQSIELVRQAPLL----------------KG--PPP-GESFTRLEAPRGEMLYYILAKERIKMKTPTFMNAAAMVPGVADIPTITVSVDPCICCTER-------------------
>WP_019262598.1-[NiFe]-Group-4i
--------------------------------------------------------------------------------------------MD------------------EIPMGTVHPAALEPYRVRLFVEDEIVQEAEITIGVNHRGVERIMEGLANALTEKICGICSAHVNSVRTAELGLDIEIPERASYIRIIVGELERLHSHFLYLAHGCVLAHETFYLREIVMELLNMIGGNRVQYVIGGVRPELDDMNALESILSRITGIGVLPKQAIKLDVSGPSLRATGVYDLRTSEYDFNIITGDVKSNLMMRALESFESIKIIRQAPVV--------------------MKDTDIIESRIEVPRGTLYHSYAL-RHSIIRTPSMANIGAACIGITDAQLCIVQCDPCFTCTDRAIIIR--------------
>WP_019851221.1-[NiFe]-Group-4f
---KLRKNELVWLKYLPEVVHFWVLMTHIGNDERGLGYGFVLYLLFHFTLTLGVQESFPSLTICPALNWPEREVRDLLGLRPEGHPDDRPLVLHPEGF-YPLRKLEPELSPGEIPVGPIHAGIIEPGHFRFQTIGETILHLDAQLFYTHKGIEKLLEGKGLEIVERVCGVCTSHAAYCEAVEKLKGVQVSRRILGWRTVLAELERLYNHVGDIGNLCGVGFALGQSKEQLQRLNHKLFGHRFLRTLGGVRRIPERLAGLEDGFQRAIATGVLSQSALDLGVTGPAARASGIQDWRELLYGVEPQVGDVWARLMVRVREVKQSFALLAKL-----C------------A---------FAWGCAESPRGTDVVWLMLDYRCRIRSASYANWPAAVLGVPDFPLINKSFELCYSCCDR-------------------
>WP_020449518.1-[NiFe]-Group-4e
--------------------------------------------------------------------------------------------MG------------------IIPFGPQHPVLPEPVHLDLEIQDEKVIRAIPSIGYVHRGLEKLTETKMFYVIERICGICSGHGGYTLAVEGLMDVEIPDRADYLRTAFHELSRVHSHLLWLGLLAGLGFESLRLRERVLDLFEKTTGGRVIFKVGGLRKDITTIKDLRVSVNRLCGVGWLSSEAIDLCAVGPVARGSGVNDIRLGKYLFKPILGDCYARCKVRIREIFQSLDLIERIPVD----------------KG--PPS-KEFIVRVEQPRGEAFYYVQGNQRMRVRTPTNANIPATLQGLTDVSMLILTIDPCISCTER-------------------
>WP_020505780.1-[NiFe]-Group-4b
LEAAVQ-RTFIDVKAIRRAAIVTRYMCGVGYDNIARDGTLGMVHTFSICIRTKVSPVMESITPLPSAGWSEREFMDMLGMQFTNHPKPKRLVLAPAGI-YPLRKE----VPPVVPIGPFHPSLHEPEHFAVYVDGETIKGCDYRGFMTHRGIEKLCQTQVPFIAERICGICGVHAAFSQAVESAGGIKIPRRAEYIRTLMLEIERIHSHLLWLGVAGLIGFDTVRVREQLMWLCERLTGNRKTYLIGGVRRDITVVKKIESSIKRTKGVGTITEEAIAWGLIGPVARARGVVDARRAAYNFDVPVCDVWSTLVVRVLETYEAIRIIHQVEIF----------------KI---PA-LHAITTVEAPRGESTHYVITGDRWRVRAPTYTNLQAMLLNFGDFPIIMGSIDPCFSCTDRVAVIDELEFLSRERP----
>WP_020845056.1-[NiFe]-Group-4a
AALAFP---TITVKYLPEVVFLYWLSVLFGNDERQLCGHYAVYYVMSVTVRVEVDLEFPSVTPVPAAVWGEREVRDMYGLRPVGLPDERRLVLPPDEL-YPLRKDS---RPAVVPIGPLHVTSDEPGHFRLFVDGENIIDADYRLFYVHRGMEKLAETRVTFLSDRVCGICGAHSAYTTSVENAMGIQVPERAQMIRAILLEVERLHSHLLNLGLACFTGFDSGRVRETSMKMAEILTGARKTYLIGGIRRDLLLAQQMRPNMQRTVGIGRLDEIARDFSNVGPMVRASGHRDTRAVGYGMEVHSCDVISRLKVRINEVYTSLNMIDFGPLM-------------------G-PH-RFALGFAEAPRGDDIHWSMTGYRWRCRAATYANWPTMLRGVSDAPLIIGSLDPCYSCTDRMTVVDELERYSIEKNSPLK
>WP_020881764.1-[NiFe]-Group-4c
--------------------------------------------------------------------------------------------MS---------------TT-TLPVGPVHVALEEPMYFKLDVDGEIVRGVELTAGHVHRGMEALALRRNIVLTERVCSLCSSHPTYCMAVENLASIAVPERALYLRVMAEEIKRVASHLFNVAVLAIIGFKSLEVREIMQDVKETVYGNRMDLCIGGVKYDVDSLAKVEAMIRRSRGVGVLGEDARSFAVVGPVARGSGLLDVRVGAYPVEVVTCDVHSRAMVRMREILVSIGLLRRCPLC--------------------IPA-GESLARSEAPRGELVYYLRTDNRLKWRVPSYMNWDAMMKDISDIPLIVNSIDPCISCTER-------------------
>WP_020962956.1-[NiFe]-Group-4g
---------KMFVETILDILKEVHLVTVTAVD---LKESIELIYHLSKHVSTRIPPEIATVTTIPGADFYEREITDLFGISFYKQTTTGRFILPPPGSPPPLLKNVDSNAPLVVPVGPYHPAFKEPEYFSLVTDGERIVKAFLRIGFVHRGIEKAAETRDIFLLERVCGICSSHSCFVEAVEKLLGVEPPSRATYLRTIVAELERIHSHSLWLGLVGWIGFESMGIREEIMNLMEEISGNRVHKTIGGVRRDVSRTKEFGEEVERTKGIGKYDEVARKFCTVGPVRRAAGEFDVRKGAYTFEVPTGDVYSLIKIRVKEVLESINIIHQLPVP-------------------YVPE-GEAYGRIEAPRGELFYYVKANYRVKIRTPTLANIQLILEGISDFPVIVTSIDPCFSCMDRVTVINLLKEK---RRR---
>WP_021091787.1-[NiFe]-Group-4a
EILKV----TVLVDDLPLAVTLYFISTMIPNDERQINGSFALYYAISITVKTLIPPTFPSVTPVPACVWYEREAYDMFGLVAEGLPDKRRLVLSPDGL-HPLRKDA---RPDDVPLGPLHITSDEPGHFRLFCDGDEIIDADYRLFYQHRGMEKLAENRMGYLAERVCGICGAHAACIEAAEKAIKLEIPLRAQAIRVICLEIERLHSHLLNIGLACVTGNYNARVREYSMELAQLVTGGRKTYVMGGLRRDMTIINKLDKRQGRWKGVGILDQIARDFSPVGPNMRGSGFRDNRYDFFKFEVAVCDVFSREMVRYKELKSSIHIIRQCPIM-------------------PKPE-NFALGHDEAPRGENVHWIMQGYRWRCRAATYNNWPSQFRGISDAALIVCSLDPCYSCTERVTLVDDLKKFCQDSKKDLR
>WP_022856172.1-[NiFe]-Group-4g
--------------------------------------------------------------------------------------------MN------------------VLPIGPIHIALEEPIQLKLETEGNIVKNVQLKIGYVHRAIEFLLANRGIIVVERVCGICSSHPCFVQALEQIAGIEVPLRARYLRTLIGELERIHSHLLNTAIACILGFKTLNARENIKDLMEGITGHRGNYTIGGVRKDLVSLDSLESTLSRTKGIGVLTQDAVDLSVVGPVARASGVLDLRKAAYEFEKVIGDVLSRIKVRLLEMIESFKIIKQIPIL----------------KF--IPK-GIGISRWEAPRGGLIYYCITDYRVKIRAPSFVNIYAILINVADVTIISGSIDPCFSCMQR-------------------
>WP_023227550.1-[NiFe]-Group-4a
AALAFP---TITVKYLPEVVFLYWLSVLFGNDERQLCGHYAVYYVLSITVRVEVDLEFPSVTPVPAAVWGEREVRDMYGLIPVGLPDERRLVLPPDEL-YPLRKDS---RPVVVPIGPLHVTSDEPGHFRLFVDGENIIDADYRLFYVHRGMEKLAETRVTFLSDRVCGICGAHSAYTTSVENAMGIQVPERAQMIRAILLEVERLHSHLLNLGLACFTGFDSGRVRETSMKMAEILTGARKTYLIGGIRRDLLLAQQMRPNMQRTVGIGRLDEIARDFSNVGPMVRASGHRDTRAVGYGMEVHSCDVISRLKVRINEVYTSLNMIDFGPLM-------------------G-PH-RFALGFAEAPRGDDIHWSMTGYRWRCRAATYANWPTMLRGVSDAPLIIGSLDPCYSCTDRMTVVDELERYSIEKNSPLK
>WP_023992259.1-[NiFe]-Group-4h
----------------------------------------------------------------------------------------------------------------ILPIGPIHPALKEPVRLKLKTRGEKVLSAEIDYGYVHRGIEKVMEGKGIFLSERVCGICSIHTTFAETFEKIAGEHAPLRAQYLRVLTNELDRIQSHLLANSTFFAVEHETLYLREPVMDAIELLTGNRVNMVVGGVKMDAKIIDNLEPLVLRSKDVGKMSDDAIKGRAVGPIGRGSGLHDVREPTYRWKVIWGDNFARNMNRFDEVRESIKIIKQVPIR----------------NI---PA-GYGEWRNEAPRGEVTYMIETNKNISIRTPSIMNIDVMLNDVADAVATYASCDPCIACTERVVILDPLK-----------
>WP_023992909.1-[NiFe]-Group-4i
--------------------------------------------------------------------------------------------MD-DNK--------------EIPMGPVHPAALEPYRLRLFVEDEIVRDAEITVGVNHRGIERIMEGLANSLTEKVCGICSSHINSCRTAEVALGIEVPERANYIRIIMEELERLHSHLLYLAHGNVLGHETFYIRETVMDLLGMIGGNRVQYVLGGVRPELDGMDVIEPMISRITGVGVISKDALRLACTGPTLRATGVKDLRKPEYDFDVITGDVKSQLLLRVLEIPEAISIIRQAPIT--------------------MEDTPLTKSYIEVPRGTLYHSYAL-RNCVIRTPSMANIGAACIGITDAQLSVVQCDPCFTCTDRAIIIK--------------
>WP_024821984.1-[NiFe]-Group-4d
--------------------------------------------------------------------------------------------MA------------------KVPIGPVHVGLKEPITAWLDLDGEKIIDARVRPGAIHRGIEYMARDRVIYLAERICGICSSHIAFLRAVEDAANIQVPPRAQYIRSLVLELERIHSHTLWAGVACSIGFDSALLREKVMDVLECYTGNRVNYTVGGVRWDITMVAYYRPVAARMRHVGVLTEEAMRYCALGPTARASGVCDLRWEAYAVVPIVGDVFDRFLVRVLELYQSLDIIEKIDIV----------------KVLNAAD-GIGWSCIEAPRGDDTHVIRLKFWWKVRAPTYANAVSMFRGLADAPLIINSVDPCISCMERTLVTGQLLEMCRDKTRRLR
>WP_027099538.1-[NiFe]-Group-4g
--------------------------------------------------------------------------------------------MS------------------VVPLGPYHPALEEPVHVKLFTEGEEIKNAKVYIGYNHRGIEKLCEERTITLVERVCGICSSHTAYCLAVEKIAGMEVPKRGDYLRVITCELERLHSHFLWLGLAAIIGFDSLEKREKIMDMLETLSGNRVNYIIGGARRDINKLSILKKTVLRTKGVGVLTEDAFIYGACGPHGRASGMDDVRKCSYDFKAIVGDVFSRAVVRLLEIEESIKIIEQAPIN--M-------------KV---PK-GEYFSRIEAPRGEVSYYVVSNGRVNIHVPTFKNAATMLKDIADAGLIVASIDPCFSCLDR-------------------
>WP_027187553.1-[NiFe]-Group-4c
--------------------------------------------------------------------------------------------MS------------------TLPLGPMHVALEEPMYFKVTVEGERVRHVEITSGHVHRGMEALATKRNIVLTERVCSLCSSHPTYCMAIENLAGIEVPRRAQYLRVLADEIKRVASHLFNVAILAIIGYKSLEVREIMQDVKETVYGNRMDLTLGGVKNDVDSLQRLEPMLSRTVGVGVLPDEAIRYGLVGPVARGSGLVDVRRGIYPFNVITGDVHSRAMVRLREVNESISLIRQIKLT--------------------IPA-GQGCARTEAPRGELFYFIRTDTRLKWRVPSYMNWDAMMKDVADVSLIVNSIDPCVSCTER-------------------
>WP_027191193.1-[NiFe]-Group-4c
--------------------------------------------------------------------------------------------MS------------------TLPVGPLHVALEEPMYFDVKVEGETVRAVELAAGHVHRGMEALAMNRNITLTERVCSLCSSHPTYCMALENLAGIVVPERAQYLRVIADEVKRIASHLFNVGIMALVGFDSLEIREIMQDVKEGVYGNRMNLTIGGCRYDIDQLNKLKPLITRTQGIGVLPDKAIEYEVVGPVARASGVYDVRRAVYPFEVQTGDVHSRAMLRIREAVESVSLVEQCPNQ--------------------IPE-GEAIARSEAPRGEVFYYVRSDQRLKWRVPTYMNWEAMMAGVADIPLIVNSIDPCISCTER-------------------
>WP_027308223.1-[NiFe]-Group-4g
--------------------------------------------------------------------------------------------MG------------------TIPIGPYHPSLEEPIHAKLYTEGEVIKDAEVFIGYNHRGIEKLATERTLTLVERVCGICSSHPAYAMAIENIAQMEVPKRGQYIRVIMAELERLHSHYLWIGLACLIGYDSLNARERIMDILEEISGNRVNYIIGGSRRDIDMLDDLIKTALRTKGVGVLPDVAERMGTIGPHARASGVVDVRKSCYDFNVPVGDVWARVVVRVLEIEESIKIIKQAPIN--N-------------KV---PA-GEFTARHEAPRGQVVYYVVTDYRISIHVPTFKTAPTMLKNIADAGLIIASIDPCFSCLDR-------------------
>WP_027624751.1-[NiFe]-Group-4g
--------------------------------------------------------------------------------------------MS------------------VIPIGPYHPALEEPVHVKLYTDGEFIEDAKVYIGYNNRGIEKLSQEKTITLVERVCGICSSHSAYCLAIENISGLEVPKRGSYIRVIICELERLHSHFLLLGLAAIIGFDSASAREKVMGALETLTGNRVNYIIGGARKDFSLIEEMKKTILRTKGVGKLSDEAWIHGLSGPHGRASGLCDTRKCCYDFNMIVGDVFSRVVVRLLEIGESIRIITQAPIN--F-------------RV---PA-GEYCTRIEAPRGELTYYVVTDRRVNIHVPTFRNAASMLKGIADAGLIVASIDPCFSCLDR-------------------
>WP_028535106.1-[NiFe]-Group-4c
--------------------------------------------------------------------------------------------MS------------------TIPVGPLHVALEEPMYFRVDVHGETVANVDIHAGHVHRGIEYLATKRNVVLTERICSLCSSHPAYSMAIEKIAGIVVPERAEYLRAIADEVKRVASHLFNVAILALVGFESLEIRERMQDVKESLFGNRMDITIGGVRYDIDQLAWIEGSIGRTRGIGVLSADALECGTVGPVARASGIYDVRVAAYDVPVHTGDVWSRAMVRLAEAQTAIDLIRQCPTT--------------------IPA-GEAIAKCEAPRGELIYYVRVGERVKWRVPSFMNWDAMLRQIADIAIIVNSIDPCISCTER-------------------
>WP_028841464.1-[NiFe]-Group-4g
--------------------------------------------------------------------------------------------MD------------------VLPIGPIHIALEEPIQLRLETEGNIVKNVQLKIGYVHRAIEFLLANKGIIVVERVCGICSSHPCFVQALEQIAEIEVPLRARYLRTLIGELERIHSHLLNTAITCILGFKTLNARENIKDLMEGISGHRGNYTIGGVRKDLFSIDSLESILSRTKGIGVLTQDAIDLSVVGPVARASGVLDLRKAAYEFEKVVGDVLSRVKVRLLEMVESFKIIKQITIL----------------KF--IPK-GIGISRWEAPRGGLIYYCITDYRVKIRAPSFVNIYAILINVADVTLISGSIDPCFSCMQR-------------------
>WP_028842781.1-[NiFe]-Group-4b
RETNIT--NIVYSKQIKEVALLVRFAHLTAIDFINQKNQIELNYFFSVIVKIPLELSISSISEIPAVIWSERECNDLFGINFEGHPDPRRLVLPPQEV-HPLRKN----KPPVIPIGPFYPSLEEPAYFRLIVDGEEIADFDYRGFYVHRGIEKLAESVIPFLAERICGICGVHSAYCQAVEKAAGIEIPLRAKFIRSLFLELERLHSHLLWVGLAAIVGFDTLRIREPVMYICEIITGNRKTYIVGGVTIDVHVISQIEEVILRFKNVGVLKDDAKKYCVCGPVARGSGIIDMRTAAYPIRIPLGDVWARTIVRLEEILISINIIRQIPTS----------------RI---EP-WEAVSYIEAPRGQLFHYVMTGYRWSVRAPSYQNYQAMLKGIADAPLIIGSIDPCFSCTERYEIVDELKNV---------
>WP_028845048.1-[NiFe]-Group-4b
KETYIS-KNVIRTEQIKEVALLERFIHLTAIDFISQKNKIELNYFFSIIVKVEIDPSISSVSETPAVIWSERECNDLFGIKFEGHPDPRRLVLSPEGI-HPLRKN----SPPVIPIGPFYPSLEEPAYFRLIVDGEEIVDFDYRGFYVHRGIEKLAESAIPFLAERICGICGVHSAYCQAVEKAGGIEIPVRAKFIRSMFLELERLHSHLLWIGLAAIVGFDTLRIREPVMYLCEMITGNRKTYIVGGVTINVLIISQIEEVILRFKNVGVLTNDAKKYCVCGPVARASGVIDMRIAAYPFRVPLGDVWARTIIRLEEILISISILKQIPTS----------------KI---EP-WEAISYIEAPRGQLFHYVMTGYRWSVRAPSYQNYQAMLKGIADAPLIIGSIDPCFSCTERYEAIDELKRCLKA------
>WP_028986298.1-[NiFe]-Group-4f
A-PSWEPGERMEISQLEKVTLV--LFTMVGNDEREREGHFALYYVYAVTVKVRIPPTFPSLSSFPAFNWYEREVKDLFGLRPLGHPDPRPLVLHPEDL-FPLRKDY---APREVPVGPIHAGIIEPGHFRFGVVGDTILHLDARLFYTHKGLEKEAEGMALLLAERACGVCASHGAFAQAVERIAGVEVPPRAKALRAIYQELERLYNHIGEVGNLCGFGLAVGRLKELLQQLNERLTGHRYIRSLGGVKEDLGTLPNVREVANRMNGTGVLSQVAQDLEVVGLAARASGRLDTRRGFYEVKVPLGDVLARLKQRIEEAEVSFSLIEAIEIRIGR----------------------AGFGWVESPRGETVHWLMTGERLRIRSATYSNWPAAVKGVPDFPLINKSFELCYACCDR-------------------
>WP_029166411.1-[NiFe]-Group-4d
--------------------------------------------------------------------------------------------MA------------------RVPIGPVHVGLKEPITAWLDVDGERIIQATIRPGAIHRGIEFMARDRVIYLAERVCGICSSHICFVRAVEDAAKIPVPRRAQYIRSLLLELERVHSHILWAGVACTIGYDSAQLREKVMDVLEALTGNRVNYTVGGVRRDITMLDYYRPVAARMRHVGTLSQEAMRYCALGPTARGSGLIDLRWEAYGVIPIVGDVYDRFFVRATEIHQSLDLIERCELM----------------KLLNQAD-GEGIGSIEAPRGDDTHVVRLTTWWKVRAPTYSNAISMFRELADAPLILNSVDPCISCMERVLVTDELTERCREKTRRLM
>h03b1@k127_1075532_27
----------------------------------------------------------------------------------------------------------------KLSMGPQHPVT-SHFRFILDVDGDAVLNFEWDVGYTHRGIEKMAENRNIPVVERISYCDAGTTGYVEVVEELTGIEIPERAKYLRVIAAELNRIASHLYAVSLVGSAGFETMNDRELILDLLVKLSGQRITYTIGGVRWDMPRLDYLERTFMRFKNVGILKSDAVKLGIVGPNLRASGVADVRKEVYDFEVPTGDSFDRASMRLKEIEQSIVILRQAPIKGSK-------------TA---PR-GEAYSRVESARGEFGYYLVSDYRLKISTPSFRNLPALCRNLGDIPVIFITFDYIPLDVDR-------------------
>tdp10@scaffold_43_78
----------------------------------------------------------------------------------------------------------------KLSMGPQHPIT-GHFRFILDVDGDVVLKLEPDIGYTHRGIEKLAEKRNLPVIERTSYCDSGTMGYLEVIEEIMSLEVPERAKYLRVIAAELNRIASHLYFLCLASATGLETMNDRELILDLLERLSGQRITYTIGGVRFDMPRLDYLEHTFIRTKNVGILKSDAIKLGIVGPNLRASGVVDVRKEVYDFLIPIGDSYDRMEMRLKEIEQSIHILRQAPIK----------------IV---PK-GEAYSRVEAARGEFGYYLIGDYRLKMSPPSFRNLIALCRNLADVPIIYISLDLIPMDVDR-------------------
>TDP8@scaffold_14770_8
----------------------------------------------------------------------------------------------------------------KLSMGPQHPIT-GHFRFILDVDGDLVLKLEPDIGYTHRGIEKLVEKRNLPVIERVSYCDSGTMGYLEVIEEVMGLNVPERAKYLRVISAELNRIASHLYFLCLTSATGLETMNDRELILDLLERLSGQRITYTIGGVRFDMPRLDYLEHTFLRTKNVGILKSDAVKLGVVGPNLRASGVVDVRKEVYDFLIPTGDSYDRVEIRLKEIEQSIHILRQAAIK----------------IV---PK-GEAYSRVEAARGEFGYYLVGDYRLKISPPSFRNLIALCRNLADVPIIYISLDLIPMDVDR-------------------
>Unclassified-Crenarchaetoa-JZ-2-bin_220@Ga0263250_102_80
----------------------------------------------------------------------------------------------------------------KLSIGPQHPIS-AHFRFLLDVDGDVVLKLEPDVGYTHRGIEKLAEKRNLPVIERVSYCDSGTMGYLEVIEELMGLEVPERAKYLRVIAAELNRIASHLYAASLFSATGLETMNDRELILDLLERLTGQRITYTIGGVRFDMPRLDYLEHTFMRTKKVGILRSDAIKLGVVGPNLRASGVVDVRKEVYDFSIPTGDSYDRLEVRFKEVGQSINILRQAPIK----------------IV---PK-GEAYTRVEAARGEFGYHLIGDYRLKISPPSFRNLIALCQNLADVPIIYISLDLIPMDVDR-------------------
>Z01_45-50.bin140@k127_13545320_5
----------------------------------------------------------------------------------------------------------------KLSMGPQHPVT-SHFRFILDVDGDAVLNFEWDVGYTHRGIEKIAENRNIPVVERISYCDSGTTGYVEVVEELMDIQIPDRAKYLRVIAAELNRIASHLYAVSLVGSAGFETMNDRELILDLLVKLSGQRITYTIGGVRWDMPRLGYLERTFMRFKNVGILKSDAVGLGIVGPNLRASGVVDVRKEVYDFEVPTGDSFDRASMRLKEIEQSIVILRQAPIKGSK-------------TA---PR-GEAYSRVESARGEFGYYLVSDYRLKISTPSFRNLPALCRNLGDIPVIFITFDYIPLDVDR-------------------
>Z02_45-50.bin213@k127_10578479_28
----------------------------------------------------------------------------------------------------------------KLSMGPQHPVT-SHFRFILDVDGDAVLNFEWDVGYTHRGIEKIAENRNIPVVERISYCDSGTTGYVEVVEELMDIQIPDRAKYLRVIAAELNRIASHLYAVSLVGSAGFETMNDRELILDLLVKLSGQRITYTIGGVRWDMPRLGYLERTFMRFKKVGILKSDAVGLGIVGPNLRASGVVDVRKEVYDFEVPTGDSFDRASMRLKEIEQSIVILRQAPIKGSK-------------TA---PR-GEAYSRVESARGEFGYYLLSDYRLKISTPSFRNLPALCRNLGDIPVIFITFDYIPLDVDR-------------------
>Z02_45-50.bin216@k127_8350171_31
----------------------------------------------------------------------------------------------------------------RLSMGPQHPVT-SHFRFLVDVDGDEVLNFEWDVGYTHRGIEKLVENRNIPVVERISYCDAGTTGYVEVVEELMGVEIPERAKYLRVIVAELNRIASHLYAVCLVGSAGFETMNERELILDLLVQLSGQRITYTIGGVRWDMPRLDYLERTFMRFKNVGILKSDAIRLGIVGPNLRASGVADVRKEVYDFEVPIGDCYDRASMRLKEIEQSIVILRQAPLK----------------TA---PK-GETYSRVESARGEFGYYLISDYRLKISTPSFRNLPALCKNLGDIPVIFITFDYIPLDVDR-------------------
>P33599-nuoD
GELRFGTGVVVWIKQLLEVGFLKMLFDLHGMDERLPAADFSVFYHLIIMLKVALALHVPTFTKFPNANWYERETWDLFGITFDGHPNLRRIMMPKG---HPLRKDYPARSP-FLNLGPNHPSAHGAFRIVLQLDGEEIVDCVPDIGYHHRGAEKMGERQYIPYTDRIEYLGGVNEPYVLAVEKLAGITVPDRVNVIRVMLSELFRINSHLLYISTFIDVGAMTPTDRQKIYDLVEAITGFRMHPRIGGVAHDLPFLDWMPTILGRSQGVAAYGKEALEWGTTGAGLRATGIFDVRKSGYEFEIPVSDCYTRVMLKVEELRQSLRILEQCPFK-LTKERTLQHIETLITQV-SMPA-NESFQMIEATKGINSYYLTSDYRTRVRTPSFAHLQQAIRGVSDLIVYLGSIDFVMSDVDR-------------------
>Q6MIR5-nuoD
ENLLLAVGDVIEVPDAPALLFLRFLMDVCGAEKR-----FDVVYNLFLRVKAQVG-SIGTAIPYRGADWFEREAYDMFGIIFEGHPNLRKILTHVG---HPLRKDYDANEPGPLNIGPSHTAMHGTLRVMAEMDGETIVRCNNEIGYLHRCFEKMAETHVIPYTDRLNYCSAMNNGYCKAVERLLGVEIPPKAQAMRVILAELSRIIDHTIAIGTGADLGALTSGMREKVYGLFEKLCGARLTVRIGGMAQDAPLVKEIRKIFQRTKNVCPVSADAIQWGYTGPMLRACGVLDLRKYGYDFDVPVGDIYDRYLVRFEEMRQSVRIIEQVDYTKGIKKDVYGNIEGLMNRP---PV-GEVYDATEAANGELGFYLVSDYRLKVRPPCFAIYQSVVKGLADAIATVASMNLIAGELDR-------------------
>O67335-nuoD
ERVEFKKG--FEVSFLKPLLFLKHFVDMTCIPNR-----FQGVYILYVIVKSWAK--LPTVEDWPGAKWAEREAYDMFGVVFEGHENLRRMFMWEH---YPLRKDFPLQLPSVLNWGPLHPGTHGTIWFLFDLEGEKVVQSDVILGQLHRGMEKLAENLFIPYTDRMDYISACNEAYVETVERLLGVEVPEKARYIRTMFAELQRINSHLLWLGTGADLGALTVREREKIMDIIEGNAGYRLTSRIGGVHYDLAFIKDFPRIWRRTKDVGVITEDVHNYGLSGPVARGSGVYDLRKAAYDFDIPVGDVYDRYLVRMEEMAQSVRIIEQCPYL-AVKEDVFHDLESMV-RVVVAPP-GEVYFAGENPRGELGFFIYSKYRTRIRSGALYNLSILIQGIADAIALLGSLDPVVGETDR-------------------
>A1B495-nuoD
------------IRSY---------------DD----------------------GSMDALT---------------------GEQSIRN----------------------NINFGPQHPAAHGVLRMVLELDGEIVERADPHIGLLHRGTEKLMESRNLPYLDRLDYVAPNQEAWCLAIERLTGTVIPRRASLIRVLYSEIGRILNHLMGVTTGADVGALTPEAREELMIFYERACGARLHARPGGVHQDLPWCERFPRIFQRLVDIGIVTADALDWGYTGVMVRGSGLWDLRRECYDFQIPVGDCYDRYLCRMAEMRESCKIMQQADVLGKLRAEMKRDMESLIHKV---PA-GEVYAAVEAPKGEFGVYLVADWRAKLRAPGFAHLQSMSRGLADVPAIIATLDIVFGEVDR-------------------
>P0A1Y6-nuoD
GELRFGTGIVVWVKQLLEVGFLKMLFDLHGMDERLPAADFSVFYHLIIMLKVALSLRVPTFTKFPNANWYERETWEMFGIDIEGHPHLTRIMMPEG---HPLRKDYPARDP-FLNLGPNHPSAHGAFRIILQLDGEEIVDCVPDIGYHHRGAEKMGERQYIPYTDRIEYLGGVNEPYVLAVEKLAGITVPDRVNVIRVMLSELFRINSHLLYISTFIDVGAMTPTDRQKIYDLVEAITGFRMHPRIGGVAHDLPFLEWMPTILGRSQGVAAYGKEALEWGTTGAGLRATGIFDVRKSGYEFEVPVSDCYTRVMLKVEELRQSLRILQQCPFK-LTKERTLQHIETLITQV-SMPA-QESFQMVEATKGINSYYLTSDYRTRVRTPSFAHLQQAIRGVSDLIVYLGSIDFVMSDVDR-------------------
>Q8A0F6-nuoD
---------IQFIVALHDEMRLRFLESLTGMDEKEKLRGLGVVYHLEIALKTAVTPEIPSVSDWKIADFYEREVFDYYGIVFVGHPDMRRLYLRVG---YPMRKDN---NPLVVNIGPQHPATHGVMRFRVSLEGEIIRKIDANCGYIHRGIEKMNESLTLALTDRLDYLGAQNRALCMCIEKAMGIEVSDRVKYIRTIMDELQRIDSHLLFYSALADLGALTARDREKILDIFEETCGGRLIMTIGGVQADLHFIPYMRIIASRMKGVGVLSEDAISFGCTGGTGRASGWCDVRKGVYDFQEIVGDCFARYLVRMDEIMESLKIIEQLPYQ----------------RV---PE-GSYYAAVEGSRGEFGVFLESQYRLHYRATGLPLVAAICRGIADLIAIGGTLDYVVPDIDR-------------------
>B2VIV5-nuoD
GELRFGTGVVVWVKQLLEIVFLRMLYDLHGMDERLPAADFSVFYHFIIMLKVALSLHVPTLTKFPNANWYERETWEMFGIDVVGHPHLTRIMMPEG---HPLRKDYPARDP-FLNLGPNHPSAHGAFRIILQLDGEEIVDCVPDIGYHHRGAEKMGERQYIPYTDRIEYLGGVNEPYVLAVEKLAGIKVPERVEVIRVMLSELFRINSHLLYISTFIDVGAMSPTDRQKIYDVVEAITGFRMHPRIGGVAHDLPFLDWMPSVLGRAKGVSAYNEEALAWGTTGAGLRATGLFDVRKSGYEFEIPISCAYSRVMLKMEEMRQSMRILEQCPFK-LTKERTLQHIETLITQV-SMPA-NESFQMIEATKGINSYYLTSDYRTRVRTPSFPHLQQVINGVSDLIVYLGSIDFVMSDVDR-------------------
>P0A1Y7-nuoD
GELRFGTGIVVWVKQLLEVGFLKMLFDLHGMDERLPAADFSVFYHLIIMLKVALSLRVPTFTKFPNANWYERETWEMFGIDIEGHPHLTRIMMPEG---HPLRKDYPARDP-FLNLGPNHPSAHGAFRIILQLDGEEIVDCVPDIGYHHRGAEKMGERQYIPYTDRIEYLGGVNEPYVLAVEKLAGITVPDRVNVIRVMLSELFRINSHLLYISTFIDVGAMTPTDRQKIYDLVEAITGFRMHPRIGGVAHDLPFLEWMPTILGRSQGVAAYGKEALEWGTTGAGLRATGIFDVRKSGYEFEVPVSDCYTRVMLKVEELRQSLRILQQCPFK-LTKERTLQHIETLITQV-SMPA-QESFQMVEATKGINSYYLTSDYRTRVRTPSFAHLQQAIRGVSDLIVYLGSIDFVMSDVDR-------------------
>B5RCF1-nuoD
GELRFGTGIVVWVKQLLEVGFLKMLFDLHGMDERLPAADFSVFYHLIIMLKVALSLRVPTFTKFPNANWYERETWEMFGIDIEGHPHLTRIMMPEG---HPLRKDYPARDP-FLNLGPNHPSAHGAFRIILQLDGEEIVDCVPDIGYHHRGAEKMGERQYIPYTDRIEYLGGVNEPYVLAVEKLAGITVPDRVNVIRVMLSELFRINSHLLYISTFIDVGAMTPTDRQKIYDLVEAITGFRMHPRIGGVAHDLPFLEWMPTILGRSQGVAAYGKEALEWGTTGAGLRATGIFDVRKSGYEFEVPVSDCYTRVMLKVEELRQSLRILQQCPFK-LTKERTLQHIETLITQV-SMPA-QESFQMVEATKGINSYYLTSDYRTRVRTPSFAHLQQAIRGVSDLIVYLGSIDFVMSDVDR-------------------
>Q608X9-nuoD
PALRFGDGITLWLPILVETIYLRLLFDLTAVDERMPASAYTVVYHLVVRLKIALPPALPSIVACPAANWYEREVWDMFGIRFDGHPNLRRLIMPQG---HPLRKDHPAREP-FLNLGPNHPSVHGVFRVALQLDGEEIVDAVPDIGYHHRGAEKMGERQYIPYTDRIDYLGGMNNPYVMAVEKLAGIEVPERARVIRVMISEFYRIASHLLFYGTFADVGQMSPIDRERVFEIIESFTGARMHSRIGGVAMDLPFIAYFPKLIRRTRGIGAYTTEAIDWSVTGAGLRATGLWDYRKSGYEFDVPTGDCYDRCAVRVEEMRQSLRIIEQCPYK-LTKERTMHDIETLIQSV-SIPP-GEVCVTIEATKGLNGYYLTSDYRTRIRTPSFPHLQMMSRGVADLIAILASIDFVMADVDR-------------------
>Q87ZQ7-nuoD
VELRFGTGMVLWVERLFEILFLRMLYDLHGVDERLPGADFTVFYHLLVMIKVALSLSVPTITSWPNANWYEREVWDMFGIDFPGHPHLSRIMMPEG---HPLRKDFPARDP-FLNLGPNHPSAHGAFRIILQLDGEEIVDCVPDIGYHHRGAEKMAERQFIPYTDRIDYLGGMNNPYVLSVEKLAGIKVPEKVDVIRIMMAEFFRITSHLLFLGTYIDVGAMTPTDRQKAYTVIEAITGFRLHPRIGGVAHDLPFVDWLPSILGRTVGVAAYNKEALEWGVTGAGLRSTGCFDLRKSGYEFEVPLGDAYDRCMVRVEEMRQSIKIIDQCPYK-LTKERTLQHIETLITQV-SMPA-NESFQMIEATKGINSYYLTSDYRTRIRTPSFPHLQQVIQGVADLIAYLGSIDFVMADVDR-------------------
>Q6D2R9-nuoD
GELRFGTGIVVWVKQLLDVVFLKMLFDLHGMDERLPAADYSVFYHLIIMLKVALAMHLPTVTKFPNANWYERETWEMFGMAFDGHPNLTRIMMPEG---HPLRKDYPARDP-FLNLGPNHPSSHGAFRIILQLDGEEIVDCVPDVGYHHRGAEKMGERQYIPYTDRIEYLGGVNEPYVLAVEKLAGIEVPDRVKTIRVMLSELFRINSHLLYISTYIDVGAMTPTDRQKIYDLVEAITGFRMHPRIGGVAHDLPFLDWMPTILGRTQGVAAYNKEALEWGVTGAGLRATGIFDVRKSGYEFEVPVSDCYSRVMLKVEELRQSLRILDQCPFK-LTKERTLQHIDTLINQV-SMPA-NESFQMVEATKGINSYYLTSDYRTRIRTPSYAHLQQVIRGVSDLIVYLGSIDFVMSDVDR-------------------
>Q8XCW9-nuoD
GELRFGTGVVVWIKQLLEVGFLKMLFDLHGMDERLPAADFSVFYHLIIMLKVALALHVPTFTKFPNANWYERETWDLFGITFDGHPNLRRIMMPKG---HPLRKDYPARSP-FLNLGPNHPSAHGAFRIVLQLDGEEIVDCVPDIGYHHRGAEKMGERQYIPYTDRIEYLGGVNEPYVLAVEKLAGITVPARVNVIRVMLSELFRINSHLLYISTFIDVGAMTPTDRQKIYDLVEAITGFRMHPRIGGVAHDLPFLDWMPTILGRSQGVAAYGKEALEWGTTGAGLRATGIFDVRKSGYEFEIPVSDCYTRVMLKVEELRQSLRILEQCPFK-LTKERTLQHIETLITQV-SMPA-NESFQMIEATKGINSYYLTSDYRTRIRTPSYAHLQQAIRGVSDLIVYLGSIDFVMSDVDR-------------------
>Q6N1Z0-nuoD
TELRFKDRFTVWIRATIDVHFLRMLVDLWAIDETLPPSGITIASHLMIRIKIALDPRAKSIGSFPNAPWYEREAYDMFGVEFEAQPHSLRILLPEG---HPMRKTQPGRRPLILNYGPHSMATHGVFRIVLALDGEEIVAARPDIGFHHRGAEKMAERQFLPYTDRVDYLGGMGEPYLQAVEKACGIKVPDRALTVRIMLSEMFRIMNHLLFYGTMADTGAMSPTDRERGYRVIESITGARMHPRIGGLSMDLPFLDWMPEIFARTKGIAAYDAMALDWGVTGPGLRATGYWDVRKAGFEFEIPVGDCYDRTVVRVEEIRQSLKIIRQCPIK-LTRERMLHDIETMIHST-SLPP-GEYTGQVETVRGLTQFALISDYRTRIRTPSFAHLQMVAPGVADLVAYLGSIDYVMSDVDR-------------------
>Q6FE69-nuoD
EELKFGEEFTVWVERVQEVLFLRMLFDLSAMDERLPASDFTVFYHLLIRIKVALNLNIPTATNWPNANWYEREAYDMFGINFEGHPMLRRILLPEG---HPLRKEYSARTP-FLNLGPNHPSAHGAFRVVLQLDGEEVKDCVPDIGYHHRGVEKMAERQFIPYTDRVDYLGGAQNPYVMAVEQLAGIKVPERAQVIRVMLNELFRINNHLLFCGTAIDAGGMTPADRQKVYDIVEAITGYRMHPRIGGTAHDLPLLEWMPSVFGRTRNVAQYDKSALAWGVTGTGLRATGIFDVRKSGYEFDVPLGDAYARVMVHFREITESLKIIQQCPYK-LAKDKTLQDIETLITSV-SMPA-GEASFMTEVVKGASTYYLTSDYRTRIRTPTFTHLQQVINGVSDLIIYLATIDVVMADVDR-------------------
>Q89AU4-nuoD
LKLKFGTDIVLWIDLLLALAFLLMLFDLYGIDERLPLSHFSVVYHFIIILKIALLLSLPTLTKYPNANWYEREIWDMFGISFENHPNLIRILMPVG---HPLRKDHPARDP-FLNLGPNHPSAHGAFRIILQLDGEEIVDCVPDIGYHHRGAEKMGERQYIPYTDRVEYLGGINEPYVLAVERLAGIEVSQRIEVIRIMLSELFRINSHLLFISTFIDVGAMTPTDRQKIYDLIELITGSRMHPRIGGLAHDLPFLLWMPSILSRSKGIAEYNHDALLWGVTGAGLRATGIFDVRKSGYQFEVPISDCYSRVMLKLEEIWQSLAILKQCPFK-NTKVRTLQHIETMISKV-SLSS-NESFKMVEATKGINSYYLISDYRTRIRTPSFPHLQQVIRGISDLIAYLGSIDFVMSDVDR-------------------
>Q7VRV4-nuoD
DSLKFGIDSIIWIPRIIPIMFLKMLYDLHGIDERLPEADFTVFYHIMVILKVPLLMNVTTITSFMNANWYERETWEMFGIHFDYHPNLTRIIMPKG---FPLRKEYPARYPAFLNLGPNHPSVHGVFRIILQLSGEEIIDCVPDIGYHHRGAEKMGERQYIPYTDRVEYLGGINEPYVLAVEKLAGIVVPDRAKIIRIMLSELFRINSHLLYVSTYLDVGVMTPTDRQKIYDVIESITGARMHPRIGGVADDLPCLDWLPSIFKRTCGIGSYGKEALSWGVTGSGLRATGIFDLRKSGYEFDIPISDCYNRLVLKIEEMYQSIRILNQCPVK-LTKKYALKHIETLITQV-SIPP-NESLQMVEATKGINSYYLISDYRTRIRTPSFPHLQQVIRGIPDLIAYLGSIDFVMSDVDR-------------------
>Q4K9T4-nuoD
VELRFGTGMVLWVTKLVEVLFLRMLYDLHGVDERLPGADFSVFYHLLVMIKVALSLSLPTVTGWPNANWYEREVWDMFGIDFAGHPHLSRIMMPEG---HPLRKDFPARDP-FLNLGPNHPSAHGAFRIILQLDGEEIVDCVPDIGYHHRGAEKMAERQFIPYTDRIDYLGGMNNPYVLSVEKLAGIKVPEKVDVIRIMMAEFFRITSHLLFLGTYIDVGAMTPTDRQRAYTVIEAITGFRLHPRIGGVAHDLPFVEWLPSILGRTIGVAAYNKEALEWGVTGAGLRSTGCFDLRKSGYEFEVPLGDAYDRCMVRVEEMRQSIKIIDQCPYK-LTKERTLQHIETLITQV-SMPA-NESFQMIEATKGINSYYLTSDYRTRIRTPSFAHLQQVIRGVADLIAYLGSIDFVMADVDR-------------------
>A4XV04-nuoD
AELRLGTGMVLWVSRLLEVLCLRMLYDLHGVDERLPDADFTVFYHLMLMVKVALSLNLPTATGWPNANWYEREVWDLYGITFQGHPHLTRIMMPEG---HPLRKDYPARDP-FLNLGPNHPSAHGAFRIILQLDGEEIVDCVPEIGYHHRGAEKMAERQFIPYTDRIDYLGGMNNPYVLAVEKLAGIKVPDRVDFIRVMLAEFFRITSHLLFLGTYIDVGAMTPTDRQRAYKVIEAITGFRLHPRIGGVAHDLPFVDWLPSILARTIGVAQYNKEALEWGTTGAGLRATGCFDLRKSGYEFEVPLGDAYDRCMVRVEEMRQSIRIIDQCPYK-LTKERTLQHIETLITQV-SMPA-GEALQMIEATKGINSYYLTSDYRTRIRTPSFAHLQQVIRGVADLIAYLGSIDFVMADVDR-------------------
>A5WG46-nuoD
RELKFADGITIWVSDLLDVLYLRMLLDLSAMDERLPASDFTVFYHLMIRVKVALSLKVPTATKWPNANWYEREVWDMFGIVFDGHPHLTRILLPEG---HPLRKEYHARTP-FLNLGPNHPSAHGAFRLVLQLDGEEVIDCIPDIGYHHRGAEKMAERQYIPYTDRIDYLGGMNEPYVMAVEQLAGITVPERAQTIRVMMSEFFRITNNLLYFGTFIDAGGMTPTDRQKAYDVIEAVTGYRMHPRIGGTAADLPFLDWMPSVLGRTQNVAQYDKQALAWGVTGAGLRATGVFDLRKMGYEFEIPVGDAYDRCMVKIEEIRQSLRIIRQCPYK-LAKNRTLNDIETLINSV-SMPA-GEASMMVEATKGINSYYITSDYRTRIRTPTFAHLQQVINGVSDLIIYLASIDIVMADTDR-------------------
>A0A0E3H895-fpoD
---------------------ME------GPNE-------------------------------------------------------------------------------IIHLGPQHPMQPGPFRLNLRLRGETVVDAEVELGFIHKGIEKILENKGITIVDRICYLAAMNECFVGCTEKLLDIEPPERAQYIRVILEELTRIQSHLLGMGEFGFIGFVSMREREEVLSLIDMVTGARITHRFGGVREDLPALNNLKRIYERTVGVGVLTDIAKELGVSGPPLRATGVFDIRKLVYKFNVCTGDCFARVQVRLNEMRESIYIIEQCPIFYSR-------------RV---PP-GEVFHRVEDPRGEMGMYMISDYRVKIRGPHYPTLQALIKGVADVAAIAGSMDGCTSEADR-------------------
>A0A0E3KQU5-fpoD
---------------------ME------GPNE-------------------------------------------------------------------------------IIHLGPQHPMQPGPFRLNLRLRGETVVDAEVELGFIHKGIEKILENKGITIVDRICYLAAMNECFVGCTEKLLDIEPPERAQYIRVILEELTRIQSHLLGMGEFGFIGFVSMREREEVLSLIDMVTGARITHRFGGVREDLPALNNLKRIYERTVGVGVLTDIAKELGVSGPPLRATGVFDIRKLVYKFNVCTGDCFARVQVRLNEMRESIYIIEQCPIFYSR-------------RV---PP-GEVFHRVEDPRGEMGMYMISDYRVKIRGPHYPTLQALIKGVADVAAIAGSMDGCTSEADR-------------------
>A0A0E3LAK8-fpoD
---------------------ME------EPNE-------------------------------------------------------------------------------IVHLGPQHPMQPGPFRLNLRLKGETVMDAEVELGFIHKGIEKILENKGITIVDRICYLVATNECFVGCTEKLLGIEPPERAQYIRVILEELSRIQSHLLGMGEFGFIGFVSMKEREDVLTLIDMVTGARVTHKFGGVRDDLPVLNNLKRIYERTIGVGVLTDVAKSLGVSGPALRATGVFDIRKLVYKFKVCTGDCFARVQVRLNEMRESIYILEQCPLFYGR-------------RV---PA-GEVFHRVEDPRGEMGMYMISDYRVKVRGPYFPTLQALIKGVADVAAISGSMDGCTSEADR-------------------
>A0A0E3P402-fpoD
---------------------ME------EPNE-------------------------------------------------------------------------------IVHLGPQHPMQPGPFRLNLRLKGETVMDAEVELGFIHKGIEKILENKGITIVDRICYLVATNECFVGCTEKLLGIEPPERAQYIRVILEELSRIQSHLLGMGEFGFIGFVSMKEREDVLTLIDMVTGARVTHKFGGVRDDLPVLNNLKRIYERTIGVGVLTDVAKSLGVSGPALRATGVFDIRKLVYKFKVCTGDCFARVQVRLNEMRESIYILEQCPLFYGR-------------RV---PA-GEVFHRVEDPRGEMGMYMISDYRVKVRGPYFPTLQALIKGVADVAAISGSMDGCTSEADR-------------------
>A0A0E3PL73-fpoD
---------------------ME------EPNE-------------------------------------------------------------------------------IVHLGPQHPMQPGPFRLNLRLKGETVMDAEVELGFIHKGIEKILENKGITIVDRICYLVATNECFVGCTEKLLGIEPPERAQYIRVILEELSRIQSHLLGMGEFGFIGFVSMKEREDVLTLIDMVTGARVTHKFGGVRDDLPVLNNLKRIYERTIGVGVLTDVAKSLGVSGPALRATGVFDIRKLVYKFKVCTGDCFARVQVRLNEMRESIYILEQCPLFYGR-------------RV---PA-GEVFHRVEDPRGEMGMYMISDYRVKVRGPYFPTLQALIKGVADVAAISGSMDGCTSEADR-------------------
>A0A0E3Q4X0-fpoD
---------------------ME------EPDE-------------------------------------------------------------------------------IVHLGPQHPMQPGPFRLNLRLKGETVVDADIELGFIHKGIEKILENKGITIVDRICYLVAVNECFVGCTEKLLGIEPPERSQYIRVILDELTRIQSHLLGMGEFGFIGFVSMREREEVLSLIDMITGARITHKFGGVRDDLPVLNKLKRIYERTVGVGVLTDVAKNLGVSGPALRATGVFDIRKLVYKFKVCTGDCFARVQVRLNEIRESIYILEQCPLFYGR-------------RV---PA-GEVFYRVEDPRGEMGMYMISDYRVKIRGPYYPTLQALIIGVADVAAISGSMDGCTSEADR-------------------
>A0A0E3QCZ9-fpoD
---------------------ME------EPDE-------------------------------------------------------------------------------IVHLGPQHPMQPGPFRLNLRLKGETVVDADIELGFIHKGIEKILENKGITIVDRICYLVAVNECFVGCTEKLLGIEPPERSQYIRVILDELTRIQSHLLGMGEFGFIGFVSMREREEVLSLIDMITGARITHKFGGVRDDLPVLNNLKRIYERTVGVGVLTDVAKNLGVSGPPLRATGVFDIRKLVYKFKVCTGDCFARIQVRLNEIRESIYILEQCPLFYGR-------------RV---PA-GEVFYRVEDPRGEMGMYMISDYRVKIRGPYYPTLQALIIGVADVAAISGSMDGCTSEADR-------------------
>A0A0E3QUX8-fpoD
---------------------ME------EPDE-------------------------------------------------------------------------------IVHLGPQHPMQPGPFRLNLRLKGETVVDADIELGFIHKGIEKILENKGITIVDRICYLVAVNECFVGCTEKLLGIEPPERSQYIRVILDELTRIQSHLLGMGEFGFIGFVSMREREEVLSLIDMITGARITHKFGGVRDDLPVLNNLKRIYERTVGVGVLTDVAKNLGVSGPPLRATGVFDIRKLVYKFKVCTGDCFARVQVRLDEIRESIYILEQCPLFYGR-------------RV---PA-GEVFYRVEDPRGEMGMYMISDYRVKIRGPYYPTLQALIIGVADVAAISGSMDGCTSEADR-------------------
>A0A0E3RJI9-fpoD
---------------------ME------ESNE-------------------------------------------------------------------------------IVHLGPQHPMQPGPFRLNLKLKGETIMDAEVEMGYIHKGIEKILENRGITIVDRICYLVATNECYVGCVEKLLDIEPPERAQYIRVILEELSRLQSHLLGLGEYGFIGFVSMKEREDILTLIDMVTGARVTHRFGGVRDDLPVLNKLKTIYERTIGIGVLTDEAKSLGVSGPVLRATGVFDIRKLVYRFKVCTGDCFARVQVRLNEMRESIYIIEQCPIFYGK-------------RV---PA-GEVFYRVEDPRGEMGMYMISDYRVKVRGPYYPTLQALIIGVADMVSISGSMDGCTSEVDR-------------------
>A0A0E3S6T8-fpoD
---------------------ME------ESNE-------------------------------------------------------------------------------IIHLGPQHPMQPGPFRLNLRLKGETVMDADVELGYIHKGIEKILENKGITIVDRICYLVATNECFVGCAEKLLGIEPPARSQYIRVILEELSRIQSHLLGLGEFGFIGFVSMKEREDILTLIDMVTGARVTHKFGGVRDDLPVLNNLKRIYERTAGVGILTDVAKSLGVSGPALRATGVFDIRKLVYKFKVCTGDCAARVQVRLNEMRESIYILEQCPLFYGR-------------RV---PA-GEVFHRVEDPRGEMGMYMISDYRVKVRGPYFPTLQALIKGVADVAAISGSMDGCTSEADR-------------------
>A0A0E3SG74-fpoD
---------------------MDGPKEIIGPNE-------------------------------------------------------------------------------IVHLGPQHPMQPGPFRLNLRLKGETVMDAEVELGYIHKGIEKILESKGITIVDRICYLVATNECFVGCAEKLLGIEPPERAQYIRVILEELSRLQSHLLGMGEFGFIGFVSMKEREDILTLIDMVTGARITHRFGGVRDDLPVLNNLKRIYERTVGVGILTDVAKSLGVSGPALRATGVFDIRKLVYEFKVCTGDCFARVQVRLNEMRESIYIIEQCPIFYGR-------------RV---PA-GEVFHRVEDPRGEMGMYMVSDYRVKVRGPYFPTLQALIKGVADVAAISGSMDGCTSEADR-------------------
>A0A0E3WR00-fpoD
---------------------ME------ESNE-------------------------------------------------------------------------------IVHLGPQHPMQPGPFRLNLKLKGETIMDAEVEMGYIHKGIEKILENRGITIVDRICYLVATNECYVGCVEKLLDIEPPERAQYIRVILEELSRLQSHLLGLGEYGFIGFVSMKEREDILTLIDMVTGARVTHRFGGVRDDLPVLNKLKTIYERTIGIGVLTDEAKSLGVSGPVLRATGVFDIRKLVYRFKVCTGDCFARVQVRLNEMRESIYIIEQCPIFYGK-------------RV---PA-GEVFYRVEDPRGEMGMYMISDYRVKVRGPYYPTLQALIIGVADMVSISGSMDGCTSEVDR-------------------
>A0A0E3X0K5-fpoD
---------------------MD------GPSE-------------------------------------------------------------------------------IVHLGPQHPMQPGPFRLNLRLRGETVVDAEVELGFIHKGIEKIMESKGIPIVDRICYLTATNEAYVGAVEKLADIEVPERSQYIRIIVEELSRLQSHLLGMGEFGFIGFVSMKEREDILSLMDMVTGARITHRYGGVRDDIPVFASLREIYQRCFGVGVLQKTARDLGVSGPALRATGVFDIRKLTYKFKVCTGDIAARINVRLEEMEEAMYIIEQCPLFYGK-------------RV---PE-GDVFHRVEDPRGEMGFYVVSDHRVKIRGPVYPTMQALITGVADVAAIAGSMDGCTSEADR-------------------
>A0A1L3Q4Y1-fpoD
---------------------MD------GPDE-------------------------------------------------------------------------------LIHMGPQHVAQPGPFRLNVKVKGETVQDSEVELGFIHKGIEKILESKGIPVVDRACYLAASNEAFVGSVEKLVGIEPTERSQYIRVIVEELSRIQSHLLGYAEYAFLGFVSMAVREKVLELLEMTTGARITHRFGGVRDDLPTFEYVRMIYERTVGVGVLTDLAKDLGVSGPPLRATGVFDIRKLVYDFKVCTGDIDARIWVRVAEIYESMYIVEQAPLFYDR-------------RV---PE-GEVFYRVEDPRGEMGFYMVSDYRVKIRGPVYPTMQALIKGLADVVAIAGSMDACTSEADR-------------------
>A0A660HPI8-fpoD
---------------------ME------EPNE-------------------------------------------------------------------------------IIHLGPQHPMQPGPFRLNLRLKGETVVDAEVELGFIHKGIEKILENKGITIVDRICYLAAVNECFVGCTEKLLDIEPPERAQYIRVILEELTRIQSHLLGMGEFGFIGFVSMREREEVLSLIDMVTGARITHRFGGVRDDLPVLNNLKRIYERTVGIGVLTDIAKELGVSGPPLRATGVFDIRKLVYKFKVCTGDSFARVQVRLNEMRESIYIVEQCSIFYGR-------------RV---PP-GEVFHRVEDPRGEMGMYMISDYRVKIRGPHYPTLQALIKGVADVAAISGSMDGCTSEADR-------------------
>A0A7D5I6K2-fpoD
---------------------ME------GPSE-------------------------------------------------------------------------------IVHIGPQHPMLPGPFRLNARLRGETVVDSEVEMGWIHKGIEKILENKGITIVDRICYLAASNEAYVGCVEKLAGIEVPERSQYIRVIVEELSRLQSHLLGMGEYAFVGFVSMKEREDVLSLLDSITGARITHRFGGVKDDIPVFPNVRSIYARTVGVGVLTDVAKDLGVSGPPLRATGVFDIRKLVYEFKVCTGDVYARIQVRLDEMRESMYIIEQCPLFYGK-------------RI---PA-GEVYHRVEDPRGEMGFYMVSDYRVKIRGPVYPTLQTLLKGVADIVAIAGSMDTCTSEVDR-------------------
>A0B812-fpoD
---------------------MI------VVPER---------------------PKYPT--------FREREEAEI-----------------------------------IMHMGPQHAIVPGPFLLDLLIEGERVKKAFLDVGYIHKGIEKIMENRGIVYTDRMCYLASTNNAYCGAVEKLLGITPPERAQYIRVILAELSRIQSHLLGTGEFLLLGAATYIDREDIVYLMESITGARITHRFGGVRNDLPILKRMRPIYRRMRGIGVLSGDARRLGVSGPPLRASDTYDMRRLVYPFKVVTGDAEARVEVRLEEILESIHIIEQCPIQ----------------KI--KPEPGEAYYRVEDPRGEMGFYVVSDYRVKVRGPVYAYMQALLEGVADVVAIAGSMDACTSEVDR-------------------
>D5E7F6-fpoD
---------------------MD------GPDE-------------------------------------------------------------------------------LIHLGPQHVAQPGPFRLNVKVKGETVQDSEVEIGFIHKGIEKILENKGIPVVDRACYLAATNEAFVGCVEKLAGVEPTERSQYIRVIVEELSRIQSHLLGYAEYAFLGFVSMAVREKVLELLEMTTGARITHRFGGVRDDLPTFDYVRMIYERAVGVGVLTDIASDLGVSGPPLRATGVFDIRKLVYDFKVCTGDIDARIWVRIAEIYESMYIVEQAPLFYDR-------------RV---PK-GEVFYRVEDPRGEMGFYMISDYRVKIRGPVYPTMQALIKGLADVVAIAGSMDACTSEADR-------------------
>D7E6I0-fpoD
---------------------MD---EL-ESTE-------------------------------------------------------------------------------LIHIGPQHPAQPGPFRLNLKVKGETVTDAQVELGFIHKGIEKILESKGIPIVDRMCYLGASNEAFCGCVEQLAGIEVPERAQYIRVITEELSRIQSHLLGFGEFSFIGYQSMKERENVLSLLDSITGARITHKFGGVREDLPTMEQLKTIYDRTVGVGVLSEVAKEVGVAGPVLRATGVFDIRKLVYDFKVCTGDSYARIMVRLNEIRESIYIIEQAPIFYGK-------------RV---PE-GEVFNRVENPRGEMGIYMVSDYRVKVRGPAYPTLQAVLRGVADVNTIAGSMDGCTSEVDR-------------------
>F1SVE4-fpoD
---------------------ME------ESNE-------------------------------------------------------------------------------IVHLGPQHPMQPGPFRLNLKLKGETIMDAEVEMGYIHKGIEKILENRGITIVDRICYLVATNECYVGCVEKLLDIEPPERAQYIRVILEELSRLQSHLLGLGEYGFIGFVSMKEREDILTLIDMVTGARVTHRFGGVRDDLPVLNKLKTIYERTIGIGVLTDEAKSLGVSGPVLRATGVFDIRKLVYRFKVCTGDCFARVQVRLNEMRESIYIIEQCPIFYGK-------------RV---PA-GEVFHRVEDPRGEMGMYMVSDYRVKVRGPYYPTLQALIIGVADMVSISGSMDGCTSEVDR-------------------
>F7XM49-fpoD
---------------------MI------TPSE-------------------------------------------------------------------------------IVHIGPQHPMQPGPYRLNVKLHGETVVDLDVELGFIHKGIEKILESKGITIVDRMCYLAASNEVFCGCVERLAGIEPTPRSQYIRVIVEELSRIQSHLLGFGEFGFIGYASMKEREEVLSLLEMVTGARITHRFGGVREDLPVFEGVRTIFERAVGVGVLTDIAKEYGVAGPALRATGVFDIRRLAYDFNVCTGDIFARVKVRLDEIRESMYIIEQAPLFYGR-------------RV---PQ-GEVFFRVEDPRGEMGMYMVSDYRVKVRGPVFPTMQALIKGIADVTAIAGSMDSCTSEADR-------------------
>L0KZX9-fpoD
---------------------MY------GPSE-------------------------------------------------------------------------------IVHMGPQHPMLPGPFRLNVKLRGETVIDSEVEAGWLHKGIEKILESKGITIVDRICYLAATNEAYVGCVEKLADIEVPERAQYIRVIMEELSRLQSHLLGMGEYAFVGFVSMKEREDLMSVIDSVTGARITHRFGGVKDDLPVFGNLRSIYARTVGIGTLTEVAKDIGVSGPPLRATGVFDIRKLVYKFKVCTGDVFARVQVRLDEMRESMYIVEQCPIFYGR-------------RI---PA-GEVFHRVEDPRGEMGFYMVSDYRVKIRGPVYPTLQALLKGLADIVAIAGSMDTCTSEVDR-------------------
>Q12WG4-fpoD
---------------------MD------GPSE-------------------------------------------------------------------------------IVHLGPQHPMQPGPFRLNLKLKGETVVDGDIELGFIHKGIEKILENKGIPIVDRICYLTATNEAYVGAVEKLADIEVPEKSQYIRVIVEELSRLQSHLLGMGEFGFIGFVSMKEREDILSLMDMVTGARITHRFGGVRDDLPVFASLREIYLRCFGVGVLDKTARDLGVSGPALRATGVFDIRKLVYKFKVCTGDIAARINVRLEEMLEAMYIIEQCPIFYGV-------------RV---PE-GDIFHRVEDPRGEMGFYVVSDHRVKIRGPVYPTMQALIKGIADVAAIAGSMDGCTSEADR-------------------
>Q466B0-fpoD
---------------------ME------EPNE-------------------------------------------------------------------------------IVHLGPQHPMQPGPFRLNLRLKGETVVDADIELGFIHKGIEKILENKGITIVDRICYLVAVNECFVGCTEKLLGIEPPERSQYIRVILDELTRIQSHLLGMGEFGFIGFVSMREREEVLSLIDMITGARITHKFGGVRDDLPVLNNLKRIYERTVGVGVLTDVAKNLGVSGPPLRATGVFDIRKLVYKFKVCTGDCFARVQVRINEIRESIYILEQCPLFYGR-------------RV---PA-GEVFYRVEDPRGEMGMYMISDYRVKIRGPYYPTLQALIIGVADVAAISGSMDGCTSEADR-------------------
>Q8TQP2-fpoD
---------------------ME------EPNE-------------------------------------------------------------------------------IVHLGPQHPMQPGPFRLNLRLKGETVMDAEVELGFIHKGIEKILENKGITIVDRICYLVATNECFVGCTEKLLGIEPPERAQYIRVILEELSRLQSHLLGMGEFGFIGFVSMKEREDILTLIDMVTGARVTHKFGGVRDDLPVLNNLKRIYERTVGVGVLTDVAKNLGVSGPPLRATGVFDIRKLVYKFKVCTGDCFARVQVRLNEMRESIYILEQCPLFYGR-------------RV---PA-GEVFHRVEDPRGEMGMYMISDYRVKVRGPYYPTLQALIKGVADVAAISGSMDGCTSEADR-------------------
