# Supplementary material for: Expanding the phylogenetic distribution of cytochrome b-containing methanogenic archaea sheds light on the evolution of methanogenesis
Source: ISME J. 2022 Jul 9;16(10):2373–87. doi: 10.1038/s41396-022-01281-0 (PMC9478090; doi:10.1038/s41396-022-01281-0)
Supplement: Supplementary file 10 — Dataset 1 [file 41396_2022_1281_MOESM10_ESM.zip › Supplementary dataset Sequences for trees/mcra.fa.aln.fa]

>ANME-2-cluster-archaeon-8MPa@JAAXOD010000116.1_5
MATAKKHFVTAMEVKYGIQQTAKYLR-LGAQNPRKMEMAKIGAEITKKRGLQAYDPLLHLGIPLGQRQLTPYTLGDIVCDGDDLHYVNNAAMQQEWDDIRRTCVVGLDLAHETLEKRLGKEVTPESINYYLEVLNHAMPGAAIVQEHMVETHPAMVDDCYVKVFTGDDALKDELDPQFVIDIDKRPDHAAQIKASIGKSSFQAVHIPTVVSRTADGGQTSRWMAMQVGMSFISAYHMCAGEAAVADLAFTAKHAGLIEMSEMLPARRARGPNEPGGLSFGHMCDIVQTSRKFRDDPCKIALETCAAAMMLYDQIWLGGYMSGGVGFTMYATAAYTNNTVDDNLYADTEYGWDTYGTGGNCEPTIDIIRDIGTWGSLYGLELYENYPTALEDHFGGSQRATVISTATGAACAITTGNSNAGLSAWYLSMYLHKEAHGRLGFFGYDLQDQCGATNVFSYQSDEGLLAEMRGANYPNYAMNVGHQGGYTTVCTGGYTGRGDGFAINPLVKTCFADDLMNFDFVEVRECFGKGALREYAGERAFVIP
>ANME-2-cluster-archaeon-HMMV-459B1@QBUV01000121.1_9
MAYSEKIFVEALKAKFALSEKVRYVR-AGVQNARKREFQAAGERVAAQRGMQQYDVNIHCGMTLGQRQLVPYKISPDIVEGDDLHYVNNPAMQQMWDDIKRTIIVGMDLAHETLEKRLGKEVTPESIAGYMEAVNHTMPGAAIVQEHMVETHPGLVDDCYVKLFTGDDELADEIDSQYVININDKEGQADQIKAAMGKTTWQAVHIPTIVVRCCDGGNTSRWSAMQIGMSFIAAYNMCAGEAAVADLAFAAKHAAAVQMAEMLPARRARSPNEPGGLSFGYCADMCQTQRIAPDDPVRCTLEVVATGTMLYDQIWLGSYMSGGVGFTQYATAAYTNDVLDDFTYYGYDYALNKFGDDGSAPNDLATATDLATEVTLNAMECYEDYPTLLEDHFGGSQRAGVMAAASACTTGIATGNAQVALSAWYMSMYLHKEGWGRLGFFGYDLQDQCGATNVCSYQGDEGCCLELRGANYPNYAMNVGHQGEYAGITQSAHSGNHDAYCCNPLIKVCFADPALVFDFSHTRKEYARGAMRTFAGERSLVIP
>ANME-2-cluster-archaeon-HR1-@MZXQ01000116.1_23
MTKAMDHFKLAMENKYGIQATTKYLR-LGEQSPRKVEMAKAGADIAKKRGLQAYDPLLHLGIPLGQRQLTPYTLGDIVVEGDDLHYVNNAAMQQMWDDIRRTCVVGLDLAHETLEKRLGKEVTPETINYYLEVLNHALPGGAIVQEHMVETHPAMVDDCYVKVFTGDDTLKDELDSQFVIDIDKIPDHAAQIKASIGKASFQAVHIPTVVSRVADGGQTSRWMAMQVGMSFISAYHMCAGEAAVADLAFTAKHAGLVEMSEMLPARRARGPNEPGGLSFGHMCDIVQTSRKFRDDPDKIALETCAAASMLYDQIWLGGYMSGGVGFTMYATAAYTNNTVDDDLYAATEYGWDTYGTAGKTAPSIDVIKDIGTWGTIYGLELYENYPTSLEDHFGGSQRATVIATATGAACAITTGNSNAGLSAWYLCMYLHKEAHGRLGFFGYDLQDQCGATNVYSYQSDEGLLGELRGANYPNYAMNVGHQGGYTTVLTGAYTGCGHGFSTNPLVKTCFADDLMNFDFVEVRHCFGQGALREYAGERAYVIP
>ANME-2-cluster-archaeon-WYZ-LMO14@PIXW01000224.1_5
MTYSEKIFVEALREKFALSEKVKYVR-AGLQSARKREFQAAGERVAEKRGIKQYDANVHLGMTLGQRQLVPYKLSPDIVEGDDLHYVNNPAMQQMWDDMKRTIIVGMDLAHETLEKRLGKEVTPETINGYMEAVNHTMPGAAIVQEHMVETHPGLVDDCYVKIFTGDDELADEIDPQYVININKKEDQNEKLKAAIGKTTWQAVHIPTIVVRSCDGGNTSRWSAMQIGMSFIAAYNMCAGEAAVADLAFAAKHAAAIQMAEMLPARRARSPNEPGGLSFGYCADMVQTMRIKPEDPVWYTLEVVACGTMLYDQIWLGSYMSGGVGFTQYATAAYTNDVLDDFTYYGYDYALNKYGPDGTAPNDLATATDIATETTLNGMESYEDYPTLLEDHFGGSQRAGILAAASACATGIATGNAQVALSGWYMSMYVHKEGWGRLGFFGYDLQDQCGATNVCSYQGDEGECLELRGANYPNYAMNVGHQGEYAGFTGAAHAGAHDAYCCNPLVKVCFADPSLVFDFSYIRREYAKGGMRTFAGERSLVIP
>Archaeoglobi-archaeon-JdFR-42@MTND01000015.1_11
MSK-ENIMIKRLKEIFNLTDHTSFYQFGGKQSKRKQEFVIRAKQIAESRGIPIYLRDI--GVPLGQRFYEPLYISETLCEREDLQLVNNAAIQQMGDDIKRTVIIGLDLAHKILKERLGKEVTPETINHYMEVVNHTMPGGVVAQEHMAEVNPELTKDSYAKIVTGNQELKDSLDSRFILDIDQPEEKAEEINDEIGSRIFQVTRVPTIAIRIADGGIVHRWASQQTVLAFIAAYSI-GGGAPLSDFAFAGKHAQVIVLGNTTWPRRARAPNEFGGIPFGYISDICQADRVS--DPLTYVLESVALGGVLYDLIWWGGYMGGGVGPVNGTASLYTNEVLDELSRYMDEWIHHNYGGYNSVKPSLEVVKKIAQESVCRVLEEYDNYPVLLEEHWGGGIRLNVISTLASITTGLATGNSLASLMAGYVYAHLVKEAMGRNAWGGGEAVDLVSIPDIVSTFPDGALIPELRGPNI--FSTMVAHSAFPVGGITASHAAKGHPWVLSPVVKVAFSDPNLVFDFRYVRREIAKGAKREFTGDRNALRP
>Archaeoglobi-archaeon-JdFR-42@MTND01000019.1_11
MKEKQREIYNSLNKVFSPMDNKKVYKYGGGQSRTKQEFVEWGKKLARERGIPGYNREV--GIPLGQRYYEPQLISDVIVDFDDLNLYNNPAMQQMVDDVKRTVIIGLDIPHRVLQLRVGKEITPESMNLYMETLQHTLGGGAVVQEHMAEVHPGLTQDAYAKVLTGDDELKDQFDKRWVLDVDKHPERAEKLKKGIGEKLYVVTRNPTLRVRIADGGAIKRGAAIASTMAFVASYRL-TGEAVISDFAYAAKHAQQISMGEIMWQSRSRAENEPGGIPYGYWADICTAESKLEPKPFKRQLDAVLEAALALENYWLGVYMSGGISFTSASSIVFTGNILDDFVYRFAELVNTYYQGHERLPSKWTTGRSITEMANQYMMEVYEKYPALLEYHWGGAHRVTTMGIIGPALVTITTGDAMLGSMLVYAIGLITKEGWLRTGFSGQEVQDHIGMPYSCSLRAEEGGLIELRGLNTPYKSYTATHAAASVVQCYAGMMGRGSAWCTSPLVKAAFADSHLVFNFREPRKEFARGALREFAGERDLVRP
>Archaeoglobi-archaeon-rG16@RSFX01000002.1_230
MKEKQREIYNSLNKVFSPMDNKKVYKYGGGQSRTKQEFVEWGKKLARERGIPGYNREV--GIPLGQRYYEPQLISDVIVDFDDLNLYNNPAMQQMVDDVKRTVIIGLDIPHRVLQLRVGKEITPESMNLYMETLQHTLGGGAVVQEHMAEVHPGLTQDAYAKVLTGDDELKDQFDKRWVLDVDKHPERAEKLKKGIGEKLYVVTRNPTLRVRIADGGAIKRGAAIASTMAFVASYRL-TGEAVISDFAYAAKHAQQISMGEIMWQSRSRAENEPGGIPYGYWADICTAESKLEPKPFKRQLDAVLEAALALENYWLGVYMSGGISFTSASSIVFTGNILDDFVYRFAELVNTYYQGHERLPSKWTTGRSITEMANQYMMEVYEKYPALLEYHWGGAHRVTTMGIIGPALVTITTGDAMLGSMLVYAIGLITKEGWLRTGFSGQEVQDHIGMPYSCSLRAEEGGLIELRGLNTPYKSYTATHAAASVVQCYAGMMGRGSAWCTSPLVKAAFADSHLVFNFREPRKEFARGALREFAGERDLVRP
>Archaeoglobi-archaeon-rG16@RSFX01000021.1_17
MSK-ENIMIKRLKEIFNLTDHTSFYQFGGKQSKRKQEFVIRAKQIAESRGIPIYLRDI--GVPLGQRFYEPLYISETLCEREDLQLVNNAAIQQMGDDIKRTVIIGLDLAHKILKERLGKEVTPETINHYMEVVNHTMPGGVVAQEHMAEVNPELTKDSYAKIVTGNQELKDSLDSRFILDIDQPEEKAEEINDEIGSRIFQVTRVPTIAIRIADGGIVHRWASQQTVLAFIAAYSI-GGGAPLSDFAFAGKHAQVIVLGNTTWPRRARAPNEFGGIPFGYISDICQADRVS--DPLTYVLESVALGGVLYDLIWWGGYMGGGVGPVNGTASLYTNEVLDELSRYMDEWIHHNYGGYNSVKPSLEVVKKIAQESVCRVLEEYDNYPVLLEEHWGGGIRLNVISTLASITTGLATGNSLASLMAGYVYAHLVKEAMGRNAWGGGEAVDLVSIPDIVSTFPDGALIPELRGPNI--FSTMVAHSAFPVGGITASHAAKGHPWVLSPVVKVAFSDPNLVFDFRYVRREIAKGAKREFTGDRNALRP
>Archaeoglobi-archaeon-WYZ-LMO1@QNUY01000095.1_2
MVA-KKLFIDALKKKFKPTEQTRFYIYDGKQSARKREFVEWAQKLAKERGIPGYNPEMHLGIPVGQRVLMPYKISDVYVEGDDLHYINNAAMQQMWDDIRRTVIVGLDAPHALLEKRLGKEVTPETINQYLEVVNHALPGGAVVQEHMVEIHPALVADSYVKVFTGNDELADQIDKRFLIDINKPPEQAEALKKAIGKSLYQVTRVPIIVGRAADGGTISRWSAMQISMAMIASYKLMAGEAAIAEFAYAAKHAEVIQMATLTPWRRARGPNEPGGLAFGYLADIVQTSRKYPDDPVKVALETLAAGSVIYDQLWFGIYMSGGVGFTQYATAVYTDDILDDFCYYIADYVKKKYXGFAKAPRTMXTVLDVATEATLYGLEQYERFPALMETHFGGSQRASVLAAASGVGTAIATGDAQAGVNGWYLSMILHKEHMGRLGFYGYDQQDQLGMTNSFSYRSDEGLPLELRGVNYPNYAMNVGHSGEYAGIVAGAHAACKHAWCVNPIVKVAFADPSLKFDWTEPRKMFAKGALREFDGERDAVIP
>Archaeoglobi-archaeon-WYZ-LMO2@QNUZ01000002.1_19
MVA-KKLFIDALKKKFKPTEQTRFYIYDGKQSARKREFVEWAQKLAKERGIPGYNPEMHLGIPVGQRVLMPYKISDVYVEGDDLHYINNAAMQQMWDDIRRTVIVGLDAPHALLEKRLGKEVTPETINQYLEVVNHALPGGAVVQEHMVEIHPALVADSYVKVFTGNDELADQIDKRFLIDINKPPEQAEALKKAIGKSLYQVTRVPIIVGRAADGGTISRWSAMQISMAMIASYKLMAGEAAIAEFAYAAKHAEVIQMATLTPWRRARGPNEPGGLAFGYLADIVQTSRKYPDDPVKVALETLAAGSVIYDQLWFGIYMSGGVGFTQYATAVYTDDILDDFCYYIADYVKKKYGGFAKAPRTMDTVLDVATEATLYGLEQYERFPALMETHFGGSQRASVLAAASGVGTAIATGDAQAGVNGWYLSMILHKEHMGRLGFYGYDQQDQLGMTNSFSYRSDEGLPLELRGVNYPNYAMNVGHSGEYAGIVAGAHAACKHAWCVNPIVKVAFADPSLKFDWTEPRKMFAKGALREFDGERDAVIP
>Archaeoglobi-archaeon-WYZ-LMO3@QNVA01000056.1_9
MVA-KKLFIDALKKKFKPTEQTRFYIYDGKQSARKREFVEWAQKLAKERGIPGYNPEMHLGIPVGQRVLMPYKISDVYVEGDDLHYINNAAMQQMWDDIRRTVIVGLDAPHALLEKRLGKEVTPETINQYLEVVNHALPGGAVVQEHMVEIHPALVADSYVKVFTGNDELADQIDKRFLIDINKPPEQAEALKKAIGKSLYQVTRVPIIVGRAADGGTISRWSAMQISMAMIASYKLMAGEAAIAEFAYAAKHAEVIQMATLTPWRRARGPNEPGGLAFGYLADIVQTSRKYPDDPVKVALETLAAGSVIYDQLWFGIYMSGGVGFTQYATAVYTDDILDDFCYYIADYVKKKYGGFAKAPRTMDTVLDVATEATLYGLEQYERFPALMETHFGGSQRASVLAAASGVGTAIATGDAQAGVNGWYLSMILHKEHMGRLGFYGYDQQDQLGMTNSFSYRSDEGLPLELRGVNYPNYAMNVGHSGEYAGIVAGAHAACKHAWCVNPIVKVAFADPSLKFDWTEPRKMFAKGALREFDGERDAVIP
>Bathyarchaeota-archaeon-BA1@LIHJ01000018.1_10
VSERKRPMYAAMERTFGPFQDPKMYKRGGRQSKRKQEFVRLGRQVAIERGLPAYNRAM--GIPLGQRQLEPFSVGGILAEQDDLHHVNNPAIQQMVDDIKRTTIVNLDIAHRMLQVRAGKEVTPETINLYLETLNHTMCGGAVAQEHMSEINPLLVKDAYAKVITGSDEIKDALDRRFVIDLDKHPTRAKKLKEAIGNTIWVVLRAPTIAIRMADGEEAGRWSAMQNTMAFIGSYGL-SGEQVVSDLAYSFKHARVIRMGNKFWFQRMRGRNEPGGMPEGYLCDCAQSCSHLPAKPFKKYVHAMSEGAIIDSAYWFGFYMSGGIGFTNTAGAAL-GEASETFQEELAELSNKYAADIDRVPPRWDVVRFIVDMIIQYAMETYEKIPALTEFHWGGAHRISLIGSLGAGTAALLTGDSTMGLWGSYAIALAMKEGWLRTGWAGQEVQDHIGLPYLCSYRPEEGNFAELRGYNTPYASFTAGHGVIREVAGYAAMVGRGDAWVASPVVKAAFADPHLVFDFREPKMCIAKATLRQFAGERDPTLP
>Bathyarchaeota-archaeon-BA2@LIHK01000056.1_141
VSKRRRAIYSRLEKQFGPLSDSEMYKRGGRQSKRKQEFVKSGRQIAIERGIPAYNRAV--GIPLGQRILEPYVITDITVEQDDTHHVNNPAIQQMVDDIKRTTIVNIDIAHRMLQVRAGKEVTPETINLYLETLNHTMCGGAVAQEHMSEINPLLVKDAYAKVITGSDEIKDALDRRYVIDIDRHPTRAEQLKKALGNSIWVVLRTPTIAIRMADGDEAHRWAAMQNTMAFIGSYGL-SGEHVVSDLAYSFKHARVVNMGNKMWYQRMRGRNEPGGFPDGYICDFIQSERDLPARPFKKYSRAMYEGAVLDNMIWLGFYMSGGIGFSNTSAAGLAGGVIEDITEELIETTHRYIRGIKKVPPKWDIVRFIVDMIIQYVMESYEKFPALSEFHWGGAHKVSIIGSMGAGVASLLTGSSTMGMWAGYAIALVMKEGWLRTGWAGQEIQDHIGLPSLCSFRPEEGNFAELRGLNYPMQSFSAAHGSLRDAAIYGAMIGRGSAWSASPVVKVAFADPHLVFDFKNPRLCIAKACIKQFAGERGPSLP
>Candidatus-Argoarchaeum-ethanivorans--Eth-Arch1@RPGO01000005.1_45
MSQKENTVVEEFKSKFGFTSNTEYYRFNGMQSKRKSEAWEIAKRITRERGIPNYNPDLHLGVQMGQRMLQTYKITIYGIEMDDVNYENNMAMQQSRDDISRTSINGMNIPHETIERRFGKEVTPETINTYMEMLNHNLGAGALIQEHVTETNPELVKDCYAIMFTGDDEVADSIDPCFITNIDTPEYQAVQLKDQIKDKIYQVCRIPTMALRTSDGGLARAWVGQQASLAFVGAYDIPAGDAVTSDFVFTIKHGDVVFTGTALPYRRAQRVNSIGGVPYGYYADICQSSRTPEADPVKVTVEALTPGCVLTDQGWLHNYLAGGSSWASYVMSVYTDEVLEDPSYYGADWGMHHYKCGGEVPNTLKNGMQIAEVVGQHFLASYDLYPAMCETHFGGSQRFLLQCAAIGAATGALTGDTDLGQTMWMYNTHIEKEHCMRLGFYGHDMQDQMGCGHNASYRSDQGSPYELRNMNFPDQAMHVGHVGGYVGICGGSAHARGAAYSTNPVIKLAFADHHIQFDWRYPRREYGRGALHDFAGERTVVCP
>Candidatus-Ethanoperedens-thermophilum@WNEG01000080.1_17
MSQKENTVVEEFKSKFGFTDHTEYYGFNGMQSKRKSEAWEIAKRITRERGIPNYNPDLHLGVQMGQRMLQTYKITIYGIEMDDVNYENNVAMQQSRDDISRTSINGMNISHETIERRFGKEVTPETINTYMEMLNHNLGAGALIQEHVTETNPELVKDCYAIMFTGDDDVADAMDPRFITNIDTPEYQAVQLKEQLKGKMYQVCRIPTMALRTSDGGLARAWVGQQASLAYVGAYDIPAGDAITSDFVFTIKHGDVVFSGTALPYRRAQRVNSIGGVPYGYYADICQSSRTPEADPVKVTVEALTPGCVLTDQAWLHNYLAGGSSWASYVMSVYTDEILEDPSYYGADWGMHHYKCGGEVPNTLKNGMEIAEVVGQHFLASYDLYPAMCETHFGGSQRFLLQCAAIGAATGALTGDSDLGQTMWMYNTHIEKEHCMRLGFYGHDMQDQQGCGHNASYRSDQSSPYELRNMNFPDQAMHVGHVGGYVGICGGSAHARGAAYSTNPIIKVAYADHHIQFDWRYPRREYGRGALHDFAGERTVVCP
>Candidatus-Helarchaeota-archaeon-CR_Bin_097@JABXJT010000011.1_73
ISKKQREVYKTMRKIFGPLLDEKMYRRGGRQSKRKAEFMKMAHQIAVERGIPMYNRAV--GIPLGQRALEPYLISDTLVDFDDLHHVNNAAIQQMVDDMKRTVILNLDIPHRVLQVRAGKEITPETVNLYLETIQHTMAGGAVAQEHMAEINPGLTKDAYAKVITGDDDIRDMLDKRFLIDIDAHPRRAEQLKKAIGDTMFLVVRVPTIAVRMADGGVTYRWAAMQSTMAFVSAYRL-TGESIISDLAFAAKSAQLIQMGERTWFARARSQNEPGGFPFGFVADFMQCERDLDPKPFRKYLYAMAEGAVLFEQYWLSFYMSGGIGFSTTAAAGYCGNVLEEFVESLTEMLHKYTKNVKKIPPRWDTIRWFVDLTIQYGMESYEKFPALTEFHWGGAHRISMIGNLAASVAGLLTGSATLGMQSMYAIGLLMKEGWLRTGWAGQEVQDHVGSPYSASCRIEEGVVTELRGMNYPVASFTAGHGGGYTAAALGSMVGRGAAYSTSPVVKVAFADPHLVFDFKHPRLAIAKAALRRFAGERDLIIG
>Candidatus-Helarchaeota-archaeon-CR_Bin_097@JABXJT010000015.1_31
QAVKKRRIWKTLEKIFEPITDYKMYQRGGGQSKTKMKYQEESIGIAVKRQVPAYHHSL--MEPMGQRELRPFTISDVKVEPEALHYLNNFAMQQLYDDIKRTLILNLDIPHRTIQVRAGKEVTPESVNQYLRSVQHTIGGGTILLEQFADVDPALVSDAYCKIITGNDEIKDFVDPRFLIDIDKHESKVQKFKEAIGDTIHLVIRAPTLVVRTGDGGATLKWGALNSVVAFIGTYRL-SFDSVISDIANATRQANTILLGEKTWPSRAHSPNELGGIPFGYLADICQGDSELPAKPFRKYLSKTIGCPVLTE-MWSGLYTSGSFNLPAAAVASFCADIQEDFLDILANLTHKYFSRIQKVPARWYNLRWVIETVVHEVMTTLEKYPTLMELLWSGVQRTFLLGSIAANIASLLTGSPTAGLWGLYANALLVKEGWLRSS-AGNEMVDHIGMANSCSLRLEEGGLPELQGLNTPLNIYGIAQVYGMAGAGFCAALARGDPWVCSPIVKVAFADSNLKFNFKDPLKDIIAGAQKGYAGERIQRKE
>Candidatus-Helarchaeota-archaeon-CR_Bin_143@JABXJV010000086.1_7
AAVQKTNIWGTLEKIFTPTEDYSMYFRDGKQSQQKAKFQEAGKSIALERGLPSYNRAV--GAPIGQDKLKTYVISDVEVEVDQLNCINNPAMRNLLNDVKRTIIFNLDIPHGVVQIRAGREVTPQTVNQLLETMEHNISGGNVLLDQLSEIYPGLTKDAYCKVITGNDEVQEVIDSRFVIDINKHSSRAKKLKAALGDTLYLVARAPSILVNNIDSSIALKWVLMQGILSFFSTYRL-TRTSTISDLAYATKKANCILMGERTWPSRGHSLNSPGGIPFGFLADICQQDSQLPARPFRKYIENSIGCPIITEQFWHDLYLLGGRGYSTALTSAICGDVYGEFLDMMIEIIQKYFVKLKKTPVKWDSIKWVIETMISNAMEKLEKLNTSLEFLASGDEKTYIIGSIGGNIAALLTGSPTAGAWGLYSRSLLIKEGWLRTGEAGNDMPDYLGLPYSCSLKLEEGGLLELRGMNTPYLASTIGNAFGLVGATYCAALGRGDPWVCSPLIKVAFADPHLKFDFSSPKEEIIKGALNFL--ENL----
>Candidatus-Helarchaeota-archaeon-CR_Bin_143@JABXJV010000401.1_13
LAQEDRLIYKTMEKIYGPLSDPLMYRRGGRQSGRKKEFAAWGKKIAKERGIPAYNRAV--GIPLGQRALEPYIISDVIVDYDDLQHVNNAAIQQLLDDIKRTVILNLDIPHRVLQVRAGKEITPETVNLYLETLQHTVAGGAVAQEHMAEIHPGLTYDAHAKVITGNDDFVDNIDRRFVINIDNHESKAEILKRDIGDTIYIAIRIPTIAVRMADGAIVYRWAAMQSSMAFISSYRL-TGESIISDIAYAAKSACLINIGERTWFSRARGQNEPPGIPYAFLADIQQADAMLLARPYKTRQREMAKGAVMTELLNYSFYMSGGLGFSTAAAGAYCGNVMEDLFESFADVQNRSMFRIPKIPPKWERVKFMIDMLIQAAMEQYEKYPSLMEFHWGGAHRISVVGALGGAGVAMMTGSPIIGVQGQYAIGMLMKEGWVRTGWAGQEVQDHVGLPYSCSFRMDEGGLLEFAGPNSPYRSYTAGHSAGQIGAVMAAAQGRGRAYAVSPVIKVAFADPDMIFDFKNPRVSLAKACLRQFAGERDLIIP
>Candidatus-Helarchaeota-archaeon-CR_Bin_291@JABXJU010000003.1_4
IAKKNRLIFKTMKKIFGPMTDVSMYKRGGRQLRSKREFAEWGRKIAKERKLPGYNRAV--GIPLGQRALEPYLISNIIVDYDDLHHVNNAALQQMLDDIKRTVILNLDIAHRVLQVRAGKEITPETVNLYLETAQHTIGGGAVAQEHMAEIHPGLTSDAYCKIITGSDELMDMLDRRFVIDIDKHPERAEALKRAIGNTMFLVARVPTIAVRIGDGGVVYRWAAMQSSMAFISAYRL-TGESIISDIAYAAKSAQLIQMGERTWYSRARSQNEPGGIPFGYISDIIQCFRDLPPRRFRKYLHRMAEGNVLDELIWYGFYMSGGLGFSTGAAGGYCGEVVTDFVDSVSELMHRYMRGVKKVPPKWDTVRWILEVSIQIMMETYEKYPSLMEFHWGGAHRISVVGNLAGNTAAMLTGSTTVGLQGVYAIGLLMKEGWLRTGWAGQEVQDHVGLAYSTALRMEEGGLVELRGPNYPFASYTAGHSAGLTGTCVSAAMARGSSWACSPVVNAAFADPHLKFDFAKPSLAIAKAALRQFAGERDLISP
>Candidatus-Helarchaeota-archaeon-CR_Bin_291@JABXJU010000075.1_7
QAVKKRRIWKTLEKIFEPITDYMMYNRGGKQSPQKTTFQDESIEIALKRKIPSYHHSL--MEPMGQRELRPFTISDVSVEPEALHYLNNFAMQQLYDDIKRTLILNLDIPHRTIQVRADKEVTPETVNQYLRSVQHTIGGGTILLEQFADVDPSLVSDAYCKVITGNDEIKDFVDPRLLIDIDKHESKVKKIKEAIGDTIHLVIRAPTLVVRTGDAGATLKWGAMNSVIAFIGTYRL-AFDSVISDIAHATRQANTILIGEKTWSSRAHSPNELGGIPFGYLADICQGDSELPAKPFRKYLSKTIGCPVLTE-IWTGLYTSGNFNLTSALAASFCADIQEDFLDILANLTHKYFSRIRDVPSRWYNLRWVIETIIHEAMTTLEKYPTAMELLWSGIQRTFLLGSIAANIASLLTGSPTAGLWGLYANSLLVKEGWLRSA-AGSEMVDHIGMPNSCSLRLEEGGLPELQGLNTPLNIYGIAQAYAMAGAGFCAALARGDPWVCSPIVKVAFADPSLKFNFKDPLKDIIAGAQKSYAGERIQKKE
>Candidatus-Helarchaeota-ASGARD-archaeon-Hel_GB_A@SUPS01000008.1_19
LVQKERLIYKTMQKTFGPMSDPLMYKRGGHQKRRKEEFFEWGRKIARERGIPSYNRAV--GIPLGQRALEPYIISDVIVDYDDLHHVNNAAMQQMLDDIKRTVIINLDTTHRVLQVRAGKEITPETINLYLETVQHTIAGGAVAQEHMAEIHPGLTADAYCKIITGNDEIVDMIDRRFVINIDKHPSRAAILKRDIGDTIYMVVRAPTISVRMGDGGVTYRWAAMQSSMAFISAYRL-TGESIISDIAYAAKSAQVIQIGERTWYSRARSQNEPGGIPYGYFADIQQCDNMLPAEPYRRYMRNVAKAALMTELIWYGFYMSGGLGFSTGAAGAYCGNVVEDLLDNFSEIQHVSISRVKTVPPRWTRIKFITDMMIQAAMETYEKYPSLMEYHWGGAHRISLVGSLAGSAAAMLTGSPMIGQMSMYAIGMLMKEGWVRTGWAGQEVQDHLGLAYSCAFRMEEGGLIEFRGPNTPYASYTAGHSSGAIGACLAAQLGRGRAYVCNPVIKVAFADPDLKFDFREPRLAIAKAALRQFAGERDLIIP
>Candidatus-Helarchaeota-ASGARD-archaeon-Hel_GB_A@SUPS01000022.1_20
IAKKQREVYKTMRKIFDPMLDKQMYRRGGRQSKRKQEFMKLARQIAVERGIPIYNRAV--GIPLGQRALEPYLISDTFVDFDDVHHVNNAAIQQMVDDIKRTVILNLDIPHRVLQVRAGKEITPETVNLYLETIQHTMAGGAVAQEHMAEINPGLTKDAYVKVITGDDEIRDMIDRRFIIDIEGHPDRAKQLKQAIGNTMYIVVRVPTIAVRMADGGVVYRWAAMQSTMAFVSAYRL-TGESIISDLAFAAKSAQLIQMGERTWFARARSQNEPGGFPFGFVADFIQCERDLPARKFRKYLYALSEGAVLFDQYWLSFYMSGGIGFSTTASAGYCGNVLEEFVESLTEMLHKYTKHVKRIPPKWDTIRWFVDLVIQYGMESYEKFPALTEFHWGGAHRISLIGDLAASVAGLLTGSASLGIMSMYAIGLLMKEGWLRTGWAGQEVQDHVGTPYACSCRIEEGVVTELRGMNYPMASYTAGHSSGYVAAAAGSMIGRGAAFSTSPIVKVAFADPHLIFDFKHPRLSIAKAALRQFAGERDLIIG
>Candidatus-Helarchaeota-ASGARD-archaeon-Hel_GB_B@SUPR01000026.1_31
QAVKQRRIYKDLEKMFGPLNDEKMYMRKGNQSAAIMKNKELGRLIALDRFIPMYDPSV--SEPIGHQQLFPYKISDEIVSGNSLHCFNNVAMQQLFDDVRRTTILNLDVPHKVIQVRASKEVTPETIDHFLKTLQHTIAGGTVSLDQFADINPELTRDAYCKIITGNDELRELIDNRFSIDINAHKSRAEKLKHAIGDTIHLVVRAPTILVRALDNSVAFKWAGIQSTLAFIVAYRL-TKDSNLADISYATQYANTIALGEPTWQSLGGHYNSIAGIPFGYIADMCQGDSQLPLRPFREYLKKSIGCPILTN-FWDGYQLSGGANILDNVIDTFTGGIFDDFIDIMNDMMNKYFSRIMNLPTRWYNLRWPVENMVNIVMETMEKYPSAMETLKLGIQKMYIIGLVAGIMASLLSGSSTAGLWAIYAISLLVKEGWCRTGTTGYEIINQLGLPYSCSLRIEEGGLPELRGMNNFHQIHSIGSAVPRIAVLYAAALARGDAWVSSPLIKVVFNDPHLSFDFKDPISAIIKGTKGEFKGES-----
>Candidatus-Methanofastidiosum-methylthiophilus-ADurb1013_Bin02101@LNJB01000002.1_52
MVYDKHNFMQAMKKKFEPDKQTKFYVYGGKQNKRKVEFHDAGQQIAKERGIPGYNPSV--GMPQGQRVLMPYQLSDIIANMDDLHFVNNAAMQQAWDDMRRTILVGLDSPHNILEKRLGKEVTPETINHYLEVVNHSMPGAAVIQEHMVETDPRLVKDSYVKVYSGNDELIDEIDSRFVIDINKPADQAAQLKKAIGKSMWQVVRIPTVVGRVCDGGTVSRWSAMQIGMAFIGAYNLCAGEAATADFAYAAKHGSVIQMSDMMPARRARGPNEPGGLMYGVVSDCAQSMAKYPDDPARHSLESIALAALIYDQIYLGSYMSGGVGFTQYATAAYTDNILEDFVYWGMEHVKDKYGSLAKQKPSVKLINDIGTDVAMYCLEQYELYPAVMETHFGGSQRATCISAAAGTSVSMATGNAQAGLSAWYLACNVHKEQMGRFGFYGYDLQDQIGAANTFSYRSDEGLPFELRGGNYPSYAMNVGHQSAYTGIVAAAHSARGDAWALSPHVKVAFADRSLPFDFANITKEFGRGAMREFAGERDLIIP
>Candidatus-Methanofastidiosum-methylthiophilus-ADurb1113_Bin01801@LNJD01000003.1_55
MVYDKHNFMQAMKKKFEPDKQTKFYVYGGKQNKRKVEFHDAGQQIAKERGIPGYNPSV--GMPQGQRVLMPYQLSDIIANMDDLHFVNNAAMQQAWDDMRRTILVGLDSPHNILEKRLGKEVTPETINHYLEVVNHSMPGAAVIQEHMVETDPRLVKDSYVKVYSGNDELIDEIDSRFVIDINKPADQAAQLKKAIGKSMWQVVRIPTVVGRVCDGGTVSRWSAMQIGMAFIGAYNLCAGEAATADFAYAAKHGSVIQMSDMMPARRARGPNEPGGLMYGVVSDCAQSMAKYPDDPARHSLESIALAALIYDQIYLGSYMSGGVGFTQYATAAYTDNILEDFVYWGMEHVKDKYGSLAKQKPSVKLINDIGTDVAMYCLEQYELYPAVMETHFGGSQRATCISAAAGTSVSMATGNAQAGLSAWYLACNVHKEQMGRFGFYGYDLQDQIGAANTFSYRSDEGLPFELRGGNYPSYAMNVGHQSAYTGIVAAAHSARGDAWALSPHVKVAFADRSLPFDFANITKEFGRGAMREFAGERDLIIP
>Candidatus-Methanofastidiosum-methylthiophilus-ADurb1213_Bin02801@LNJE01000007.1_19
MVYDKHNFMQAMKKKFEPDKQTKFYVYGGKQNKRKVEFHDAGQQIAKERGIPGYNPSV--GMPQGQRVLMPYQLSDIIANMDDLHFVNNAAMQQAWDDMRRTILVGLDSPHNILEKRLGKEVTPETINHYLEVVNHSMPGAAVIQEHMVETDPRLVKDSYVKVYSGNDELIDEIDSRFVIDINKPADQAAQLKKAIGKSMWQVVRIPTVVGRVCDGGTVSRWSAMQIGMAFIGAYNLCAGEAATADFAYAAKHGSVIQMSDMMPARRARGPNEPGGLMYGVVSDCAQSMAKYPDDPARHSLESIALAALIYDQIYLGSYMSGGVGFTQYATAAYTDNILEDFVYWGMEHVKDKYGSLAKQKPSVKLINDIGTDVAMYCLEQYELYPAVMETHFGGSQRATCISAAAGTSVSMATGNAQAGLSAWYLACNVHKEQMGRFGFYGYDLQDQIGAANTFSYRSDEGLPFELRGGNYPSYAMNVGHQSAYTGIVAAAHSARGDAWALSPHVKVAFADRSLPFDFANITKEFGRGAMREFAGERDLIIP
>Candidatus-Methanofastidiosum-methylthiophilus-B03fssc0709_Meth_Bin005@LNGE01000012.1_38
MVYEKHNFMQAMKKKFEPDKQTKYYVYGGKQNKRKVEFFEAGQQIAKERGIPGYNPSV--GMPQGQRVLMPYQLSDIIANMDDLHFVNNAAMQQAWDDMRRTILVGLDSPHNILEKRLGKEVTPETINHYLEVVNHSMPGAAVIQEHMVETDPRLVKDSYVKVYSGNDELIDEIDSRFVIDINKPADQAAQLKKAIGKSMWQVVRIPTVVGRVCDGGTVSRWSAMQIGMAFIGAYNLCAGEAATGDFAYAAKHGSVIQMSDMMPARRARGPNEPGGLMYGIVSDCAQSMAKYPDDPARHSLESIALAALIYDQIYLGSYMSGGVGFTQYATAAYTDNILEDFVYWGMEHVKDKYGDLAKQKPSVKLINEIGTDVAMYCLEQYELYPAVMETHFGGSQRATCISAAAGTSVSMATGNAQAGLSAWYLACNIHKEQMGRFGFYGYDLQDQIGASNTFSYRSDEGLPFELRGGNYPSYAMNVGHQSAYTGIVAAAHSARGDAWALSPHIKVAFADRSLPFDFANITKEFGRGAMREFAGERDLIIP
>Candidatus-Methanofastidiosum-methylthiophilus-B15fssc0709_Meth_Bin003@LNGF01000014.1_3
MVYEKHNFMQAMKKKFEPDKQTKYYVYGGKQNKRKVEFFEAGQQIAKERGIPGYNPSV--GMPQGQRVLMPYQLSDIIANMDDLHFVNNAAMQQAWDDMRRTILVGLDSPHNILEKRLGKEVTPETINHYLEVVNHSMPGAAVIQEHMVETDPRLVKDSYVKVYSGNDELIDEIDSRFVIDINKPADQAAQLKKAIGKSMWQVVRIPTVVGRVCDGGTVSRWSAMQIGMAFIGAYNLCAGEAATGDFAYAAKHGSVIQMSDMMPARRARGPNEPGGLMYGIVSDCAQSMAKYPDDPARHSLESIALAALIYDQIYLGSYMSGGVGFTQYATAAYTDNILEDFVYWGMEHVKDKYGDLAKQKPSVKLINEIGTDVAMYCLEQYELYPAVMETHFGGSQRATCISAAAGTSVSMATGNAQAGLSAWYLACNIHKEQMGRFGFYGYDLQDQIGASNTFSYRSDEGLPFELRGGNYPSYAMNVGHQSAYTGIVAAAHSARGDAWALSPHIKVAFADRSLPFDFANITKEFGRGAMREFAGERDLIIP
>Candidatus-Methanofastidiosum-methylthiophilus-BMIXfssc0709_Meth_Bin006@LNJC01000051.1_4
MVYEKHNFMQAMKKKFEPDKQTKYYVYGGKQNKRKVEFFEAGQQIAKERGIPGYNPSV--GMPQGQRVLMPYQLSDIIANMDDLHFVNNAAMQQAWDDMRRTILVGLDSPHNILEKRLGKEVTPETINHYLEVVNHSMPGAAVIQEHMVETDPRLVKDSYVKVYSGNDELIDEIDSRFVIDINKPADQAAQLKKAIGKSMWQVVRIPTVVGRVCDGGTVSRWSAMQIGMAFIGAYNLCAGEAATGDFAYAAKHGSVIQMSDMMPARRARGPNEPGGLMYGIVSDCAQSMAKYPDDPARHSLESIALAALIYDQIYLGSYMSGGVGFTQYATAAYTDNILEDFVYWGMEHVKDKYGDLAKQKPSVKLINEIGTDVAMYCLEQYELYPAVMETHFGGSQRATCISAAAGTSVSMATGNAQAGLSAWYLACNIHKEQMGRFGFYGYDLQDQIGASNTFSYRSDEGLPFELRGGNYPSYAMNVGHQSAYTGIVAAAHSARGDAWALSPHIKVAFADRSLPFDFANITKEFGRGAMREFAGERDLIIP
>Candidatus-Methanofastidiosum-methylthiophilus-U1lsi0528_Bin055@LNGC01000006.1_28
MVYEKHNFMQAMKKKFEPDKNTKYYVYGGKQNKRKVEFHDAGLQIAKERGIPGYNPSV--GMPQGQRVLMPYQLSDIIANMDDLHFVNNAAMQQAWDDMRRTILVGLDSPHNILEKRLGKEVTPETINHYLEVVNHAMPGAAVIQEHMVETDPRLVKDSYVKVYSGNDELIDEIDSRFVIDINKPAAQAAELKKAIGKSMWQVVRIPTVVGRICDGGTVSRWSAMQIGMAFIGAYNLCAGEAATGDFAYAAKHGSVIQMSDMMPARRARGPNEPGGLMYGIVSDCAQSLAKYPDDPARHSLETIALAALIYDQIYLGSYMSGGVGFTQYATAAYTDNILEDFVYWGMEHVKDKYGDLAKQKPSVKLINDIGTDVAMYCLEQYELYPAVMETHFGGSQRATCISAAAGTSVAMATGNAQAGLSAWYLACNIHKEQMGRFGFYGYDLQDQIGAANTFSYRSDEGLPFELRGGNYPSYAMNVGHQSAYAGIVAAAHSSRFDAWALSPHIKVAFADRSLPFDFANITKEFGRGAMREFAGERDLIIP
>Candidatus-Methanofastidiosum-methylthiophilus-U1lsi0528_Bin089@LNGD01000052.1_8
MVYEKHNFMQAMKKKFEPDKQTKYYVYGGKQNKRKVEFYEAGQQIAKERGIPGYNPSV--GMPQGQRVLMPYQLSDIIANMDDLHFVNNAAMQQAWDDMRRTILVGLDSPHNILEKRLGKEVTPETINHYLEVVNHSMPGAAVIQEHMVETDPRLVKDSYVKVYSGNDELIDEIDSRFVIDINKPADQAAQLKKAIGKSMWQVVRIPTVVGRVCDGGTVSRWSAMQIGMAFIGAYNLCAGEAATGDFAYAAKHGSVIQMSDMMPARRARGPNEPGGLMYGIVSDCAQSMAKYPDDPARHALEAIALAALIYDQIYLGSYMSGGVGFTQYATAAYTDNILEDFVYWGMEHVKDKYGDLAKQKPSVKLINDIGTDVAMYCLEQYELYPAVMETHFGGSQRATCISAAAGTSVSMATGNAQAGLSAWYLACNIHKEQMGRFGFYGYDLQDQIGASNTFSYRSDEGLPFELRGGNYPSYAMNVGHQSAYTGIVAAAHSARGDAWALSPHIKVAFADRSLPFDFANITKEFGRGAMREFAGERDLIIP
>Candidatus-Methanohalarchaeum-thermophilum-isolate-HMET1@MSDW01000001.1_829
MA--EEKFIESLKNKFEPTSQKSLYQLGGKQSKRKKEFQEAGQQIAKERGTSSFNEDI--GVPLGQRVLMPYQLSDMTVEPDDLHVLNNAAMQQAWDDIQRTVIVGLDMSHKVLEKRLGKDVTPETINQYLETYNHTQPGGAVVQEHMAECNPGVTGDAYVKVFTGDDELKDEVDDQFLLDIDEPEDQAEQLKDAIGETTWQILRVPTIVVRTMDGATVRRWAAMQSCMAFISAYNLCAGEAPVSDFVFAAKHQSVVNMGSAMPRRRARGENEPGGIPYGYVADMVQSYRVKPDDPARATLEAIALGAVLYDQLYLGGYMSGGVGFTQYATATYTDNILEDYVYHGVDLLEEKYGGLGQADTTMEDVEDIATEMTDYALSEYENYPAAMETHFGGSQRAAVTAASAGVTTAMATGNSNAGVNGWYLSQLLHKERLGRLGFYGYDLQDQAGSANSLSFRTDEGIPFELRGPNYPNYAMNVGHQSAYSGIAAGPHYAQGHAFCANPLVKIAFADDALSFDFRNVTKEFGRGGLREFEGERKGKIS
>Candidatus-Methanoliparum-thermophilum@RXIF01000002.1_96
MVE-DKKFIKALSKKFAPKGKMTKVG-LGEQSARKKEFKEWGEKISKERGISGYDPMAHLGIPLGQRVLMPYKLSDTYCEGDDLHFVNNAAMQQFWDDIRRTVIVGLDTAHNVLEKRLGKEVTPETINEYLHIINHAMPGAAVVQEHMVETHPGLVDDCYVKIFTGDDNIADEIEDQYLIDINKPEDQAKQLKEAIGKSLWQAVHIPTTVVRTCDGGTTKRWSAMQISMAMIDAYRLCAGEAAVADFAYAAKHAAAVDLASILPSRRARGPNEPGGLQFGILGDIVQTNRIYPEDPARASLEVVAAGTMLYDQIWLGSYMSGGVGFTQYATAAYTDDILDDFTYYGVDYINKKYGGIGKAPATMDTVLDIATEVTLYALEQYEEYPTLLEDHFGGSQRAGVGAAGTAISCSLATGHAQAGLSGWYLHMLLHKEKHGRLGFYGYDLQDQCGSTNTFSIRGDEGAPLELRGPNYPNYAMNVGHQGEYAGISAAAHYAVGDAYVLSPIVKVTFADPSLKFDFSKVREEFARGALREFAGERSLIIP
>Candidatus-Methanoliparum-thermophilum@RXIF01000008.1_4
ASQKGRDIYQTMKEIWNPLYDEKMYHRGGRQSTRKKEFVQAGREVAQRRGIPSYNRAV--GLPVGQRMLEPMPVGGIIIEQDDSHHMNNAAIQQLNDDIKRTVIMNLDLAHRMLQVRVGKEVTPETLNLYMETLQHTMGAGAVAQEHMNEVNPYLVKDAWAKIITGSDEIMDGLEPEFYIHIDEHPDRAAALKKAIGDSIWAVLRVPTLAVRMSDGEEAGRWAAMQNTMAFISAYQL-SGEHVISDLAYAFKHARVIHMGDKMWSSRARGRNEIGGIPDGFIADFMQCERDMPMIPYRRMMGRLAEGAILDNTLWLGFYMSGGIGFSNTATSALSGGANEDVLGEFSSLASKYLRG-KPIATNWDILKILINMIVTYVIETYEKFPTLAELHWGGAHKTSIMGTVASGVGGMLTGSSTMGLWAGYAIAYAMKEGWLRTGWAGQEIQDHLGLPYLCSYRPEEGNLTELHGLNYPFHSYSAGHGNQRASANYGAMLGRGSAWVLSPVVKVAFADPHLAFDFRRPRYAIGRAGLKEFDGERTAILP
>Candidatus-Methanolliviera-hydrocarbonicum@RXIL01000087.1_11
MAG-ERRFVEALSKKFEPKGVMKHVG-IGEQSERKMEFKKWGDKITEERGISGYDPMLHLGIPLGQRVLMPYKLSE-----------------------------------------------------------------------------------------------------------------------------------------------------------------------------------------------------------------------------------------------------------------------------------------------------------------------------------------------------------------------------------------------------------------------------------------------------------------------------------
>Candidatus-Methanolliviera-hydrocarbonicum@RXIL01000175.1_4
ASEKGREIYQTMREIWGPLSDEKMYHRGGKQSNRKREFVDAGKQVAIKRGLPSYSRAV--GLPVGQRMLEPMPVGGITIEQDDSHHMNNTAIQQLNDDIKRTVIMNLDLAHRMLQVRVGREVTPETLNLYMETLQHTMGAGAVAQEHMNEVNPYLVKDAWAKIITGSDEIMDGLDPRFYIHIDEHPDRAKALKEAIGDSLWVVFRVPTLAVRMADGEAAGRWAAMQNTMAFISAYQL-SGEHVISDLAYAFKHARVIHMGDKLWTGRMRGRNEIGGIPDGFTADIIQSERDLPMIPYSRIVSRLNEGAMLDNTLWLGFYMSGGIGFSNTATSALSGGANEDILEEFSILGTKYLRG-KRLPTKWDIMKVIINMMATYVIETYEKFPTLAELHWGGAHKTSIMGTVGAGMAGLLSGSSTMALW-------------------------------------------------------------------------------------------------------------------------
>Candidatus-Methanolliviera-sp.-GoM_asphalt@CABGHH010000009.1_19
MPVYERRFVKAMKRKFEPKDIQTHIG-MGEQSERKKEFRDAGKKIAEERGISGYDPMLHLGIPLGQRVLMPYKLSDSYCEGDDLHFVNNAAMQQFWDDIRRTTIVGLDMAHSVLERRLGKEVTPETINEYLHMLNHAMPGAAVVQEHMVETNPGLVDDCYVKIFTGDDELADEIDDQYLIDINKTEDHAKQLKEAIGKSLWQAVHIPTIVCRTCDGATTKRWSAMQISMAMIDAYHLCAGEAAISDFAYASKHAAAIDMASFLPARRARGENEPGGLQFGLLGDIVQANRIYPDDPARASLEVVAAGVMLYDQIWLGSYMSGGVGFTQYSTAAYTDDILDDYTYYGVDYINKKYGGIGKAPATMDTVIDVGTEVTLYAMEQLDSYPTLMEDHFGGSQRCGVGAAGTAISCSLATGHAQAGLNGWYLHMILHKEKHGRLGFYGYDLQDQCGSANSFSIRGDEGAPLELRGPNYPNYAMNVGHMGEYAGISAAAHYALGDAYVLNPLVKVAFADPSLKFDYSKVRKEYAKGALREFAGERSLIIP
>Candidatus-Methanomassiliicoccus-intestinalis@LR698974.1_1465
MA--DKLFMDAMKKKFKPTDYTSYYTFGGKQSKRKREWVEQANAIAKARGIPMMNQDI--GVPLGQRVLMPYQLSDMYAEADDLHFVNNAAIQQAWDDIRRTVIVGLDTAHTVIEKRLGKEVTPETINNYLETVNHAMPGGAVVQEHMAECSPALTADCYVKVFSGNSELIDQLDKRFVIDINKPEDQAKQLNDAIGKSLYQVVRCPTIVGRVCDGGTMSRWSAMQISMSFISAYRLAAGEAAIADFAYAAKHASVVEMGTMMPARRARGPNEPGGIPFGFLADMVQSTREYPDDPARAALETVALGAIIFDQIYLGSYMSGGVGFTQYATAAYTDNILEDYVYWAVDLIKSQYGGLCKSKPSMDLLEKLGTEVNTYALEMYEKYPAAMESHFGGSQRATVAAASTGIACAMATGNADFGVNGWYLSMLQHKERHGRLGFYGYDLQDQCGSANSFSYRSDEGLPFELRGPNYPNYAMNVGHLCGYAGIAAAPHAARGDAFACSPLIKVAFADKNLPFDFAHITKEIGRGALREFAGERTVIIP
>Candidatus-Methanomethylicus-mesodigestum-V1@MAGS01000030.1_89
MSS-KKMFIEALRKKFKPEDNTKYYIYDGKQSKRKREFVEAAKKVAKERSVPFYNPDMHLGIPMGQRVLMPYRISDIYVEGDDLHFVNNAAMQQMWHDIRRTVIVGLDSAHTVLQKRLGKEVTPETVNHYLEVLNHALPGAAVIQEHMVETDPGLVSDSYVKVFTGDDELADEIDKRMLIDINKPADQAASLKKAIGKKIYQVCHMPTIVSMTCDGGTMSRWAAMQICMAMVNAYKLMAGEAAIGEFAFAAKHAEVIEMGTLMPWRRARGPNEPGGIPLGYMADICQASRVKPQDPVWVALEAISMAAVLYDQIYLGSYMSGGVGFTQYATCTYTDDVLDDYCYYGADYVKKKFGGFGKSKPSWDLIKDVGTEVTLYGLEQYEKFPALMETHFGGSQRAAVVSAGAGVAVSLATGHSTAGINAWYLSQLLHKEEMGRLGFYGYDQQDQCGSVNSFSYRSDEGLPFNLRGTNYPNYALNVGHQSAYCGIVSAAHGGRNDAWTTNPLVKVAFADKDLKFDFTHPRLCFGKGALREFAGERNLIIP
>Candidatus-Methanomethylicus-mesodigestum-V2@MAGT01000008.1_103
MSS-KKMFIEALRKKFKPEDNTKYYIYDGKQSKRKREFVEAAKKVAKERSVPFYNPDMHLGIPMGQRVLMPYRISDIYVEGDDLHFVNNAAMQQMWHDIRRTVIVGLDSAHTVLQKRLGKEVTPETVNHYLEVLNHALPGAAVIQEHMVETDPGLVSDSYVKVFTGDDELADEIDKRMLIDINKPADQAASLKKAIGKKIYQVCHMPTIVSMTCDGGTMSRWAAMQICMAMVNAYKLMAGEAAIGEFAFAAKHAEVIEMGTLMPWRRARGPNEPGGIPLGYMADICQASRVKPQDPVWVALEAISMAAVLYDQIYLGSYMSGGVGFTQYATCTYTDDVLDDYCYYGADYVKKKFGGFGKSKPSWDLIKDVGTEVTLYGLEQYEKFPALMETHFGGSQRAAVVSAGAGVAVSLATGHSTAGINAWYLSQLLHKEEMGRLGFYGYDQQDQCGSVNSFSYRSDEGLPFNLRGTNYPNYALNVGHQSAYCGIVSAAHGGRNDAWTTNPLVKVAFADKDLKFDFTHPRLCFGKGALREFAGERNLIIP
>Candidatus-Methanomethylicus-oleusabulum-isolate-V3@MAGU01000068.1_30
MSS-NKMFIEALRKKFKPEDNTKYYIYDGKQSKRKREFVEAAKKVAKERSIPFYNPDMHLGIPMGQRVLMPYRISDVYVEGDDLHFVNNAAMQQMWHDIRRTVIVGLDSAHTVLQKRLGKEVTPETVNHYLEVLNHALPGAAVIQEHMVETNPGLVSDSYVKVFTGDDELADEIDPRMLININKPADQAASLKKAIGNKIYQVLHMPTIVSMTCDGGTMSRWAAMQISMSMVNTYKLMAGEAAIGEFAFAAKHAEVIEMGTLMPWRRARGPNEPGGIPLGYMADICQGSRVKPEDPVWVALESISMAALLYDQIYFGSYMSGGVGFTQYATCTYTDNVLDDFCYYGADYVKKKYGGFAKTKPSWDLIKDVGTEVTLYGLEQYEKYPALMETHFGGSQRAAVVSAGAGVAVSLATGHSTAGINAWYLSQLLHKEAMGRLGFYGYDQQDQCGSVNSFSYRSDEGLPFNLRGVNYPNYALNVGHQSAYCGIVSAAHGGRNDAWTTSPLIKVAFADKDLKFDFTHPRLCFAKGALREFAGERDLIIP
>Candidatus-Methanoperedenaceae-archaeon-FeB_1@PQAS01000057.1_11
---AEPRFKKSMETKYAITDKTKYLR-LGQQNPRKVEMAKCGAAITKKRGLQAYDPKLHLGIPLGQRQLTPYTISDIVCDGDDLHFVNNAAMQQEWDDIRRTCVVGLDLAHETLEKRLGKEITPETINYYLEVLNHAMPGAAIVQEHMVETHPALVDDCYVKIFTGDETLQDEVDKQFVINIDNPDNQAKQIKAAMGKTSWQAVHIPTIVTRTEDGPGTSRWMAMQVGMTFISAYHMCAGEAAVGELAFTAKHAGLVEMGDMIPARRARGPNEPGGLSFGHMADIVQTNRKGPEDPVNVVLQTASAATMLYDQIWLGGYMSGGVGFTMYATPAYTNDIVDDFLYWGNDYAAKKYGGNGKAKATIDTVKDIATETTLYGLEAYEKYPTTLEDHFGGSQRATVVSIAAGGATALATGHSQAGLSAWYLSMYLHKEAHGRLGFYGYDLQDQCGATNVFSIASDEGCIGECRGANYPNYAMNVGHQGGYTSVVAAAHAG-KDAFCVNPLVKTCFADDLINFDFADPRAAFGKAALREWAGERAFVIP
>Candidatus-Methanoperedenaceae-archaeon-HGW@PGYG01000037.1_7
---ADPKFKKAMEIKYAITDKTKYLR-LGTQNPRKVEMAKCGAAITKKRGLQAYDPKLHLGIPMGQRQLTPYVISDIVCDGDDLHFVNNAAMQQEWDDIRRTCVVGLDLAHETLEKRLGKEVTPETINYYLEVLNHAMPGAAIVQEHMVETHPALVDDCYVKVFTGDETLQDEIDKQFVINIDKPKDQAAQIKKAMGKSSWQAVHIPTIVTRTEDGPGTSRWMAMQVGMTFISAYHMCAGEAAVGELAFTAKHAGLVEMAEMIPARRARGPNEPGGLSFGHMADIVQTNRVS-KDPVNTVLQTASAATMLYDQIWLGGYMSGGVGFTMYATPAYTNDIVDDFLYWGAEYAKDKYGKIGNAPANIATVKDIATETTLYGLEAYEKYPTTLEDHFGGSQRATVISIAAGGATALATGHSNAGLSAWYLSMYLHKEAHGRLGFFGYDLQDQCGATNVFSVASDEGCVAELRGANYPNYAMNVGHQGGYTSVVCAAHAG-RDAFCVNPLVKTCFADDLINFNFKDPRGEFGKAALREWAGERAFVIP
>Candidatus-Methanoperedenaceae-archaeon-Kmv03@JACUTP010000014.1_4
---ADPKFKKAMEIKYAITDKTKYLR-LGTQNPRKVEMAKCGAAITKKRGLQAYDPKLHLGIPMGQRQLTPYVISDIVCDGDDLHFVNNAAMQQEWDDIRRTCVVGLDLAHETLEKRLGKEVTPETINYYLEVLNHAMPGAAIVQEHMVETHPALVDDCYVKVFTGDETLQDEIDKQFVINIDKPSAQAAQIKKAMGKSSWQAVHIPTIVTRTEDGPGTSRWMAMQVGMTFISAYHMCAGEAAVGELAFTAKHAGLVEMSEMIPARRARGPNEPGGLSFGHMADIVQTNRKD-TDAVNVVLQTVSAASMLYDQIWLGGYMSGGVGFTMYATPAYTNDIVDDFLYWGAEYAKDKYGAIGNAPANIDTVKDISTETTLYGLEAYEKYPTTLEDHFGGSQRATVVSIAAGGATALATGHSNAGLSAWYLSMYLHKEAHGRLGFYGYDLQDQCGATNVFSTASDEGCVGELRGANYPNYAMNVGHQGGYTSVISAAHAG-RDAFCVNPLVKTCFADDLINFNFADPRGDFGKAALREWAGERAFVIP
>Candidatus-Methanoperedens-sp.-BLZ2@NTMG01000073.1_16
MAV---RFQKAMETKYTITDKAKYLR-LGQQNPRKVEMAKCGAAITKKRGLQAYDPKLHLGIPMGQRQLTPYTISDIVCDGDDLHFVNNAAMQQEWDDIRRSCVVGLDLAHEVLEKRLGKEVTPETINYYLEVLNHAMPGAAIVQEHMVETHPALVDDCYVKIFTGDETLQDEVDKQFVINIDNPANQAKQIKAAVGKTSWQAVHIPTIVTRTEDGPGTSRWMAMQVGMTFISAYHMCAGEAAVGELAFTAKHAGLVEMGDMIPARRARGPNEPGGLSFGHMADICQTNRKGPEDPVNVILQTASAATMLYDQIWLGGYMSGGVGFTMYATPAYTNDIVDDFLYWADEYASKKYGGRGKAKATIDTVKDIATESTLYSLEAYEKYPTTLEDHFGGSQRATVCSIAAGGATALATGHSQAGLSAWYLSMYLHKEAHGRLGFFGYDLQDQCGATNVFSIASDEGCIGECRGANYPNYAMNVGHQGGYTSVVAAAHAG-KDAFCVNPLVKVCFADELINFDFADPRGAFGKAALREWAGERAFVIP
>Candidatus-Methanoperedens-sp.-MnB_20@VEPM01000015.1_59
MAV---RFQKAMETKYTITDKTKYLR-LGQQNPRKVEMAKCGAAITKKRGLQAYDPKLHLGIPMGQRQLTPYTISDIVCDGDDLHFVNNAAMQQEWDDIRRSCVVGLDLAHEVLEKRLGKEVTPETINYYLEVLNHAMPGAAIVQEHMVETHPALVDDCYVKIFTGDETLQDEVDKQFVINIDNPENQAKQVKAAVGKTSWQAVHIPTIVTRTEDGPGTSRWMAMQVGMTFISAYHMCAGEAAVGELAFTAKHAGLVEMGDMIPARRARGPNEPGGLSFGHMADIVQTNRKGPEDPVNVVLQTASAATMLYDQIWLGGYMSGGVGFTMYATPAYTNDIVDDFLYWADEYASKKYGGRGKAKATIDTVKDIATESTLYSLEAYEKYPTTLEDHFGGSQRATVCSIAAGGATALATGHSQAGLSAWYLSMYLHKEAHGRLGFFGYDLQDQCGATNVFSIASDEGCIGECRGANYPNYAMNVGHQGGYTSVVAAAHAG-KDAFCVNPLVKVCFADELINFDFADPRGAFGKAALREWAGERAFVIP
>Candidatus-Methanoperedens-sp.-MnB_21@VEPN01000001.1_42
---AEPRFKKAMEIKYAIQDKTKYLR-LGTQNPRKVEMAKCGAAITKKRGLQAYDPKLHLGIPMGQRQLTPYVISDIVCDGDDLHFVNNAAMQQEWDDIRRTCVVGLDLAHETLEKRLGKEVTPETINYYLEVLNHAMPGAAIVQEHMVETHPALVDDCYVKVFTGDETLQDEIDKQFVINIDNPADQAKQIKAAVGKTSWQAVHIPTIVTRTEDGPGTSRWMAMQVGMTFISAYHMCAGEAAVGELAFTAKHAGLVEMGDMIPARRARGPNEPGGLSFGHMADIVQTNRKTPDEPENVVCAVASAASMLYDQIWLGGYMSGGVGFTMYATPAYTNDILDDYLYWGYEYARKKYGKLGSAKATIETVKDIGTETTLYGLEAYEKYPTTLEDHFGGSQRATVLALASGCATAAATGHSNAGLSAWYLSMYLHKEAWGRLGFYGYDLQDQCGATNVFSIGSDEGCIGECRGANYPNYAMNVGHQGGYTSVVAATHAG-KDAFCVNPLVKLCFADELINFDFADPRAAFGKAALREWAGERAFVIP
>Candidatus-Methanoperedens-sp.-SB2@WBTY01000034.1_23
MAV---RFQKAMETKYTITDKAKYLR-LGQQNPRKVEMAKCGAAITKKRGLQAYDPKLHLGIPMGQRQLTPYTISDIVCDGDDLHFVNNAAMQQEWDDIRRSCVVGLDLAHEVLEKRLGKEVTPETINYYLEVLNHAMPGAAIVQEHMVETHPALVDDCYVKIFTGDETLQDEVDKQFVINIDNPANQAKQIKAAVGKTSWQAVHIPTIVTRTEDGPGTSRWMAMQVGMTFISAYHMCAGEAAVGELAFTAKHAGLVEMGDMIPARRARGPNEPGGLSFGHMADICQTNRKGPEDPVNVILQTASAATMLYDQIWLGGYMSGGVGFTMYATPAYTNDIVDDFLYWADEYASKKYGGRGKAKATIDTVKDIATESTLYSLEAYEKYPTTLEDHFGGSQRATVCSIAAGGATALATGHSQAGLSAWYLSMYLHKEAHGRLGFFGYDLQDQCGATNVFSIASDEGCIGECRGANYPNYAMNVGHQGGYTSVVAAAHAG-KDAFCVNPLVKVCFADELINFDFADPRGAFGKAALREWAGERAFVIP
>Candidatus-Methanoperedens-sp.-UBA453@DAJM01000071.1_37
---AEPRFKKAMETKYAITDKTKYLR-LGTQNPRKVEMTKCGAAITKKRGLQAYDPKLHLGIPMGQRQLTPYTISDIVCDGDDLHFVNNAAMQQEWDDIRRTCIVGLDLAHETLEKRLGKEVTPETINYYLEVLNHAMPGAAIVQEHMVETHPALVDDCYVKVFTGDETLQDEIDKQFVINIDNPAEQAKQIKAGIGKTSWQAVHIPTIVTRTEDGPGTSRWMAMQVGMTFISAYHMCAGEAAVGELAFTAKHAGLVEMSDMIPARRARGPNEPGGLSFGHMADIVQTSRKTPDDPVNVALQTASAASMLYDQIWLGGYMSGGVGFTMYATPAYTNDILDDYVYWGADYAQKKYGKFGSAKATIETVKDIGTEVTLYGIEAYEKYPTTLEDHFGGSQRATVLAIAAGASTAMATGHSNAGLSAWYLSMYLHKEAWGRLGFYGYDLQDQCGATNVFSLGSDEGAIGEVRGANYPNYAMNVGHQGGYTTVVSAAHAGKKDAFCVNPLVKSCFADDLVNFDFADPRGAFGKAALREWAGERAFVIP
>Candidatus-Nezhaarchaeota-archaeon-WYZ-LMO7@QNVE01000024.1_6
MAA-EKMFMEALRRKFKPEEYTKFYVYGQKQSKRKTEFVEWSQKIAKERGIPMYNPSLHLG-GVGQRVLMPYQVSDIFVEPDDLHFVNNAAMQQMWHDIRRTVIVGLDAAHTILTRRLGKEVTPETINHYLEVLNHALPGAAVVQEHMVETHPAIVADSYVKVFTGDDELADEIDDKFLIDINKPPEQAAQLKAAIGKRIYQVLRMPTIIAMTCDGGTMSRWAAMQISMSMINAYRLMAGEAAVGEFAFAAKHAELIEMGTLMPWRRIRSPNEPGGIPLGYLADMCQAERIKPEDPAWCALETIAMAAVLYDQFWFGSYMSGGVGFTQYATATYTDNILDDYCYYGMDLVLKKYGGFAKVKPSWDVIRELATELTMYGLECYEKFPALMETHFGGSQRAAVVAAGAGVTVSIATGVAQAGLNAWYLSQLLHRESAGRLGFYGYDCQDQCGSANSFSWRSDEGLPFELRGVNYPNYAMNVGHQSAYAGIIKAAHVARGDAWCVSPLIKVAFADKHLKFDFTRPRLCFAKGALREFAGLLDPIIP
>Candidatus-Nezhaarchaeota-archaeon-WYZ-LMO8@QNVF01000025.1_8
MAA-EKMFMEALRRKFKPEEYTKFYVYGQKQSKRKTEFVEWSQKIAKERGIPMYNPSLHLG-GVGQRVLMPYQVSDIFVEPDDLHFVNNAAMQQMWHDIRRTVIVGLDAAHTILTRRLGKEVTPETINHYLEVLNHALPGAAVVQEHMVETHPAIVADSYVKVFTGDDELADEIDDKFLIDINKPPEQAAQLKAAIGKRIYQVLRMPTIIAMTCDGGTMSRWAAMQISMSMINAYRLMAGEAAVGEFAFAAKHAELIEMGTLMPWRRIRSPNEPGGIPLGYLADMCQAERIKPEDPAWCALETIAMAAVLYDQFWFGSYMSGGVGFTQYATATYTDNILDDYCYYGMDLVLKKYGGFAKVKPSWDVIRELATELTMYGLECYEKFPALMETHFGGSQRAAVVAAGAGVTVSIATGVAQAGLNAWYLSQLLHRESAGRLGFYGYDCQDQCGSANSFSWRSDEGLPFELRGVNYPNYAMNVGHQSAYAGIIKAAHVARGDAWCVSPLIKVAFADKHLKFDFTRPRLCFAKGALREFAGLLDPIIP
>Candidatus-Syntrophoarchaeum-butanivorans--BOX1@LYOR01000003.1_40
MEK----SIDIIKEIFGAESHTSFYEFGGRQSRRKREYVEIARDLVKKRGVTGYQGDM--GVPLGQRFIEPYYISDILCDAEDLHQINNAAIQQMGDDIKRTAISGLDMAHRMLEVRIGATVTPETINRYLEVANHTIVGGAVAQEHMAEINPAMTRDGYVKITTGNEDLTDHIDKQYLIDINMPEDQADALKEGVGSSLYQVVRVPTIAVRNADGGITHRWAANQCTLAFITAYAL-GGGSVLADFSLTSKHMQYVTLGTPTYPRRGRGRGEPGGIPYAYVGDFCQADAAT-GDPLRYFLESMALSNFLYLNLWVNGYVIGGIGGVNAGAVIFTNNVLDEFAKHVADWIIERYGGFARAKPSFDVIRDVCHEACFHVLEEYNRYPLLLEHHWGGAIRMFVLSILGGMGPSFATGHSLAGMIGYYVGGYLMKEAWGRGSFGSQDSVDHLNLAYAASMVPDEGLLPELRGPNISSDSTNAIVMTTSASYSVAAHAARKDAWCLSPVVKVAFSDSKLPFDFKHVRAEIARGTQHEFEGDRDPIKP
>Candidatus-Syntrophoarchaeum-butanivorans--BOX1@LYOR01000007.1_35
MDE----ILEKFKEIFRPTRKTRFYEFGGMQSKRKREFIEASKRIAEERGIPGYQGDL--GVPLGARYLEPYYISDTICDMDDIHQINNAAIQQLGDDIKRTAINGLDLPHRILQQKVGVTVTPETINRYLESINHSLVGGALAQEHMAEINPLMTRDGYAKVITGDDELADALDKRFLIDINRPEEMAEKLKDKIGNHLYQVSRIPTIGVRIADGSIVHRWNGNQSALAFVSAYKL-GGGSILAEFTITVKHMAYMLLGTQTWPRRGRGANEPIGIPYGYIGDFCQADTVS-DDPVHYCMEAMAISGVVYGLIWFDSYVLGGIGGANTFSSPFTNNLLDDFAYHISDWVKDRYGGLASARPSFEVVKEVTEEVNFYGMEQYDTYPLLLEHHWGGVIRLLNLNAASAIGVGFATGNSTAALLAVYSGAFIQKEAWGRHNVGIGDAPDQINIANLISVRPDEGVIPELRSPNIPEDSVSASIFVPSPAACFSAHRARGDAWCLSPVVKVAFADPSLVFDFRHVREEIARGTKGEFAGDRDPIKP
>Candidatus-Syntrophoarchaeum-butanivorans--BOX1@LYOR01000007.1_49
MAV-TKEHIKWLEETYKATDDKKLYQHGGRQSKRKTEYIEYANKIAKERGIPSYDPDI--GVPLGQRYLEPVKISDVFCEYEDLHMLNNAAIQQMIDDIFRTAIVCLDLPHRVLIDRYGFEVTPESINRYLETINHTMVGGAVAQEHMCELHPGLCPDGYVKVFTGDDDVANSLDKRFVIDINRPEEKAAKLKEGVKRSLWQVSRIPTHALRSMDGGMVHRWNAMGQTMAFISSYHLCAGEAAISDFAYAAKHAQYIWMGTPPFISKARGHNSIVGLPIGYIFDIIQHESAMPEDPIPVSSEGLAMESVLFFQLYYGQMMIGTVGATVAPATFYVNDLYESRGYYLTDWIRKKYGEFASAPMNWDTIHDCAEEATMHCLEEYDIYPLLPEHHW-GLIHAIQISISASACAAWATGNSMAAALAAHSMTLIQKESILRTGWGGQESTHHPAMAIMTSVLLDEGLPVELTGLNVPFRSPFADSQHFTSHGIVAAHEARMDAWALSPVVKVAFADPHLVFNFRRVKETIAKGALREFAGERDIIRP
>Candidatus-Syntrophoarchaeum-caldarius@LYOS01000001.1_340
MAEDNAELLKALKKVFQPTQETTEYPAGGSQVPEKLEYVKVSKEIEKQRGISLYRPHLHWGIELGQKPYVKWKITFDGLSMEQINFLNNAACHQWMADVQRTHIFGLDLAHRTVERRFGKEVTPDSINLYMEMHNHNIAAGSLIMEHIGETDPRLVADSYVKIITGNEAMLEVLDPQYIIDVRQPEYQASQIMNQIGDKLFEVARIPTLITMIGDHGTTRGWTGQQASLAFLSAYRIPAGEAVTSDFVYTVKHGDNIFMGNRLPWRRAKMVNNPGGVSFGYAADISQASRAPESDPVNVFLESVAWS--YYDIGYLHNYLAGGSGWTQVITQGYCSDIDNDFCYTLDADTMTHFMGLDFAPTSMDSLYTATEGIVKYGMEYFDKMPIAQETLYGGLQRAALISAVGGASTAYFCRTPTFGLPGFYHGLLLCKEGWNRLGFYASDGPHQQGTFHAYTLIGEYGGPLELRGPNYPDYNWSVAHLGIYTAYVNGPHFLCGHGYSCNPIVHGAFADPSLLFDFAHVRREVARGAVHEFAGERDVVIP
>Candidatus-Syntrophoarchaeum-caldarius@LYOS01000002.1_367
MKK----AIDLLMATFDATRYTTFFQFGGKQSKRKQEYVKLAKELLKERGLTGYQGDM--GVPLGQRFIEPYYISETMCEAEDLHQINNAAMQQLGDDIKRTAIAGLDMAHKMLEVRIGATVTPETINRYLEVANHTIVGGAVAQEHMPEINPAMTKDASVKLMSGNDELLDHIDDQYIIDIDKPEKQAEDLKEGIGKRLFQATRIPTIAVRISDAGIVHRWAANQTTLAFITAYAL-GGGAVLADFSLTSKHMQYVLLGTPSWPRRGRGPGEPVGVPYGYVGDFCQADAVNEGDPVSYCVESMALSIYYYLHMWVNSYVLGGIGGVNAGAVIYTNNVLEEETNYIADWIKDRYGGFAMAKPSFDVIRDVTHEMTFHLMEEYNRYPLLLEHHWGGAQRVVMLSTLAGLSSGLATGHSLAGMIGYYAQAYLMKEAWGRGSFGGQDSIDHLNLAFAASMIPDEGLVPEFKSPNFSSDSTNAITVATSASAIVSAHAARGDAWCLSPVVKVAFADSKLPFNFKYPRREIARGTQQEFEGDRDPIKP
>Candidatus-Syntrophoarchaeum-caldarius@LYOS01000003.1_175
MAV--KTHIKLLEETFKPTDDKKLYQHGGRQSKRKTEYIEYANRIAKERGIPAYDPDV--GVPLGQRYLEPVKISDVMCEYEDLHIMNNVAIEQMVDDIFRTAIVCIDLPHKVLVDRYGFEVTPESINTYLETINHTMVGGAVTQEHMCEMHPGPCADGYVKIFTGNDEVASSLDSRFVIDINKTPEKAAKLKEGVGDSLWQVSRVPTHALRTMDGAIIHRWNAMGQTMAFIASYHLCAGEAAISDFAYAAKHAQYIWMGTPPFVSKARGHNSVVGLPVGYIFDIIQHESAMPDDPIPVSAEGLAMESILYFALYYGQMMIGTVGVTVAPATFYVNELYESRGAHLVDWIKDKYGGIAQAPMNWDTIHDCTDEATMAAIEEYDTYPLLPEHHW-GLIQAVQISLISSACAAWATGKPMAGALAAYCMSFVQKEALMRTGWGGQESTHHPAMPAMTSVLLDEGLPVELTGINVPFRSPFADSQHYTSHSVVAAHEARMDAWALSPIVKVAFADPHLPFNFRNVRESVAKGALREFAGERDVLRP
>Candidatus-Syntrophoarchaeum-caldarius@LYOS01000008.1_5
MDE----ILDDFKRIFKPTKETQFYNFGGTQSKAKREFIESAKRIAETRGIPGYQGDF--GVPLGSRYLEPYHIADTFCEMDDIHQINNAAIQQMGDDIKRTAINGLDLPHRVLQQKVGIAVTPETINRYLEAVNHSIVGGALAQEHMAEINPNMSKDGYAKIITGDDELVDRIDSRFVIDINKPKEMAEKLKSKIGNHLYQVARIPTIGVRIADGSVVHRWNGNQSALAFVSTYNL-GGGSILAEFSLTVKHMAYMLIGTPTWPRRGRGANEPIGIPNGYIGDFCQADAVN-DDPVHYCMEAMAVSGAIYGLYWFSSYVVGGIGGPNTFASPFTSELLTDFTYHISDWVKEKYGGYVACKPSFDVIREVTEEVNFYAMEQYDKYPLLLEHHWGGVIRILNLNAASAIGVGFATGNSTAASIANYSGGFLQKEAWGRNNVGVGDAAEQLNIPNSVSIRPEEGVIPELKSPNIPEDSYSASHFVSLPAASFSAHRARGDAWCLSPLVKVAFADPSLTFDFKHVREEIAKGARREFSGMRDPITP
>Candidatus-Syntrophoarchaeum-sp.-WYZ-LMO15@PIXX01000014.1_20
MEK----SIDIIKEIFRAESHTSFYEFGGRQSRRKREYVEIARDLVKKRGVTGYQGDM--GVPLGQRFIEPYYISDILCDAEDLHQINNAAIQQMGDDIKRTAISGLDMAHRMLEVRIGATVTPETINRYLEVANHTIVGGAVAQEHMAEINPAMTRDGYVKITTGNEDLTDHIDKQYLIDINMPEDQADALKEGVGSSLYQVVRVPTIAVRNADGGITHRWAANQCTLAFITAYAL-GGGSVLADFSLTSKHMQYVTLGTPTYPRRGRGRGEPGGIPYAYVGDFCQADAAT-GDPLRYFLESMALSNFLYLNLWVNGYVIGGIGGVNAGAVIFTNNVLDEFAKHVADWIVERYGGFARAKPSFDVIRDVCHEACFHVLEEYNRYPLLLEHHWGGAIRMFVLSILGGMGPSFATGHSLAGMIGYYVGGYLMKEAWGRGSFGSQDSVDHLNLAYAASMVPDEGLLPELRGPNISSDSTNAIVMTTSASYSVAAHAARKDAWCLSPVVKVAFSDSKLPFDFKHVRAEIARGTQHEFEGDRDPIKP
>Candidatus-Syntrophoarchaeum-sp.-WYZ-LMO15@PIXX01000026.1_11
MAV-TKEHIKWLEETYKATDDKKLYQHGGRQSKRKTEYIEYANKIAKERGIPSYDPDI--GVPLGQRYLEPVKISDVFCEYEDLHMLNNAAIQQMIDDIFRTAIVCLDLPHRVLIDRYGFEVTPESINRYLETINHTMVGGAVAQEHMCELHPGLCPDGYVKVFTGDDDVANSLDKRFVIDINRPEEKAAKLKEGVKRSLWQVSRIPTHALRSMDGGMVHRWNAMGQTMAFISSYHLCAGEAAISDFAYAAKHAQYIWMGTPPFISKARGHNSIVGLPIGYIFDIIQHESAMPEDPIPVSSEGLAMESVLFFQLYYGQMMIGTVGATVAPATFYVNDLYESRGYHLTDWIKKKYGEFASAPMNWDTIHDCAEEATMHCLEEYDIYPLLPEHHW-GLIHAIQISISASACAAWATGNSMAAALAAHSMTLIQKESILRTGWGGQESTHHPAMAIMTSVLLDEGLPVELTGLNVPFRSPFADSQHFTSHGLVAAHEARMDAWALSPVVKVAFADPHLVFNFRRVKETIAKGALREFAGERDIIRP
>Candidatus-Syntrophoarchaeum-sp.-WYZ-LMO15@PIXX01000045.1_3
MDE----ILEKFKEIFRPTRKTRFYEFGGMQSKRKREFIEASKRIAEERGIPGYQGDL--GVPLGARYLEPYYISDTICDMDDIHQINNAAIQQLGDDIKRTAINGLDLPHRILQQKVGVTVTPETINRYLESINHSLVGGALAQEHMAEINPLMTRDGYAKVITGDDELADTLDKRFLIDINRPEEMAEKLKGKIGNHLYQVSRIPTIGVRIADGSIVHRWNGNQSALAFVSAYKL-GGGSILAEFTITVKHMAYMLLGTQTWPRRGRGANEPIGIPYGYIGDFCQADTVS-DDPVHYCMEAMAISGVVYGLIWFDSYVLGGIGGANTFSSPFTNNLLDDFAYHISDWVKDRYGGLASARPSFEVVKEVTEEVNFYGMEQYDTYPLLLEHHWGGVIRLLNLNAASAIGVGFATGNSTAALLAVYSGAFIQKEAWGRHNVGIGDAPDQINIANLISVRPDEGVIPELRSPNIPEDSVSASIFVPSPAACFSAHRARGDAWCLSPVVKVAFADPSLVFDFRHVREEIARGTKGEFAGDRDPIKP
>Candidatus-Verstraetearchaeota-archaeon-WYZ-LMO10@QNVH01000064.1_1
MSE-KKMFLEALRRKFKPEEQTKFYIYDGKQSKRKREFVEAAQKIAKERTVPFYNPDLHLGIPLGQRVLMPYRLSDIYCEGDDLHFINNAAMQQMWHDIRRTVIVGLDAAHTVLQKRLGKEVTPETVNHYLEVLNHALPGAAVVQEHMVETHPGLVSDSYVKVXTGDDELADEIDDRFLIDINKPAEHAAQLKAAIGKRIYQVCRMPTLVAMTCDGGTMSRWAAMQISMSMINAYKLMAGEAAVGEFAFAAKHAEVIEMGTLMPWRRARGPNEPGGVPLGYLADICQASRVKPDDPVWVALESISMAAVLYDQFWFGSYMSGGVGFTQYATCTYTDNILDDFCYYGAEYVKKKYGGFAKAKPSWDVINDVATEVTLYGLEQYERYPALMETHFGGSQRAAVVAAGAGVSVSLVTGHSTAGINGWYL---------------------------------------------------------------------------------------------------------------------
>Candidatus-Verstraetearchaeota-archaeon-WYZ-LMO11@QNVI01000061.1_37
MSE--RMFIEALRRKFKPEEYTKFYIYDGKQSKRKREFVEIAQKIAKERGIPFYNPDLHLGIPLGQRVLMPYRLSDIYCEGDDLHFINNAAMQQMWHDIRRTVIVGLDAAHMVLTKRLGKEVTPETINHYLEVLNHALPGAAVVQEHMVETHPGLVADSYVKVFTGDDELADEIDDRFLIDINKPKDHAEQLKAAIGKRLYQVCRMPTIVAMTCDGATMSRWAAMQISMSMINAYKLMAGEAAVAEFAFAAKHAELIEMGTLLPWRRARGPNEPGGIPLGYIADICQASRVKPEDPVWVALEVISMAAVLYDQFWFGSYMSGGVGFTQYATCTYTDNILDDFCYYGADYVKKKYGGFAKVKPSWDIIKDIATEVTLYGLEQYEKYPALMETHFGGSQRAAVVAAAAGVSVSLATGHSTAGINAWYLSQLLHKEEMGRLGFYGYDCQDQCGSANSFSWRSDEGLVFNLRGVNYPNYAMNVGHQSAYGGIVSAAHGARGDAWTTNPLIKVAFADKDLKFDFTHPRLCFGKGALREFAGERDLIIP
>h03b1@k127_4099871_6
MSE-EKYFYRALKRKFKPEEYTTYYTLGGAQDPRKKEYKEMADRIAKERGIPFYNPSFGCGAGLGQRVIMPYLISEAYGMPEDIHFVNNAAMHQVWDDIRRTVIVGLDAAHTILTKRLGREVTPETINHYLEVLNHALPGGAVIQEHMVEIDPALVSDCYVKVFTGDDELADRLDNRFLIDINEPPDQAEKLKKAIGKRTYQVLRMPTIVGHLCDGGTMSRWAAMQISMSMISAYRLMAGEAAVGEFAYAAKHAEVVQMATLTPWRRARGPNEPGGIPFGFVADMIQTNRVKPDDPAICGLETLAVGSIVYDQYWFGSYMSGGVGFTQYASAVYTDNILDDYAYATMDYVKKKYGGFAKAKPSMEVIADIATFATDYSLSQYELLPTLMETHFGGSQRASVVAAASGLGGAIATGVAQAGMGAWYLSMLLHKESLGRLGFYGYDAQDQAGPCNLWSWRSDEGLPIELRGPNYPNYAMNVGHIGEYAGIVAAAHVARGDAWCVNPLIKVAFADPSLKFDWTHPRQCLAKGVLKEYAGLLDSILP
>Hadesarchaea-WYZ-LMO4@QNVB01000191.1_1
------------------------------------------------------------------------------------------------------------------------------------------------------------------------------------------------------------------------------------------------------------------MGNKMWYQRMRGTNEPGGFPDGYICDFMQAERDLPARRFKKYLRALNEGAVIDNSIWLGFYMSGGIGFSNTASAALAGNVIESFSDELVELIHRYTMGVRKAPPEWDVVKFMVNTIIQYTMESYEKFPTLAEFHWGGAHRISVIGSIAASTASIITGSSTMGLMAAYSIAHVMKEGWLRTGWAGQEIQDHIGLPYLCSFRPEEGNLAELRGLNYPMQSFSAAHGAIRAAAVYGAMIGRGSAWCLSPIVKVAFADPHLVFDFKHPRLCIARAGIRQFAGERDPVLP
>Hadesarchaea-WYZ-LMO5@QNVC01000045.1_7
----------------------------------------------------------------------------------------------------------------------------------------------------------------------------------------------------------------------------------------------------------------------------------------------------------------------------------------------------------------------------------------------------------------------------------------------------------------------------------LRGLNYPMQSYTAAHGAIRGAAVYAAMIGRGSAWCLSPIVKVAFADPHLVFDFKHPRLCIAKAGIRQFAGERDPVLP
>Hadesarchaea-WYZ-LMO6@QNVD01000218.1_3
LSKKERPLYSIMQKTFGPFADSQMYKRGGRQSKRKQEFARLGRQVAVERGLPAYNRAV--GLPIGQRQLEPFLISNIMVEQDDTHHLNNVAIQQMLDDIKRTVIVNLDIAHRMLTVRAGKEVTPETINLYLETLQHTMCGGAVAQEHMSEINPLLVKDAYAKVITGSDEVKDALDRRFLIDIDQHPTRAEKLKEAIGDAIWIVLRIPTLAVRMADGDEAARWAAMQNTMAFIASYGL-SGEHIISDLAYSFKHARVVRMGNKMWYQRMRGTNEPGGFPDGYICDFMQAERDLPARRFLKYSRAMHEGAVIDNVLWLGFYMSGGIGFSNTASAAYS-EVMNEISMELIELSHRYMQGVRKVPLRWETVRTMVNSIIQYTMESYEKFPTLAEFHWGGAHRVSVIGSIAASSAAMLTGSSTMGLMAAYAIAFAMKEGWLRTGWAGQEIQDHLGLPYLCSMRPEEGNLVELRGLNYPMQSFSAAHGAIRGAAVYAAMIGRGSSWCLSPVVKVAFADPHLIFDFKHPKLCIAKAGIRQFAGERDPVLP
>Hadesarchaeota-JZ-1-bin_103@Ga0263246_127_9
LSKKERPLYSIMQRTFGPFADSQMYKRGGRQSKRKQEFARLGRQVAIERGLPAYNRAV--GLPIGQRQLEPILIANIMVEQDDTHHLNNVAIQQMLDDIKRTVIVNLDIAHRMLTVRAGKEVTPETINLYLETLQHTMCGGAVAQEHMSEINPLLVKDAYAKVITGSDEVKDALDKRFLIDIDKHPTRAERLKAAIGDAIWVVLRIPTLAVRMADGDEAARWAAMQNTMAFIASYGL-SGEHIISDLAYSFKHARVVRMGNKMWYQRMRGTNEPGGFPDGYICDFMQAERDLPARRFLKYSHAVQEGAVIDNVLWLGFYMSGGIGFSNTASAAYS-EVMNEISMELIELSHRYMQGVRKVPLRWETVRTMVNSIVQYAMESYEKFPTLTEFHWGGAHRVSVIGSIAASSAALLTGSSTMGLMAAYAIAFAMKEGWLRTGWAGQEVQDHIGLPYLCSFRPEEGNLVELRGLNYPMQSYTAAHGAIRGAAVYAAMIGRGSAWCLSPIVKVAFADPHLVFDFKHPRLCIAKAGIRQFAGERDPVLP
>Hadesarchaeota-JZ-2-bin_199@Ga0263248_107_77
LSKKERPLYSIMQRTFGPFADSQMYKRGGRQSRRKQEFAKLGRQVAVERGLPAYNRAV--GLPIGQRQLEPILIANIMVEQDDTHHLNNVAIQQMLDDIKRTVIVNLDIAHRMLTVRAGKEVTPETINLYLETLQHTMCGGAVAQEHMSEINPLLVKDAYAKVITGSDEVKDALDRRFLIDIDQHPTRAEKLKAAIGEAIWIVLRIPTLAVRMADGDEAARWAAMQNTMAFIASYGL-SGEHIISDLAYSFKHARVVRMGGKMWYQRMRGTNEPGGFPDGYICDFMQAERDLPARRFLKYSRAMQEGAVIDNVLWLGFYMSGGIGFSNTASAAYS-EVMNEISMELIELSHRYMQGVRKVPIRWDTVRTMVNSIVQYAMESYEKFPTLTEFHWGGAHRVSVIGSIAASSAAMLTGSSTMGLMAAYAVAFAMKEGWLRTGWAGQEVQDHIGLPYLCSFRPEEGNLTELRGLNYPMQSYTAAHGAIRGAANYAAMIGRGSAWCLSPIVKVAFADPHLVFDFKQPKLCIAKAGIRQFAGERDPVLP
>Korarchaeota-WYZ-LMO9@QNVG01000186.1_37
MSE-KKLFIDALRKKFKPAESTQFYVFGARQSKRKTEFYEYAQKMAKERGIPGYNPELHLGVPLGQRVLMPYEVSGVYVEGDDLHFINNAAMQQLWDDIRRTVIVGLDAPHMILEKRLGKEVTPESINHYLEILNHALPGGAVVQEHMVEIHPALVEDSYVKVFTGDDELADRIDKRFLIDINKPPEQAEALKKAIGKSLWQVMRVPTIVGRVADGGTIARWSAMQISMSMIDAYKLMAGEAAIGEFAFAAKHAEVIEMATLMPWRRARGPNEPGGLPFGYMADIVQTSRVYPDDPVKVALETLAAGSVIYDQLWFGIYMSGGVGFTQYATPVYTDNILDDYSYYAADYVKSKYGGFAKVKPSLDVIEDIAAEVTLYSLEQYERYPALMETHFGGSQRAAVAAAASGIGVAIATGDANAGVNGWYFSQILHKEHWGRLGFFGYDAQDQMGAANSFSYRSDEGLPLELRGPNYPNYAMNVGHLGEYAGIVAAAHMACRHAWCVNPLVKVAFADPHLKFDFVEPRKCFAKGALREFAGERDPIIP
>Methanobacterium-arcticum@JQKN01000002.1_417
MID-KKLFAKALKGKFDPNEHTNFYCFGGEQSARKKEFNAEAEKLMEERGVPFYNPDI--GVPLGQRKLMAYKISDSYVEGDDLHFINNAAIQQLLDDIKRTVIVGMDTGHAVLEKRLGVEVTPETINEYMETINHALPGGAVVQEHMVEVNPGLVGDCYAKIFTGDDNLADELDKRVLIDINKPEEQAEMLKKYVGKKTYQVSRVPTAVVRSCDGGTVSRWSAMQIGMSFISAYKLCAGEAAIADFSYAAKHADVIGMGAILPSRRARGPNEPGGIQFGVLADMIQTSR-VSEDPAKVSLEVIAAGAAIYDQIWLGSYMSGGVGFTQYATAAYTDDILDDFLYYGKEYVEDKF-GLCQAKADMDVVKDITTEVTLYGMEQY-EIPTLLESHFGGSQRAAVAAAAAGCSTAFATGNSNAGINGWYLSQILHKEVHSRLGFYGYDLQDQCGASNSLSVRSDEGLIHELRGPNYPNYAMNVGHQPEYAGIAQAPHAARGDAFCVNPLIKIAFADKNLTFDFTAPRECIAKGALREFSGERDLISP
>Methanobacterium-arcticum@JQKN01000013.1_69
MAD--KKFMEALKKKFEPEEKTHFYDLGGKQSERKTEFVKAGKEIAEKRGIPMYNPDV--GTPLGQRVLMPYQVSDTYVEGDDLHFVNNAAMQQFWDDIRRTVIVGLNTAHNVIEKRLGKEVTPETITTYLETVNHAMPGAAVVQEHMVETNPSLVYDSYVKIFTGNDEIADEIDPAFVININKPEEQAEVLKAEVGDAMWQVVRIPTIVSRTCDGGTTSRWSAMQIGMSMISAYKQAAGEAATGDFAYAAKHAEVVHMGSYLPVRRARGENEPGGIAFGFLADICQSSRVNMDDPVRVTLDVVASGAMLYDQIWLGSYMSGGVGFTQYATAAYTDNILDDFTYFGREYVEDKY-GLTEAPNTMETVLDVASEVTFYGLEQYEEYPALLEDQFGGSQRAAVTAAAAGCSTAFATGNAQTGLSGWYLSMYLHKEQHSRLGFYGYDLQDQCGAANTFAIRGDEGLPLEARGANYPNYAMNVGHQGEYAGISQAAHAARKDAFVFNPLVKIAFADDNLAFDFSNVRAEFAKGALREFAGERALISP
>Methanobacterium-formicicum@CP006933.1_925
MAE--KMFINALKKAFEPSDTTTFYKFGGRQSERKREFVEAGKEVAAKRGIPQYDPDV--GTPLGQRVLMPYQVSDTFVEGDDLHFVNNAAMQQFWDDIRRTVIVGLNTAHSVIEKRLGKEVTPETITHYLETVNHAMPGAAVVQEHMVETHPLLTADSYVKVFTGNDEIADEIDQRYVLNINEPEHQADVLKAEVGDGMWTIVRIPTIVSRTCDGGTTSRWSAMQVGMSMISAYKQAAGEAATGDFAYAAKHAEVIHMGTYLPVRRARGENEPGGIAFGYLADICQSSRVNWEDPVRVTLDVVASGAMLYDQIWLGSYMSGGVGFTQYATAAYTDNILDDFTYFGKEYVEDKY-GITEAPNNMDTVLDVASEVTFYALEQFEDYPALLETIFGGSQRASIVAAAAGCSTAFATGNAQTGLSGWYLSMYLHKEQHSRLGFYGYDLQDQCGASNVFSIRGDEGLPTELRGANYPNYAMNVGHQGEYAGIAQAAHAARGDAFVLNPLVKIAFADPNLTFDFTQVRAEFAKGALREFAGERALISP
>Methanobacterium-formicicum@CP006933.1_2153
MNN-KKLFLKALQNKFDPKQHTNFYCFGGKQSPRKKEFDEYAKKIEEQRGIPFYNPDI--GVPLGQRKLMAYKVSDTYVEGDDLHFCNNAAIQQLNDDIKRTIIVGMDTAHSVLEKRLGVEVTPETINEYMETINHALPGGAVVQEHMVEVHPGLVGDCYAKLFTGDDSLADELDSRYLIDINKPEEQAKQLKEYIGNKTYQISRVPSLVVRVCDGGTVSRWSAMQIGMSFISAYKLCAGEAAIADFSYAAKHADVISMGSILPARRARGPNEPGGVPFGVMADIIQTSR-VSDDPAKTSLEVIAAAATIYDQIWLGSYMSGGVGFTQYATAAYTDDILDDFVYYGMEYVDDKY-GICGTKATTEVVHDIASEVTMYGLEQY-EYPALMEDHFGGSQRTAVVSAAAGCSVAFATGNSNAGINGWYLSQILHKEAHSRLGFYGYDLQDQCGASNSLSIRSDEGLIHELRGPNYPNYAMNVGHQPEYAGIAQAPHAARGDAFCVNPLIKVAFADDNLEFDFKSPRKSIAKGALREFGGERDLIIP
>Methanobacterium-lacus@CP002551.1_354
MAE--KMFIDALKKAFKPTDKTTFYNKGGKQSERKREFVAAGKDIAAKRGIPMYDPDV--GTPLGQRVLMPYQVSDTFVEGDDLHFVNNAAMQQFWDDIRRTVIVGMNTAHMVIEKRLGKEVSPETITNYLETVNHAMPGAAVVQEHMVETNPYLVADSYVKTFTGNDEIADEIDPAYVLNINKNEEQAEVLKAEVGDGIWQVVRIPTIVSRTCDGGTTSRWSAMQIGMSMISAYKQAAGEAATGDFAYAAKHAEVVHMGTALPQRRARGENEPGGIPFGYLADICQSSRVNPEDPAKVTLDVVASGAMLYDQIWLGSYMSGGVGFTQYATAAYTDNILDDFVYYGKEYVEDKF-GMTEAPNNMDTVLDVGSEVTFYALEQFEEYPALLETIFGGSQRASIVAAAAGASTGFATGNAQTGLSAWYLSMYLHKEQHSRLGFYGYDLQDQCGASNVFSIRNDEGLPVEMRGPNYPNYAMNVGHQGEYAGIAQSAHAARGDAFVFNPLVKIAFADDNLAFDFSNVRAEFAKGALREFAGERALISP
>Methanobacterium-lacus@CP002551.1_2275
MEN-KKLFLKALKNKFNPNEYTDYYCYGGEQSPRKKEFNEFSKKLEEERGLPGYNPDI--GVPLGQRKLMSYKVSDSYVEGDDLHFLNNSAIQQLSDDIKRTIIVGMDTAHAVLEKRLGVEVTPETINNYMETINHALPGGAVVQEHMVEVHPGLVGDCYAKLFSGDDDLIDELDSRFLVDINKPEEQAEQLKDYIGKKTYQISRVPTMVVRACDGGTVSRWSAMQIGMSFISAYKLCAGEAAIADFSYAAKHADVISMGSILPARRARGPNEPGGIPFGVLADMIQTSR-VSEDPAEVSLQVIAAAAAIYDQIWLGSYMSGGVGFTQYATAAYTDDILDDFLYYGKEYVEDKF-GLCGVKADADVVKDISSEITLYAMEQY-EIPALLEDHFGGSQRACVAAAAAGCSTAFATGNSNAGINGWYLSQILHKEVHSRLGFYGYDLQDQCGASNSLSIRSDEGLIHELRGPNYPNYAMNVGHQPEYAGIAQAPHAARGDAFCANPLIKIAFADKNLGFDFTNPRKSIAQGALREFSGERGLINP
>Methanobacterium-paludis@CP002772.1_2083
MAD--KKFIDALNKKFKPEEKTTFYSFGGKQSERKREFVEAGKKIAAERGIPQYNPDV--GTPLGQRVLMPYQVSDTFVEGDDLHFVNNAAMQQMWDDIRRTVIVGLDTAHNVIEKRLGKEVTPETITHYLETVNHAMPGAAVVQEHMVETNPALVADSYVKVFTGNDEIADEIDSAYVLDINKPEEQAEVLKAEVGDGIWQAVRIPTIVSRTCDGGTTSRWSAMQIGMSMISAYKQCAGEAATGDFAFAAKHAAVIHMGTALPQRRARGENEPGGIPFGYLADICQSSRKYADDPVRVTLDVVATGAMLYDQIWLGSYMSGGVGFTQYATAAYTDNVLDDFCYYGKEYVEDKFGGLCEAPNTMETVLDVGSEVTFYALEQYEEYPALLETQFGGSQRAAVTAAAAGCSTGFATGNAQTGLSAWYLSMYLHKEQHSRLGFYGYDLQDQCGAANVFAIRGDEGLPTELRGPNYPNYAMNVGHQGEYAGIAQSAHAARKDAFVLNPLVKIAFADDNLAFDFSEVRAEFAKGALREFAGERDLITP
>Methanobacterium-veterum@KN050693.1_336
MID-KKLFAKALKGKFDPNEHTNFYCFGGEQSARKKEFNAEAEKLMEERGVPFYNPDI--GVPLGQRKLMAYKISDSYVEGDDLHFINNAAIQQLLDDIKRTVIVGMDTGHAVLEKRLGVEVTPETINEYMETINHALPGGAVVQEHMVEVNPGLVGDCYAKIFTGDDNLADELDKRVLIDINKPEEQAEMLKKYVGKKTYQVSRVPTAVVRSCDGGTVSRWSAMQIGMSFISAYKLCAGEAAIADFSYAAKHADVIGMGAILPSRRARGPNEPGGIQFGVLADMIQTSR-VSEDPAKVSLEVIAAGAAIYDQIWLGSYMSGGVGFTQYATAAYTDDILDDFLYYGKEYVEDKF-GLCQAKADMDVVKDITTEVTLYGMEQY-EIPTLLESHFGGSQRAAVAAAAAGCSTAFATGNSNAGINGWYLSQILHKEVHSRLGFYGYDLQDQCGASNSLSVRSDEGLIHELRGPNYPNYAMNVGHQPEYAGIAQAPHAARGDAFCVNPLIKIAFADKNLTFDFTAPRECIAKGALREFSGERDLISP
>Methanobacterium-veterum@JQJK01000015.1_145
MAD--KKFMEALKKKFEPEEKTHFYDLGGKQSERKTEFVKAGKEIAEKRGIPMYNPDV--GTPLGQRVLMPYQVSDTYVEGDDLHFVNNAAMQQFWDDIRRTVIVGLNTAHNVIEKRLGKEVTPETITTYLETVNHAMPGAAVVQEHMVETNPSLVYDSYVKIFTGNDEIADEIDPAFVININKPEEQAEVLKAEVGDAMWQVVRIPTIVSRTCDGGTTSRWSAMQIGMSMISAYKQAAGEAATGDFAYAAKHAEVVHMGSYLPVRRARGENEPGGIAFGFLADICQSSRVNMDDPVRVTLDVVASGAMLYDQIWLGSYMSGGVGFTQYATAAYTDNILDDFTYFGREYVEDKY-GLTEAPNTMETVLDVASEVTFYGLEQYEEYPALLEDQFGGSQRAAVTAAAAGCSTAFATGNAQTGLSGWYLSMYLHKEQHSRLGFYGYDLQDQCGAANTFAIRGDEGLPLEARGANYPNYAMNVGHQGEYAGISQAAHAARKDAFVFNPLVKIAFADDNLAFDFSNVRAEFAKGALREFAGERALISP
>Methanobrevibacter-boviskoreani@BAGX02000020.1_74
MAD--KKFYEALNKKFKPEDTTTFYNLGGKQSERKTQFYEAGKEIAEERGIPMYNPDI--GSPLGQRTLMPYQLSDTFVEGDDLHFINNAAIQQLWDDIRRTVLVGLNTAHNVLQRRLGMEVTPETITNYLETVNHAMPGAAVVQEHMVETNPYLVSDSYVKIFTGDDELADEIDQCYVLDINKPDDQAAQLKAEVGDKIWQVVRVPSLVGRVCDGGTTSRWSAMQIGMSMISAYNQCAGEGATGDFAFATKHAEVIQMGAPLPQRRARAANEPGGVPFGYIADIVQSSRVNVDDPVKVTLDVVAAGAALYDQIWLGSYMSGGVGFTQYATAAYTDNILDDFTYYGKDYVEDKYGGLTEAPNNMDTVLDVGSEVTFYALEQYDEYPALLETQFGGSQRAAVTAAASGCCTAFATGNSQTGLSAWYLSQYLHKEQHSRLGFYGYDLQDQCGAANVFSIRNDEGLPLEMRGPNYPNYAMNVGHQGEYAGIAQAPHAARKDAFSFNPLIKIAFADKNLCFDFTQPRAEIAKGALREFAGERSLIIP
>Methanobrevibacter-oralis@LT985172.1_56
MAD--KKFLDAMKQKFSPTERTQFYNMGGKQSERKTAFVNEGKKIAEERGIPMYNPDI--GTPLGQRALMSYQLSDTFVEGDDLHFINNSAIQQAWDDIRKTVIVGLNTAHNVLEKRLGIEVTPETITHYLETVNHAMPGAAVVQEHMVETDPLVVSDSYVKVFTGDDELADEIDSAFVLDINKPEEQAEALKAEVGGSVWQAVRIPAIVGRVCDGGTTSRWSAMQIGMSMISAYNQCAGEGATGDFAYASKHAEVIHMGTYLPVRRARAENELGGVPFGFMADICQGTRVHPDDPVRSTLEVVALGAALYDQIWLGSYMSGGVGFTQYATAAYTDNVLDDFTYFGKDYVEDKYGGLTQAPNNMDTVLDVGTEVAFYALEQYEEYPALLETHFGGSQRSSVISAAAGASTAFATGNAQTGLSAWYLSMYLHKEQHSRLGFYGFDLQDQCGAANVFSIRNDEGIPLEMRGPNYPNYAMNVGHQGEYAGIAQAPHSARGDAWAFNPLIKIAFADKNLIFDFSQPRAEFAKGALREFSGERTAITP
>Methanobrevibacter-ruminantium@SFKZ01000013.1_81
MAD--KKFLDAMTKKFKPEETTTFYNMGGTQSERKTEFVNRGKEIAEKRGIPMYNPDI--GTPLGQRALMSYQLSDTFVEGDDLHFINNTAIQQAWDDIRKTVIVGLNTAHNVLEKRLGMEVTPETITNYLEVVNHAMPGAAVVQEHMVETNPLLVEDSYVKIFTGDDDLADEIDSAFVIDINKPEEQAEVLKAEVGGAIWQAVRIPSVVGRVCDGGTTSRWSAMQIGMSMISAYGQCAGEGATGDFAYASKHAEVIGMGTYLPIRRARAGNELGGVPFGYMADICQATRVT-DDPVESSLEVVALGAALYDQIWLGSYMSGGVGFTQYATAAYTDNVLDDFAYYGKDYVEDKYGDLCSAPNNMDTVLDVGSEVAFYSLEQYEEYPALLETHFGGSQRAAVISAASGISTAFATGNAQTGLSAWYLAQYLHKEQHSRLGFYGYDLQDQCGAANVFAIRNDEGLPLELRGPNYPNYAMNVGHQGEYAGIAQAPHSARGDAFAMNPLIKIAFADKNLPFDFSKVRAEFAKGALREFAGERSIIIP
>Methanobrevibacter-smithii@CP017803.1_1448
MAD--KKFLDAMKNKFSPTDRTTFYNMGGKQSERKSAFVKEGKEIAEKRGIPMYNPDV--GTPLGQRALMSYQLSDTYVEGDDLHFINNAAIQQAWDDIRRTVIVGLNTAHNVLEKRLGIEVTPETITEYLETVNHAMPGAAVVQEHMVETDPLVVQDSYVKVFTGDDELADEIDSAFVLDINKNEEQAAALKEEVGGSVWQAVRIPAIVGRVCDGGTTSRWSAMQIGMSMISAYNQCAGEGATGDFAYASKHAEVIHMGTYLPVRRARAENELGGVPFGFMADICQSSRVNADDPVRSTLDVVALGAALYDQIWLGSYMSGGVGFTQYATAAYTDDVLDDFTYYGKDYVEDKYGGLTEAPNNMDTVLDVGSEVSFYALEQYEEYPALLETHFGGSQRASVISAAAGCSTAFATGNAQTGLSAWYLGMYLHKEQHSRLGFYGYDLQDQCGAANVFSIRNDEGLPLEMRGPNYPNYAMNVGHQGEYAGIAQAPHAARGDAWSFNPLVKIAFADKNLVFDFSKPREEFAKGALREFSGERTVITP
>Methanobrevibacter-wolinii@KK211377.1_85
MAD--KKFIDALNKKFKPEDTTTFYNLGGRQSERKTEFYEAGKEIAEKRGIPQFNPDV--GSPLGQRTLMPYQLSDTFVEGDDLHFINNAAIQQMWDDIRRTVIVGLNTAHNVLERRLGMEVTPETITRYLETLNHAMPGGAVVQEHMVEINPYLAADSYVKVFTGDDELADEIDKCYVLDINKPEEQAEALKAEVGDKIWQAVRIPSVVGRVCDGGVTSRWSAMQIGMSMISAYNQCAGEGATGDFAYASKHAEVIQMGTPLPQRRARAANEPGGIPFGYMADIVQSSRVNSDDPVKISLDVVAAGAALYDQVWLGSYMSGGVGFTQYATAAYTDNVLDDFAYYGKDYVEDKY-GLTKAPNNMDTVLDVGSEVTFYGLEQYEKFPALLETQFGGSQRAAVVAAAAGISTAFATGNAQTGLSAWYLSQYLHKEQHSRLGFYGYDLQDQCGAANTFSFRNDEGLPLEMRGPNYPNYAMNVGHQGEYAGIAQAPHAARGDAFTYNPLIKIAFADKNLVFDFSAPRNEIAKGALREFAGERSLIIP
>Methanocaldococcus-fervens@CP001696.1_411
------------------------------------------------------------------------------------------------------------------------------------------------------------------------------------------------------------------------------------------------------------------------------------------------------------MEVIGAAATFYDQVWLGSYMSGGVGFTQYASATYTDDILDDFVYYRLDYVENKY-GLCGVKPSMDVVKDIAIEVTLYGLEQYDTYPALLEDHFGGSQRAGVTAAAAGCSVAFATGNSNAGINGWYLSQILHKEYHSRLGFYGYDLQDQCGAANSLSIRSDEGLLHECRGPNYPNYAMNVGHQPEYAGIAQAPHAARGDAFCLNPLIKVAFADNNLVFDFKWPRKCIAKGALREFAGERFNYTS
>Methanocaldococcus-fervens@CP001696.1_953
MEA-KRLFLKALKEKFEPKEYTKFYIFGGRQSARKREFVEVAQKLIEKRGIPFYNPDI--GVPLGQRKLMPYKVSDAIVEGDDLHFMNNAAMQQFWDDIRRTVIVGMDTAHAVLEKRLGVEVTPETINEYMETINHALPGGAVVQEHMVEVHPGLVWDCYAKIFTGDDELADEIDKRFLIDINKPEEQAEQIKQAIGKRTYQVSRVPTLVGRVCDGGTIARWSAMQIGMSFITAYKLCAGEAAIADFSYAAKHADVIQMASFLPARRARGPNEPGGIFFGVLADIVQTSR-VSDDPVEQSLEVVASGAMLYDQIWLGGYMSGGVGFTQYATATYTDDILDDFSYYGYDYITKKY-GGCNSKPTMDVVEDIATEVTLYGLEQYDSFPALLEDHFGGSQRAGVTAAAAGITTALATGNSNAGLNGWYLSQILHKEYHSRLGFYGYDLQDQCGAANSLSFRNDEGSPLELRGPNYPNYAMNVGHQGEYAGITQAAHSARGDAFALNPLIKVAFADPSLVFDFRYPRKEFARGALREFAGERDPIIP
>Methanocaldococcus-infernus@CP002009.1_284
MEA-KRLFLKALKEKFEPREYTKFYIFGGRQSARKREFVEAAQKLIEKRGIPFYNPDI--GVPLGQRKLMPYKVSDAIVEGDDLHFMNNAAIQQMWDDIRRTVIVGMDTAHAVLEKRLGVEATPETINEYMEVINHALPGGAVVQEHMVEVHPALVWDCYAKIFTGDDELADEIDKRFLIDINKPEEQAEQIKKAIGKRTYQVSRVPTLVGRVCDGGTIARWSAMQIGMSFITAYKLCAGEAAIADFSYAAKHADVIQMATFLPARRARGPNEPGGMYFGVLADVVQTTR-VSDDPVEQSLEVVAAGAALFDQIWLGSYMSGGVGFTQYATASYTDDILDDFSYYGYDYINKKY-GGCNSKPTMDVVEDIATEVTLYALEQYDTYPALLEDHFGGSQRAAVTAAASGISVALATGNSNAGLNGWYLSQILHKEYHSRLGFYGYDLQDQCGAANSLSFRNDEGSPLELRGPNYPNYAMNVGHQGEYAGITQAAHSGRGDAFALNPLIKVAFADPSLIFDFRYPRKEFARGALREFAGERDPIIP
>Methanocaldococcus-villosus@AQUK01000001.1_1144
MDA-KRLFLKALKEKFEPREYTKFYIFGGKQSKRKREFVEWAQKLVEKRGIPFYNPDI--GVPLGQRKLMPYKVSDAIVEGDDLHFMNNAAMQQMWDDIRRTVIVGLDTAHTVLEKRLGVEVTPETINEYMEVINHALPGGAVVQEHMVEVHPGLVWDCYAKIFTGDDELADEIDKRFLIDINKPEEQAEQIKKAIGKRTYQVSRVPTLVGRCCDGGTIARWSAMQIGMSFITAYKLCAGEAAIADFAYAAKHADVIQMANFLPARRARGPNEPGGIYFGVFADIIQTSR-VSDDPVEQSLEVVGAGAMLFDQIWLGGYMSGGVGFTQYATASYTDDILDDFSYYGYDYIQKKY-GGCNSKPTMDVVEDIATEVTLYALEQYDEFPALLEDHFGGSQRAAVTAAAAGISVALATGNSNAGLNGWYLSQIIHKEYHSRLGFYGYDLQDQCGAANSLSFRNDEGSPLELRGPNYPNYAMNVGHQGEYAGITQAAHSARGDAFALNPLIKVAFADPSLIFDFRYPRKEFARGALREFAGERDIIIP
>Methanocaldococcus-vulcanius@CP001787.1_147
MDA-KRLFLKALKEKFEPREYTKFYVFGGRQSARKREFVEAAQKLIEKRGIPFYNPDI--GVPLGQRKLMPYKVSDAIVEGDDLHFMNNAAMQQFWDDIRRTVIVGMDTAHAVLEKRLGVEVTPETINEYMETINHALPGGAVVQEHMVEVHPALVWDCYAKIFTGDDELADEIDKRFLIDINKPEEQAEQIKKAIGKRTYQVSRVPTLVGRVCDGGTIARWSAMQIGMSFITAYKLCAGEAAIADFSYAAKHADVIQMASFLPARRARGPNEPGGMFFGILADVVQTTR-VSDDPVEQSLEVVASGAMLYDQIWLGSYMSGGVGFTQYATASYTDDILDDFSYYGYDYITKKY-GGCNSKPTMDVVEDIATEVTLYALEQYDTFPALLEDHFGGSQRAAVTAAASGISVALATGNSNAGVNGWYLSQILHKEYHSRLGFYGYDLQDQCGAANSLSFRNDEGSPLELRGPNYPNYAMNVGHQGEYAGITQAAHSARGDAFALNPLIKVAFADPSLIFDFRYPRKEFARGALREFAGERDPIIP
>Methanocaldococcus-vulcanius@CP001787.1_1185
MDE-KKLFLKALKEKFEPKEYTKFYVFGGRQSARKREFVEFAQKLIEKRGIPFYNPDI--GVPLGQRKLMTYKISDAFVEGDDLHFCNNAAIQQLVDDIKRTVIVGMDTAHAVLEKRLGVEVTPETINEYMETINHALPGGAVVQEHMVEVHPGLVWDCYAKIFTGNDELADEIDKRFLIDINKPEEQAEMLKKYIGNRTYQVSRVPTLVVRCCDGGTVSRWSAMQIGMSFITAYKLCAGEAAIADFSYAAKHADVIQMGMILPARRARGPNEPGGVPFGIFADIIQTSR-VSEDPAQITLEVIGAAATFYDQVWLGSYMSGGVGFTQYASATYTDDILDDFVYYGMDYVEKKY-GLCGVKANMDVVKDIATEVTLYGLEQYDEYPALLEDHFGGSQRAGVTAAAAGCSVAFATGNSNAGINGWYLSQIMHKEYHSRLGFYGYDLQDQCGAANSLSIRSDEGLLHEARGPNYPNYAMNVGHQPEYAGIAQAPHAARGDAFCLNPIIKVAFADNNLIFNFKWPRNCIAKGALREFAGERDLIIP
>Methanocella-arvoryzae@AM114193.2_1045
MAVTQKRFIKAMKKKFAPTAVTKFKY-EGTQSKRKVEFKKTGDAIAKKRGISMYNPMVHMGIPLGQRQLMNYVVSDIAVEGDDLHFVNNAAMQQFWDEIRRTVIVGLDTAHATLEKRLGKTVTPETISNYLAVLNHAMPGAAVVQEHMVETHPGLTDDCFVKVFTGDDELADSIDKQYVLDINKPKEQAAQLKKAIGKQLFQAVHIPTIVVRTCDGGTTSRWSAMQIGMSFIDAYKMCAGEAAVADLAFAAKHASVVEMGNLLPARRARGPNEPGGVSFGFLADIVQTHRKYPDDPVKSSLETVASGCMLYDQIWLGSYMSGGVGFTQYATAAYTDDILDDFCYYGYDYIKGKYGI-AKAKPTMDVVNDIGTEVTLYGIEQYEKYPTTLEDHFGGSQRATVLSAAAGVTTSLATGNANAGLSAWYLSMYLHKEAWGRLGFFGYDLQDQCGATNVFSCRSDEGAIDELRGPNYPNYAMNVGHQGGYTGIAGAAHYGRGDAWVASPLIKIAFADKSLAFDFTEPRKEFARGAIREFAGERSLVIP
>Methanocella-conradii@CP003243.1_933
MSVTQKRFIKAMKKKFAPTSTTVYKY-EGTQSKRKVEFKKAGDAIAKKRGISAYNPMVHMGIPLGQRQLMPYVVSDVVCEGDDLHFVNNAAMQQFWDEIRRTVIVGLDTAHATLEKRLGKTVTPETISNYLAVLNHAMPGAAVVQEHMVETHPGLTDDCYVKVFTGDDELADSIDKQYVIDINKPKDRAAQLKKAIGKSLWQAVHIPTIVVRTCDGGTTSRWSAMQIGMSFIDAYKMCAGEAAVADLAFAAKHASLVEMADILPARRARGPNEPGGLSFGFLADIVQTDRKYPDDPVKSSLEVVAAGCMLYDQIWLGSYMSGGVGFTQYATAAYTDDILDDFTYYGYDYAKGKYKM--PTKPTMDIVNDLGTEVTLYGIEQYEKYPTTLEDHFGGSQRATVLAAASGVTTALATGSSNAGLSAWYLSMYLHKEAWGRLGFFGYDLQDQCGATNVFSCRSDEGAMCELRGPNYPNYAMNVGHQGGYAGIAGAAHFGRGDAWTASPLIKVCFADKNLAFDFTEPRKEFARGAIREFAGERTLVIP
>Methanocella-paludicola@AP011532.1_530
-----------MKKKFAPTSTTVYKY-EGTQSKRKVEFKKAGDAIAKKRGISAYNPMVHMGIPLGQRQLTPYVVSDVVVEGDDLHFVNNAAMQQFWDEIRRTVIVGLDTAHATLEKRLGKTVTPETISNYLAILNHAMPGAAVVQEHMVETNPALTDDCFVKVFTGDDELADSIDKQYVLDINKPKDQAAALKKAVGKSLYQAVHIPTTVVRTCDGGTTSRWSAMQIGMSFIDAYKMCAGEAAVADLAFAAKHASLVEMADILPARRARGPNEPGGLSFGFLADIVQTNRKYPDDPCKSSLEVVAAGCMLYDQIWLGSYMSGGVGFTQYATAAYTDDILDDFTYYGYDYAKGKYKI-GQTKPTMDIVNDLSTEVTLYGIEQYEKYPTTLEDHFGGSQRATVLSAAAGVTTAIATGNSNAGLSGWYMSMYLHKEAWGRLGFFGYDLQDQCGATNVFSCRSDEGAIDELRGPNYPNYAMNVGHQGGYAGIAGAAHFGRGDAWTASPLIKICFADKSLAFDFTEPRKEFARGAIREFAGERTLVIP
>Methanocella-sp.-PtaU1@MVRA01000205.1_32
MAVTQKRFLKAMKKKFAPTAVTKYKY-EGTQSKRKVEFKKAGDAIAKKRGISAYNPMVHMGIPLGQRQLMNYVVSDIAVEGDDLHFVNNAAMQQFWDDIRRTVIVGLDVAHQTLEKRLGKAVTPETISNYLAVLNHAMPGAAVVQEHMVETHPNLTDDCYVKVFTGDDELADSIDKQYVIDINKPKEQAAQLKKAIGKSLWQAVHIPTTVVRTCDGGTTSRWSAMQIGMSFIDAYKMCAGEAAVADLAFAAKHAALVEMANLLPARRARGPNEPGGLSFGFLADIVQTNRKYPDDPCKSSLEVVASGCMLYDQIWLGSYMSGGVGFTQYATAAYTDDILDDFTYYGYDYIKGKYGV-AKAKATMDVVNDIGTEVTLYGIEQYEKYPTTLEDHFGGSQRATVLSAAAGVTASIATGNANAGLSAWYLSMYLHKEAWGRLGFFGFDLQDQCGATNVFSCRSDEGAIDELRGPNYPNYAMNVGHQGGYAGIAGAAHFGRGDAWTVSPLIKVCFADKNLAFDFTEPRKEFARGAIREFAGERSLIIP
>Methanococcoides-burtonii@CP000300.1_2561
MADRKRMFQKDLEIKFTITDKVTYYR-LGDQNPRKVEMRKAGQEIADKRGLVGYNPMMHCGIPLGQRALTPSFISDIMVESDDLHYVNNAAMQQMWDDIRRTTIVGMDMAHETLEKRLGIEVTPETINHYLEVLNHALPGGAVVQEHMVETHPALVDDCYCKIFTGDDELADEIDDQFLININKPEEQAEALKAAIGKTTWQAAHIPTIVSRTTDGAQTSRWMAMQVGMSFIAAYNMCAGEAAVADLSYAAKHAGVISMGDMLPARRARGPNEPGGISFGHMADIIQTSRVDAEDPAHVALEVVGAGCMLYDQIWLGSYMSGGVGFTQYATAAYTNNILDDNLYYNVDYINDKYDGANKVKATMDVVKDIATESTIYGIENYEKYPTALEDHFGGSQRATVLSAAAGSATALATGNGNAGLSGWYLSMYLHKEALGRLGFFGFDLQDQCGATNVFSFQSDEGLPLELRGPNYPNYAMNVGHQGGYAAITSAAHAGRGDAWAVNPLIKVCFADDMLPFDFTAPRKEFGRGALKEFAGERSLIIP
>Methanococcoides-methylutens@CP009518.1_588
MADRKRLFQKELEVKFTITDKVTYYR-LGDQNPRKVEMKKAGQEMAKARGLVGYNPMMHCGIPLGQRAITPSFVSDIMVETDDLHYVNNAAMQQMWDDIRRTTIVGMDMAHETLEKRLGIEVTPETINHYLEVLNHALPGGAVVQEHMVETHPALVDDCYVKIFTGDDELADEIDDQFLIDINKPEDQAEALKAAIGKTTWQAAHIPTVVSRTTDGAQTSRWMAMQVGMSFIAAYNMCAGEAAVADLSYAAKHAGVISMGDMLPARRARGPNEPGGISFGHMADIVQTSRVDAEDPAHVALEVVGAGCMLYDQIWLGSYMSGGVGFTQYATAAYTNNILDDNLYYNVDYINDKYDGANKVKATMDVVKDIATESTIYGLENYEKYPTALEDHFGGSQRATMLSAAAGSATALATGNGNAGLSAWYLSMYIHKEAHGRLGFFGYDLQDQCGATNVFSFQSDEGLPLELRGPNYPNYAMNVGHQGGYTAIASAAHAGRGDAWAVNPLIKVCFADDLLPFDFTAPRKEFGRGAIREFAGERSLIIP
>Methanococcus-aeolicus@CP000743.1_1292
MEA-KKLFLKALKEKFDPKEYTKFYTYGGKQSKRKTEFVEAAKDIADKRGMPGYNPDI--GVPLGQRKMMSYKLSDDYVEGDDLHFMNNAAIQQLHDDIRRTVIVGMDTGHMVLEKRLGVEVTPETINEYMETINHALPGGAVVQEHMVEVDPALAWDSYAKIFTGDDELADELDKRVLVDINKPEEQAEELKAAIGKKTYQISRVPTLVGRVCDGGTIARWSAMQIGMSFITAYKLCAGEAAIADFSYAAKHADVIGMGTALPARRSRGANEPGGIPFGILCDVVQTTR-ISDDPVEQSLEVVATGAMLYDQIWLGAYMSGGVGFTQYATAAYTDDILDDFCYYGLDYVEKKF-GRCGTKATMDVVEDIATEVTLYSLEQYDEYPTLLEDHFGGSQRAAVAAAAAGVSVCMATGNSNAGVNGWYLSQIMHKEYHSRLGFYGYDLQDQCGASNSLSIRNDESSPLELRGPNYPNYAMNVGHQGEYAGITQAAHSARGDAFAMNPLIKVAFADPSLIFDFARPRKCCARGALREFAGERDPILP
>Methanococcus-vannielii@CP000742.1_904
MEA-KRLFLKALKEKFEPKEYTKFYTYGGEQSARKREFVAANEKVAEKRGVPLYNPDI--GVPLGQRKLMPYKLSDSYCEGDDLHFMNNAAIQQLWDDIRRTVVVGMDTAHSVLEKRLGVEVTPETINEYMHTINHALSGGAVVQEHMVEVHPSLAWDSYARIFTGDDELAAELDSRFLIDINKPAEQAEALKKAIGKKTYQVSRVPSLVGRVCDGGTISRWSAMQIGMSFITAYKLCAGEAATADFSYASKHADVIQMGNALPGRRARGPNEPGGIQFGILSDVVQTTR-VSDDPVEQSLEVVAAGAALYDQIWLGAYMSGGVGFTQYATAAYTDDILDDFSYYALDYVEKKY-GRMGTKATMDVVEDIASEVTLYSLEQYDEYPALLEDHFGGSQRAAVAAAASGIGVCMATGNSNAGVNGWYLSQILHKEYHSRLGFYGYDLQDQCGASNSLAIRNDESAPLELRGPNYPNYAMNVGHQGEYAGIAQAAHSARGDAFAMSALIKVAFADPMLVFDFSKPRKEFARGALREFAGERDVILP
>Methanococcus-voltae@CP002057.1_1145
MEA-KRLFLKALKEKFEPKEFTKFYTYGGQQSERKKEFFAENERIAEKRGIPMYNPDI--GVPLGQRKLMPYKVSDSYVEGDDLHFMNNAAIQQLWDDIRRTVIVGMDTAHMVLEKRLGVEVTPETINEYMHTINHSLPGGAVVQEHMVEVHPSLAWDCYAKIFTGDDELADELDDRFVININKPEEQAEELKAAIGKKTYQVSRVPSLVGRVCDGGTISRWSAMQIGMSFITAYKLCAGEAAIADFSYAAKHADVIQMGNALPGRRARGPNEPGGVRFGILSDVVQTTR-VSDDPVEQSLEVVATGAALYDQIWLGSYMSGGVGFTQYATASYTDDILDDFSYYGLDYVEKKY-GRCGTKATMDVVEDIASEVTLYALEQYDEYPALLEDHFGGSQRAAVAAAAAGISTCMATGNSNAGVNGWYLSQILHKEYHSRLGFYGYDLQDQCGASNSLAIRNDEASPLELRGPNYPNYAMNVGHQGEYAGIAQSAHSARGDAFATNALIKVAFADPSLVFDFTKPRKEMARGALREFAGERDAILP
>Methanocorpusculum-bavaricum@AUMX01000003.1_35
MAKTQKLFLDALKQKFPVSSSTEFYKFNGEQSPRKKEFMAENKKIEAARGISMYDPNCHLGIPMGQRQLMTYEVSGTFVEGDDLHFVNNAAMQQMWDDIRRTVIVSMDMAHQTLQKRLGKEVTPETINEYLHVVNHAMPGGAVVQEHMVETHPGLTDDCYVRVFTGDQELADNLEPQFVIDVEKPKKQAEALQAAVGKSLWQCVHMPTIVGRTCDGGTTSRWSAMQIGMSFIAAYRMCAGEAAVADLSFAAKHAGVINMAHHLPARRARGPNEPGGMLFGNFSDMIQADRVNPNDPAKAALENVGAGAMLFDQIWLGSYMSGGVGFTQYATAAYTDNVLDDFIYSGMDYIHDKYKIDDKVKATQEVVNDIATEVNLYGMEQYEQFPTMMEDHFGGSQRASVLAAASGITTSIATANSNAGLNAWYLSMLMHKDGWSRLGFFGYDLQDQCGSANSLSIRPDEGCIGEFRGPNYPNYAMNVGHQGEYAAIAAAAHFGRGDAWTLSPLIKICFADPALKFDFAHPRECFAKGAIREFAGERSLIIP
>Methanocorpusculum-bavaricum@AUMX01000016.1_47
MAKTQKLFLDALKQKFPVESTAEFYKFNGQQSARKKEFMAANKKIEAARGISMYDPECHLGIPMGQRQLMTYEISGTFVEGDDLHFVNNAAMQQMWDDIRRTVIVSMDMAHQTLQKRLGKEVTPETINEYLHVVNHAMPGGAVVQEHMVETHPGLTDDCYVRVFTGDQELADNLEPQFVIDVEKPKKQAEALQAAVGKSLWQCVHMPTLVGRTCDGGTTSRWSAMQIGMSFIAAYRMCAGEAAVADLSFAAKHAGVINMAHHLPARRARGPNEPGGMLFGNFSDMIQADRVNPNDPAKASLENVAAGAMLFDQIWLGSYMSGGVGFTQYATAAYTDNILDDFTYYGMDYLHDKYKVDDKVKATQEVVNDIATEVNLYGMEQYEQFPTMMEDHFGGSQRAAVLAAASGISTSIATGNSNAGLNGWYLSMLLHKDGWSRLGFFGYDLQDQCGSANSLSIRPDEGCIGEFRGPNYPNYAMNVGHQGEYAAIAASAHFGRGDAWTLSPLIKICFADPALKFDFAHPREEFAKGAIREFAGERSLIIP
>Methanocorpusculum-labreanum@CP000559.1_1117
MAKTQKLFLDALKQKFPVASQTEFYKFNGQQSPRKREFMAENKKIEAARGISMYDPECHLGIPMGQRQLMTYEVSGTFVEGDDLHFVNNAAMQQMWDDIRRTVIVSMDMAHQTLQKRLGKEVTPETINEYLHVVNHAMPGGAVVQEHMVETHPGLTDDCYVRVFTGDQELADNLEPQFVIDVEKPKKQAEALQAAVGKSLWQCVHMPTIVGRTCDGGTTSRWSAMQIGMSFIAAYRMCAGEAAVADLSFAAKHAGVINMAHHLPARRARGPNEPGGMLFGNFSDMIQADRVNPNDPAKASLENVAAGAMLFDQIWLGSYMSGGVGFTQYATAAYTDNILDDFVYSGMDYIHDKYKVDDKVKATQEVVNDIATEVNLYGMEQYEQFPTMMEDHFGGSQRAAVLAAASGITTSIATGNSNAGLNGWYLSMLLHKDGWSRLGFFGYDLQDQCGSANSLSIRPDEGCIGEFRGPNYPNYAMNVGHQGEYAAIGAAAHFGRGDAWTLSPLIKICFADPALKFDFAHPRAEFAKGAIREFAGERSLIIP
>Methanocorpusculum-labreanum@CP000559.1_1622
MAKTQKLFLDALKQKFPVASTAEFYKFNGEQSPRKREFMAENKKIEAARGISMYDPNCHLGIPMGQRQLMTYELSGTFVEGDDLHFVNNAAMQQMWDDIRRTVIVSMDMAHQTLQKRLGKEVTPETINEYLHVVNHAMPGGAVVQEHMVETHPGLTDDCYVRVFTGDQELADNLEPQFVIDVEKPKKQAEALQAAVGKSLWQCVHMPTIVGRTCDGGTTSRWSAMQIGMSFIAAYRMCAGEAAVADLSFAAKHAGVINMAHHLPARRARGPNEPGGMLFGNFSDMIQADRVNPNDPAKASLENVAAGAMLFDQIWLGSYMSGGVGFTQYATAAYTDNILDDFTYYGMDYIHDKYKVDDKVKATQEVVNDIATEVNLYGMEQYEQFPTMMEDHFGGSQRAAVLAAASGITTSIGTGNSNAGLNGWYLSMLMHKDGWSRLGFFGYDLQDQCGSANSLSIRPDEGCIGEFRGPNYPNYAMNVGHQGEYAAIAASAHFGRGDAWTLSPLIKICFADPALKFDFAHPRAEFAKGAIREFAGERSLIIP
>Methanoculleus-bourgensis@HE964772.2_1535
MAKTQKMFLKALKEKFQIESTAEFYKFNGRQSPRKMEFMKASRAIEMDRGISMYDPECHLGIPMGQRQLMTYEVSGVFVEGDDLHYVNNSAMQQFWDDIRRTVIVGMDLAHQTLQKRLGKEVTPETINEYLHILNHAMPGAAVVQEHMVETHPGLVDDCYVKVFTGDDDVADDIEPQFLLNIEKPAKQAEELKAEVGKGMYQAIHIPTAVSRTCDGGTTSRWSAMQIGMSFIAAYRMCAGEAAVADLSFAAKHAGVVQMASLLPARRARGPNEPGGIKFGLFADIVQANRKYPNDPAKAALEVVGAGTMLFDQIWLGSYMSGGVGFTQYATAAYTDNILDEFTYYGMDYIKDKYKVDDKIKPTQDVVNDMATEVTLNAMEQYEQFPTMMEDHFGGSQRAGVIAAASGLTTAIATGNSNAGLNGWYLSMLLHKDGWSRLGFFGYDLQDQCGSANSLSMEPDRGLMGELRGPNYPNYAMNVGHQGEYAAIVGGSHYGRGDAFCYSPLVKVCFADPALKFDFAEPRREFAKGAIREFAGERSLIIP
>Methanoculleus-bourgensis@HE964772.2_1756
MAKSQKLFLKALKEKFQVQSTAEYYKYNGRQSPRKMEFMKASRAIEMDRGISMYDPEAHLGIPMGQRQLMTYEVSGVFVEGDDLHFVNNAAMQQFWDDIRRTVIVNMDLAHQTLQKRLGKEVTPETINEYLHILNHAMPGAAVVQEHMVETHPGLVDDCYVKVFTGDQELADDLEPQFVLDVEKPAKQAEALSAAVGKSLWQAIHIPTAVSRTCDGGTTSRWSAMQIGMSFIAAYRMCAGEAAVADLSFAAKHAGVIQMASLLPARRARGPNEPGGLAFGLFSDIVQTNRKYPNDPAKASLEVVGAGTMLYDQIWLGSYMSGGVGFTQYATAAYTDNILDEFTYYGMDYIKDKYKVDDKVKPTYDIVNDMATEVTLNAMEQYEQFPTMMEDHFGGSQRAGVIAAASGLTTAIATGNSNAGLNGWYLSMLLHKDGWSRLGFFGYDLQDQCGSANSLSIRGDEGAIGELRGPNYPNYAMNVGHQGEYAAIVGGSHYGRGDAWCFDPRVKICFADPALKFDFAEPRREFAKGAIREFAGERSLIIP
>Methanoculleus-marisnigri@CP000562.1_371
MAKSQKLFLKALKEKFQVESTAEFYNFNGRQSPRKMEFMKASRAVEMDRGISMYDPECHLGIPMGQRQLMTYEVSGVFVEGDDLHFVNNSAMQQMWDDIRRTVIVGMDLAHQTLQKRLGKEVTPETINEYLHILNHAMPGGAVVQEHMVETHPGLVDDCYVKVFTGDQELADDIEPQFLLNIEKPAKQAEELKAEVGKSMYQAIHIPTAVSRTCDGGTTSRWSAMQIGMSFIAAYRMCAGEAAVADLSYAAKHAGVVQMGSILPARRARGPNEPGGIKFGLFSDIIQANRKYPNDPAKASLEVVGAGTMLYDQIWLGSYMSGGVGFTQYATAAYTDNILDEFTYYGMDYAKDKYKVDDKVKPTQEIVNDLATEVTLNAMEQYEQFPTMMEDHFGGSQRAGVIAAASGLTTSITTGNSNAGLNGWYLSMLLHKDGWSRLGFFGYDLQDQCGSANSLSMVSDRGLMGELRGPNYPNYAMNVGHQGEYAAIVGGSHYGRGDAFCYSPLVKVCFADPSLRFDFAEPRREFAKGAIREFAGERSLIIP
>Methanoculleus-marisnigri@CP000562.1_602
MAKTQKLFLKSLKEKFQVESTTEFYKFNGHQSPRKEEFVKASRAVEMDRGISMYDPVCHLGIPLGQRQLMTYEVSGVFVEGDDLHFVNNAAMQQMWDDIRRTVIVNMDLAHQTLQKRLGKEVTPETINEYLHVLNHAMPGAAVVQEHMVETHPGLVDDCYVKVFTGDQELADDLEPQFVLDVEKPAKQAEALSAAVGKSLWQAIHIPTTVSRTCDGGTTSRWSAMQIGMSFIGAYRMCAGEAAVADLSYAAKHAGVIQMASHLPARRARGPNEPGGIGFGLFSDIVQANRKYPNDPAKASLEVVGAGTMLFDQIWLGSYMSGGVGFTQYATAAYTDNILDEFTYYGMDYIKDKYKVDDKVKPTYDTVNDIATEVALNGMEQYEQYPTMMEDHFGGSQRAGVLAAACGLSSSIATGNSNAGLNAWYLCMLLHKDGWSRLGFFGYDLQDQCGSANTLSIRGDEGAIGEVRGPNYPNYAMNVGHQGEYAAIVGGAHYGRGDAWSFDPRVKICFADPALKFDFAEPRREFAKGAIREFAGERSLIIP
>Methanodesulfokores-washburnensis-strain-MDKW@RCOS01000137.1_47
MSE-KKLFIDALRKKFKPAESTQFYVFGARQSKRKTEFYEYAQKMAKERGIPGYNPELHLGVPLGQRVLMPYEVSGVYVEGDDLHFINNAAMQQLWDDIRRTVIVGLDAPHMILEKRLGKEVTPESINHYLEILNHALPGGAVVQEHMVEIHPALVEDSYVKVFTGDDELADRIDKRFLIDINKPPEQAEALKKAIGKSLWQVMRVPTIVGRVADGGTIARWSAMQISMSMIDAYKLMAGEAAIGEFAFAAKHAEVIEMATLMPWRRARGPNEPGGLPFGYMADIVQTSRVYPDDPVKVALETLAAGSVIYDQLWFGIYMSGGVGFTQYATPVYTDNILDDYSYYAADYVKSKYGGFAKVKPSLDVIEDIAAEVTLYSLEQYERYPALMETHFGGSQRAAVAAAASGIGVAIATGDANAGVNGWYFSQILHKEHWGRLGFFGYDAQDQMGAANSFSYRSDEGLPLELRGPNYPNYAMNVGHLGEYAGIVAAAHMACRHAWCVNPLVKVAFADPHLKFDFVEPRKCFAKGALREFAGERDPIIP
>Methanoflorens-stordalenmirensis@MflrDRAFT_Methanoflorens_stordalmirensis_v4_3_scaffold3.4_232
MATTQKMFLEAMKKKFAPTSKTTYKR-EGTQSKDKREFQEWGAKIAKDRGIPAYNVNVHLGMTLGQRQLMPYNVSDVMCEGDDLHYVNNPAMQQMWDEIRRTVIVGLDTAHETLTRRLGKEVTPETINGYLEALNHTMPGAAIVQEHMVETHPALVEDCFVKVFTGDDDLAAEIDKPFLVDINKPKAQAEQLKKAIGKTLWQGVHIPTIVSRTCDGGNTSRWSAMQIGMSFIAAYNMCAGEAAVADLAFAAKHASLVEMANFLPARRARGPNEPGGLSFGFMADMIQTDRIYPEDPVKSSLEVVAAGCMLYDQIWLGSYMSGGVGFTQYATAAYTDNILDDYSYYGNDYAK-KYGEDGKAPSTMDVVNDLGTEVTLYGIEQYEKYPTTLEDHFGGSQRATVLAAASGVTVAIATGNSNAGLSGWYLSMLLHKDAWGRLGFYGYDLQDQCGSTNTFSVRSDEGAPDELRGANYPNYAMNVGHQGGYAGIAKAAHVGRRDAFAVSPLVKVCFADPNLWFDFAAPRKEFARGALREFAGERTIVSP
>Methanofollis-liminatans@CM001555.1_495
MAKTQKLFLKALKEKFQVQSKAEFYKFGGKQSPRKQEFLKESRAVEMQRGISMYDPECHLGIPMGQRQLMTYEVSGVFVEGDDLHFVNNAAMQQFWDDIRRTIIVGMDLAHATLQKRLGKEVTPETINEYLHILNHAMPGAAVVQEHMVETHPALTDDCYVKVFTGDDELADDIEPQFLLNIEKPAKSAEALKAAVGKSMFQAVHIPTIVSRTCDGGTTSRWSAMQLGMSYIAAYRMCAGEAAVADLSYAAKHAGVIQMADILPARRARGPNEPGGIKFGHFADMIQADRKYPNDPARASLEVVGAGTMLFDQIWLGSYMSGGVGFTQYATAAYTDNILDEFTYYGMDYIKDKYKVDDKVKPTQDVVNDIATEVTLNAMEQYEQFPTMMEDHFGGSQRAGVIAAASGLSTAIATGNSNAGLNGWYLSMLMHKEGWSRLGFFGYDLQDQCGSTNSLSVRPDEGAIGEFRGPNYPNYAMNVGHQGEYAAIVGSAHYTRADAWSMNPLIKITFADPSLKFDFAEPRREFAKGAIREYAGERSLIIP
>Methanofollis-liminatans@CM001555.1_1714
MAKSQKLFLKALKEKFQVQSKTEFYKFGGRQSQRKLEFMKESRSIEMQRGISMYDPECHLGIPMGQRQLMTYEVSGVFVEGDDLHFVNNSAMQQMWDEIRRTVIVGMDMAHATLQKRLGKEVTPETINEYLHILNHAMPGGAVVQEHMVETHPALTDDCYVKVFTGDDELADEIDAQYLINIEKPKKQAEELKAEVGKSMFQAIHIPSIVSRTCDGGTTSRWSAMQIGMSFIAAYRMCAGEAAVADLSYAAKHAGVIQMGSILPARRARGPNEPGGIKFGHFSDMIQADRKYPNDPAKASLEVVGAGTMLFDQIWLGSYMSGGVGFTQYATAAYTDNILDEFTYYGMDYIKDKYKVDDRVKPTQDIVNDIATEVTVNAMEQYEQYPTMMEDHFGGSQRAGVMAAASGLSTAIATGNSNAGLNGWYLSMIIHKDAWSRLGFFGYDLQDQCGSANSLSMEPDRGLMGELRGPNYPNYAMNVGHQGEYAAIVGSSHYGRGDAFCLEPLIKITFADPSLKFDFAEPRREFAKGAIREFAGERSLIIP
>Methanohalobium-evestigatum@CP002069.1_898
MVDKERRFKKELERKFTITDKTEYQR-MGAQSPRKMEMLKAGQELSKKRGLVGYNPDLHAGVQLGQRALTPSYLSDMLTEMDDLHYVNNAAMQQMWDDIRRTCIVGMDSAHETLEKRLGIEVTPETINHYLEVLNHAIPGGAVVQEHMVETHPGLTEDCYVKIFTGDDDLADEIDDQFLIDIDKPEDQAQQLKESIGKTTWQVAHIPTVVSRTTDGGQTRRWMAMQLGMSFINAYHMCAGEAAVADLSYAAKHASVINMGEMLPARRARAENEPGGIPFGHMADIIQTSRAYPDDPAKTALEVVGAGCMLYDQIWLGSYMSGGVGFTQYATAAYTNNILDDNLYYDIEYINDKYNNANKAPATMDVVKDIATESTLYGLENYEKYPTALEDHFGGSQRATVLSAAAGSATSIATGNSNAGLSAWYLSMYLHKEAHGRLGFFGFDLQDQCGAANVFSYQSDEGLPLELRGPNYPNYAMNVGHQGGYAAITSGAHAGRGDAFATNPLIKIAFADDLLPFDFKEPRREFGRGALREFAGERSLIIP
>Methanohalophilus-mahii@CP001994.1_602
MADRKRMFQKDLEVKFTITDRIPYYR-LGDQNPRKLEMKKVGKDIAEKRGLAGYNPMMHCGIPLGQRALTPSFISDMMVENDDLHYVNNAAMQQMWDDIRRTCIVGMDMAHETLEKRLSIEVTPETINHYLEVLNHALPGGAVVQEHMVESHPALVDDCYVKIFTGDDELADEIDDQFLIDIDKPAEQAEQLKASIGNTTWQAAHIPTIVSRTTDGGQTTRWTAMQIGMSYIAAYGMCAGEAAVADLSYAAKHAGVVNMGDMLPARRARAPNEPGGVTFGNLSDIVQTSRVNPDDPANVTLEVVGAGCMLYDQIWLGSYMSGGVGFTQYSTAAYTNNILDDNLYYDVEYINDKYDGANKVAPSMDVIKDIATESTLYGLENYEKYPVALEDHFGGSQRATVLSAAAGSAGSLATGNANAGLSAWYLCMYLHKEGHGRLGFFGFDLQDQCGATNTFSYQSDEGLPHELRGPNYPNYAMNVGHQGGYAAIAAGAHAGRGDAYALNPLIKVCFADEMLPFDFSQPRKEFGRGALREFAGERSLIIP
>Methanohalophilus-sp.-RSK@RDSK01000014.1_123
MANRKRMFQKDLETKFTITDRIPYYR-LGDQNPRKLEMKKVGKEIAEKRGLAGYNPMMHCGIPLGQRALTPSFISDMMVENDDLHYVNNAAMQQMWDDIRRTCIVGMDMAHETLEKRLGIEVTPETINHYLEVLNHALPGGAIVQEHMVETHPALVDDCYVKIFTGDDELADEIDDQFLIDIDKPAEQAEQLKSSIGNTTWQAAHIPTIVSRTTDGGQTTRWTAMQIGMSYIAAYGMCAGEAAVADLSYAAKHAGVVNMGDMLPARRARAPNEPGGVTFGNLSDIVQTSRVNPDDPANVTLEVVGAGCMLYDQIWLGSYMSGGVGFTQYSTAAYTNNILDDNLYYDVEYINDKYDGANKVAPSMDVIKDIATESTLYGLENYEKYPVALEDHFGGSQRATVLSAAAGSAGSLATGNANAGLSAWYLCMYLHKEGHGRLGFFGYDLQDQCGATNTFSYQSDEGLPHELRGPNYPNYAMNVGHQGGYAAIAAGAHAGRGDAYALNPLIKVCFADEMLPFDFSQPRKEFGRGALREFAGERSLIIP
>Methanohalophilus-sp.-T328-1@LSRU01000007.1_15
MADRKRMFQKDLENKFTITDRIPYYR-LGDQNPRKLEMKKVGKEIAEKRGLAGYNPMMHCGIPLGQRALTPSFISDMMVENDDLHYVNNAAMQQMWDDIRRTCIVGMDMAHETLEKRLSIEVTPETINHYLEVLNHALPGGAVVQEHMVETHPALVDDCYVKIFTGDDELADEIDDQFLIDIDKPAEQAEQLKSSIGNTTWQAAHIPTIVSRTTDGGQTTRWTAMQIGMSYIAAYGMCAGEAAVADLSYAAKHAGVVNMGDMLPARRARAPNEPGGVTFGNLSDIIQTSRVNPDDPANVTLEVVGAGCMLYDQIWLGSYMSGGVGFTQYSTAAYTNNILDDNLYYDVEYINDKYDGANKVAPSMDVIKDIATESTLYGLENYEKYPVALEDHFGGSQRATVLSAAAGSAGSLATGNANAGLSAWYLCMYLIKEGHGRLGFFGYDLQDQCGATNTFSYQSDEGLPHELRGPNYPNYAMNVGHQGGYAAIAAAAHAGRGDAYALNPLIKVCFADEMLPFDFSQPRKEFGRGALREFSGERSLIIP
>Methanolacinia-paynteri@KN360941.1_69
MGKSQKLFLNALKEKFQPESKTTFYNFDGRQSPRKREFMEEAKKVEMKRGISMYDPECHLGLPMGQRQLMTYQVSDVFVEGDDLHFVNNAAMQQMWDDIRRTVIVGMDLAHATLQKRLGKEVTPETINEYLHILNHAMPGGAVVQEHMVETHPGIVDDCYVKVFTGDDEMADDIEPQFLLNVDKNAEQAEVLKKQVGKSMYQAIHIPTIVSRTCDGGTTSRWSAMQIGMSFIAAYRMCAGEAAVADLSFAAKHAGVIQMATHLPARRARGPNEPGGIKFGLFSDIIQGNRKYPNDPARASLEVVGAGTMLFDQIWLGSYMSGGVGFTQYATAAYTDNILDEFTYYGMDYLKDKYGVDKLIKPTQEVVNDLATEVNLNAMEQYEQYPTMMEDHFGGSQRAGVMAAACGLTCSIGTGNSNAGLNGWYLSMLMHKEGWSRLGFFGYDLQDQCGSANSLSMEPDRGLIGELRGPNYPNYAMNVGHQGEYAAIVGGAHYGRGDAFCFNPLVKICFADPSLTFDFAXXXXXFKADAFRKL---------
>Methanolacinia-paynteri@KN360943.1_65
MGKSQKLFLNALKEKFQIESRTTFYNFGGRQSPRKREFMAETVEIEKRRGISMYDPECHLGIPMGQRQLMTYEVSETFVEGDDLHFVNNAAMQQMWDEIRRTVIVGMDMAHATLQKRLGKEVTPETINEYLHILNHAMPGGAVVQEHMVETHPALTDDCFVKIFTGDDELADDIDPQYLINVDKPENQAAELKEEVGKSIFQAIHIPTIVSRTCDGGTTSRWSAMQIGMSFIAAYRMCAGEAAVADLSFAAKHAGVIQMGTILPARRARGPNEPGGIKFGFFGDMIQANRKYPNDPAKAALEVVGGGCMLFDQIWLGSYMSGGVGFTQYATAAYTDNILDEFTYYGMDYIGDKYNVDDKVKPTQDIVNDIATEVCLNAMEQYEQFPTMMEDHFGGSQRAGVMAAACGLSTSIATGNSNAGLNAWYLCMLMHKDGWSRLGFFGYDLQDQCGSANSLSMEPDRGLVGEFRGPNYPNYAMNVGHQGEYAAIVSSAHYGRGDGYCLQPLIKITFADPSLSFDFAEPRREFAKGAVREFAGERSLIIP
>Methanolinea-tarda@AGIY01000002.1_163
MAKTQKLFLKALKNKFAPQSTTVYQR-IGKQSPRKMEFVKAGKTAEMARGISMYDPVCHLGIPLGQRQLMTYEVSGVFVEGDDLHFVNNAAMQQMWDDIRRTIIVNMDLAHQTLQKRLGKEVTPETINEYLHVVNHAMPGAAVVQEHMVETHPGLVDDCYLKVFTGDDEMVDDLEPQFVINIEKPAKQAAQLKAAVGKSMWQAIHIPTIVSRTCDGGTTSRWSAMQLGMSFIGAYRMCAGEAATADLAFAAKHAGVIQMGEILPARRARGPNEPGGIKFGHFADMVQTDRKYPNDPARASLEVVGAGTMLFDQIWLGSYMSGGVGFTQYATAAYTDNILDDYTYYGMDYIKQKYKVDDKVKPTQDIVNDIATEVTLYGMEQYEHFPTALEDHFGGSQRASVLAAASGLTTAIATGNSNAGLNGWYLSMLLHKEGWSRLGFYGYDLQDQCGSANTESIRADEGCVGELRGPNYPNYAMNVGHQGEYAAICGAAHFTRGDAWTLNPLIKITFADPSLKFDFAEPRREFARGAIREYAGERSLIIP
>Methanolobus-psychrophilus@CP003083.1_768
MANRKKMFAKHMEIKFTITDVGKYYR-LGEQNPRKVEMKKAGQEIAKKRGLVGYNPMMHCGIPLGQRALTPSFISDMMVEIDDLHYVNNAAMQQMWDDIRRTVVVGMDMAHETLEKRLGIEVTPETINHYLETLNHALPGGAVVQEHMVETHPALVDDCYVKVFTGDDELADEIDKQFLIDINKPAEQAETIKAAIGKTSWQAAHIPTIVSRVTDGAQTSRWMAMQVGMSFISAYSMCAGEAAVADLSYAAKHAGVLSMGEMLPARRARGPNEPGGISFGHFADIIQTSRVTPEDPAKVALEVVGGGCMLYDQIWLGSYMSGGVGFTQYATAAYTNNILDDNLYYDVDYINDKYDGANKVKATLEVVKDIATESTIYGLENYEKYPTTLEDHFGGSQRATSLSAAAGCATAIATGNGNAGLSAWYLSMYLHKEAHGRLGFFGYDLQDQCGATNVLSYQSDEGLALELRGPNYPNYAMNVGHQGGYSGITSAAHAGRGDAFAVNPLIKVCFADELLPFDFTAPRKEFGRGALREFAGERSLIIP
>Methanolobus-tindarius@AZAJ01000001.1_2224
MADRKRMFAKHMEIKYTITDTVEYYR-LGDQNPRKLEMKKAGQELAKKRGLVGYNPMMHCGIPLGQRALTPSFLSDDMVEIDDLHYVNNAAMQQMWDDIRRTVIVGLDMAHETLEKRLGIEVTPETINHYLETLNHALPGGAVVQEHMVETHPALVDDCYVKMFTGDDELADEIDSQFLIDINKPEEQAEQLKAAIGKNSFQAAHIPTIVSRTTDGGQTSRWMAMQVGMSFISAYSMCAGEAAVADLSYAAKHAGVVQMGEMLPARRARAPNEPGGIPFGHMADIIQTSRKTPEDPANVTLEVVGGACMLYDQIWLGSYMSGGVGFTQYATAAYCNNILDDNLYYNVDYINDKYDGANKVKANLEVVKDIATESTIYGLENYEKYPTTLEDHFGGSQRATSLSAAAGSAVSLATGNGNAGLSGWYLCMYLHKESHGRLGFFGYDLQDQCGATNVLSYQSDEGLALELRGPNYPNYAMNVGHQGGYTAIASAAHAGRGDAYAVNPLVKVCFADDLLPFDFSKPRKEFARGALREFAGERSLVIP
>Methanomassiliicoccaceae-archaeon-DOK-@CP047880.1_1417
MAG-EKLFMEACKKKFKPTDTTKYYCYGGKQSKSKVEFQNSAMEIAKKRGIPMMNEDI--GVPLGQRSWMPYQLSDIFAEADDLHCVNNCAIQQAWDDIRRTILVGLDSPHQTIERRLGKEVTPETINTYLETVNHTMPGGAVVQEHMAEVNPALVWDSYVKVYSGDDELIDEIDPRFVIDINKPAEQAEQLKKAIGKTLMQAVRVPTIVGRLMDGATVSRHAAMQISMAFISAYKLAAGEAAIADFAYSAKHQS-LAMGTMMPARRARGPNEPGGIPFGYMADIAQSDRVYPDDPGRAALEAVALGAAVFDQVYLGGYMSGGVGFTQYATAAYTDNILEDYVYYAIDQIKSRYGGFCKLDPTMDELIKLGDDVNAYALEMYERYPAVMETHFGGSQRATVSAAATGIAGAMATGVADCGLNCWYLSMLQHKERTGRLGFYGFDLQDQCGSANSFAYRSDEGLPMEVRGPNYPNYAMNVGHLSGYTGIPKAAHVARGDAFTANPFVRVAFADPALVFDFANVTKEIGRGALREFAGERSAVIK
>Methanomassiliicoccaceae-archaeon-UBA72@DAVO01000018.1_54
MAT-EKMFMEAVKKKFKPTDTTSYYKYGGKQSKSKVEFQAAAQKIAKERGFPMMNEDI--GVPLGQRSWMPYQLSDIFV--------------------------------------------------------------------------------------------------------------------------------------------------------------------------------------------------------------------------------------------------------------------------------------------------------------------------------------------------------------------------------------------------------------------------------------------------------------------------------
>Methanomassiliicoccus-luminyensis@CABLZR010000015.1_133
MAKKQKMFMDSLKHKFKPTDSTHYYTYGGKQSKRKREWVEQANKIAKQRGIPMMNQDI--GVPLGQRVLMPYQLSDIYAEGDDLHFVNNAAIQQAWDDIRRTVIVGLDTAHNVIEKRLGKEVTPETINHYLETVNHAMPGGAVVQEHMAECSPALTADCYVKVFSGDADLISQLDKRFVIDINKPKDQAKQLNDAVGKSLYQVVRCPTIVGRVCDGGTMSRWSAMQISMSFISSYRLAAGEAAIADFAYAAKHSSVLEMGTMMPARRARGPNEPGGIPFGFLADMVQSTRVYPDDPARAALETVALGAIIFDQIYLGSYMSGGVGFTQYATAAYTDDILEDYTYWALDLIKTKYGGLCKSKPSMDLMEKLGTEINSYALEMYERYPAAMETHFGGSQRATVAAAATGIGCAMATGNADFGVNGWYLSMLQHKERHGRLGFYGYDLQDQCGSANSFAYRSDEGLPFELRGPNYPNYAMNVGHLPGYAGIAAAPHAARGDAFAASPLIKIAFADKNLPFDFANITKEIGRGALREFAGERTVIIP
>Methanomassiliicoccus-sp.-AS06rmzACSIP_208@JAAYAX010000004.1_419
MAKKEKLFLDSMKKKFKPTESTHYYTYGGKQSKRKREWVEQANKVAKARGIPMMNPDI--GVPLGQRVLMPYQLSDIYAEGDDLHFVNNAAMQQAWDDIRRTVISGLDTAHAVIEKRLGKEVTPETINHYLETVNHAMPGGAVVQEHMAECSPALTSDCYVKVFSGDDELISQIDKRFVIDINKPKDQAKQLKEAIGKSMWQKVACPTIVGRVCDGGTMSRWSAMQISMSFISAYRLAAGEAAIADFAFAAKHASVVEMGTMMPARRARGPNEPGGIPFGFLADMVQSLRVHPDDPGRQALETVALGAVVFDQIYLGSYMSGGVGFTQYATAAYTDNILEDYTYWALDLVKSKYGGLCKSKPSMDLMEKLGSEVNTYALEMYEKYPAAMETHFGGSQRATVAAAATGIACAMATGNADFGVNGWYLSMLQHKERHGRLGFYGYDLQDQCGSCNSLSYRSDEGLPFELRGPNYPNYAMNVGHLSGYGGIAAAAHAARGDAFACNPLIKVAFADKSMPFDFANITKEFGRGALREFAGERSTIIP
>Methanomethylophilus-alvus@LR699000.1_382
MAGNEKLFLEACKKKFKPTSETKYYCYGGKQSKSKVEFQKEAMEIAKKRGFPMMNEDI--GVPLGQRSWMPYQLSDIFVEPDDLHCINNPAIQQAWDDIRRTVLVGLDSPHQTIERRLGKEVTPETINAYLETVNHTMPGGAVVQEHMAECNPALVYDSYVKVFSGDDELIDELDPRFVIDINKPKDQAEKLKKAIGKTVMQAVRVPTMVGRVMDGATVSRHAAMQISMAFISSYKLAAGEAAIADFAYSAKHMS-INMGSMMPARRVRGPNEPGGITFGFLDDMVQSDRVYPDDPARAVLETVALGAIIYDQVYLGGYMSGGVGFTQYATAAYTDNILEDYVYHAVDVINDRYGGFCGVAPDYDKQLKLGDEISSYALEMYERYPAVMETHFGGSQRATVTAASTGIAGAMATGVADNGLNLWYQSMLQHKERTGRLGFYGFDLQDQCGSANSYAYRSDEGLPMEVRGPNYPNYAMNVGHLSGYAGIPKAAHAARGDAFVASPLIKVAFSDKSLIFDFANITKEIGRGGLREFAGERTAVIK
>Methanomethylovorans-hollandica@CP003362.1_1619
MAA-KKMFAKHLEIKFTITDVGKYYR-LGDQNPRKVEMKKAGQELAKKRGLVGYNPMMHCGIPLGQRALTPSFISDMMVEVDDLHYVNNAAMQQMWDDIRRTCIVGIDLAHETLEKRLGIEVTPETINFYLETLNHALPGGAVVQEHMVETHPALVDDCYCKIFTGDDELADEIDKQFLIDINKPEEQAAQIKAAIGKTTWQAAHIPTVVSRVTDGAQTTRWMAMQVGMSFISAYSMCAGEAAVADLSYAAKHAGVISMGEMLPARRARGPNEPGGISFGHLSDIVQTSRVDPEDPAHVALEVVGAGCMLYDQIWLGSYMSGGVGFTQYATAAYTNNILDDNLYYNVDYINDKYNGANKVKATLEVVKDIATESTLYGMENYEKYPTALEDHFGGSQRATVLSAAAGAATAIATGNGNAGLSGWYLSMYLHKEGHGRLGFFGFDLQDQCGATNVLSYQSDEGLPVELRGPNYPNYAMNVGHQGGYAAIACAAHAGRGDAYAVNPLIKVCFADNLLPFDFTAPRKEFGRGALREFAGERSLIIP
>Methanomicrobium-mobile@JOMF01000006.1_126
MGKSQKLFLDALKEKFHPKSNTTFYNFDGKQSPRKREFMAATKAIEQKRGISMYDPECHLGIPMGQRQLMTYEVSGTFVEGDDLHFVNNAAMQQMWDDIRRTIIVGMDLAHTTLQKRLGKEVTPETISEYLHILNHAMPGGAVVQEHMVETHPGLVDDCYVKVFTGDDEMADSIEKQFVLDIDKTPEHAAVLKKNVGKSIYQAIHIPTIVSRTCDGGTTSRWSAMQIGMSFIAAYRMCAGEAAVADLSFAAKHAGVIQMATHLPARRARGPNEPGGIKFGLFSDIIQANRKYPNDPAKASLEVVGAGTMLFDQIWLGSYMSGGVGFTQYATAAYTDNILDEFTYYGMDYIKDKYGVDKLVKPTQEVVNDIATEVNLNGMEQYEQYPTMMEDHFGGSQRASVLAASCGITTSIATGNSNAGLNAWYLSMLMHKGGWSRLGFFGYDLQDQCGSANSLSMEPDRGLIGELRGPNYPNYAMNVGHQGEYAAISGAAHFGRGDAFCFNPLVKITFADPSLKFDFSEPRKEFAKGAIREFAGERSLIIP
>Methanonatronarchaeia-archaeon-Mnatro-ASL@RYFX01000061.1_18
MAD-EKRFIKALKNKFEPTDKTHFYDLGGKQSERKKEFQERAAQIAKERGTPSLNEDI--GVPLGQRVLMPYQLSDMMVEPDDLHVINNAAMQQAWDDIQRTVIVGLDTAHQVLEKRLGVEVTPETINEYLEVYNHTQPGGAVVQEHMAECNPGVTGDAYVKVFTGNDELADEIDDRFLIDINEPEDQAEQLKEAIGDSLWQAVRAPTIVTRVMDGATIRRWAAMQSSMAFISSYSLCAGEAAIADFAYASKHSKVVNMASAMPRRRARGENEPGGIPFGYMGDIAQSFRTNPDDPSRATLETITLAAVIYDQLYLGGYMSGGVGFTQDGACHYTDDILEDFVYYGEDLIRERFDGLGKAPLDLNTISKISTEVNDYAISCYEDYPGLMETHFGGSQRAAIAGIAAGVTVGHATGHSQAGLSGWFLSQNQHKERCGRLGFYGYDLQDQSGFANTFSYRNDESNPLEIRGPNFPNAALNTEHMPAYAGISTSSHVSRGDAWVCNPLVKVAFSDDALSFDFANINEEVGRGGLREFEGERSGVIS
>Methanonatronarchaeum-thermophilum-strain-AMET1@MRZU01000004.1_449
MAD-EKRFIKALKNKFEPTDKTHFYDLGGKQSERKKEFQERAAQIAKERGTPSLNEDI--GVPLGQRVLMPYQLSDTMVEPDDLHIINNAAMQQAWDDIQRTVIVGLDTAHQVMEKRLGVEVTPETINEYLEVFNHTQPGGAVVQEHMAECNPGVTGDAYVKVFTGNDELADEIDDNLLIDINEPEDQAEQLKEAIGDSLWQAIRAPTIVTRVMDGATIRRWAAMQSSMAFISSYSLCAGEAAIADFAYASKHSKVINMASAMPRRRARGENEPGGIPFGYMGDIAQSFRTNPDDPSRATLETITLAAVLYDQLYLGGYMSGGVGFTQYATATYTDDILDDFVYHGAELIDEKFGGLGNVEPTMENVEEIATEMTDYSLSAYEDYPAAMEAHFGGSQRAAVVAASAGVAASMATGNANAGVNGWYLSQLLHKERAGRLGFYGYDLQDQCGSANSLSIRSDEGAPFELRGPNYPNYAMNVGHMSAYAGIAAGGHWARGDAWVASPIIKVAFSDNDLSFDFANVNEEVGRGGLREFEGERSGIIS
>Methanoperedens-nitroreducens@JMIY01000002.1_317
---AEPRFKKAMETKYAITDKTKYLR-LGTQNPRKVEMTKCGAAITKKRGLQAYDPKLHLGIPMGQRQLTPYTISDIVCDGDDLHFVNNAAMQQEWDDIRRTCIVGLDLAHETLEKRLGKEVTPETINYYLEVLNHAMPGAAIVQEHMVETHPALVDDCYVKVFTGDETLQDEIDKQFVINIDNPAEQAKQIKAGIGKTSWQAVHIPTIVTRTEDGPGTSRWMAMQVGMTFISAYHMCAGEAAVGELAFTAKHAGLVEMSDMIPARRARGPNEPGGLSFGHMADIVQTSRKTPDDPVNVALQTASAASMLYDQIWLGGYMSGGVGFTMYATPAYTNDILDDYVYWGADYAQKKYGKFGSAKATIETVKDIGTEVTLYGIEAYEKYPTTLEDHFGGSQRATVLAIAAGASTAMATGHSNAGLSAWYLSMYLHKEAWGRLGFYGYDLQDQCGATNVFSLGSDEGAIGEVRGANYPNYAMNVGHQGGYTTVVSAAHAGKKDAFCVNPLVKSCFADDLVNFDFADPRGAFGKAALREWAGERAFVIP
>Methanophagales-archaeon-ANME-1-LC@JACGMN010000001.1_12
MPYVQHSFLKAMSDKFAPEDKTQFYVYGGEQKLRKREFIEDAKKIVEGRGTPAYNPDV--GMPQGQRLLMPYMLNDIMVNHDDLHWVNNAAMQQCHDDMRRTIILGMDDAHGILETRLGKEVTPDTINNYLEVLNHALPGAATIQEHMVETKPALVSDSYAKVFTGDDDLADALDRRFLIDINKPGEQAEQLKGVIGKKLWSVLRMPTIVGRQTDGGTMYRWVGMQVGMSFINAYKMCAGESATGEFAFMAKHASVVQMANYLPVRRARATNEPGGLPLGITCDMTRSPALFPNDPVRAALESIAVGALLYDQLWFGTYMSGGVGFTQYASATYTDNILEDFCYKAEEIAIDMFGEHCAAEPTMENIEKLVRAESDYCLTQYEAYPTVAESHFGGSVRAACQSAGAAVAVACATGSADAALNGWALAQLLHYASVGRLGFYGYDLQDQCTSSTSFSYRSDEGLPFEMRGANYPNFAMNVGHQSAYAGLNSAAHAASKDAWVLSPLVKVSFADRDLPFDWGYVTREFGRGALREFMGERDLIMP
>Methanophagales-archaeon-ANME-1-THS@RXIE01000179.1_1
MPYVQHSFLKAMSDKFAPDSRTKFYVYGGAQKTRKREFIEDAKKIVASRGTPAYNPDV--GMPQGQRLLMPYMLNDIMCYHDDLHWVNNAAMQQCHDDMRRCIILGLDDAHGILETRLGK---------------------------------------------------------------------------------------------------------------------------------------------------------------------------------------------------------------------------------------------------------------------------------------------------------------------------------------------------------------------------------------------------------------------------------------
>Methanophagales-archaeon-CONS3730B06UFb1@QENH01000178.1_13
MPYIQHSFMKAMSDKFAPESETKFYVYGGAQKMRKREFIAEAEKIVNGRSTPAYNPDV--GMPQGQRFLMPYMMNDIMVNADDLHWINNAAMQQCWDDMKRGIILGLDDAHGLLEARLGKEVTPDTISHYLEVLNHALPGGAVIQEHMVETKPMLVNDSYAKIFTGDDDLADAVDRRFLLDINKPGEQADQLKDAIGKKIWQVLWMPTVVARQTDGGTMFRWVGMQVGMTMISAYKLCAGESVTGEFAYYAKHAAVVQLSNYMPVKRARAHNEPGGMPLGINADSVRSPALFPNDPIRAELESIAVAAMVYDQLWFGTYMSGGVGFTQYASATYTDNILEDFCYIGLDYA----NGEDKL--NMDVLEEMIRAENDYCLTQYEAYPTVAESHFGGSVRACCAAAGCGSTVACATGLAQPTLSAWSLSMLGHYERKGRLGFFGYDLQDQCTACGSYSYQSDEGMPFEMRGVNYPNYAMNVGHQSAYAGLVMGAHVANKDAWVLSPLWKVAFSDRDLPFDRGYVTREYGLGANREYAGERDLIIA
>Methanophagales-archaeon-G37ANME1@PQXB01000001.1_505
MPYVQHNFLKAMSDKFAPESTTKFYVYGGAQKMRKREFIEEAKRMVENRRTPGYNPDV--GMPQGQRYLMPYMMNDIMVNADDLHWINNAAMQQCWDDMKRGIILGLDDAHGLLEARLGKEVTPDTISHYMEVLNHALPGGAVIQEHMVETKPLLVNDSYAKIFTGDDDLADALDRRFVLDINKPGEQADQLKDAIGKKIWQILWMPTVVGRMTDGGTMFRWVGMQVGMTMINAYKMCAGESATGEFAYYAKHAAVVKLSNFMPVKRARSQNECSGMPLGINADSTRSPALFPNDPIRAELESIAVAAMVYDQLWFGTYMSGGVGFTQYASATYTDNILEDFCYIGRDYINEENNGEDKL--NMDILEKIIRAENDYCLTQYEAYPTVAESHFGGSVRACCAAAGCGSAVACATGLAQPTLSAWSMSMLGHYERVGRLGFYGYDLQDQCTACGSYSYQSDEGMPFEMRGVNYPNYAMNVGHQSAYGGLVAGAHLANKDAWVLSPLWKVAFSDRDLPFDRGYVTREYGRGALREFAGERDLIIG
>Methanophagales-archaeon-G60ANME1@PQXC01000021.1_2
MPFVQHNFLKAMSNKFAPDSKTKFYVYGGTQSKRKTEFVEEGKKLAMARRTPGYNPDV--GMPQGQRYLMPYMLNDIMVEADDLHWINNAAMQQCWDDMKRCIILGLDDAHGLLEARLGKEVTPDTISHYMEVLNHALPGAAVIQEHMVETKPMLVNDCYAKVFTGDDDLADALDRRFVLDINKPGEQSDQLKEAIGKKIWQVLWMPTVVGRMCDGETMFRWVGMQVGMTMINAYKMCAGESATGEFAYYAKHAAVVQLAGKMPVRRERGHNEPGGLPLGINADTTRSPALFPNDPIRAELESIAVAALVQDQLWFGTYMSGGVGFTQYASATYTDNILEDFCYIGLDYA----GGEDKL--TMEILEKIIRAENDYCLTQYEAYPTVAESHFGGSVRACCAAAGCGSAVACATGLAQPTLSAWSLSQLGHYERVGRLGFYGYDLQDQCTAACSYSYQSDEGLPFEMRGTNYPNYAMNVGHQSAYAGLVAGAHLANKDAWVLSPLIKVAFSDRDLPFDRGYVTREFGRGGLREFAGERDLIIG
>Methanophagales-archaeon-WYZ-LMO13@PIXU01000043.1_4
MPYIQHNFLKAMSDKFAPEDKTKFYVYGGKQDKRKVEFVEESKKLAFARRTPGYNPDV--GMPQGQRYLMPYMMNDIMVNMDDLHWINNAAMQQCWDDMKRGIVLGLDDAHGLLEARLGKEVTPDTISHYMEVLNHALPGGAVIQEHMVETKPMLVNDCYAKIFTGDDDLADAVDRRFLLDINKPGEQADQLKEAIGKKIWQILWMPTVVGRTTDGGTMFRWVGMQVGMTMINAYKLCAGESVTGEFAYYAKHAAVVKISNFMPVKRARAHNEPGGMPLGINADSTRSPALFPNDPIRAELESIAVAAMVYDQLWFGTYMSGGVGFTQYASATYTDNILEDFCYIGLDYA----NGEDKL--NMDILEQIIRSENDYCLTQYEAYPTVAESHFGGSVRACCAAAGCGSAVACATGLAQPTLSAWSLSQLGHYERIGRLGFFGYDLQDQATANCSYSYQSDEGLPFEMRGVNYPNYAMNVGHQSAYGGLVAGAHCANKDAWVLSPLWKVAFADRDLPFDRGYVTKEYGIGGLREFAGERDLIIG
>Methanoplanus-limicola@CM001436.1_2839
MGKSQKLFLDALKQKFQVESKTTFYNFDGRQSPRKREFMEATKAVEAKRGMAMYDPECHLGLPMGQRQLMTYEVSGTFVEGDDLHFVNNAAMQQFWDNIRRTVIVGMDLAHATLQKRLGKEVTPETINEYLHILNHAMPGAAVVQEHMVETHPGLVDDCYVKVFTGDDEMADDIEPQFLINVEKPAEQAEVLKAEVGKSMYQAIHIPTIVSRTCDGGTTSRWSAMQIGMSFIAAYRMCAGEAAVADLSFAAKHAGVVQMASHLPARRARGPNEPGGIKFGLFSDIIQTNRTHPNDPAKASLEVVGAGTMLFDQIWLGSYMSGGVGFTQYATAAYTDNILDEFTYYGMDYIKDKYGVDKLVKPTQEVVNDIASEVNLNAMEQYEQFPTMMEDHFGGSQRAGVMAAACGLSTSIATGNSNAGLNGWYLSMLMHKEGWSRLGFFGYDLQDQCGSANSLSMEPDRGLIGELRGPNYPNYAMNVGHQGEYAAIVGAAHYGRKDAFCFNPLVKICFADPSLGFDFAEPRKEFAKGAIREFAGERSLIIP
>Methanoplasma-termitum@CP010070.1_192
--------MDAVKKKFKPTDETKYYCYGGRQSKSKVEFQKAAQAIAKKRGFPMMNEDI--GVPLGQRAWMPYQLSDIYVEVDDLHCINNPAIQQAWDDIRRTILVGLNSPHETIEKRLGKEVTPETINNYLEAVNHTMPGGAIVQEHMAECNPALVSDSYVKVYSGDDELIDEIDKRFVIDINKPKAQADQLKKAIGKNLMQAVRVPTMVGRLMDGATVSRHAAMQISMAFISSYKLAAGEAAIADFAYSAKHLS-INMGTMMPARRARGPNEPGGIPFGFFADMLQSDRVYPNDPARAVLETVGLGAAIFDQVYLGGYMSGGVGFTQYASATYTDNILEDYVYHAVDVIKDKYGGLCKLDPSYDELMKLGDDVNAYALEMYEKYPAIMETHFGGSQRATVAAATTGIAGSMATGIADCGLNMWYLSMLQHKERTGRLGFYGYDLQDQCGSANSFSYRSDEGLPAELRGPNYPNYAMNVGHLSGYSGIAKASHVARGDAFTANPYIRVAFADPSLVFDFANVTKEIGRGGLREFAGERTAVIK
>Methanopyrus-kandleri@DUJS01000002.1_325
MSSEEKLFMKALKEKFEPEEYTKFYIFGGKQSERKKEFKEWADKIVEERGVPHYNPDI--GVPLGQRKLMSYQVSDVFVEGDDLHFVNNAAMQQMWDDIRRTVIVGMDTAHRVLERRLGKEVTPETINEYMETLNHALPGGAVVQEHMVEIHPGLTWDCYAKIITGDLELADEIDDKFLIDIEKPEEQAEQLIKAIGNRTYQVCRMPTIVGHVCDGATMYRWAAMQIAMSFICAYKIAAGEAAVSDFAFASKHAEVINMGEMLPARRARGENEPGGVPFGVLADCVQTMRKYPDDPAKVALEVIAAGAMLYDQIWLGSYMSGGVGFTQYATAVYTDNILDDYVYYGLEYVEDKY-GIAEAEPSMDVVKDVATEVTLYGLEQYERYPAAMETHFGGSQRAAVCAAAAGCSTAFATGHAQAGLNGWYLSQILHKEGHGRLGFYGYALQDQCGAANSLSVRSDEGLPLELRGPNYPNYAMNVGHLGEYAGIVQAAHAARGDAFCVHPVIKVAFADENLVFDFTEPRKEFAKGALREFAGERDLIVP
>Methanopyrus-sp.-KOL6@CP019470.1_844
MSSEEKLFMKALKEKFEPEEYTKFYIFGGEQSERKKEFKEWADKIAEERGVPHYNPDI--GVPLGQRKLMSYQVSDVFVEGDDLHFVNNAAMQQMWDDIRRTVIVGMDTAHRVLERRLGKEVTPETINEYMETLNHALPGGAVVQEHMVEIHPGLTWDCYAKIITGDLELADEIDDKFLIDIEKPEEQAEQLIKAIGNRTYQVCRMPTIVGHVCDGATMYRWAAMQIAMSFICAYKIAAGEAAVSDFAFASKHAEVINMGEMLPARRARGENEPGGIPFGVLADCVQTMRKYPDDPAKVALEVIAAGAMLYDQIWLGSYMSGGVGFTQYATAVYTDNILDDYVYYGLEYVEDKY-GLAEADPSMDVVKDVATEVTLYGLEQYERYPAAMETHFGGSQRAAVCAAAAGCSVSFATGHAQAGLNGWYLSQITHKEGHGRLGFYGYDLQDQCGAANTLSVRSDEGLPLELRGPNYPNYAMNVGHLGEYAGIVQAAHAARGDAFCAHPVIKVAFADENLVFDFTEPRKEFAKGALREFAGERDLIIP
>Methanopyrus-sp.-SNP6@CP019436.1_988
MSSEEKLFMKALKEKFEPEEYTKFYIFGGEQSERKKEFKEWADKIAEERGVPHYNPDI--GVPLGQRKLMSYQVSDVFVEGDDLHFVNNAAMQQMWDDIRRTIIVGMDTAHRVLERRLGKEVTPETINEYMETLNHALPGGAVVQEHMVEIHPGLTWDCYAKIITGDLELADEIDDKFLIDIEKPEEQAEQLIKAIGNRTYQVCRMPTIVGHICDGATMYRWAAMQIAMSFICAYKIAAGEAAVSDFAFASKHAEVINMGEMLPARRARGENEPGGIPFGVLADCVQTMRKYPDDPAKVALEVIAAGAMLYDQIWLGSYMSGGVGFTQYATAVYTDNILDDYVYYGLEYVEDKY-GLAEADPSMDVVKDVATEVTLYGLEQYERYPAAMETHFGGSQRAAVCAAAAGCSVSFATGHAQAGLNGWYLSQIMHKEGHGRLGFYGYDLQDQCGAANTLSVRSDEGLPLELRGPNYPNYAMNVGHLGEYTGIVQAAHAARGDAFCAHPVIKVAFADENLVFDFTEPRKEFAKGALREFAGERDLIIP
>Methanoregula-boonei@CP000780.1_590
MAKTQKLFLKAMKEKFAPQASTVFAR-AGEQSPRKMEFLKEGQKVALDRGISMYDPKCHCGIPLGQRQLMTYEVSGVFVEGDDLHFVNNAAMQQMWDDIRRTIIVSLDLAHGTLQKRLGKEVTPETINEYLHVLNHAMPGAAVVQEHMVETHPALVDDCYVKIFTGDDEMADDIEPQFVLNLDKPAKQAAALKAAVGKSMWQAVHIPTTVSRTCDGGTTSRWSAMQIGMSFIGAYKMCAGEAAVSDLAFAAKHAGVIQMADILPARRARGPNEPGGIKFGHFGDMIQADRKYPNDPVKATLEVVGAGAMLFDQIWLGSYMSGGVGFTQYATAAYTDNILDDYCYYGLDYVKKNHGGLGKAKLTQEAVSDIASEVTLYGMEQYEQYPTALEDHFGGSQRASVLAAASGISASLGTFNSNAGLNAWYQSMLLHKEGWSRLGFFGYDLQDQCGSANCMSVRPDEGCLGELRGPNYPNYAMNVGHQGEYAAIASAAHYGRQDAWVLSPLMKITFADPSLKFDFSEPRREFARGAIREFAGERSLIIP
>Methanoregula-formicica@CP003167.1_860
MASSQKQFLKALKEKFKVESKTGFYKFGGQQSPRKREFMAATKKIEADRGISMYDPECHLGIPMGQRQLMTYEVSGTFVEGDDLHYVNNSAIQQMSDEIKRTIIVGMDIAHNTLQKRLGKEVTPQTINEYLHILNHAMPGGAVVQEHMVETNPGLVDDCYVKIFTGNDEVADDIEPQYLLNIEKPKKQAEALKAEIGKSMYQAIHVPTIVVRTCDGGTTSRWSAMQIGMSFIAAYRTCAGEAAVADLSFAAKHAGVIQMGSHLPARRARGPNEPGGIKFGMFSDMIQADRKYPDDPAKASLEVVAAGAALFDQIWLGSYMSGGVGFTQYATAAYTDNILDDFTYYGMDYVKDKYGYNKVIRPTQDIVNDIATEVTLYSMEQYEKFPTLMEDHFGGSQRAAVMAAAAGLSTSITTGNSNAGLNAWYLSMIIHKDGWSRLGFFGYDLQDQCGSANSLSMEPDRGAMGELRGPNYPNYAMNVGHQGEYAAIVASAHYGRADAFCFDPRVKITFADPSLKFDFSEPRKEFARGAIREFAGERSLIMP
>Methanoregula-formicica@CP003167.1_2540
MAKTQKLFLKAMKEKFAPQAATVFKR-EGSQSPRKMEFVKAGKAAEMDRGISMYDPACHCGIPLGQRQLMTYEISGVFVEGDDCHFVNNAAMQQMWDDIRRTIIVGLDLAHGTLQKRLGKEVTPETINEYLHVLNHAMPGAAVVQEHMVETHPSLVDDCYVKVFTGDDEMADDLEPQFVLNVDKPAKQAAQLKAAVGKSMWQAVHIPTIVSRTCDGGTTSRWSAMQIGMSFIGAYKMCAGEAAVADLAFAAKHAGVIQMADILPARRARGPNEPGGIKFGHFADMIQSDRKYPNDPVRASLEVVAGGCMLFDQIWLGSYMSGGVGFTQYATAAYTDNILDDFTSYGVDYVKKKHGALGKVKATQDVVNDIASEVTLYGMEQYEEFPTTLESHFGGSQRATVLAAASGVSTALATANSNAGLNGWYMSMLMHKEAWSRLGFFGYDLQDQCGSANSMSVRPDEGLLGELRGPNYPNYAMNVGHQGGYAGIAGAAHIARGDAWALSPLMKITFSDPSLKFDFSEVRREFAKGAIREFAGERSLIIP
>Methanosaeta-concilii@CP002565.1_640
MAVTKKLFVKALNKKFGLASKVEYKR-LGEQNARKREFMEYAKKLEGKRGMTGYNPYVHAGIPLGQRQLVPYKLSEYVVEGDDLHFVNNPAMQQFWDDIRRTIVVGLDMAHEVLQKRLGKEVTPETINNYLEILNHAMPGAAVVQEHMVETHPGLVDDCNVRVFSGDDALADEIDDQYKIDINKPEDQAETLKAAIGKTTWQAIHVPTIVVRTCDGGTTSRWSAMQLCMTFIDAYNMCAGEAAVADLAYAAKHAAVLQMSDMLPARRARGPNNPGGISFGFMSDMVQTSRVKPQDPVYVSLNVVAAGSMFYDQIWLGSYMSGGVGFTQYATAAYTNDVLDDFSYYGVDYANDKFGGFAKAPATIDVAKELATEVTLYGIEQYEAFPTLLEDHFGGSQRAAVLAAASGITSAIATGHSQIGLAGWYLSMLLHKEAWGRLGFFGYDLQDQCGPTNVFSYQSDEGNPLELRGANYPNYAMNVGHQGEYAGITSAAHAGRMDAFAVNPLIKVTFANPGLVFDFANVRDCFGKGGAREFAGERSLVMP
>Methanosaeta-harundinacea@DAXT01000008.1_50
MGKTKKLFVKALNKKFGLSGTAAYER-KGTQNARKVEFMEAAKKLEGKRGISGYNPYVHCGVPLGQRQLVPYKLSEYVVEGDDLHFVNNPAMQQMWDDIRRTIIVGLDMAHEVLEKRLGKEVTPETINNYLEILNHAMPGAAVVQEHMVETHPALVDDCNVRIFTGDDDLADEIDDQYVININQPADQAEQIKTAMGKTTWQAIHIPTIVSRTCDGGTTSRWSAMQLSMTFIDAYNMCAGEAAVADLAFAAKHAAVIQMADMLPARRARGPNEPGGLSFGFMADMVQTSRTKAYDPAQVSLNVVAAGTMLYDQIWLGSYMSGGVGFTQYATAAYTNDILDDFSYYGVDYAVDKYGDVCKAPVDLATAKDVATETTLYGIEQYEAFPTVLEDHFGGSQRASVLAAASGISSAIATGNSQIGLAGWYCSMLVHKEAWGRLGFFGYDLQDQCGPTNVFSYQGDEGSPTELRGANYPNYAMNVGHQGEYAGISSAAHAARQDAYACNPLIKVCFANPALPFPWDDIRKGFGMGGAREFAGERSLVMP
>Methanosalsum-zhilinae@CP002101.1_855
MTTRERRFKKQLEIKFTITDRNKYHR-LGDQDPRKREMREAGQKVAKERGLVGYNPMMHCGIPLGQRAITPSFVSDIMVEPDDLHYVNNAAMQQMWDDIRRTCIVGLDMAHETLEKRLGMEVTPETINHYLEVLNHALPGGAVVQEYMVETHPALVDDCYVKIFTGDDDLADEIDKQFLIDINKPEEQAEQLKKSIGKTTWQAAHIPTIVSRTTDGGQTSRWIAMQVGMSFISAYNMCAGEAAVADLSYSAKHAAVVSMGDMLPARRARAPNEPGGLTFGHMADIVQTSRKTPEDPANIALEVVGAGCMLYDQIWLGSYMSGGVGFTQYATAAYTNNILDDNLYYDVDYINDKYDGANKVKPTLDVVKDIATESTIYGLENYEKYPTALEDHFGGSQRATVLSAAAGSATAIATGHGNAGLSAWYLSMYLHKEAHGRLGFFGYDLQDQCGATNVFSYQSDEGSPIELRGPNYPNYAMNVGHQGGYAAITSAAHAGRGDAFALNPLLKICFADDLLPFDFTQPRKEFGRGALREFAGERSLIIP
>Methanosarcina-acetivorans@AE010299.1_4763
MAAIFAKFKKSMEVKFTITGTEKFLR-LGEQDARKQEMIKAGKEIAEKRGIAFYNPMMHMGAPLGQRAITPYTISDIVAEPDDLHYVNNAAMQQMWDDIRRTCIVGLDMAHETLEKRLGKEVTPETINHYLETLNHAMPGAAVVQEMMVETHPALVDDCYVKIFTGDDELADEIDKQYVINVNKSEEQAAQIKASIGKTTWQAIHIPTIVSRTTDGAQTSRWAAMQIGMSFISAYAMCAGEAAVADLSFAAKHAALVSMGEMLPARRARGPNEPGGLSFGHLSDIVQTSR-VSKDPAKIALEVVGAGCMLYDQIWLGSYMSGGVGFTQYATAAYTDDILDNNTYYDVDYINDKYNGANKVKATLDVVKDIATESTLYGIETYEKFPTALEDHFGGSQRATVLAAASGVACALATGNANAGLSGWYLSMYVHKEAWGRLGFFGFDLQDQCGATNVLSYQGDEGLPDELRGPNYPNYAMNVGHQGGYAGIAQAAHSGRGDAFTVNPLLKVCFADELMPFNFAEPRREFGRGAIREFAGERSLVIP
>Methanosarcina-barkeri-CM1@CP008746.1_2684
MAAIFSKFKKDMEVKFAITGTEKFLR-LGEQDPRKVEMIKAGKEIAEKRGISFYNPMMHSGAPLGQRAITPYTISDIVAEPDDLHYVNNAAMQQMWDDIRRTCVVGLDMAHETLEKRLGKEVTPETINHYLEVLNHAMPGAAVVQEMMVETHPALVDDCYVKVFTGDDALADEIDKQYLIDINKSEEQAAQIKASIGKTSWQAIHIPTIVSRTTDGAQTTRWAAMQIGMSFISAYAMCAGEAAVADLSFAAKHAAAVSMGEMLPARRARGPNEPGGLSFGHLSDIIQTSR-VSKDPAKIALEVVGAGCMLYDQIWLGSYMSGGVGFTQYATAAYTDDILDNNVYYDVDYINDKYNGANKVKASLDVVKDIATESTLYGIETYEKFPTALEDHFGGSQRATVLAAAAGVACSLATANANAGLSGWYLSMYLHKEAWGRLGFFGFDLQDQCGATNVLSYQGDEGLPDELRGPNYPNYAMNVGHQGGYAGIAQAAHSGRGDAFTVNPLIKVCFADDLLPFNFAEPRREFGRGAMREFAGERSLVIP
>Methanosarcina-barkeri@CP009517.1_2478
MAAIFSKFKKDMEVKFAITGTEKFLR-LGEQDPRKVEMIKAGKEIAEKRGIAFYNPMMHSGAPLGQRAITPYTISDIVAEPDDLHYVNNAAMQQMWDDIRRTCVVGLDMAHETLEKRLGKEVTPETINHYLEVLNHAMPGAAVVQEMMVETHPALVDDCYVKVFTGDDALADEIDKQFLIDINKSEEQAAQIKASIGKTSWQAIHIPTIVSRTTDGAQTPRWAAMQIGMSFISAYAMCAGEAAVADLSFAAKHAALVSMGEMLPARRARGPNEPGGLSFGHLSDIIQTSR-TSEDPAKIALEVVGAGCMLYDQIWLGSYMSGGVGFTQYATAAYTDDILDNNVYYDVDYINDKYNGANKVKATLEVVKDIATESTLYGIETYEKFPTALEDHFGGSQRATVLAAAAGVATSLATANANAGLSGWYLSMYLHKEAWGRLGFFGFDLQDQCGATNVLSYQGDEGLPDELRGPNYPNYAMNVGHQGGYAGIAQAAHSGRGDAFTVNPLIKVCFADDLMPFNFAEPRREFGRGAMREFAGERSLVIP
>Methanosarcina-barkeri-str.-Fusaro@CP000099.1_942
MAAIFSKFKKDMEVKFAITDTAKFLR-LGEQDPRKVEMIKAGKEIAEKRGIAFYNPMMHSGAPLGQRAITPYTISDIVCEPDDLHYVNNAAMQQMWDDIRRTCIVGLDMAHETLEKRLGKEVTPETINHYLEVLNHAMPGAAVVQEMMVETHPALVDDCYVKVFTGDDALADEIDKQFLIDINKSEEQAAQIKASIGKTSWQAIHIPTIVSRTTDGAQTSRWAAMQIGMSFISAYAMCAGEAAVADLSFAAKHAALVSMGEMLPARRARGPNEPGGLSFGHLSDIVQTSR-VSEDPAKIALEVVGAGCMLYDQIWLGSYMSGGVGFTQYATAAYTDDILDNNTYYDVDYINDKYNGANKVKASLEVVKDIATESTLYGIETYEKFPTALEDHFGGSQRATVLAAAAGVACSLATGNANAGLSGWYLSMYLHKEAWGRLGFFGFDLQDQCGATNVLSYQGDEGLPDELRGPNYPNYAMNVGHQGGYAGIAQAAHSGRGDAFTVNPLLKVCFADDLLPFNFAEPRREFGRGAIREFAGERSLVIP
>Methanosarcina-horonobensis@CP009516.1_89
MAAIFSKFKKSMEVKFTITGTEKFLR-LGEQDARKVEMIKAGKEIAEKRGIAFYNPMMHMGAPLGQRAITPYTISDIVAEPDDLHYVNNAAMQQMWDDIRRTCIVGLDMAHETLEKRLGKEVTPETINHYLEVLNHAMPGAAVVQEMMVETHPALVDDCYVKIFTGDDELADEVDKQFVININKNEEQAAQIKASIGKTTWQAIHIPTIVSRTTDGAQTSRWAAMQIGMSFISAYAMCAGEAAVADLSFAAKHAALVSMGEMLPARRARGPNEPGGLSFGHLSDIIQTSR-TSEDPAKIALEVVGAGCMLYDQIWLGSYMSGGVGFTQYATAAYTDDILDNNVYYDVDYINDKYNGANKIKATLEVVKDIATESTLYGIETYEKFPTALEDHFGGSQRATVLAAAAGVACALGTANANAGLSGWYLSMYLHKEAWGRLGFFGYDLQDQCGATNVLSYQGDEGLPDELRGPNYPNYAMNVGHQGGYAGIAQAAHSGRGDAFTVNPLIKVCFADDLMPFNFAEPRREFGRGAIREFAGERSLVIP
>Methanosarcina-lacustris@CP009515.1_162
MSAIFSKFKKAMEVKFTITGTEKFLR-LGAQDARKAEMIKAGKEIAEKRGISFYNPMMHTGAPLGQRAITPYTISDMVCEPDDLHYVNNAAMQQMWDDIRRTCIVGLDLAHETLEKRLGKEVTPETINHYLETLNHAMPGAAVVQEMMIETHPALVDDCYVKIFTGDDELADEIDKQYLININKTPEQAAQLKASVGKTTWQAIHIPTIVSRTTDGAQTSRWAAMQIGMSFISAYNMCAGEAAVADLSFAAKHAALVSMGEMLPARRARGPNEPGGLSFGHLSDIIQTSRTVTDDPAKVALEVVGAGCMLYDQIWLGSYMSGGVGFTQYATAAYTDDILDNNTYYDVDYINDKYKGANKVKASLEAVKDIATESTLYGIETYEKFPTALEDHFGGSQRATVLAAAAGVACSLATGNANAGLSGWYLSMYVHKEAWGRLGFFGFDLQDQCGATNVLSYQGDEGLPDELRGPNYPNYAMNVGHQGGYAGIAQAAHASRGDAFTVNPLIKICFADDLMPFNFAEPRREFGRGALREFAGERSLIIP
>Methanosarcinales-archaeon-ANME-2c-GOS@RXIK01000144.1_39
MTC-------------------------------------------------------------------------------------------------------MDLAHETLEKRLGKEVTPESIAGYMEAVNHTMPGAAIVQEHMVETHPGLVDDCYVKMFTGDDELADEIDSQYVININDKEGQNEKLKAAIGKTTWQAVHIPTIVVRCCDGGNTSRWSAMQIGMSFIAAYNMCAGEAAVADLAFAAKHAAAIQMAEMLPARRARSPNEPGGLSFGYCADMVQKMRVKPEDPVLYTLEVVACGTMLYDQIWLGSYMSGGVGFTQYATAAYTNDVLDDFTYYGYDYALKKYKEDGAAPNDLATATELATEVTLNGMECYEDYPTLLEDHFGGSQRAGILAAASACTTGIATGNAQVALSAWYMSMYLHKEGWGRLGFFGYDLQDQCGATNVCSYQGDEGCCLELRGANYPNYAMNVGHQGEYAGFTGAAHAGAHDAYCCNPLVKVTFADPSLVFDFSDIRKEYAKGAMRTFAGERSLVIP
>Methanosarcinales-archaeon-GoM-Arc1-GOS@RXIJ01000014.1_5
MSQKENTVVEEFKSKFGFTSNTEYYKFNGMQSKRKSEAWEIAKRITRERGIPNYNPDLHLGVQMGQRMLQTYKITIYGIEMDDVNYENNMAMQQSRDDISRTSINGMNIPHETIERRFGKEVTPETINTYMEMLNHNLGAGALIQEHVTETNPELVKDCYAIMFTGDDDVADAIDPRFITNIDTPEYQATQLKDQIKDKIYQVCRIPTMALRTSDGGLARAWVGQQASLAFVGAYDIPAGDAVTSDFVFTIKHGDVVFTGTALPYRRAQRVNSIGGVPYGYYADICQSSRTPEADPVKVTVEALTPGCVLTDQGWLHNYLAGGSSWASYVMSVYTDEILEDPSYYGADWGMHHYKCGGEVPNTLKNGMEIAEVVGQHFLASYDLYPAMCETHFGGSQRFLLQCAAIGAATGCLTGDTDLGQTMWMYNTHIQKEHCMRLGFYGHDMQDQMGCGHNSSYRSDQGSPYELRNMNFPDQAMHVGHVGGYVGICGGSAHARGAAYSTNPVIKLAFADHHIQFDWRYPRREYGRGALHDFAGERSVVCP
>Methanosarcina-mazei@AE008384.1_1287
MAAIFSKFKKSMEVKFTITGTAKFLR-LGEQDARKAEMIKAGKEIAEKRGIAFYNPMMHSGAPLGQRAITPYTLSDIVAEPDDLHYVNNAAMQQMWDDIRRTCIVGLDMAHETLEKRLGKEVTPETINHYLEVLNHAMPGAAVVQEMMVETHPALVDDCYVKVFTGDDELADEIDKQYVININKSEEQAAQIKASMGKTTWQAIHIPTIVSRTTDGAQTSRWAAMQIGMSFISAYAMCAGEAAVADLSFAAKHAALVSMGEMLPARRARGPNEPGGLSFGHLADIIQTSR-VSQDPAKIALEVVGAGCMLYDQIWLGSYMSGGVGFTQYATAAYTDDILDNNTYYDVDYINDKYNGANKVKATLDVVKDIATESTLYGIETYEKFPTALEDHFGGSQRATVLAAASGVACALATGNANAGLSGWYLSMYVHKEAWGRLGFFGFDLQDQCGATNVLSYQGDEGLPDELRGPNYPNYAMNVGHQGGYAGIAQAAHSGRGDAFTVNPLIKVCFADDLMPFNFAEPRREFGRGAIREFAGERSLIIP
>Methanosarcina-siciliae@CP009506.1_4078
MAAIFSKFKKSMEVKFTITGTEKFLR-LGEQDARKQEMIKAGKEIAEKRGIAFYNPMMHMGAPLGQRAITPYTVSDIVAEPDDLHYVNNAAMQQMWDDIRRTCIVGLDMAHETLEKRLGKEVTPETINHYLETLNHAMPGAAVVQEMMVETHPALVDDCYVKIFTGDDELADEVDKQYVININKSEEQAAQIKASIGKTTWQAIHIPTIVSRTTDGAQTSRWAAMQIGMSFISAYAMCAGEAAVADLSFAAKHAALVSMGEMLPARRARGPNEPGGLSFGHLSDIVQTSR-VSKDPAKIALEVVGAGCMLYDQIWLGSYMSGGVGFTQYATAAYTDDILDNNTYYDVDYINDKYNGANKVKATLDVVKDIATESTLYGIETYEKFPTALEDHFGGSQRATVLAAASGVACALATGNANAGLSGWYLSMYVHKEAWGRLGFFGFDLQDQCGATNVLSYQGDEGLPDELRGPNYPNYAMNVGHQGGYAGIAQAAHSGRGDAFTVNPLLKVCFADELMPFNFAEPRREFGRGAIREFAGERSLIIP
>Methanosarcina-soligelidi@JQLR01000001.1_707
MAAIFSKFKKSMEVKFTITATEKFLR-LGEQDARKAEMIKAGKEIAEKRGIAFYNPMMHSGAPLGQRAITPYTISDIVAEPDDLHYVNNAAMQQMWDDIRRTCIVGLDMAHETLEKRLGKEVTPETINHYLEVLNHAMPGAAVVQEMMVETHPALVDDCYVKVFTGDDELADEIDKQYVININKSEEQAAQIKASIGKTSWQAIHIPTIVSRTTDGAQTSRWAAMQIGMSFISAYAMCAGEAAVADLSFAAKHAALVSMGEMLPARRARGPNEPGGLSFGHLSDIIQTSR-TSQDPAKIALEVVGAGCMLYDQIWLGSYMSGGVGFTQYATAAYTDDILDNNVYYDVDYINDKYNGANKVKATLDVVKDIATESTLYGIETYEKFPTALEDHFGGSQRATVLAAAAGVACALGTANANAGLSGWYLSMYLHKEAWGRLGFFGFDLQDQCGATNVLSYQGDEGLPDELRGPNYPNYAMNVGHQGGYAGIAQAAHAGRGDAFTVNPLIKVCFADDLMPFNFAEPRREFGRGAIREFAGERSLIIP
>Methanosarcina-thermophila@CP009501.1_1743
MAAIFAKFKKSMEVKFAITSTTKFLR-LGEQDNRKVEMIKAGKEIAEKRGLAFYNPMMHSGAPLGQRAITPYTISDMVCEPDDLHYVNNAAMQQFWDDIRRTCIVGLDMAHETLEKRLGKEVTPETINHYLEVLNHAMPGAAVVQEMMVETHPALVDDCYVKVFTGDDSLADEIDKQFLIDINKPEEQAAQIKASIGKTSWQAIHIPTIVSRTTDGAQTSRWAAMQIGMSFISAYAMCAGEAAVADLSFAAKHAALVSMGEMLPARRARGPNEPGGLSFGHLADIVQTSRKVLDDPAKVALEVVGAGCMLYDQIWLGSYMSGGVGFTQYATAAYTDDILDNNTYYNVDYINDKYNGANKIKATLEVVKDIATESTIYGIETYEKFPTALEDHFGGSQRATVLAAAAGVATALATGNANAGLSGWYLSMYLHKEAWGRLGFFGYDLQDQCGATNVLSYQGDEGLPNELRGPNYPNYAMNVGHQGGYAGIAQAAHAGRGDAFTVNPLVKVCFADDLLPFNFAEPRKEFGRGALREFAGERSLIIP
>Methanosarcina-vacuolata@CP009520.1_3596
MAAIFSKFKNSMEVKFAITGTEKFLR-LGEQDPRKVEMIKAGKEIAEKRGIAFYNPMMHSGAPLGQRAITPYVISDIVCEPDDLHYVNNAAMQQMWDDIRRTCIVGLDMAHETLEKRLGKEVTPETINHYLEVLNHAMPGAAVVQEMMVETHPALVDDCYVKVFTGDDALADEIDKQFLIDINKPEEQAAQIKASIGKTTWQAIHIPTIVSRTTDGAQTSRWAAMQIGMSFISAYAMCAGEAAVADLSFAAKHAALVSMGEMLPARRARGPNEPGGLSFGHMSDIVQTSR-VSDDPGKISLEVVGAGTMLYDQIWLGSYMSGGVGFTQYATAAYTDDILDNNVYYNIDYINDKYNGANKVKATLEVVKDIATESTLYGIETYEKFPTALEDHFGGSQRASVLAAAAGIASALATANANAGLSGWYLSMYLHKEAWGRLGFFGYDLQDQCGATNVLSYQGDEGLPDELRGPNYPNYAMNVGHQGEYAGIAQAAHAGRGDAFTVNPLIKVCFADDLMPFNFAEPRREFGRGAIREFAGERSLVIP
>Methanosphaera-stadtmanae@LR698975.1_321
MDN-KKLFLKALKEKFDPEENTKFYCYGGEQSARKREFAEEAEKAVEARGLPFYNPDI--GVPLGQRKLMAYQVSDTYVEGDDLHFCNNSAIQQLVDDIKRTVIVGMDTAHGVLEQRLGVEVTPETINEYLETINHALPGGAVVQEHMVEVDPGLVTDSYAKIFTGDDDLLDQLDQRFVIDINKPEEQAEMLKKYIGKKTYQVSRVPTLVVRACDGGTTSRWSAMQIGMSFISAYKLCAGEAAIADFSYAAKHADVISMASAMPSRRARGPNEPGGVTFGAFSDMVQTSR-VTDDPAEVTLEVIGGAAPLYDQVWLGSYMSGGVGFTQYATAAYTDEILDDFIYYGKDYVEGKYGGLCQAEATSEVVKDIASEVTLYGLEQY-EIPAALEDHFGGSQRAAVLAAGAGCSVAFATANSNAGVNGWYLSQLLHKEGHSRLGFYGYDLQDQCGSSNSLSVRSDEGLIHELRGPNYPNYAMNVGHQPEYAGIAQAPHAARGDAFALNPLIKVAFADKNLSFDWAHPRECIAKGAVREFSGERDLINP
>Methanosphaerula-palustris@CP001338.1_2275
MAKSQKLFLKALKEKFAPAGHTHFAR-AGEQSERKREFMKEGKKVEMERGISQYDPKCHLGIPLGQRQLMTYEISGTFVEGDDLHFVNNAAMQQMWDDIRRTIIVGMDLAHNTLQKRLGKEVTPETINEYLHILNHAMPGAAVVQEHMVETHPSLVSDCYVKVFTGDDEVADQIEPQYLLNIEKPAKSAEKLKAAVGKSMFQAIHIPTTVSRTCDGGTTSRWSAMQIGMSFIAAYRMCAGEAAVADLSYAAKHAGVIQMADILPARRARGPNEPGGIKFGNFCDMIQADRKYPNDPAKASLEVVGAGTMLFDQIWLGSYMSGGVGFTQYATAAYTDNILDEFVYYGMDYLKSKYGGYSQAPATQEVVNDLATEVTLNAMEQYEQFPTMMEDHFGGSQRASVIAAASGLTTSIGTGNSNAGLNGWYLSMLMHKEGWSRLGFFGYDLQDQCGSANSMSIRPDEGLLGELRGPNYPNYAMNVGHQGEYAAISGGAHFGRGDPWVLNPLIKITFADPSLVFDFSEPRREFAKGAIREFAGERSLIIP
>Methanospirillum-hungatei@CP000254.1_2342
MAKAQKLFLKALKTKFEVADKTGFYNFGGNQSPRKKEFMEASKKVELRRGISMYDPNCHLGLPMGQRQLMTYEVSGTFVEGDDLHFVNNPAMQQMWDDIRRTIIVNMDLAHQTLQKRLGKEITPETINEYLHILNHAMPGGAVVQEHMVETHPSVVDDCYVKVFTGDSELADQIEKQFVLDVNKPAKQAEQLNEAVGKSLWQAIHIPTIVSRTCDGGTTSRWSAMQIGMSFITAYRMCAGEAAVADLSFAAKHAGVIQMASHLPARRARGPNEPGGIMFGHFADMIQANRKYPNDPAKASLEVVGAGCMLFDQIWLGSYMSGGVGFTQYATAAYTDNILDEFTYYGMDYIKDKYKVDDKVKPTQEIVNDIAGEVTLNAMEQYEQFPTMMEDHFGGSQRAGVIAAASGLSVGVATANSNAGLNGWYLSMLMHKEGWSRLGFFGYDLQDQCGSTNSLSVRPDEGCIGEYRGPNYPNYAMNVGHQGEYAAIVASSHYTRNDGFCLSPLIKITFADPSLPFDFAEPRKEFAKGAIREFCGERTLLMP
>Methanosuratus-petracarbonis-V4@gi|1060715800|gb|MAGV01000073.1|_10
MAT-KKMFLEALRKKFKPEEYTKFYIYDGKQSKRKREFVEWGTKLAKERGIPFYNPEMHLGIPLGQRVLMPYRLSDIYCEGDDLHFINNAAMQQMWHDIRRTVIVGLDAAHMVLQKRLGKEVTPETVNHYLEVLNHALPGAAVIQEHMVETHPGLVSDSYVKVFTGDDELADEIDKRFLIDINKPADQAAQLKAAVGKKIYQVLRMPTIVAMTCDGGTMSRWSAMQISMSMVNAYKLMAGEAAIGEFAFAAKHAEVIEMGTLMPWRRARGPNEPGGVPLGYVADMCQASRVKPEDPTWVALEAISMGAVLYDQFWFGSYMSGGVGFTQYATCTYTDNILDDFCYYGADYVKKKFGGFGKAKPSWDLIKDIATEVSLYGLEQYERFPALMETHFGGSQRAAVVAAGAGVAVSLATGNCTAGINGWYLSQLLHKEEMGRLGFYGYDQQDQCGSANSFSYRSDEGLPFNLRGVNYPNYALNVGHQSAHTGIVQAAHSGRGDAWTTNPLIKIAFADKDLKFDFTHPRLCFGKGALREFAGERSLIIP
>Methanosuratus-subterraneum-Ch88@RXGA01000002.1_260
MAT-KRMFLEALRKKFKPEEYTKFYIYDGKQSKRKQEFVEWGAKLAKERGIPFYNPDMHLGIPLGQRVLMPYKLSDIYCEGDDLHFINNAAMQQMWHDIRRTVIVGLDAAHMVLQKRLGKEVTPETVNHYLEVLNHALPGAAVIQEHMVETHPGLVSDSYVKVFTGDDELADEIDKRFLIDINKPADQAAQLKAAVGKRIYQVLRMPTIVAMTCDGGTMSRWSAMQISMSMVNAYKLMAGEAAIGEFAFAAKHAEVIEMGTLMPWRRARGPNEPGGVPLGYLADMCQASRVKPEDPTWVALEAISMGAVLYDQFWFGSYMSGGVGFTQYATCTYTDNILDDFCYYGADYVKKKYGGFGKAKPSWDLIKDVATEVTLYGLEQYERFPALMETHFGGSQRAAVVAAGAGVAVSLATGNCTAGINGWYMSQLLHKEEMGRLGFYGYDQQDQCGSANSFSYRSDEGLPFNLRGVNYPNYALNVGHQSAHTGIVQAAHSGRGDAWTTNPLIKIAFADKDLKFDFTHPRLCFGKGALREFAGERSLIIP
>Methanothermobacter-marburgensis@CP001710.1_1468
MDE-KKLFLKALKKKFEPDEYTNFYCFGGEQSARKKEFTEYAKKAAEKRGIPFYNPDI--GVPLGQRKLMAYRVSDAYVEGDDLHFVNNAAIQQMVDDIKRTVIVGMDTAHAVLEKRLGVEVTPETINEYMEAINHALPGGAVVQEHMVEVHPGLVEDCYAKIFTGDDNLADELDKRILIDINKPEEQAEQLKSYIGNRTYQVNRVPTIVVRTCDGGTVSRWSAMQIGMSFISAYKLCAGEAAIADFSYAAKHADVIEMGTIMPARRARGPNEPGGVAFGTFADIVQTSR-VSDDPANVSLEVIAGAAALYDQVWLGSYMSGGVGFTQYATAAYTDDILDDFVYYGMEYVDDKY-GICGTKPTMDVVRDISTEVTLYSLEQYEEYPTLLEDHFGGSQRAAVAAAAAGCSTAFATGNSNAGINGWYLSQILHKEAHSRLGFYGYDLQDQCGASNSLSIRSDEGLIHELRGPNYPNYAMNVGHQPEYAGIAQAPHAARGDAFCTNPLIKVAFADKDLAFDFTSPRKSIAAGALREFEGERDLIIP
>Methanothermobacter-marburgensis@CP001710.1_1503
MAD--KLFINALKKKFEPEEKTTFYTLGGKQSERKTEFVNAGKEVAAKRGIPQYNPDI--GTPLGQRVLMPYQVSDTYVEGDDLHFVNNAAMQQMWDDIRRTVIVGLNHAHAVIEKRLGKEVTPETITHYLETVNHAMPGAAVVQEHMVETHPALVADSYVKVFTGNDEIADEIDPAFVIDINKPEDQAETLKAEVGDGIWQVVRIPTIVSRTCDGATTSRWSAMQIGMSMISAYKQAAGEAATGDFAYAAKHAEVIHMGTYLPVRRARGENEPGGVPFGYLADICQSSRVNYEDPVRVSLDVVATGAMLYDQIWLGSYMSGGVGFTQYATAAYTDNILDDFTYFGKEYVEDKY-GLCEAPNNMDTVLDVATEVTFYGLEQYEEYPALLEDQFGGSQRAAVVAAAAGCSTAFATGNAQTGLSGWYLSMYLHKEQHSRLGFYGYDLQDQCGASNVFSIRGDEGLPLELRGPNYPNYAMNVGHQGEYAGISQAPHAARGDAFVFNPLVKIAFADDNLVFDFTNVRGEFAKGALREFAGERALITP
>Methanothermobacter-sp.-CaT2@AP011952.1_1037
MDE-KKLFLTALKKKFEPDEYTNFYCFGGEQSARKKEFTEYAKKAAEKRGIPFYNPDI--GVPLGQRKLMAYRVSDAYVEGDDLHFVNNAAIQQMVDDIKRTVIVGMDTAHAVLEKRLGVEVTPETINEYMEAINHALPGGAVVQEHMVEVHPGLVEDCYAKIFTGDDNLADELDKRILIDINKPEEQAEQLKSYIGNRTYQVNRVPTIVVRTCDGGTVSRWSAMQIGMSFISAYKLCAGEAAIADFSYAAKHADVIEMGTIMPARRARGPNEPGGVAFGTFADIVQASR-VSDDPAKISLEVIAGAAALYDQVWLGSYMSGGVGFTQYATASYTDDILDDFVYYGMEYVDDKY-GICGTKPTMDVVRDISTEVTLYSLEQYEEYPTLLEDHFGGSQRAAVAAAAAGCSTAFATGNSNAGINGWYLSQILHKEAHSRLGFYGYDLQDQCGASNSLSIRSDEGLIHELRGPNYPNYAMNVGHQPEYAGIAQAPHAARGDAFCTNPLIKVAFADKDLSFDFTSPRKSIAAGALREFEGERDLIIP
>Methanothermobacter-sp.-CaT2@AP011952.1_1073
MAD--KLFINALKKKFEPEEKTTFYTLGGKQSERKTEFVNAGKEVAAKRGIPQYNPDI--GTPLGQRVLMPYQVSDTFVEGDDLHFVNNAAMQQMWDDIRRTVIVGLNHAHAVIEKRLGKEVTPETITHYLETVNHAMPGAAVVQEHMVETHPALVADSYVKVFTGNDEIADEIDPVFVIDINKPEDQAETLKAEVGDGIWQVVRIPTIVSRTCDGATTSRWSAMQIGMSMISAYKQAAGEAATGDFAYAAKHAEVIHMGTYLPVRRARGENEPGGVPFGYLADICQSSRVNYEDPVRVSLDVVATGAMLYDQIWLGSYMSGGVGFTQYATAAYTDNILDDFTYFGKEYVEDKY-GLCEAPNTMDTVLDVATEVTFYGLEQYEEYPALLEDQFGGSQRAAVVAAAAGCSTAFATGNAQTGLSGWYLSMYLHKEQHSRLGFYGYDLQDQCGASNVFSIRGDEGLPLELRGPNYPNYAMNVGHQGEYAGISQAPHAARGDAFVFNPLVKIAFADDNLVFDFTNVRGEFAKGALREFAGERALITP
>Methanothermococcus-okinawensis@CP002792.1_984
MEA-KKLFLKALKEKFEPKEYTKFYTFGGRQSKRKTEFVEHAKELSEKRGIPGYNPDI--GVPLGQRKLMPYKISDAIVEGDDLHFMNNAAIQQMWDDIRRTVIVGMDTGHAVLEKRLGVEVTPETINEYMETINHALPGGAVVQEHMVEVDPALAWDSYAKIFTGDDELADELDKRVLIDINKPEEQAEQLKAAIGKRTYQVSRVPTLVGRVCDGGTIARWSAMQIGMSFITAYKLCAGEAAIADFSYAAKHADVIGMGTALPARRSRGANEPGGIPFGVLADVVQTTR-VSDDPVEQSLEVVAMGCMLYDQIWLGSYMSGGVGFTQYASATYTDDILDDFSYYGYDYVEKKY-GINGTKPTMDVVEDIATEVTLYGLEQYDEFPALLEDHFGGSQRAGVVAAASGISVCMATGNSNAGVNGWYLSQILHKEYHSRLGFYGYDLQDQCGASNSLSIRNDESSPLELRGPNYPNYAMNVGHQGEYAGITQAAHSARRDAFATNPLIKIAFADPSLVFDFAHPRKECARGALREFAGERDPIIP
>Methanothermococcus-thermolithotrophicus@AQXV01000031.1_6
MEA-KKLFLKALKEKFEPKEYTKFYTFGGQQSARKREFVEANEKIAEKRGIPMYNPDI--GVPLGQRKLMPYKLSDYIVEGDDLHFMNNAAIQQMWDDIRRTVIVGMDTGHAVLEKRLGVEVTPETINEYMATINHSLPGGAVVQEHMVEVHPSLAWDCYAKIFTGDDELADELDKKYLIDINKPEEQAEQLKAAIGKKTYQVSRVPTLVGRVCDGGTIARWSAMQIGMSFITAYKLCAGEAAIADFSYAAKHADVVGVGTALPARRSRGANEPGGIPFGVLCDIVQTTR-ISDDPVEQSLEVVAVGAMLYDQVWLGSYMSGGVGFTQYATAAYTDDILDDFAYYGYEYVEKKY-GINSTKPTMDVVEDIATEVTLYSLEQYDEFPTLLEDHFGGSQRAAVAAAASGISVCMATGNSNAGVNGWYLSQIMHKEYHSRLGFYGYDLQDQCGASNSLSIRNDEASPLELRGPNYPNYAMNVGHQGEYAGITQAAHSARKDAFAMNPLIKIAFADPSLVFDFARPRKECARGALREFAGERDVILP
>Methanothermococcus-thermolithotrophicus@AQXV01000055.1_110
MDA-KKLFLKALKEKFEPKEYTSFYCFGGKQSARKREFYEAAQEITSKRGIPGYNPDI--GVPLGQRTLMTYKISDEYVEGDDLHFCNNAAIQQLVDDIKRTVIVGMDTGHAVLEKRLGVEVTPETINEYMETVNHALPGGAVVQEHMVEVHPGLVWDCYAKIFTGNDELADELDKRFLIDINKPEEQAEMLKKYIGNKTYQVSRVPTVVVRCCDGGTVSRWSAMQIGMSFITAYKLCAGEAAIADFSYAAKHADVIQMGTILPARRARGANEPGGVPFGIFADIIQTSR-VCDDPAEVTLEVIGAAATFYDQVWLGSYMSGGVGFTQYASATYTDDILDDFVYYGKDYVEDKY-GLCGVEASMDVVRDITTEVTLYGMEQYDEYPTLLEDHFGGSQRTGVVAAAAGCSVAFATGNSNAGINGWYLSQLLHKEYHSRLGFYGYDLQDQCGSANSVSIRADEGALHEARGPNYPNYAMNVGHQPEYTGIAQAPHAARGDAFCFNPLVKVAFADKHLVFDFKWPRKCIAKGALREFAGERDLIIP
>Methanothermus-fervidus@CP002278.1_742
MNKNKKLFLEALEKKFKPEEKTTFYCFGGKQSERKREFVEYAKKLAKKRGIPFYNPDI--GVPLGQRKLMAYRISDAYVEGDDLHFVNNAAIQQMVDDIKRTVIVGMDTAHAVLEKRLGVEVTPETINEYMETINHALPGGAVVQEHMVEVHPGLVDDCYAKIFTGNDELADELDKRVLIDINKPEEQAEMLKKYIGNRTYQVNRVPTIVVRCCDGGTVSRWSAMQIGMSFISAYKLCAGEAAIADFSFAAKHADVIEMGTILPARRARGPNEPGGIPFGVFADIIQTSR-VSDDPARISLEVIGAAATLYDQVWLGSYMSGGVGFTQYASATYTDDILDDFVYYGAEYVEDKY-GFCGVKPSMEVVKDIATEVTLYGLEQYEEYPTLLEDHFGGSQRAAVVAAAAGCSTAFATGNSNAGINAWYLSQILHKEGHSRLGFYGYDLQDQCGASNSLSIRSDEGLVHELRGPNYPNYAMNVGHQPEYAGIAQAPHAARGDAFVVNPLIKVAFADNDLSFDFRWPRKEIARGALREFDGERTLIIP
>Methanothermus-fervidus@CP002278.1_791
MAERKKLFVDALRKKFKPKEKTTFYTLGGKQSERKKEFVEYGKKVAKERGIPAYNPDI--GTPLGQRVLMPYQVSDTFVEGDDLHFVNNAAMQQFWDDIRRTVIVGLNHAHRILERRLGKEVTPETINHYLETVNHAMPGAAVVQEHMVETHPGLTADSYVKVFTGNDELADEIESCYLIDINKPEHQAEQLKKAIGDSIWQAVRIPTIVSRTCDGATTSRWSAMQIGMSMISAYKQAAGEAATADFAYAAKHAEVIHLGTFLPVRRARGENEPGGVPFGFLADIVQSSRVHYEDPVRVALDVVASGAMLYDQIWLGSYMSGGVGFTQYATASYTDNILDDFTYYGKEYVEDKYGGLAEAPHDFDTILDVATEVTLYSLEQYEEYPTLMEDHFGGSQRAAIAAAASGCSTAFAAGNAQAGLSGWYLSQILHKECHARLGFYGYDLQDQCGAANTYSIRSDEGLPAELRGPNYPNYAMNVGHLGEYAGIVQAAHIARGDAYCLNPLVKVAFADDNLPFDWTNPRGEFAKGALREFEGERDLIRP
>Methanothrix-sp.-Ch96@JABLXT010000003.1_235
MAKTKKLFVRALTKKFGLSSKTEYKR-LGEQSARKREFMEYSKKLEGKRGISFYNPYLHCGVPLGQRQLVPYKLSEYIVEGDDLHFVNNPAMQQMWDDIRRTVVVGLDMAHEVLEKRLGKEVTPETINNYLEILNHAMPGAAVVQEHMVETHPGLVEDCNVRVFTGDDDLADEIDPQYLIDINKPADQAEQLKAAIGKTTWQAIHIPTIVVRSCDGGTTSRWSAMQLSMTFIDAYNMCAGEAAVADLAYAAKHAAVLQMSDMLPARRARGPNNPGGLSFGFMADMVQTSRVKPWDPTQVSLNVVAAGTMLYDQIWLGSYMSGGVGFTQYATAAYTNDVLDDFSYYGVDYAVEKYGGFAKAPANLEVVKDLATEVTLYALEQYESFPTLLEDHFGGSQRAGVTAAASGITCAIATGNSQAGLAGWYLSQLLHKEAHGRLGFFGYDLQDQCGPTNVFSYQSDEGNPLELRGANYPNYAMNVGHQGEYAGISSAAHAGRGDAFACNPLIKVTFANPALVFDWTDIRLCFGKGGAREFAGERSLVMP
>Methanothrix-sp.-MAG-11@JACIVY010000018.1_4
MAKTKKLFVRALTKKFGLSSKTEYKR-LGEQSARKREFMEYSKKLEGKRGISFYNPYLHCGVPLGQRQLVPYKLSEYIVEGDDLHFVNNPAMQQMWDDIRRTVVVGLDMAHEVLEKRLGKEVTPETINNYLEILNHAMPGAAVVQEHMVETHPGLVEDCNVRVFTGDDDLADEIDPQYLIDINKPADQAEQLKAAIGKTTWQAIHIPTIVVRSCDGGTTSRWSAMQLSMTFIDAYNMCAGEAAVADLAYAAKHAAVLQMSDMLPARRARGPNNPGGLSFGFMADMVQTSRVKPWDPTQVSLNVVAAGTMLYDQIWLGSYMSGGVGFTQYATAAYTNDVLDDFSYYGVDYAVEKYGGFAKAPANLEVVKDLATEVTLYALEQYESFPTLLEDHFGGSQRAGVTAAASGITCAIATGNSQAGLAGWYLSQLLHKEAHGRLGFFGYDLQDQCGPTNVFSYQSDEGNPLELRGANYPNYAMNVGHQGEYAGISSAAHAGRGDAFACNPLIKVTFANPALVFDWTDIRLCFGKGGAREFAGERSLVMP
>Methanothrix-sp.-WOFA04@WOYM01000102.1_4
MAVTKKLFVRALNKKFGLAGKTEYKR-LGEQSARKREFMEYAKKLEGKRGMTGYNPYVHAGIPLGQRQLVPYKLSEYVVEGDDLHFVNNPAMQQMWDDVRRTIVVGLDMAHEVLQKRLGKEVTPETINNYLEILNHAMPGAAVVQEHMVETHPGLVDDCNVRVFTGDDALADEIDDQYLIDINKPEDQAEALKAAIGKTSWQAIHIPTIVVRSCDGGTTSRWSAMQLCMTFIDAYNMCAGEAAVADLAYAAKHASVLQMAEMLPARRARGPNNPGGLSFGFLADMVQTSRVAAADPVKVSLNVVAAGAALYDQIWLGSYMSGGVGFTQYATAAYTNDVLDDFCYYGVDFANDKFGGFAKAPKLLDTAKELATEVNAYGMEQYETFPTLLEDHFGGSQRASVLAAASGITCAIASGNSQVGLAGWYLSMLLHKEGWGRLGFFGYDLQDQCGPTNVFSYQSDEGNPLELRGANYPNYAMNVGHQGEYAGISSAAHAGRMDAFALNPLIKVTFANPGMVFDWADVRACFGKAGAREFAGERSLVMP
>Methanotorris-formicicus@AGJL01000010.1_16
MGA-KKLFLKALKEKFEPKEYTKFYVFGGRQSARKREFVEAAEKLAEKRGIPFYNPDI--GVPLGQRKLMPYKLSDYIVEGDDLHFMNNAAMQQFWDDIRRTVIVGMDTAHAVLEKRLGVEVTPETINEYMETINHALPGGAVVQEHMVEVHPALAWDCYAKIFTGDDELADEIDKKFLIDINKPEEQAEQLKAAIGKRTYQVSRVPTLVGRVCDGGTIARWSAMQIGMSFITAYKLCAGEAAIADFSYAAKHADVIQMGTLLPARRARGPNEPGGIPFGILADVVQTTR-VSDDPVEQSLEVVASGAMLYDQIWLGSYMSGGVGFTQYATASYTDDILDDFSYYGYDYVEKKY-GICGAKPTMDVVEDIATEVTLYALECYDEFPALLEDHFGGSQRAAVAAAASGISVCMATGNSNAGLNGWYLSQILHKEYHSRLGFYGYDLQDQCGASNSLSIRNDESSPLELRGPNYPNYAMNVGHQGEYAGITQAAHSARKDAFALNPLIKVAFADPSLVFDFSHPRKEFARGALREFAGERDPIIP
>Methanotorris-igneus@CP002737.1_446
MDA-KKLFLKALREKFEPKEYTKFYVFGGKQSARKREFYEYAQKIAKERGIPGYNPDI--GVPLGQRKLMTYKISDAFVEGDDLHFCNNAAIQQLVDDIKRTVIVGMDTAHAVLEKRLGVEVTPETINEYMETINHALPGGAVVQEHMVEVHPGLVWDCYAKIFTGNDELADEIDKRFLIDINKPEEQAEMLKRYIGNRTYQVSRVPTLVVRCCDGATVARWSAMQIGMSFITAYKLCAGEAAIADFSYAAKHADVIQMGTLLPARRARGPNEPGGVPFGIFADIIQTSR-VSNDPAEITLEVIGAAATFYDQVWLGSYMSGGVGFTQYASATYTDDILDDFVYYGLDYVEKKY-GLCGTKPTMDVVRDIATEVTLYGLEQYDEYPALLEDHFGGSQRAAVTAAAAGCSVAFATGNSNAGINGWYLSQILHKEYHSRLGFYGYDLQDQCGAANSLSIRSDEGLLHEARGPNYPNYAMNVGHQPEYAGIAQAPHAARGDAFCFNPLIKVAFADKHLVFDFKWPRKCIAKGALREFAGERDLIIP
>Methanotorris-igneus@CP002737.1_1252
MEA-KKLFLKALKEKFEPKEYTKFYVFGGKQSARKREFVEAAEKLLEKRGIPFYNPDI--GVPLGQRKLMPYKLSDYIVEGDDLHFMNNAAMQQMWDDIRRTVIVGMDTAHAVLEKRLGVEVTPETINEYMETINHALPGGAVVQEHMVEVHPALAWDCYAKIFTGDDELADEIDKKFLIDINKPEEQAEQIKKAIGKRTYQVNRVPTLVGRVCDGGTIARWSAMQIGMSFITAYKLCAGEAAIADFSYAAKHADVIQMGTLLPARRARGPNEPGGIPFGILADIVQTSR-VSDDPVEQALEVVGAGAMLYDQIWLGSYMSGGVGFTQYATAAYTDDILDDFSYYGYDYITKKY-GGCNSKPTMDVVEDIATEVTLYALEQYDEYPALLEDHFGGSQRAAVTAAAAGITTALATGNSNAGLNGWYLSQILHKEYHSRLGFYGYDLQDQCGAANSLSIRNDESSPLELRGPNYPNYAMNVGHQGEYAGITQAAHSARGDAFALNPLIKVAFADPSLIFDFAHPRKEFARGALREFAGERDPIIP
>Methermicoccus-shengliensis@JONQ01000011.1_85
MVD-EQLFKKALEIKFTITSKAKYLR-LGAQSPRKREFEQYGKEIAAKRGLPGYDPKLHLGIPLGQRQITPYVVSDTLCDGDDLHFVNNAAMQQMWDDIRRTVIVGMDLAHETLEKRLGKEVTPETINHYLEVLNHAMPGAAVVQEMMVETHPGLVDDCYVKVFTGDDELADEIDKRFLIDIDKGEEKAAQIKAAIGKTTWQAVHVPTIVVRTCDGATTSRWTAMQIGMSFIAAYRMCAGEAAVADLAYAAKHAALVGMGDMLPARRARGPNEPGGLQFGYLADIVQADR-VTDDKVKASLEVVAAGAMLYDQIWLGSYMSGGVGFTQYATAAYTNNILDDFSYYGYEYAVDKYGGPAQAPATLETVKDIATETAIYAIEQYEYFPTLLEDQFGGSQRAAVVAAAAGIATGLATGNSQAGLSGWYLAQYLLKEAEGRLGFFGYDLQDQCGAANVFSYQSDEGLPLELRGPNYPNYAMNVGHQGEYAGIASSGHIGRGDAFVVNPLVKVAFADPLLNFDFTQVRKEFAKGAVREFAGERALILP
>Nezhaarchaeota-GMQP-bin_37@Ga0263257_11_330
MVA-EKMFMEALRRKFKPEEYTKFYIYGQKQSKRKTEFVEWSQKIAKERGIPMYNPSLHLG-GVGQRVLMPYQVSDIFVEPDDLHFVNNAAMQQMWHDIRRTVIVGLDAAHTILTRRLGKEVTPETINHYLEVLNHALPGAAVVQEHMVETHPALVADSYVKVFTGDDELADEIDDRFLIDINKPPEQAAQLKAAIGKRIYQVLRMPTIIAMTCDGGTMARWAAMQISMSMINAYRLMAGEAAVGEFAFAAKHAELIEMGTLMPWRRVRSPNEPGGIPLGYLADMCQADRVKPDDPAWCALETIAMAAVLYDQFWFGSYMSGGVGFTQYATATYTDNILDDYCYYGMDLVLKKYGGFAKVKPSWDVIRELATELTMYGLECYEKFPALMETHFGGSQRAAVVAAGAGVTVSLATGNAQAGLNAWYLSQLLHRESAGRLGFYGYDCQDQCGSANSFSWRSDEGLPFELRGVNYPNYAMNVGHQSAYAGIIKAAHVARGDAWCVSPLIKVAFADKHLKFDFTRPRLCFAKGALREFAGLLDPIIP
>Nezhaarchaeota-JZ-1-bin_66@Ga0263245_11_223
MAA-EKMFMEALRRKFKPEEYTKFYVYGQKQSKRKTEFVEWSQKIAKERGIPMYNPSLHLG-GVGQRVLMPYQVSDIFVEPDDLHFVNNAAMQQMWHDIRRTVIVGLDAAHTILTRRLGKEVTPETINHYLEVLNHALPGAAVVQEHMVETHPAIVADSYVKVFTGDDELADEIDDKFLIDINKPPEQAAQLKAAIGKRIYQVLRMPTIIAMTCDGGTMSRWAAMQISMSMINAYRLMAGEAAVGEFAFAAKHAELIEMGTLMPWRRIRSPNEPGGIPLGYLADMCQAERIKPEDPAWCALETIAMAAVLYDQFWFGSYMSGGVGFTQYATATYTDNILDDYCYYGMDLVLKKYGGFAKVKPSWDVIRELATELTMYGLECYEKFPALMETHFGGSQRAAVVAAGAGVTVSIATGVAQAGLNAWYLSQLLHRESAGRLGFYGYDCQDQCGSANSFSWRSDEGLPFELRGVNYPNYAMNVGHQSAYAGIIKAAHVARGDAWCVSPLIKVAFADKHLKFDFTRPRLCFAKGALREFAGLLDPIIP
>Nezhaarchaeota-JZ-bin_38@Ga0180368_104_153
MAA-EKMFMEALRRKFKPEEYTKFYVYGQKQSKRKTEFVEWSQKIAKERGIPMYNPSLHLG-GVGQRVLMPYQVSDIFVEPDDLHFVNNAAMQQMWHDIRRTVIVGLDAAHTILTRRLGKEVTPETINHYLEVLNHALPGAAVVQEHMVETHPAIVADSYVKVFTGDDELADEIDDKFLIDINKPPEQAAQLKAAIGKRIYQVLRMPTIIAMTCDGGTMSRWAAMQISMSMINAYRLMAGEAAVGEFAFAAKHAELIEMGTLMPWRRIRSPNEPGGIPLGYLADMCQAERIKPEDPAWCALETIAMAAVLYDQFWFGSYMSGGVGFTQYATATYTDNILDDYCYYGMDLVLKKYGGFAKVKPSWDVIRELATELTMYGLECYEKFPALMETHFGGSQRAAVVAAGAGVTVSIATGVAQAGLNAWYLSQLLHRESAGRLGFYGYDCQDQCGSANSFSWRSDEGLPFELRGVNYPNYAMNVGHQSAYAGIIKAAHVARGDAWCVSPLIKVAFADKHLKFDFTRPRLCFAKGALREFAGLLDPIIP
>Nezhaarchaeota-ZMQR-bin_18@Ga0263256_12_108
MVA-EKMFMEALRRKFKPEEYTKFYIYGQKQSKRKTEFVEWSQKIAKERGIPMYNPSLHLG-GVGQRVLMPYQVSDIFVEPDDLHFVNNAAMQQMWHDIRRTVIVGLDAAHTILTRRLGKEVTPETINHYLEVLNHALPGAAVVQEHMVETHPALVADSYVKVFTGDDELADEIDDRFLIDINKPPEQAAQLKAAIGKRIYQVLRMPTIIAMTCDGGTMARWAAMQISMSMINAYRLMAGEAAVGEFAFAAKHAELIEMGTLMPWRRVRSPNEPGGIPLGYLADMCQADRVKPDDPAWCALETIAMAAVLYDQFWFGSYMSGGVGFTQYATATYTDNILDDYCYYGMDLVLKKYGGFAKVKPSWDVIRELATELTMYGLECYEKFPALMETHFGGSQRAAVVAAGAGVTVSLATGNAQAGLNAWYLSQLLHRESAGRLGFYGYDCQDQCGSANSFSWRSDEGLPFELRGVNYPNYAMNVGHQSAYAGIIKAAHVARGDAWCVSPLIKVAFADKHLKFDFTRPRLCFAKGALREFAGLLDPIIP
>NM3-archaeon@RXIG01000011.1_62
MVDSRKLYIDSMKKKFQPEDKTQFYNYGTKQSKSKSKFVESSKKISAERGIPGYNPDV--GLAQGQRLLMPYQLSDYIVDMDDIHFMNNAAMQQLWDDIRRTVIVGMDMAHNILEKRLGKEVTPETINHYMELINHTMPGGAVIQEHMCEVNPELATDCYVKIFTGDDELADQLDNRFLIDINKPEDQAQQIKENIGKSTYQVVRVPTLVGRVCDGGTISRWSGMQIGMTMMGAYNMAAGEAATADFSYAAKHASVINMGSFMPARRARANNEPGGIPFGVMADCVQSSRLYPDDPGRHTLEAIAAGAVVYDQIYLGSYMSGGVGFTQYASATYTDNILEDFIYYGIDYIKDKYGDFCAAPTTKDEIEKISTDIGVYCLETYEKYPTVMESHFGGSQRAACISAASGCATAMATGSAQAGSNAWYHSMILHKEEMGRLGFYGYDLQDMCGSSNTFSFRSDEGLPFEMRGPNYPNYAMNVGHMSAYTGIATAPHAARGDAWTLSPIIKVAFADKHLNFDFGHVTDCYGKGCMKEFAGERDAIIP
>tdp10@scaffold_209_60
MSK-EKLFIKALRKKFKPEEYTTFYTLGGAQDSRKREFKEIADKIAKERGIPFYNPSFGAGMGLGQRVIMPYLISDVYGMPEDIHFINNAAMHQVWDDIRRTVIVGLDAAHTILTKRLGKEITPETINHYLEILNHALPGGAVVQEHMVEIHPALVSDCYVKVFTGDDELADRIDERFLININKPSDQAEKLKKAIGPRTYQVLRMPTIVGHLCDGGTMARWAAMQISMSMISAYKLMAGEAAVGEFAFAAKHAELVEMATLTPWRRARGPNEPGGIPFGFLADMVQTNREKPDDPVICSLETLAAGSVIYDQYWFGSYMSGGVGFTQYASAVYTDNILDDYAYATADYVKKKYGGFSKAKPSMEVIKDIATFATDYGLSQYENFPTVMETHFGGSQRASVLAAASGIGGSVATGVAQVGMGAWYLSMLLHKESLGRLGFYGYDAQDQAGPCNLWSWRSDEGLPVELRGVNYPNYAMNVGHAGEYAGIVAAAHMARGDSWCVNPLIKVAFADPSLKFDWLHPRRCFAKGVLREYAGIRDVILP
>TDP8@scaffold_4771_1
MSK-EKLFIKALRKKFKPEEYTTFYTLGGAQDSRKREFKEIADKIAKERGIPFYNPSFGAGMGLGQRVIMPYLISDVYGMPEDIHFINNAAMHQVWDDIRRTVIVGLDAAHTILTKRLGKEITPETINHYLEILNHALPGGAVVQEHMVEIHPALVSDCYVKVFTGDDELADRIDERFLININKPSDQAEKLKKAIGPRTYQVLRMPTIVGHLCDGGTMARWAAMQISMSMISAYKLMAGEAAVGEFAFAAKHAELVEMATLTPWRRARGPNEPGGIPFGFLADMVQTNREKPDDPVICSLETLAAGSVIYDQYWFGSYMSGGVGFTQYASAVYTDNILDDYAYATADYVKKKYGGFSKAKPSMEVIKDIATFATDYGLSQYENFPTVMETHFGGSQRASVLAAASGIGGSVATGVAQVGMGAWYLSMLLHKESLGRLGFYGYDAQDQAGPCNLWSWRSDEGLPVELRGVNYPNYAMNVGHAGEYAGIVAAAHMARGDSWCVNPLIKVAFADPSLKFDWLHPRRCFAKGVLREYAGIRDVILP
>Unclassified-Crenarchaetoa-JZ-2-bin_220@Ga0263250_108_10
MAE----YIKALRKKFKPEEYTTFYTLGGAQDPRKREFKEISDKIAKQRNIPMYNPTFGCGVGLGQRTYMPYLISETYGMPEDIHVVNNAAMHQLWDDIRRTVIVGLDAAHTILSKRLGKEVTPETINHYLEVLNHALPGGATIQEHMAEIHPALTEDCYCKVFTGDDELADRIDKRFLIDINKPKDQAEKLKKAIGKKTYQALRMPTIVGHLMDGGTMARWAAMQISMAMIPSYKLMAGEAAVGEFAFAAKHAELIEMGTLTPWRRARGPNEPGGLPFGYLADMIQYNRVHPEDPCKYALEALACGAVIYDQYWFGSYMSGGVGFTQYASCVYTDDILDDYVYWGLDYVKKKFGGLAKVKPSMDVIKDVATAITDYSLSSYEKYPANMETHFGGSQRAAVAAAASGIGGSLATGVAQAGMGCWYLSQLIHKEWMGRLGFYGYDAQDHAGPCNLWSWRSDEGLPIELRGVNYPNYAMNVGHTSAYTGIVAAAHAARGDAWCVNPLIKVAFADPSLKFDWTYPRECFAKGVLREYAGRRDVIVP
>Verstraetearchaeota-archaeon-Verst-YHS@RXIH01000001.1_37
MSE--RMFIEALRRKFKPEEYTKFYIYDGKQSKRKREFVEIAQKIAKERGIPFYNPDLHLGIPLGQRVLMPYRLSDIYCEGDDLHFINNAAMQQMWHDIRRTVIVGLDAAHMVLTKRLGKEVTPETINHYLEVLNHALPGAAVVQEHMVETHPGLVADSYVKVFTGDDELADEIDDRFLIDINKPKDHAEQLKAAIGKRLYQVCRMPTIVAMTCDGATMSRWAAMQISMSMINAYKLMAGEAAVAEFAFAAKHAELIEMGTLLPWRRARGPNEPGGIPLGYIADICQASRVKPEDPVWVALEVISMAAVLYDQFWFGSYMSGGVGFTQYATCTYTDNILDDFCYYGADYVKKKYGGFAKVKPSWDIIKDIATEVTLYGLEQYEKYPALMETHFGGSQRAAVVAAAAGVSVSLATGHSTAGINAWYLSQLLHKEEMGRLGFYGYDCQDQCGSANSFSWRSDEGLVFNLRGVNYPNYAMNVGHQSAYGGIVSAAHGARGDAWTTNPLIKVAFADKDLKFDFTHPRLCFGKGALREFAGERDLIIP
>Verstraetearchaeota-DRTY-6-bin_144@Ga0263254_139_3
MSE-KKMFLEALRRKFKPEEQTKFYIYEGKQSKRKREFVEAAQKIAKERTVPFYNPDLHLGIPLGQRVLMPYRLSDIYCEGDDLHFINNAAMQQMWHDIRRTVIVGLDAAHTVLQKRLGKEVTPETVNHYLEVLNHALPGAAVVQEHMVETHPGLVSDSYVKVFTGDDELADEIDDRFLIDINKPAEHAAQLKAAIGKRIYQVCRMPTLVAMTCDGGTMSRWAAMQISMSMINAYKLMAGEAAVGEFAFAAKHAEVIEMGTLMPWRRARGPNEPGGIPLGYLADICQASRVKPEDPVWVALESISMAAVLYDQFWFGSYMSGGVGFTQYATCTYTDNILDDFCYYGAEYVRKKYGGFAKVKPSWDVINDVATEVTLYGLEQYEKYPALMETHFGGSQRAAVVAAGAGVSVSLVTGHSTAGINGWYLSQLLHKEEMGRLGFYGYDCQDQCGSANSFSWRSDEGLPFNLRGVNYPNYALNVGHQSAYCGIVSAAHGGRGDAWTTNPLIKVAFADKDLKFDFTHPRLCFGKGALREFAGERDLIIP
>Verstraetearchaeota-GMQP-bin_44@Ga0263253_11_128
MSE--KMFIEALRRKFKPEEYTKFYIYDGKQSKRKREFVEIAQKIAKERGIPFYNPDLHLGIPLGQRVLMPYRLSDIYCEGDDLHFINNAAMQQMWHDIRRTVIVGLDAAHMVLTKRLGKEVTPETINHYLEVLNHALPGAAVVQEHMVETHPGLVSDSYVKVFTGDDELADEIDDRFLIDINKPPDHAAQLKAAIGKRLYQVCRMPTIVAMTCDGATMSRWAAMQISMSMINAYKLMAGEAAVGEFAFAAKHAELIEMGTLLPWRRARGPNEPGGIPLGYVADICQASRVKPDDPVWVALEAISMGAVLYDQFWFGSYMSGGVGFTQYATCTYTDNILDDFCYYGADYVKKKYGGFAKVKPSWDIIKDIATEVSIYGLEQYERYPALMETHFGGSQRAAVVAAAAGVSVALATGHATAGVNGWYLSQLLHKEEMGRLGFYGYDCQDQCGSANSFSWRSDEGLVFNLRGVNYPNYAMNVGHQSAYTGIVSAAHGGRGDAWTTNPLIKVAFADKDLKFDFTHPRLCFGKGALREFAGERDLIIP
>Verstraetearchaeota-JZ-2-bin_200@Ga0263249_103_55
MSE-KKMFLEALRRKFKPEEQTKFYIYDGKQSKRKREFVEAAQKIAKERTVPFYNPDLHLGIPLGQRVLMPYRLSDIYCEGDDLHFINNAAMQQMWHDIRRTVIVGLDAAHTVLQKRLGKEVTPETVNHYLEVLNHALPGAAVVQEHMVETHPGLVSDSYVKVFTGDDELADEIDDRFLIDINKPAEHAAQLKAAIGKRIYQVCRMPTLVAMTCDGGTMSRWAAMQISMSMINAYKLMAGEAAVGEFAFAAKHAEVIEMGTLMPWRRARGPNEPGGIPLGYMADICQASRVKPEDPVWVALEAISMAAVLYDQFWFGSYMSGGVGFTQYATCTYTDNILDDFCYYGAEYVKKKYGGFAKVKPSWDVINDVATEVTLYGLEQYERYPALMETHFGGSQRAAVVAAGAGVSVSLVTGHSTAGINGWYLSQLLHKEEMGRLGFYGYDCQDQCGSANSFSWRSDEGLPFNLRGVNYPNYALNVGHQSAYCGIVSAAHGGRGDAWTTNPLIKVAFADKDLKFDFTHPRLCFGKGALREFAGERDLIIP
>Verstraetearchaeota-JZ-3-bin_106@Ga0263252_104_29
MSE-KKMFLEALRRKFKPEEQTKFYIYDGKQSKRKREFVEAAQKIAKERTVPFYNPDLHLGIPLGQRVLMPYRLSDIYCEGDDLHFINNAAMQQMWHDIRRTVIVGLDAAHTVLQKRLGKEVTPETVNHYLEVLNHALPGAAVVQEHMVETHPGLVSDSYVKVFTGDDELADEIDDRFLIDINKPAEHAAQLKAAIGKRIYQVCRMPTLVAMTCDGGTMSRWAAMQISMSMINAYKLMAGEAAVGEFAFAAKHAEVIEMGTLMPWRRARGPNEPGGIPLGYMADICQASRVKPEDPVWVALEAISMAAVLYDQFWFGSYMSGGVGFTQYATCTYTDNILDDFCYYGAEYVKKKYGGFAKVKPSWDVINDVATEVTLYGLEQYERYPALMETHFGGSQRAAVVAAGAGVSVSLVTGHSTAGINGWYLSQLLHKEEMGRLGFYGYDCQDQCGSANSFSWRSDEGLPFNLRGVNYPNYALNVGHQSAYCGIVSAAHGGRGDAWTTNPLIKVAFADKDLKFDFTHPRLCFGKGALREFAGERDLIIP
>Verstraetearchaeota-JZ-3-bin_107@Ga0263255_106_32
MSE-KKMFLEALRRKFKPEEQTKFYIYDGKQSKRKREFVEAAQKIAKERTVPFYNPDLHLGIPLGQRVLMPYRLSDIYCEGDDLHFINNAAMQQMWHDIRRTVIVGLDAAHTVLQKRLGKEVTPETVNHYLEVLNHALPGAAVVQEHMVETHPGLVSDSYVKVFTGDDELADEIDDRFLIDINKPAEHAAQLKAAIGKRIYQVCRMPTLVAMTCDGGTMSRWAAMQISMSMINAYKLMAGEAAVGEFAFAAKHAEVIEMGTLMPWRRARGPNEPGGIPLGYMADICQASRVKPEDPVWVALEAISMAAVLYDQFWFGSYMSGGVGFTQYATCTYTDNILDDFCYYGAEYVRKKYGGFAKVKPSWDVINDVATEVTLYGLEQYERYPALMETHFGGSQRAAVVAAGAGVSVSLVTGHSTAGINGWYLSQLLHKEEMGRLGFYGYDCQDQCGSANSFSWRSDEGLPFNLRGVNYPNYALNVGHQSAYCGIVSAAHGGRGDAWTTNPLIKVAFADKDLKFDFTHPRLCFGKGALREFAGERDLIIP
>Z01_45-50.bin140@k127_13839525_3
MSE-EKLFYKALRRKFKPEEYTTYYTLGGAQDPRKREYKEIADNIAKERGISFYNPSFGCGAGLGQRVIMPYLISKTYGMPEDIHFVNNAAMHQVWDDVRRTVIVGLDAAHTILTKRLGKEVTPETINHYLEVLNHTLPGGAVVQEHMVEIDPRLVSDCYVKILTGDDELADRIDKKYLIDINEPQDQAEKLKKAIGKRTYQSLHMPTIVGHLCDGATMSRWAAMQISMAMISAYRLMAGEAAVAEFAYAAKHAELIPMATLTPWRRARGPNEPGGLSFGFLADTVQTSRVKPDDPAICGLETLAVGSIIYDQYWFGSYMSGGVGFTQYASAVYTDNILDDYVYATTDYVKKKYGGFAKAKPSMEVIEDVATFSTDYSLSQYEQLPALMETHFGGSQRASVIAAASGVGAAIATGVAQIGMGAWNLSMLLHKESLGRLGFYGYDAQDQAGPANLWSWRSDEGLPVELRGVNYPNYAMNVGHSGEYAGIVAAAHVARGDAWCVNPIIKVAFADPSLKFDWVHPRQCLAKGVLREYAGLRDSIIP
>Z01_95-100.bin32@k127_6827534_32
MSE-EKLFYKALRRKFKPEEYTTYYTLGGAQDPRKREYKEIADNIAKERGISFYNPSFGCGAGLGQRVIMPYLISKTYGMPEDIHFVNNAAMHQVWDDVRRTVIVGLDAAHTILTKRLGKEVTPETINHYLEVLNHTLPGGAVVQEHMVEIDPRLVSDCYVKILTGDDELADRIDKKYLIDINEPQDQAEKLKKAIGKRTYQSLHMPTIVGHLCDGATMSRWAAMQISMAMISAYRLMAGEAAVAEFAYAAKHAELVPMATLTPWRRARGPNEPGGLSFGFLADTVQTSRVKPDDPAICGLETLAVGSIIYDQYWFGSYMSGGVGFTQYASAVYTDNILDDYVYATTDYVKKKYGGFAKAKPSMEVIEDVATFSTDYSLSQYEQLPALMETHFGGSQRASVIAAASGVGAAIATGVAQIGMGAWNLSMLLHKESLGRLGFYGYDAQDQAGPANLWSWRSDEGLPVELRGVNYPNYAMNVGHSGEYAGIVAAAHVARGDAWCVNPIIKVAFADPSLKFDWVHPRQCLAKGVLREYAGLRDSIIP
>Z02_45-50.bin213@k127_2487961_36
MSE-EKLFYKALRRKFKPEEYTTYYTLGGAQDPRKREYKEIADNIAKERGISFYNPSFGCGAGLGQRVIMPYLISKTYGMPEDIHFVNNAAMHQVWDDVRRTVIVGLDAAHTILTKRLGKEVTPETINHYLEVLNHTLPGGAVVQEHMVEIDPRLVSDCYVKILTGDDELADRIDKKYLIDINEPQDQAEKLKKAIGKRTYQSLHMPTIVGHLCDGATMSRWAAMQISMAMISAYRLMAGEAAVAEFAYAAKHAELIPMATLTPWRRARGPNEPGGLSFGFLADTVQTSRVKPDDPAICGLETLAVGSIIYDQYWFGSYMSGGVGFTQYASAVYTDNILDDYVYATTDYVKKKYGGFAKAKPSMEVIEDVATFSTDYSLSQYEQLPALMETHFGGSQRASVIAAASGVGAAIATGVAQIGMGAWNLSMLLHKESLGRLGFYGYDAQDQAGPANLWSWRSDEGLPVELRGVNYPNYAMNVGHSGEYAGIVAAAHVARGDAWCVNPIIKVAFADPSLKFDWVHPRQCLAKGVLREYAGLRDSIIP
>Z02_45-50.bin216@k127_7304382_15
MSE-EKQFYRALRRKFKPEEYTTYYTLGGAQDPRKKEYKEIADKIAEERGIPFYNPSFGCGAGLGQRVIMPYLVSETYAMPEDIHFINNAAMHQCWDDIRRTIIVGLDAAHTILTKRLGREVTPETINHYLEVLNHALPGGAVIQEHMVEINPNLVSDCYVKIFTGDDELVDRLDKRFLININEPPNQSEKLKKAIGKRIYQVLRMPTIVGHLCDGGTMSRWAAMQISMSMISSYRLMAGEAAVAEFAYAAKHAEVIPMATLTPWRRARGPNEPGGLPFGFLADMIQTDRIKPDDPAICGLETLAVGSIIYDQYWFGSYMSGGVGFTQYASAVYTDNILDDFVYATMDHVQKKYGGFARVKPSMEVIEDIATYATDYGLSQYELFPTLMETHFGGSQRASVLAAASGLGGAIATGVAQAGMGAWYLSMLLHKESLGRLGFYGYDAQDQSGPCNLWSWRSDEGLPIELRGPNYPNYAMNVGHIGEYTGIVASAHVARGDAWCANPLIKVAFADPSLKFDWIHPRQCLAKGVLKEYAGLRDSILP
