# Supplementary material for: Expanding the phylogenetic distribution of cytochrome b-containing methanogenic archaea sheds light on the evolution of methanogenesis
Source: ISME J. 2022 Jul 9;16(10):2373–87. doi: 10.1038/s41396-022-01281-0 (PMC9478090; doi:10.1038/s41396-022-01281-0)
Supplement: Supplementary file 10 — Dataset 1 [file 41396_2022_1281_MOESM10_ESM.zip › Supplementary dataset Sequences for trees/mcrb.fa.aln.fa]

>ANME-2-cluster-archaeon-8MPa@JAAXOD010000116.1_9
---MADKIDLYSDRGAKLKGDVDLGAISPLRNKAIKKIIHTKRTAAVDLAGIEKALAAGRFGGKGQVPKKAMNFDVVKNADGIVAKVADLIKVDGDDTNVKSLNGGKQMLVQVPSARIEAGAEYVSSLTCASMGTIQAMIDTFDLNMFNVPEVKAAIMGQYPQTMDLAGGNVKSILEIPQKDEGLGHSLRNIMANHLAAVTKKNAMNTAALSGIYEQAGVFEMGNALGMFERNQLLGLAYQNLNADNLVYGTTKANGATGTIGTVVHSIVERGIEDGVIAPDKKMGSGYQMYKANDVSMWNAYCAAGTLAANLVNCGAGRSPQHTSSTLLYFNDIIEKETGLPGCDWGKVQGTAVGFSFFSHSIYGGGGPGVFNGNHVVTRHSRGFAIPCVAASVSLDAGVQMFTPEMTSGLVGETFGSVDEFREPIKAVAGAV-------
>ANME-2-cluster-archaeon-HMMV-459B1@QBUV01000121.1_5
---MADKIDLYDDRGKLLKSDVDLQGISPLKNSAILGMVNVKRTVAVNLAGIEKACKNASYGGQSNLPGCEVDIDPTARADKIAARVKELIQVEGDDTEVAVLGGGKFLRVAAPTRRIEAGAEYVAGMTCTAAALTEALREEYNLGMYDTPYVKNAIWGTYPQTMDMKGGNVLSVLGIPQNDEGLGFALRNIMANHLAMLSQRNAMNCCAISSILEHCGVFEMGQAIGLFERYQLLALAYQGLNANNMVYEMVKNNGKTGTIGTVVQETVERAIADKVISVDKTMPSGYKVYKANDVCMWNAYCAAGTMAATMVNCGALRGAQAVSSTLLYFNDMIEKETSLPGCDWGRVEGTAVGFSFFSHSIYGGGGPGVFNGNHVVTRHSTGMAIPCVAVAVALDAGTQMFSPESTSAIVLDTFQDVPIMMNPLKEVAAAV-------
>ANME-2-cluster-archaeon-HR1-@MZXQ01000116.1_19
---MADKIDLYSDRGAKLKSGVILEDISPLRNKAIKQIIHTKRSAAVDLAGIEKALASGKYGGKGQIQGRKLELDVVKNADSIKAKMEDLVRVDGDDTNIDSLNGGKQLFVQVPSARMEAGAEFVASLTCSAMSCVQAMIDTFDLSMFVVPEVKAAIMGQYPQTMDMAGGNVKSILEIPQKDEGMGHSLRNIMANHLAAVTKKNAMNTAALSSIYEQAGVFEMGNALGQFQRHQLLGLAYQGLNADNLVYDVTKANGATGTIGTVMHSIVERGLADKILVADKKFDSGYVCYKATDVAKWNAYNAAGTLASNLVNCGAGRSPQHVSSTLLYYNDLVEKETGLPGCDYGKVQGTAVGFSFFSHSIYGGGGPGVFNGNHVVTRHSRGFAIPCVAAAVSLDAGVQMFTPEMTSALVGETFGSYETFRAPLKAVAGAV-------
>ANME-2-cluster-archaeon-WYZ-LMO14@PIXW01000224.1_9
---MADKIDLYDDRGKLLKSDVDLQAVSPLKNSAILNMVNVKRTVAVNLAGIEKACKNAGYAGQMHIPGREVDIDPTAKADKIAAKVKELVQVEGDDTDVTVLGGGKFLRVQVPTRRIEAGAEYVAGMTCAAAAVVEALREEYNLGLYDTPYVKSAVWGTYPQTMDMKGGNVLSVLSIPQNDEGLGFALRNIMANHLAMLSQRNAMNCAAISSILENCGVFEMGQALGLFERYQLLAMAYQGLNANNMVYDMVKNNGKTGTIGTVVQETVERALDDGIIAVDKTMPSGYKVYKTNDVCLWNAYCAAGTMAATMVNCGALRGAQAVSSTLLYFNDMIEKETSLPGCDFGRVEGTAVGFSFFSHSIYGGGGPGVFNGNHVVTRHSTGMAIPCVAAAVALDAGTQMFSPESTSALVLDTYKDVPIMMQPLKEVAAAV-------
>Archaeoglobi-archaeon-JdFR-42@MTND01000015.1_12
-----MELDFYDEKGKLIAEGIPLNSLDFRSNKNLRKMVSFRRTVFIDLHALENTLKNGLVGGNEKVLGVELEHPIVENKEEIIHKLQEYLATD--ITAIEDL-----LVIKVPMDDIEIACDVSSPILKTSVALTQSIAEIFDLNIFDGDLVKTALLGRYPQNVAPNG-LLKSFLKVPTKVEGLSSSYRSMSVNDIVALSGKKVFDSVAMAWLLEFAAANETGYSVGWYKRLYLLGFAYQGLNANNLTYELVKEC-KKGTLYDVVDAVVQKACEDKIIENLD----G--IYYPSDMPLWNAYAASGQLAATIIECGAIRSAQSVGSIISTYNDLLQILTGLPSVEFGRAMGSAIFMNWLSHSIYGGGGAGVFSGEHVSVKGSRGFLIPCICAAMCFDVGTQLFVPDTTSKNMYKIREALPELHDIHKRIIYSCRGDGDE-
>Archaeoglobi-archaeon-JdFR-42@MTND01000019.1_19
MIKLQVVIEKYTKEKR------------PIKSSEIAKEINTVRNLMIDLNKL--GLIIGIAGPKGYIPTEGA-FKSIFASEDIQKKIPVYI---NGELKSGLI-----------------------------------VYDVFFMNLSDVGIIKAGQFGPTPVRKIMISG-----------VEGVDLKEQNIFFELLIATIPNTPVRWYSETKILQISVDTEIKEAIQIYEK--LLGVVW--------LKTIINEMDEKKTLEDVVLEKII------IIDADESIVEAYRM-AENDVE------------------------------------------SLLVVDNYRPMG-------------------------VITRER--------------------------------------ILREVL---------LGERY
>Archaeoglobi-archaeon-rG16@RSFX01000002.1_232
-MEKEYEVSIYNDEGKKVAEDIPVRAFHPLRNPYMKEIAWLKRTAIINLRKIEMMLSEGRAGQDEQMPWYGFDVDLVGNAGYIVDELKKMLQIEEDDTEVKPIENGQILIVKVPKGRLIYGADYSATFTSTAVALGQIIAKLANLTPLEEGLLKNVLWGRYPQSITPQKGPVSLMIKYPSALEGLGTGLKSTIINHLVALVDKRTLWGAALTTILEQLSQAEMGNNMGWYENYNLLGSVYQGFNANNMVLDLVKEN-RNGTVYSVLVSTLERAIEDKVIEVRGVQPSGYKLYSPKDFLLWNAYALAGMMAAVIVNVGASRALQSAGAVLSFFSDVLAFEAGLPDGDCGRVMGTALGYTFYTHGVFGGAGPGMFSLDHVLTRHSSGFFNPCIVAAACLDAGTQTFTPEISSGTYFILRKHLPEFDKPIDKAAEAAEKIKNEV
>Archaeoglobi-archaeon-rG16@RSFX01000021.1_16
-----MELDFYDEKGKLIAEGIPLNSLDFRSNKNLRKMVSFRRTVFIDLHALENTLKNGLVGGNEKVLGVELEHPIVENKEEIIHKLQEYLATD--ITAIEDL-----LVIKVPMDDIEIACDVSSPILKTSVALTQSIAEIFDLNIFDGDLVKTALLGRYPQNVAPNG-LLKSFLKVPTKVEGLSSSYRSMSVNDIVALSGKKVFDSVAMAWLLEFAAANETGYSVGWYKRLYLLGFAYQGLNANNLTYELVKEC-KKGTLYDVVDAVVQKACEDKIIENLD----G--IYYPSDMPLWNAYAASGQLAATIIECGAIRSAQSVGSIISTYNDLLQILTGLPSVEFGRAMGSAIFMNWLSHSIYGGGGAGVFSGEHVSVKGSRGFLIPCICAAMCFDVGTQLFVPDTTSKNMYKIREALPELHDIHKRIIYSCRGDGDE-
>Archaeoglobi-archaeon-WYZ-LMO1@QNUY01000085.1_6
-MKYKDKIDLYDDKGKLLESEVPLEAISPLFNPAIESIIKVQRSVAVNLQGIQKALETGAVGGEKIIPGKSLKLDIVGNAGAIADKIXSIIQVKDDDTEXQIXDEGRSLLVKVPTIRVLKAVEYTAPITATAAAVTEAIIELFKVDMFDAPMVKAAVWGRYPQSVDLMGANVQSLLSVPQQNEGLGYALRNVPVSYISTITKKNAMNAASLASIFEQTAMIEMGDAIGSFERLHLLGLAYQGLNANNLVYELVKENGKSGSVGTVVASLVERAVEDKVIKPNGKGKSGYVTYTTNDIALWNAYAAAGFLAATMVNCGAQRAMQSISGVTIYYNDLLERQTGLPSVDFGRALGLGVEFSFFSHSIYGGGSPVVFHGNHIVTRHSKGFVAPAIAAAIALDAGTVYYSPDRIAGIIGRVFSTIPALREPIVHVAKGAAEVKKTV
>Archaeoglobi-archaeon-WYZ-LMO2@QNUZ01000002.1_23
-MKYKDKIDLYDDKGKLLESEVPLEAISPLFNPAIESIIKVQRSVAVNLQGIQKALETGAVGGEKIIPGKSLKLDIVGNAGAIADKIRSIIQVKDDDTEVQILDEGRSLLVKVPTIRVLKAVEYTAPITATAAAVTEAIIELFKVDMFDAPMVKAAVWGRYPQSVDLMGANVQSLLSVPQQNEGLGYALRNVPVSYISTITKKNAMNAASLASIFEQTAMIEMGDAIGSFERLHLLGLAYQGLNANNLVYELVKENGKSGSVGTVVASLVERAVEDKVIKPNGKGKSGYVTYTTDDIALWNAYAAAGFLAATMVNCGAQRAMQSISGVTIYYNDLLERQTGLPSVDFGRALGLGVEFSFFSHSIYGGGSPVVFHGNHIVTRHSKGFVAPAIAAAIALDAGTVYYSPDRIAGIIGRVFSTIPALREPIVHVAKGAAEVKKTV
>Archaeoglobi-archaeon-WYZ-LMO3@QNVA01000056.1_5
-MKYKDKIDLYDDKGKLLESEVPLEAISPLFNPAIESIIKVQRSVAVNLQGIQKALETGAVGGEKIIPGKSLKLDIVGNAGAIADKIXSIIQVKDDDTEXQIXDEGRSLLVKVPTIRVLKAVEYTAPITATAAAVTEAIIELFKVDMFDAPMVKAAVWGRYPQSVDLMGANVQSLLSVPQQNEGLGYALRNVPVSYISTITKKNAMNAASLASIFEQTAMIEMGDAIGSFERLHLLGLAYQGLNANNLVYELVKENGKSGSVGTVVASLVERAVEDKVIKPNGKGKSGYVTYTTDDIALWNAYAAAGFLAATMVNCGAQRAMQSISGVTIYYNDLLERQTGLPSVDFGRALGLGVEFSFFSHSIYGGGSPVVFHGNHIVTRHSKGFVAPAIAAAIALDAGTVYYSPDRIAGIIGRVFSTIPALREPIVHVAKGAAEVKKTV
>Bathyarchaeota-archaeon-BA1@LIHJ01000018.1_8
-MGYKDAVDLYDDHSNCLAKDVPIQALSPLYNPYMGEVLDFKRTAFVDLANLEKCMKLGRGGRDEQMPWYSRDLPIVERSEEIAKKMKEKMARYGKEELVRLILGGKFIVVKIPERMMKISASRDPALTWTMVALCQAVAETFNLDPETDNMLNAAVWGRYPQSPELPPGPVFGFLKQSNTVDGLGCGFRGTTINHIVALTNKRTLDAVALTTILEQGAQWETGNALGWFERYHLLGAAYQGFNANNLVLDLVKEN-KEGTIGDVAISTVRRAVEDGIINVKRTFPSGYKHYATGDFPLWNAYGCAGALAAVIVNCGASRAGQSASSVLAYFGDQLIFETGLPDPDAGRLQGAGQGFAFYTHSIYGGAGPGAYTLDHVVVRHTSGFLTPCISAAMCLDSGTQLFSPEMTSSAFFGLRDEIPLLEEPLKKVAGSAEEVGRKL
>Bathyarchaeota-archaeon-BA2@LIHK01000056.1_149
SLKYKDTLDLYDDHSNCIAKEVPLQALSPLYNPYMREVLNFKRTAFIDLAKLEQYVKSGRAGQDEQMPWYGRDLPMVERSEEIAERIKEKIAKFGEEELVKPVAGGKLIIVKIPRRMMEVSASRDPPLTWTMVALCQAISETFNLNPETDNMVRGAIFGRYPQSPELPPGPVFGLLRQSNIVDGLGSGFRGIMVNHIVALVNKRTMDGVALATILEQGAQWEMGNVLGWFERYNLLASAYQGFNANNLVLDLVLEN-REGTIGDVARSTVKRAVEDGVIKVKKTFPSGYKVYSTSDYPLWNAYGCAGVLAAVIVNVGASRAAQSVSTVTGYFGDHLIFETGLPDPDTGRIEGTGIGYAFYTHSIYGGAGPGAYTLDHVVVRSTSGFLTPCVVAGMCLDSGTQLFSPEMTSSALFKIRDHMPLLNEPLKKVAEAAEKVKGEL
>Candidatus-Argoarchaeum-ethanivorans--Eth-Arch1@RPGO01000005.1_43
MAYLTEKIDLYNDRGQVIESGIPLEAITPVQNPAVREIADFKRSIAVNLAGAQKALSTGHYAGKPAVRTRTWDVPLVDNADKLAAKLKDKLQVDDDGTVVNIMKKGAMFYVKPSQKLCTSGIEYTGALTATAQAMTDLVMEEFDLDFHAAPLVHTSFYGRYPSTYEFMGGNVISLLAASCANEGPGFSLRNLMVNHIVAITQRRTMESMALSSTLEAISHLEMGDAIGRWRRWQSLVYAYQGLNANNIVYDLVKECG-SGTTGDVVGALVGRALEDKVIKVLKTLPSGFKFYTALDPSLWNAYACAGTSAAVIVNQGAARAAQGAGSTILYFNDMLDHETGLPSAGYGDAVGNGIALSFFSHSIYGGGSPGVFHGNHIVTRHSKGFLIPALTAAVALDAGTAVYGPEATSGLVGDIFGGIDLIREPMESVAKSAAGIKDKF
>Candidatus-Ethanoperedens-thermophilum@WNEG01000080.1_15
MAYLTEKIDLYNDRGQVLESGIPLEAITPVQNPAVKEIADFKRSIAVNLAGAQKALSTGHYAGKPAVRTRTWDVPLVENADTLAAKLKEKLQVDDDGTEINIMKKGAMFYVKPSQKLCNAGIEYTAALTTTAQAMTDLVMEEFSLDFHAAPLVHTAFYGRYPSTYEFMGGNVISLLAASCANEGPGFALRNLMVNHIVAITHSRTMQAMALSSTLEAIAHLEMGDTIGRWRRWQSLVYAYQGLNANNLVYDLVKECG-SGTTGDVVGATINRALEDKVIKELKTLPSGFKFYTALDPSLWNAYVCAGTSAAVIVNQGAARAAQGVASTVLYFNDMVEHETGLPSAGYGDGVANGISMSFFSHSIYGGGSPGVFHGNHIVTRHSKGFLIPCVTAAVALDAGTAVYGPEATSGLVGDIFGEIKLLREPIESIAKGAAEIKNKF
>Candidatus-Helarchaeota-archaeon-CR_Bin_097@JABXJT010000011.1_69
-MKKNDVIDVYNDENECIAKNIPLKAFSPLYNPYIAKIIRIKRTAFVSLEQLSQNYHQGRYGKDEQLGQYVRKWNIIKAAPEIAERMKEIISVNSSNADVQMLPDGKMLVVTLPERRIDLAASSAPLFTITGVALAQAITEIFDVDIEEDALIKTGIFGRFPQTREFGSNPIFAFMRPPQMEEGIGTLFRSMMINHVVALSKYRTLDSVALASILEQAGQYEMGNSLGWFERYHLLGMVYQGFNANNLVLDLIKEN-AEGTVGDVVFGLVKRALKDGLLYLKSVQPSGYRMYSTKDYPLWNAYSVAGALAAVCVNIGASRAAQGVSAALSLFSDLLSFASGLPDPDAGRLMGTALGFSFYTHSIYGGAGPGAFTMDHVITRHTSGFMTPCVAAAMCLDAGTQIFAPKMTSGNYLKLRKVIPLFSEPHRKAAEAALSIKDKV
>Candidatus-Helarchaeota-archaeon-CR_Bin_097@JABXJT010000015.1_33
-MKFEDKIDIYNDLGKCLAEDLPIETLSPLNNPYMNRVLTLKSTAFVNLKKIERMLRQGKVGQDENMPWHARDWNIVANAANIAEKLDKLIQVSKDGTFAQVLPGNDIIMVKIPFQRMIASSGRDPPLSITAVAMGQALSEIFDVTPNTDNILKNVLLGRYPQTMAFQPGPIFSLLQPTTVQEGLGTGFKTITINHIVALAEKRTFDAVVLASIVDQAAQFEMGNALGWFERYHLLGLAYQGLNGDRLVLDLIEQN-KEGTVGDVVSSLIRIGLEDKVLKQGRKVFSGYRMYTAKDYPRWNAYMCAGLLAASIVNVGASRAAQSVASVFSGFSDLCMFESGLPDPDCGRIMGIGLGLTKFAHDEGGAGGIGAFTLNNNLIRHSSGFVSPCLAAAMCLDSGTQLFRPEVTSGVFFRLKQVDDLFSNPLEKIVTAAEEIKSSI
>Candidatus-Helarchaeota-archaeon-CR_Bin_143@JABXJV010000086.1_5
-MKFEDKIDIYDDEGNCLAEDLPIESLSPMHNSYMIKVLNIKSTAYIDLKKLEAIIHSGQVGQNEQMPWYSRDWEIYDNAEVIAEKIKDKVQVLDDEGIIDFLPGKDVIVVTVPNKRIIASSSRNCAYTITGVALMQAMSEIFNVTPQTDGLIKNAVFGRYPQSVNFPPNALTCLLRPPQTEEGMGYGFKTINLTDLVALSNKRTFDAIALTAILEQAAQFEMGNAIGWFERYHLLGLAYQGFNGDNLLLDLIKEN-KEGRVGDVVKSLMQFAFEDKIISWRGKFFSDYRLIKSSDYAKWNAYMVTALLAACIVNVGASRAAQCVSSALIGFSDLLNYESF--DPDCGRVIGSALGLNMYTHSEIGTGDICTLKMDNENLRH-SGFITPCLSAALCLDSGTQLKKPDVSSSMYFRLKEQISLFDNPLKKLAEAAKGVK---
>Candidatus-Helarchaeota-archaeon-CR_Bin_143@JABXJV010000401.1_16
-MKYKDKVDIYDGRDNCLASDIPLEALSPLHNKYIQKVLDVKRTAIINLGKLQNIMRKGTVGQDEKT-MTTLDIPIVQDAPEIAERVKKLIQVPPDDTEVLLCGNNEIMLVKMPKSRMDLAAARDVVYTYPGQALAQVLSEMYDINPDSNALIKTALYGRYPQTVQFAPGVVGGFLKPPQLQEGVGLGYRLTTINNIVALTNKITLDAVALTSILEQGCQIETGNAAGWYERYCLLGMAYQGFNANNIVMDFVKEN-KSGTVGDVIGSLMERSINDGVIRQKGILFSGYKLYATSDPSLWNAYNCAGLLAACIINVGASRAGQCVSAVLGAYPDLVAFESGLPDPDFGRIMGTGLGFCFYTHSIYGGAGPGAFSLEHVLVRHTSGFFTPCVSAAMCLDAGTQVFSPEVTSGSMFKIKEVTDIFLNPLKKIAIAAEEIKHNI
>Candidatus-Helarchaeota-archaeon-CR_Bin_291@JABXJU010000003.1_6
-MRFKDKIDLYSDTGECIAEDIPLEAISPLVNPFIRKFLTVKSTAFIDLKKLETMARAGRAGQDEQMPWHGRDWPILKNAKQIAGYVADILKTHPDDTQVRLFEGDQKLMIKMSNHRMDCASGRAPVYTLSGLAVGQAISEFFDITPETDAFLKNLLYGRYPQTVTFQPGPVSGFLNPPQQQEGIGTGYKTIVINHLVALANKRTLDAVALATILEQGAQFEMGNALGWYERYNLLGMAYQGFNANNLVLDLIAEN-KSGTVGDVIRSLMRKALENGVIRPKSVQPSGYQLYTSDDISLWNAFTCAGLLAASIINVGASRAAQCVSAVLGAFGDLLCFESGLPDPDCGRVMGTGLGFCFYTHSIYGGAGPGAFPMDHVLIKHTSGFFTPCVAAAMCLDAGTQIFSPQMTSSGYFKIREEFPIFQDPIKKVAEAALEIKNKI
>Candidatus-Helarchaeota-archaeon-CR_Bin_291@JABXJU010000075.1_9
-MKYEDKIDIYDDLGKCLAEDLPIETLSPLNNPYIIRVLNFKSTAFVNLRKIEQMVQQGSFGQDESMPWHARDWKIVENASAIAERLDKVISVSKNSSYARLLPGNDVLMIKIPMRRMLAASGRDPPFSITAVALGQVLSDIFNITPNTDNIIKNVLVGRYPQTMAFQPSPIFSLLRPSTLQEGLGTGYKTVTINHIVALAEKRTFDAVILTSLLEQASQFEMGNALGWFERYNLLAFAYQGLNGDRLVLDLIEKN-KEGTVGDVVSNLIRIGLEDQVIKQGRKLFSGYRTYTANDYPLWNAYTCAGLLAACIVNVGASRAAQSVASVFSGFSDLCMFESGLPDPDCGRVMGVGLGLTKFSHDEGGAGGIGAFTLDNNLIRHGSGFISPCLAAAMCLDSGTQLFRPEVTSGVFFRLKEVLDLFKDPLKKIVAAAEEVKAKL
>Candidatus-Helarchaeota-ASGARD-archaeon-Hel_GB_A@SUPS01000008.1_17
-MKYQDYVDIYSDKGKVLGENIPIEALSPLYNPYINKLLQVKSTVFIDLAKLQRMLAKGQVGQDEKT-MHQLDLDLLGNAHAIADALEKKLHVYEDDTLVKLFNDDQCLMVRVPTLRLAIATGRDVIFTNVGLLMAQIISDMFNITPDNNGLIKTALFGRYPQMKSFNPGPLFGFLKLPQELEGMGRGYQGVTINHLVALANKRTLDAVALATIFEQGAQFEMGNAAGWYERYNLLGMAYQGLNANNLVVDFVKEN-REGTVGSVIRSLMQRALEDGVIRQKGILFSGYKLYSTDDPSLWNAYACAGLLAAVIVNIGASRAAQGISAVLATFGDLLIFESGLPDPDFGRIMGTGLGFAFYTHSIYGGAGPGAFQMDHVLIRHTSGFFTPCVAAGMCLDSGTQIFNPQATSSIFFKIRDVLPIFQNPLKQIAESAEQIKDKF
>Candidatus-Helarchaeota-ASGARD-archaeon-Hel_GB_A@SUPS01000022.1_16
IEKMKDMVDIYTDEGD-VYKNIPVQAFSPLYNPYITKIIRIKRTAFVSLEQLQQNYQRGRYGKDEQMEQYIRKWNILKAAPEIAARMQEIIALNDGAAEVKLLMDGKLLMVTLPDRRIDLAASSAPLFTITGVALAQAITEIFDVHIEKDTLIKTGIFGRFPQTREFGSNPIFAFMRPPQMEEGIGSLFRSMMINHVVALAKYRTFDAVALATILEQAGQFEMGNALGWFERYHLLGMVYQGFNANNLVMDLIQEN-AEGTVGDVVHSVIKRAIKDGLLYLKSVQPSGYRMYSTRDYPLWNAYSVAGALAAAIVNIGASRACQGVSAALSIYSDLLSIASGLPDPDAGRLMGTALGFSFYTHSIYGGAGPGAFTMDHVITRHTSGFLTPCVAAAMCLDAGTQIFAPKVTSGNYLKLRKELPLFAEPHRKAAEAALSIKDKF
>Candidatus-Helarchaeota-ASGARD-archaeon-Hel_GB_B@SUPR01000026.1_29
-MKYSDKIDVFDDMGNNIAEDLPIESLSPLINPFILDILNFKRTAFVNLKKLEFMLQSGQIGQDEQISCYTRPWEIIENAEALIDLIKKKIQVSNDDSNVVLLPGNEVLMVQLPKERIRAAAGRDSAFSIAGEATLQAISEVHNITPLSDNILKSIIFGRYPQTRTFPPRPLFTLLHPFHTQEGLGNGFRGITINHIVALTQKRTFDAVILSTILEQASQFEMGNTIGWFERYNLLGMAYQSFNADRVLLDLIDEN-KNGTVGDVVTSLVRIGIEDDIIKPKKKLFSGYKIYSVKDYDMWNAYTCAGLLAAVLVNCGASRSAQSISSAITSFCDLLMFESGLPDPDCGRVMGTGLGLSHFNHDIFSIGGTGLLSLDNVLIRNNSGFVAPCLAAAMSLDSGTQLYRPEVTSEIFFKIREADPIFKGPLNKVVESALEIKHKI
>Candidatus-Methanofastidiosum-methylthiophilus-ADurb1013_Bin02101@LNJB01000002.1_55
MPKYSDKIDLYSDKGKLIESGVPLEALSPLKNEAIQGIVSVVRTIAVDLKGTQSALATGALGGKGVIMGREMKLDVVGKAPEIKKRVEEILKIDKDDTLVTLLGNNERMLVQVPTKRM--FCEYTVGMTATAAAVTQAIIDVFDVSIFDANVVKAAIWGAYPQTLDLKGAKIQAMLEVPQKNEGLGYSLRNIMVNHIVATTKKNAMNAAALASILEQTAMFEMGDAVGPFERLHLLGLAYQGMNANNVTYELVKANGKKGTIGSVIESLVGKAIEDKVIAVDKTLPSGYKVYKAKDIPLWNAYAASGMLAAVMVNCGAMRAGQGLPSTILYFNDLVEHETGLPGVDFGRAQGTTVGMSFFSHSIYGGGGPGIFNGNHIVTRHSKGFVIPCIAAAMALDAGTQMFSPEATSGLIKEVFSTVPEFAEPMKYVNQAAVKAKGGI
>Candidatus-Methanofastidiosum-methylthiophilus-ADurb1113_Bin01801@LNJD01000003.1_58
MPKYSDKIDLYSDKGKLIESGVPLEALSPLKNEAIQGIVSVVRTIAVDLKGTQSALATGALGGKGVIMGREMKLDVVGKAPEIKKRVEEILKIDKDDTLVTLLGNNERMLVQVPTKRM--FCEYTVGMTATAAAVTQAIIDVFDVSIFDANVVKAAIWGAYPQTLDLKGAKIQAMLEVPQKNEGLGYSLRNIMVNHIVATTKKNAMNAAALASILEQTAMFEMGDAVGPFERLHLLGLAYQGMNANNVTYELVKANGKKGTIGSVIESLVGKAIEDKVIAVDKTLPSGYKVYKAKDIPLWNAYAASGMLAAVMVNCGAMRAGQGLPSTILYFNDLVEHETGLPGVDFGRAQGTTVGMSFFSHSIYGGGGPGIFNGNHIVTRHSKGFVIPCIAAAMALDAGTQMFSPEATSGLIKEVFSTVPEFAEPMKYVNQAAVKAKGGI
>Candidatus-Methanofastidiosum-methylthiophilus-ADurb1213_Bin02801@LNJE01000007.1_22
MPKYSDKIDLYSDKGKLIESGVPLEALSPLKNEAIQGIVSVVRTIAVDLKGTQSALATGALGGKGVIMGREMKLDVVGKAPEIKKRVEEILKIDKDDTLVTLLGNNERMLVQVPTKRM--FCEYTVGMTATAAAVTQAIIDVFDVSIFDANVVKAAIWGAYPQTLDLKGAKIQAMLEVPQKNEGLGYSLRNIMVNHIVATTKKNAMNAAALASILEQTAMFEMGDAVGPFERLHLLGLAYQGMNANNVTYELVKANGKKGTIGSVIESLVGKAIEDKVIAVDKTLPSGYKVYKAKDIPLWNAYAASGMLAAVMVNCGAMRAGQGLPSTILYFNDLVEHETGLPGVDFGRAQGTTVGMSFFSHSIYGGGGPGIFNGNHIVTRHSKGFVIPCIAAAMALDAGTQMFSPEATSGLIKEVFSTVPEFAEPMKYVNQAAVKAKGGI
>Candidatus-Methanofastidiosum-methylthiophilus-B03fssc0709_Meth_Bin005@LNGE01000076.1_4
MPKYSDKIDLYSDRGKLVESGVPLEALSPLKNEAIQSIVSIVRTVAVDLKGTQSALATGTLGGKGIIMGREMKLDVVGKAPEIKKRVEEILKIDKDDTLVTLLGNNERMLVQVPTKRM--FCEYTVGMTATAAAVTQAIIDVFDVSIFDANVVKAAVWGAYPQTLDLKGAKIQAMLEVPQKNEGLGYSLRNIMVNHIVATTKKNAMNSAALASILEQTAMFEMGDAIGPFERMHLLGLAYQGMNANNITYELVKENGKKGTIGSVVESLVGKAIEDKIITVDKTLPSGYKVYKAKDIPLWNAYAASGMLAAVMVNCGAMRAGQAVPSTVLYFNDLVEHETGLPGVDFGRAQGTTVGMSFFSHSIYGGGGPGIFNGNHIVTRHSKGFVIPCIAAAMALDAGTQMFSPEATSGLIKEVFSTVPEFAEPMKYVNQAAVKVKGGI
>Candidatus-Methanofastidiosum-methylthiophilus-BMIXfssc0709_Meth_Bin006@LNJC01000051.1_7
MPKYSDKIDLYSDRGKLVESGVPLEALSPLKNEAIQSIVSIVRTVAVDLKGTQSALATGTLGGKGIIMGREMKLDVVGKAPEIKKRVEEILKIDKDDTLVTLLGNNERMLVQVPTKRM--FCEYTVGMTATAAAVTQAIIDVFDVSIFDANVVKAAVWGAYPQTLDLKGAKIQAMLEVPQKNEGLGYSLRNIMVNHIVATTKKNAMNSAALASILEQTAMFEMGDAIGPFERMHLLGLAYQGMNANNITYELVKENGKKGTIGSVVESLVGKAIEDKIITVDKTLPSGYKVYKAKDIPLWNAYAASGMLAAVMVNCGAMRAGQAVPSTVLYFNDLVEHETGLPGVDFGRAQGTTVGMSFFSHSIYGGGGPGIFNGNHIVTRHSKGFVIPCIAAAMALDAGTQMFSPEATSGLIKEVFSTVPEFAEPMKYVNQAAVKVKGGI
>Candidatus-Methanofastidiosum-methylthiophilus-U1lsi0528_Bin055@LNGC01000006.1_31
MPKYSDKIDLYSDRGKLIESGVPLEALSPLKNEAIQSIVSIVRTIAVDLKGTQSALATGALGGKGVIMGREMKLDVVGKAPEIKKRVEEILKVDKDDTLVTLLGNNERMLVQVPTKRM--FCEYTVGMTATASAVTQAIIDVFDVSIFDANVIKAAIWGSYPQTLDLKGAKIQAMLEVPQKNEGLGYSLRNIMVNHIVATTKKNAMNSAALASILEQTAMFEMGDAVGPFERLHLLGLAYQGMNANNITYELVKANGKKGTIGSVVESLVGKAIEDKVITVDKTLPSGYKVYKAKDIPLWNAYAASGMLASVMVNCGAMRAGQGIPSTVLYFNDLVEHETGLPGVDFGRAQGTTVGMSFFSHSIYGGGGPGIFNGNHIVTRHSKGFVIPCIAAAMALDAGTQMFSPEATSGLIKEVFSTVPEFAEPMKYVNQAAVKIKGGI
>Candidatus-Methanofastidiosum-methylthiophilus-U1lsi0528_Bin089@LNGD01000052.1_11
-----------------------------------------------------------------------------------------------------------------------------------------------------------------------------------------------------------------------------------------------------------------------------------------------------------------------------------------------------------------------------------------------KGFVIPCIAAAMALDAGTQMFSPEATSGLIKEVFSTVPEFAEPMKYVNQAAVKVKGGI
>Candidatus-Methanohalarchaeum-thermophilum-isolate-HMET1@MSDW01000001.1_826
---MDDTIDLYSDRGELLESDVPLKAISPTRNPAIKKTFSAKRTIGVDLAGIESDLNSGEVGGDGKIPGRELDVDVTGNAETISESIKELLQVKGDDTKVEVLEDGEDLLVTVPPERMEGGVEYTTGLTATASAVTESIVNVLDIGMFDANMVHAAVWGRYPQAVELSGSNLDPILDIPQRNEGLGYALRNVMVNDVVAATNKNAMQANALAMELEQGAMNEMGDAIGSFERMHLLGFAYGGLNADNLVYELVKENGQNGTVGDVVRSLVERAIEDGVIESKNTLSSGYTEYTTDDMAMWNAYAAAGLTAAVMVNAGAMRASQNVPSTVLYYNDLIERETSLPGVDFGRAQGTAVSMSFFSHSIYGGGGPGIFKGNHIVTRHSKGFMIPAVAAAAALDAGTQMLSPEMTSPLKFETFGSMPEFNKPIQEIAKAATSVKEEM
>Candidatus-Methanoliparum-thermophilum@RXIF01000002.1_100
MAKYKDKIDLYSDRGKLIESDVPIEAVSPLLNPTIRKIINTKRTVAINLGGIEKSLASGKLGGKEKIRSRAMKYDIVGNADNIAAKIKELVQIRDDDTNMEVLSNGNLLLLQVPSVRIEVGGEFVAGITSAAAATTQALIEFFNVDMFDAPYVKAAVWGSYPHTMTLDGANVSSMLNIPQNDEGLGYALRNIGVNHYVAITKKNAINAAALASLFEQTAMFEMGNAIGPFERFHLLGFAYQGLNANNLVYDLVKENGKDGTTGSVVQSVVARAVEDGVIKPDTKLPSGFVFYTTDDVPLWNAYAAAGLLASTMVNQGAMRAAQGVSSNLIYFNDLLERATGLPACDFGRVEGTGVSMSFFSHSIYGGGGPGIFNGNHIVTRHSAGFAIPIVAAAMALDAGTQMFSPESTSKVIGDIYGRIPEFVEPIKFVAEGAKEIKKDI
>Candidatus-Methanoliparum-thermophilum@RXIF01000008.1_2
-MKYKDKIDIYNDLSKCVAKDVPIEALSPVYNPYMGKILDFKRTAFINLPKLQNCIKEGKAGQDEKMPWYGKDLPIMDHAEEIANGIRDRIKVGDGEDIVKLI--EDTIVVKMPKKVMEIAASRDPVYTWVMVSLAQTVAEVFGIDPIKDNMIKAVIFGRYPQSTTFSPGPVSSFLKPSNTIDGLGCGYSGITVNHIVALANKRTMDGLALASILEQAAQWEMGNSIGWYERYNLLGYAYEGYNANNMTLDLVKEN-RSGTVADIVYSTIKRALDDGVIKVKSKAASGYRFYATNDFPMYNAYELSGTTAGVILNSGAMRAGQAASAAIAYTHDLFLYETGLPDADTGRMQGAGIGFAFYTHSIYGGAGPGAYTFDHVILR-GSGFIQPLIVAGMCLDSGTQLFSPEMTSGAFFKIRETFPIFQDVLQKVGESAEEIKNDL
>Candidatus-Methanolliviera-hydrocarbonicum@RXIL01000087.1_7
MVKYEEKIDLYSDRGNLVEEGVPLEAISPLVNPTIKKIINTKRTVAINLAGVEKALETGKLGGKVKIRSRTMKLDVVGNAEKIAEKVKQMAQVRGDDTVVEVLGDGKLLLLQVPTARIDAGGEYVAGMTTAAGATTQTLVEIFNIDMFDAPYVKAALWGSYPHTMAMDGANISSMLNIPQNDEGLGYALRNIGVNHYVAITNKNAMNAVALASIFEETAMFEMGNCIGPFERHQLLGFAYQGLNANNLVYDLVKANGKTGTTGSIVQDIVQRAVEDGVIQTDQKLPSGFQLFTTDDIPLWNAYTAAGLIAAVMVNQGAARAAQGVSSTMVYYDDLIERATGLPGCDFGRVEGTGVGMSFFSHSIYGGGGPGIFNGNHIVTRHAAGFAIPAVTAAMALDAGTQMFSPEATSKMIGDTYGRIPEFREPIKYVAEGAKEVKDSL
>Candidatus-Methanolliviera-hydrocarbonicum@RXIL01000175.1_2
KMKYEDKVSLYNDTSQCMTENVPIEALSPFCNPYMKDVLDFKRTAFINLSKLQSCLKEGKGGQDEKMPWYGRDLPIVEHAEEIADRIRDKVGKFDGEDSVTVM--ADTIVVKIPKEVMEVSASRDPVYTWTMVALCQAIAEVFNINPNTDNMLKAVVFGRYPQSITFSPGPVSGFLKPSNVVDGLGAEYSGITVNHIVAMVNKRTMDGLALASILEGAAQWEMGNAVGWYERYNLLGYAYEGFNANNLVLDLVKEN-REGTITDVVYSTIIRAVEDGVIKVKNKLASGYKIYTTNDFPLWNAYELAGTTAAAIVNCGAMRSGQAAATVLGYINDGFALETGLADPDGGRMEGAGIGFAFYTHSIYGGAGPGAYTFDHVILR-GSGFIQPPIVAGMCLDSGTQLFSPEMTSSAFFKLRDMFPLLQDPLKKVAEAAEQIKGEI
>Candidatus-Methanolliviera-sp.-GoM_asphalt@CABGHH010000009.1_15
MVKYEEKIDLYSDRGNLVEEGVPLEAISPLVNPVIKKIISTKRTVAINLAGIEKTLENGNYGGKVRIRSRRIKLDVVGNAEKIAEKVKDMAQARGDDTVVEVLGDGKLLLLQVPTARIDAGGEYVAGMTTAAAATTQALVEIFNIDMFDAPYVKAAIWGSYPHTVGLDGSNISSMLSVPQKDEGLGYALRNIGVNHYVAITKKNAMNATALASIFEQTAMFEMGNCIGPFERYQLLGLAYQGLNANNLVYDLVKENGKSGTTGSVVQSTVQRAVDDSIIKPDGKLPSGFQQYTTDDIPMWNAYVATGMLASVMVNQGAARAGQGVSSNFIYFNDLIERATGLPGCDFGRVQGTGVSMSFFSHSIYGGGGPGIFNGNHIVTRHAAGFVIPCVAAAMALDAGTQMFSPEMTSKMIGDTYGRIPEFREPLKYVAEGAKEIKDSL
>Candidatus-Methanomassiliicoccus-intestinalis@LR698974.1_1468
MAKYKDKIDLYDERGKLIESGVPLDAISPLYNPAIQRTASAKRTIAVNLAGIEKSLKSGRVGGG-YIKGKEIDAPVVANAEKVAAKVKEYVKVDDDDTDVRVFSEGKNMIVIVPSRRMDAGVEYTTGFTTTAAAVTQAIIDEFDVDMFHANMVKGAVWGRYPQTLNFVGSNLTSILDVPQVNEGSGYALRNIKANHIVALAGKNSMNAAALASIFEQTAMFELGDAIGPFERYHLLGLAYQGLNANNMTIDLVKANGSTGTVGTVIESLVDRAIEDKVIRVKEKLPSGYCVYTTDDFPLWNAYAATGMLAAIMVNVGAARASQGIPSTILYYNDLLEHEVALPGVDFGRSMGVAVGMSFFSHSIYGGGGPGLFHGNHVVTRHSKGFVIPAVAAGCSLDAGTQYFSPEATSGLVRDVFGDIPEFHAPLKCVGEEAKKLM---
>Candidatus-Methanomethylicus-mesodigestum-V1@MAGS01000030.1_91
-------------------------------------MVSVKQCVSVNLEGVEKALATGAVGGKGVINGRSLKVDLVKSAASIADEVKKNLQVSNDDTEVKVLKGGKHLLVKVPAKRLNAGVEYTTGATSTAAALCCAIVDQFKVNIWDADLVHASVWGRYPQTMEMLGGNVASLLSVPQQNEGMGYALRNVPCAHIALITKKNAMNAAALSSILEQAAMFEMGDAIGDFERLHLMGLAYQGLNVNNLVYDIVKENAKKGTLGDVVVSTVKRAIADGIIKPLAKAPSGYVNYTTDDLSKWNAYASAGLLAGTMVTCGAARSMQHTPSVFIYFNDLVERETSLPGVDFGRVEGTGVEMAFFSHSIYGGGNPAVFAGNHIVTRHSKGFTIPCVAAAVALDAGTTIYTPEKISGTTGEVLSEVPELREPLKYVNEAAVAIKGGV
>Candidatus-Methanomethylicus-mesodigestum-V2@MAGT01000008.1_101
--------------------------MSPLQNPAIQKMVSVKQCVSVNLEGVEKALATGAVGGKGVINGRSLKVDLVKSAASIADEVKKNLQVSNDDTEVKVLKGGKHLLVKVPAKRLNAGVEYTTGATSTAAALCCAIVDQFKVNIWDADLVHASVWGRYPQTMEMLGGNVASLLSVPQQNEGMGYALRNVPCAHIALITKKNAMNAAALSSILEQAAMFEMGDAIGDFERLHLMGLAYQGLNVNNLVYDIVKENAKKGTLGDVVVSTVKRAIADGIIKPLAKAPSGYVNYTTDDLSKWNAYASAGLLAGTMVTCGAARSMQHTPSVFIYFNDLVERETSLPGVDFGRVEGTGVEMAFFSHSIYGGGNPAVFAGNHIVTRHSKGFTIPCVAAAVALDAGTTIYTPEKISGTTGEVLSEVPELREPLKYVNEAAVAIKGGV
>Candidatus-Methanomethylicus-oleusabulum-isolate-V3@MAGU01000068.1_28
MAKYSDKVDLYDDRGRVFASKVPLEALSPLQNPAIQKIVSVKQCVSVNLEGVEKSLATGAVGGKSIINGRSLKLDLVKNAGSIADTIKKTLQVSDDDTDVKVLKGGKHLLVRVPAKRMNAGVEYTTGATSTAAALCCAIVDNFNVGIWDADLVHASVWGRYPQTMEMLGGNVSSLLSVPQQNEGMGYALRNVPCAHIALITRKNAMNAAALSSIMEQAAMFEMGDAIGDFERLHILGLAYQGLNANNLVYDIVKANSKTGTLGDVVISTVKRAIDDGVIKPLAKAPSGYINYTTDDLNKWNAYASAGLLAGTMVTCGAARSMQHTPSVFIYFNDLIERETSLPGVDFGRVEGTGVEMAFFSHSIYGGGNPAVFAGNHIVTRHSKGFTIPCVAAAVALDAGTTIYTPEKISGTIGEVLSEVAELREPLKYVNEAAVAIKGGV
>Candidatus-Methanoperedenaceae-archaeon-FeB_1@PQAS01000057.1_14
---MADTIDLYSDRGAKLKSGVDINDISPMRNAAIKNIVTIKRTAAVDLAGIEKTLATSAIGGKGKIPGREMKLDIVKNAAKIQQAVTDMVKVDGDDTVVKALNGGKQLIVQVPSARIDVAAEYVSSLTCAASATTQAIISQFNIGMFDAPTIKSAVWGQYPQTLDMVGGNVKSIVEIPQKDEGFGYTLRNVMANHLAATCKKNAMNTAALCSILENTGVFEMGDAIGNQERHRLLAFSHQGLNANNLVYGTVKALGKTGTIGSAVHACVEKAIADKIISADKKFASGYTTYKTNDVGKWNAYCAAGTLVATLINCGAQRAPQSVSAVLLYFNDLIEKETSLPGCDFGKVQGAAVGFSFFSHSIYGGGGPGVFNGNHVVTRHSKGLAVPCVAAAVALDAGVQIYSPEKTSGLVGDVFSSVDEFREPIKAVAGAV-------
>Candidatus-Methanoperedenaceae-archaeon-HGW@PGYG01000037.1_4
---MADKVDLYSDRGAQLKSGVDINAISPLRNKAIRSIVTIKRTAAVDLAGIEKSLATGAMGGKGVIPGKNIKLDIVKNAEAIRKAVEDMVRVDGDNTNVKALNGGKQLLVQVPSARIDAAAEYVSSLTTSASATTQAIINQFNVDMFEAPTVKSAVWGQYPQTLDMAGGHVKSIIDIPQKDEGFGYTLRNVMANHIAATCRSSAMNTAALCSTLENAGVQEMGDGVGNQARTRLLAYAYQGLNANNMVYGTVKAQGKTGTIGTIVHACVEKALADGVISADKKFASGYTVYKTADVPKWNAYCAAATLAATLVNCGAQRAPQSVSSVLLYVNDLIEKETSLPGCDYGKVQGAAVGFSFFSHSIYGGGGPGVFNGNHVVTRHSKGLAVPCVAAAVALDAGVQIYSPEKTSKLVGDVFSSVDEFREPIKAIAGAV-------
>Candidatus-Methanoperedenaceae-archaeon-Kmv03@JACUTP010000014.1_7
---MADKIDLYSDRGAQLKSGVNINAISPLRNKAIRSIVTIKRTAAVDLAGIEKSLATGAMGGKGVIPGKNIKLDIVKNAETIRKAVEDMIRVDGDNTNVKALNGGKQLLVQVPSARIDAAAEYVSSLTCAASATTQAIINQYNVDMFEAPTVKSAVWGQYPQTLDMAGGHVKSIIDIPQKDEGFGYTLRNVMANHLAATCRSSAMNTAALSSTLENAGVQEMGDGIGDQDRTRLLAYAYQGLNANNNVYGTVKAQGKTGTIGTVIHEFVGKAIADGVIKADKKFASGYTVYKTDDVPKWNAYCAAATLAATLVNCGAQRAPQSVSSVLLYVNDLIEKETSLPGCDYGKVQGAAVGFSFFSHSIYGGGGPGVFNGNHVVTRHSKGLAVPCVAAAVALDAGVQIYSPAKTSQLVGDVFSAVDEFREPIKAIAGAV-------
>Candidatus-Methanoperedens-sp.-BLZ2@NTMG01000073.1_19
---MADTIDLYSDRGAKLKSGVDINDISPMRNAAIKSIVTIKRTAAVDLAGIEKTLATSAIGGKGKIPGREMKLDIVKNAAAIQKAVTEMVQVDGDDTVVKALNGGKQLIVQVPSVRIDVAAEYVSSLTCTASAVTQALVSQFNIGMFDAPTVKSAVWGQYPQTLDMVGGNVKSIVEIPQKDEGFGYTLRNVMANHLAAVCKKNAMNTAALCSILENTGVFEMGDAIGNQTRHRLLAFSHQGLNANNMVYGTTKALGKTGTIGSAVHACVEKAIADKVISADKKFASGYTTYKTNDVGKWNAYCAAGTLVATLINCGAQRAPQAVSSVLLYFQDLIEKETSLPGCDFGKVQGAAVGFSFFSHSIYGGGGPGVFNGNHVVTRHSKGLAVPCVAAAVALDAGVQVYSPEKTSGLVGDVFSAVDEFREPIKAVAGAV-------
>Candidatus-Methanoperedens-sp.-MnB_20@VEPM01000015.1_56
---MADTIDLYSDRGAKLKSGVDINDISPMRNAAIKSIVTIKRTAAVDLAGIEKTLATSAIGGKGKIPGREMKLDIVKNAAAIQKAVTEMVQVDGDDTVVKALNGGKQLIVQVPSVRIDVAAEYVSSLTCTASAVTQALVSQFNIGMFDAPTVKSAVWGQYPQTLDMVGGNVKSIVEIPQKDEGFGYTLRNVMANHLAAVCKKNAMNTAALCSILENTGVFEMGDGIGNQTRHRLLAFSHQGLNANNMVYGTVKAQGKTGTIGTVVHACVEKAIADKVISADKKFASGYTTYKTNDVGKWNAYCAAGTLAATLVNCGAQRAPQAVSSVLLYFQDLIEKETSLPGCDFGKVQGAAVGFSFFSHSIYGGGGPGVFNGNHVVTRHSKGLAVPCVAAAVALDAGVQVYSPEKTSGLVGDVFSAVDEFREPIKAVAGAV-------
>Candidatus-Methanoperedens-sp.-MnB_21@VEPN01000001.1_39
---MADTIDLYSDRGAKLQSGVDISAISPMKNAAIKKIVTIKRTAAVDLAGIEKTLATAAIGGKGKIPGREMKLDIVKNSDKIKSAVADMIKVEGDDTNVESLNGGKQLLVQVPSARIDVAAEYVSSLTCAASATTQAIIDQFKIGMFDAPTVKSAVWGQYPQTLDMVGGNVKSIVEIPQKDEGFGYTLRNVMANHLAATCKNNAMNTAALCSILENTGVFEMGDAIGIQERHRLLAFSYQGLNANNLVYGTVKAQGKTGTIGTVVHACVEKAIADKVITADKKFASGYTTYKTADVGKWNAYCAAATLAATLVNCGAMRAPQSVSAVLLYTNDLIEKETSLPGCDFGKVEGAAVGFSFFSHSIYGGGGPGVFNGNHVVTRHSKGLAVPCVAAAVALDAGVQIYSPAKTSGLVGDVFSAVDEFREPIKAVAEAV-------
>Candidatus-Methanoperedens-sp.-SB2@WBTY01000034.1_20
---MADTIDLYSDRGAKLKSGVDINDISPMRNAAIKSIVTIKRTAAVDLAGIEKTLATSAIGGKGKIPGREMKLDIVKNAAAIQKAVTEMVQVDGDDTVVKALNGGKQLIVQVPSVRIDVAAEYVSSLTCTASAVTQALVSQFNIGMFDAPTVKSAVWGQYPQTLDMVGGNVKSIVEIPQKDEGFGYTLRNVMANHLAAVCKKNAMNTAALCSILENTGVFEMGDAIGNQTRHRLLAFSHQGLNANNMVYGTTKALGKTGTIGSAVHACVEKAIADKVISADKKFASGYTTYKTNDVGKWNAYCAAGTLVATLINCGAQRAPQAVSSVLLYFQDLIEKETSLPGCDFGKVQGAAVGFSFFSHSIYGGGGPGVFNGNHVVTRHSKGLAVPCVAAAVALDAGVQVYSPEKTSGLVGDVFSAVDEFREPIKAVAGAV-------
>Candidatus-Methanoperedens-sp.-UBA453@DAJM01000071.1_34
---MADSIDLYSDRGAKLKSGVDLNAISPMKNAAIKKIVTIKRTAAVDLAGIEKTLATSSIGGKGKIPGREMKLDIVKNADKIRSKVADLVKVEGDDTNVESLNGGKQLLVQVPSPRIDVAAEYVSSLTCAAQATTLAIIDQFNIGMFDGPTIKSAVWGQYPQTLDMVGGNVKSIVEIPQKDEGFGYTLRNVMANHLAATCRFNAMNTAALCSTLETVGVFEMGDALGIQERHRLLAYSHQGLNANNLVYGTVKEQGKTGTIGTVVHAIVGKALDDKIISADKKFASGYTTYKTSDVGRWNAYCAAGTMAATMVNCGAMRAPQSVSAVLLYFNDIVEKETSLPGCDFGKVQGVAVGFSFFSHSIYGGGGPGTFNGNHVTTRHSKGLGVPCVAAAVALDAGVQIYSPAKTSQLVGDVFSAVDEFREPIKAIAEAV-------
>Candidatus-Nezhaarchaeota-archaeon-WYZ-LMO7@QNVE01000024.1_4
MPRFPDKIDLYDDRGKLIDTKVPLDAVSPLINPAIKKIISIKRAVAVDLRGLERSLATGAVGGRGIIRGRELKLDIVRNAPAIADKIEKLVRVKGDDTEVKILRGGENLLVMVPSLRLEAGVEYTTAFTVVAAALCHVLIETFNISMWDYDMVHAAVWGRYPQSVDPMGACVSQLLAVPQQNEGMGYALRNIPAAHIAMITKRNAMNAAALAAILEQTAMYEMGDAIGPFERYQLLGLAYQGLNANNMVYDLVKENGKSGTLGDVVRSTVKRAVADKVIRPLKKLPSGYVLYTTDDLSLWNAYAAAGLLAGTMVTCGAARAMQHVTSVLVYFNDLIEREAGLPGVDFGRAEGTGIEMSFFSHSIYGGGNPCVFHGNHIVTRHSKGFVIPCVAAAVALDAGTVYYSPERLSGVVGEVLSEVPELREPLKYVGDAASKIKGEV
>Candidatus-Nezhaarchaeota-archaeon-WYZ-LMO8@QNVF01000025.1_6
MPRFPDKIDLYDDRGKLIDTKVPLDAVSPLINPAIKKIISIKRAVAVDLRGLERSLATGAVGGRGIIRGRELKLDIVRNAPAIADKIEKLVRVKGDDTEVKILRGGENLLVMVPSLRLEAGVEYTTAFTVVAAALCHVLIETFNISMWDYDMVHAAVWGRYPQSVDPMGACVSQLLAVPQQNEGMGYALRNIPAAHIAMITKRNAMNAAALAAILEQTAMYEMGDAIGPFERYQLLGLAYQGLNANNMVYDLVKENGKSGTLGDVVRSTVKRAVADKVIRPLKKLPSGYVLYTTDDLSLWNAYAAAGLLAGTMVTCGAARAMQHVTSVLVYFNDLIEREAGLPGVDFGRAEGTGIEMSFFSHSIYGGGNPCVFHGNHIVTRHSKGFVIPCVAAAVALDAGTVYYSPERLSGVVGEVLSEVPELREPLKYVGDAASKIKGEV
>Candidatus-Syntrophoarchaeum-butanivorans--BOX1@LYOR01000003.1_41
LMDKGERVTIFNDRGEPLAERVPLESLSPYRNRAMREILHLKRTAVIDINKLENSLKKGSVGGAERILGREVDLPIMEHINSIADRVHEMLRVSDDDTRVEIL--DSLLIVQIPSIVVATGTGYTQAHLLPATALAYAIIEEFDLGIFDGDMIKAALLGRYPQTIDPSGGAVSTLISFPTKVEGAAVGYRTLSVNTIVALTGRRTFDAVALSSILEHAAAFESGAAMGPYRRFHLLGMAYQGFNAENMVYELVRDHGK-GTVIDIIEDVVHRALNDGVIKVERRLPSGYEIYTPVDASLWNAYASAGLLAATIQNAGASRSAQGAPSAMQFYSDLLAMATSLPGVDFGRALGTATLFEWLTHNSYGGGEVGIFSGEHVVTKGSKGFVIPCAAAAMCLDAGTQMYMPEVTSKNMFKLREVLPVFKDPLSRIAEAANEYGG--
>Candidatus-Syntrophoarchaeum-butanivorans--BOX1@LYOR01000007.1_36
-MEGDDVITIYNDRGEVLGEEIPLEALNPYKNQAILEILQIRRTAFVDISELENALRTGEVGGCEQIPGREMDLPLLDRINDIADRVRDLLRISGDDTRVEVL--DSLMVIQIPSRSFLIATDSSQVYLKPATALSRAIAEIFGLGPFDGEMVKAAVLGRYPQTTAPNG-ALSALLSFPTQVEGGGNAYRGIMVNHIVALVNRRTFDAAALASVLEHAAAFESGAAMGPYRRYHLFGLAYQGLNADNMVWELLRDHGKGGRITDIIDGVIDRALRDRVIEVEREMPSGFRLYRTRDAARWNAYAAAGLMAAAIHNAGVMRSGQGVPSAMLFYNDLLVTQTGLPGVDLGRALGTSTLYEYLTHNTYGGGEPGTFSAEHPATRGSKGFVIPCAAAAMCLDAGTMMYPPEMTSGKIFKIRKILPEFRDPVKRIADAAVAFE-EV
>Candidatus-Syntrophoarchaeum-butanivorans--BOX1@LYOR01000007.1_47
MKDKKETIDLYDEEGKILAEDIPLQAISPLRNRAIRDMIMFKRSAIINLKKAEHALKTGALGGEDQIPGCEMDLDIVANAGTIADMIREWLQVEGDDTVVELIDGGEMLFVLVPKRRVEIGSDLATPRVNVGIAVAHAIIEIFGLTPFTGEVIKAAIFGRYPQSISAKGALSGLIPAWPPTVDGVGLNFRTNMVNDIVAMTNKDTMNGVALSSILEHVAMFDSGDAIHPYERYHLLGLAFQGLNADNLVYDLVKENAVDGTIGSVIVDLISRAEKDGVISVKETLPSGFKIYKTDDASLWNAYLAAGQLASVIINCGAMRAAQGVPASMVEFNDMIKLATGLPDIDYGRGLGTSIGVSFYSHNIYGGAGPGAFSPANPLLRHCRGFLAPCFVAAMCLDAGTQMFTPELTSSNFLRVRDVLPEIKKPIRAVAEAALELKGKL
>Candidatus-Syntrophoarchaeum-caldarius@LYOS01000001.1_338
YPYLKDRVSLYSDRGEVLAEDVPIEAISPLHNPGAQQVKDLCRTILWNAEEAEYKIKSGHLGDEYHIPRTPWDYEIMANIEKIAKRVEELLRTADDDTEVQILRGGRYLLVRPPTRLAWCGIEYQTALTNVAYAIEQACVDVCDADWRTYPYIHAAIYGRFPQTPEYDGSSLRWMLKPVIEDENPGYALRNMLINHIAACTRSRTLEAAALCSLLETISVVEMGEMLGPWYRHYLMTMAYQGFNGNDLVRDILKECGQNGTMADVVAYTVERMIDDGVIKEKKTFPSGYKMYESVDEDLRHAYLSSGMLAATIVNCGSARAAQGVMTSIYYFNDQMEMETALPCTGYGVSMGTALASGFFSHTIYGGSAPGLYSGNHVITKTGKVYYMPCYAAAVAIDAGTQTWTPEMTSEFVGDVYSEIDIIREPMEAIAEGALEIKSKF
>Candidatus-Syntrophoarchaeum-caldarius@LYOS01000002.1_368
-MNDSDRFTIYNDRGVSVAENIHYDALSPYKNSAIREILHLKRTAIIDLNKLETSLKSGSVGGGERILGREVDLPIKEHAASIAERMREMLKVADDDTRLEIL--DSLLIVQIPSIMLETGTEYTQAYLLPATALAHAIIDEFNLGIFDGDMVKCAIMGRFPQTVTPSGGAVSTLLSFPMHIEGAGVAYRTPSVNTIVALAGRRTFDAVALSSVLEHAAAFESGAAIGPYKRYHLLGMAYQGLNAKNMVYELVRDHGN-ATVLDIIEDVTERALRDGIIELEKKLPSGYEMYSTHDASMWNAYASAGLLAAAIQNAGASRSAQGVPSAMQFYSDLLALATSLPGVDFGRALGTATLFEWLTHNSYGGGEVGIFSGEHVVTKGSKGFIIPCAVAAMCLDAGTQMYMPEVTSKHIFKLREVLPVLKDPLSRIAEAAEEIGG--
>Candidatus-Syntrophoarchaeum-caldarius@LYOS01000003.1_173
MKERNDVIDLYDEKGDMLAEAIPLQAISPLRNQAIREMIKIKRSAIINLKKAEQALKTGALGGEEQIPGCEMDLDIVANAGAIAEMIKKWIQVDDDDTVVEIVDGGEMLFILAPTKRVDVGSDLANPRVNVGIAAAHAIIEYFNLSPFSGEVIKAAIFGRYPQSITTKGALSGLIPAWPPTVDGVGLNFRTNMVNDIVAMTNKNTMNGVALSSILEHVAMFDSGDAIHPYERYHLLGLAYQGLNANNVVYDIVKANGADGTIGSVIMDTIKRAEDDGVISVKETLPSGFKIYKTDDASLWNSYVAAGQLAAVIVNCGAMRAAQGVPATINEFNDILKLATGLPDVDYGRGLGTTIGTAFYSHNIYGGAGPGAFSPANPLLRHCRGFISPCFVAAMCLDAGTQMFNPELTSGAFLKIRTVLPVMRNPIKSVAESALELKGAL
>Candidatus-Syntrophoarchaeum-caldarius@LYOS01000008.1_4
YLVNNDVIDIYADDGKVLEENIPLEALNPYKNQAILDILQIRRTALVDISALETTLKKGEVGGSEHIPGRELDLPLMDRIEEIREKVKKMLELTNDDTLVEVV--DSLMVIQIPSRSFAIATDSSQVYFKPAIALIGAICDIFELGPFDGEMVKAAVLGRYPQMISPNG-VMSAILSFPTTIEGAGNAYRSIKVNDIVALANKRTFDAAALGSVFEHGAAFESGNAMGAYRRYHLLGMAYQGFNADNMVWELLRDHGKGGRITDIIDDLVERALRDRVIEVEEKLPSGYTLYSTRDAARWNGYAAAGLMAAAIHNAGVMRSGQGAPSAMLFYNELLTSQTGLPGVDFGRALSTSVVYTFLTHNTYGGGEPGIFSAEHPATRGSRGFIIPCAAAAMCLDAGTMMFPAEATSGKMFKLREILPVFKDPVKKIAAAAAAVSGEV
>Candidatus-Syntrophoarchaeum-sp.-WYZ-LMO15@PIXX01000014.1_19
LMDKGERVTIFNDRGEPLAERVPLESLSPYRNRAMREILHLKRTAVIDINKLENSLKKGSVGGAERILGREVDLPIMEHINSIADRVHEMLRVSDDDTRVEIL--DSLLIVQIPSIVVATGTGYTQAHLLPATALAYAIIEEFDLGIFDGDMIKAALLGRYPQTIDPSGGAVSTLISFPTKVEGAAVGYRTLSVNTIVALTGRRTFDAVALSSILEHAAAFESGAAMGPYRRFHLLGMAYQGFNAENMVYELVRDHGK-GTVIDIIEDVVHRALNDGVIKVERRLPSGYEIYTPVDASLWNAYASAGLLAATIQNAGASRSAQGAPSAMQFYSDLLAMATSLPGVDFGRAFGTATLFEWLTHNSYGGGEVGIFSGEHVVTKGSKGFVIPCAAAAMCLDAGTQMYMPEVTSKNMFKLREVLPVFKDPLSRIAEAANEYGG--
>Candidatus-Syntrophoarchaeum-sp.-WYZ-LMO15@PIXX01000026.1_9
MKDKKETIDLYDEEGKILAEDIPLQAISPLRNRAIRDMIMFKRSAIINLKKAEHALKTGALGGEDQIPGCEMDLDIVANAGTIADMIREWLQVEGDDTVVELIDGGEMLFVLVPKRRVEIGSDLATPRVNVGIAVAHAIIEIFGLTPFTGEVIKAAIFGRYPQSISAKGALSGLIPAWPPTVDGVGLNFRTNMVNDIVAMTNKDTMNGVALSSILEHVAMFDSGDAIHPYERYHLLGLAFQGLNADNLVYDLVKENAVDGTIGSVIVDLISRAEKDGVISVKETLPSGFKIYKTDDASLWNAYLAAGQLASVIINCGAMRAAQGVPASMVEFNDMIKLATGLPDIDYGRGLGTSIGVSFYSHNIYGGAGPGAFSPANPLLRHCRGFLAPCFVAAMCLDAGTQMFTPELTSSNFLRVRDVLPEIKKPIRAVAEAAVELKGKL
>Candidatus-Syntrophoarchaeum-sp.-WYZ-LMO15@PIXX01000045.1_4
-MEGDDVITIYNDRGEVLGEKIPLEALNPYKNQAILEILQIRRTAFVDISELENALRTGEVGGCEQIPGREMDLPLLDRINDIADRVRDLLRISGDDTRVEVL--DSLMVIQIPSRSFLIATDSSQVYLKPATALSRAIAEIFGLGPFDGEMVKAAVLGRYPQTTAPNG-ALSALLSFPTQVEGGGNAYRGIMVNHIVALVNRRTFDAAALASVLEHAAAFESGAAMGPYRRYHLFGLAYQGLNADNMVWELLRDHGKGGRITDIIDGVIDRALRDRVIEVEREMPSGFRLYRTRDAARWNAYAAAGLMAAAIHNAGVMRSGQGVPSAMLFYNDLLVTQTGLPGVDLGRALGTSTLYEYLTHNTYGGGEPGTFSAEHPATRGSKGFVIPCAAAAMCLDAGTMMYPPEMTSGKIFKIRKILPEFRDPVKRIADAAVAFE-EV
>Candidatus-Verstraetearchaeota-archaeon-WYZ-LMO10@QNVH01000064.1_3
MAKYPDKVNLYDDRGKLFDTNVPIEALSPLKNTAIQKIISVKQCVAVNLEGVEKALATGEVGGKWIIRGRSLKLDLVKNAGSVADSLKKCLQVDGDDTEVKVLKGGKHLLVKVPAKRLNAGVEYTTGVTAVAAALCCTIIENFNVNIWDADLVHAAVWGRYPQTMEMLGGNVSSLLAVPQQNEGMGYALRNIPCAHIALIAKKNAMNAAALSSILEQTAMFEMGDAIGSFERFHLLGLAYQGLNADNIVYDLVKENAKTGTLGDVVISTVKRALSDGVIKPLKKTPSGYTLYTTSDLNKWNAYAAAGLLAGTMITCGAARSMQHAPSVFIYFNDLIERETGLPGVDFGRVAGTGVEMSFFSHSIYGGGNPAVFHGNHIVTRHSKGFTIPCVAAAVALDAGTTIYTPEKISGVVGEVLSEVPELRESLRYVNEAAVSIKGGI
>Candidatus-Verstraetearchaeota-archaeon-WYZ-LMO11@QNVI01000061.1_35
MPKYPDRIDLYDDRGKLFDTNVPIEAISPLKNPAIHQIINIKQFVAVNLEGIEKALATGEVGGRFIIRGRNLKLDLVKNAESVAEDLKKCLQVDNDDTEVRPIKGGKYLLVRVPAKRLAAGVEYTTGVTAVAAALCCTIIEKFNVSIWDADLVHTAVWGRYPQTMDMLGGNVSSLLAVPQQNEGMGYALRNIPCAHIALITKRNAMNAAALAAILEQTAMYEMGDAIGNFERFHLLGLAYQGLNANNMVYDLVKENGKNGTLGTVVISTVKRALEDKVIYPLNKTPSGYTIYTTNDLSKWNAYAAAGLLAATMVTCGAARAMQHVPSVLIYFNDLIERETGLPGVDFGRVAGTGVEMAFFSHSIYGGGNPAVFHGNHIVTRHSKGFAIPCVAAAVALDAGTTIYSPEKISGVVGEVLSEVPELREPLKYVNEAAVSIKGGV
>h03b1@k127_4099871_8
MPKYPDKIDLYDDRGNLVEREVPIEAISPLWNPAIKKMANAKRCAVVNLEGLEKALGAGGVGGERIIPGREIKLPILDNVDAITDALEKYIQVKKDDTEVTKIQEGKQLLVKIPTLRVESSVEYTTAFTVTAAALCQALVDIFKLDLWDADMIHAGVWGRYPQSVNPLGAFVDTLLSVPQMNEGMGYALRNIVCADIAIITRKNALNAAALSSILEQTAMFEMGDAIGAFERLHLLGLAFQGLNANNLVYDIVRENGKTGTVGTVVANTVKRAIDDGVIRPLEKAGE-YTVYTTDDMPKWNAYACAGMLSSVMVQCGSARAMQHSPSTMLYFTDIIERETSLPGPDFGKINMTAIEMSFFSHSIYGGGNPAVFHGNHIVTRHSKGFAIPCIAAGVALDAGSVYYTPEKISGATGEVLSEVPELREPIKYVTEAAVRIKSEI
>Hadesarchaea-WYZ-LMO4@QNVB01000191.1_3
ETKRKETVDLYDDLGNCLATDIPLKALSPLYNPYMREVLDFKRVAIIDLGKLETLMKKGMAGQDEKMPWYGRDLPLVDKAKEITERIRDKIERYDGEPLVE--GVGRYIIVKVPRRMMEISASRDPALTWTAVALCQAVAETFNMTPETDNMLKGAVFGRYPQSPEFPPGPVSTFLKQSNTVDGLGSGFKAIMVNHLVALCNKRTMDGVALATILEQAAQWEMGNALGWFERYQLLGSAY---------------------------------------------------------------------------------------------------------------------------------------------------------------------------------------------------------
>Hadesarchaea-WYZ-LMO5@QNVC01000190.1_3
----------------------------------------------------------------------GRDLPLVDKAKEITERIRDKIERYDGEPLVE--GVGRYIIVKVPRRMMEISASRDPALTWTAVALCQAVAETFNMTPETDNMLKGAVFGRYPQSPEFPPGPVSTFLKQSNTVDGLGSGFKAIMVNHLVALCNKRTMDGVALATILEQAAQWEMGNALGWFERYQLLGSAYQGFNAHNLVLDLVKEN-REGTIGDVAYSIVRRGIEDGVIKVKRTLPSGYKIYSTNDYPLWNAYTCAAVLAAVIVNVGASRAAQSVSTVVGYFGDLLLMETGLPDPDAGRVEGTGQGFAFYTHSIYGGAGPGAYTLDHVIPRHGSGFVGPCIVAGMCLDSGTQLFSPEMTSASYFKIRERLPLLHEPLKKVAEAAERIKSEV
>Hadesarchaea-WYZ-LMO6@QNVD01000218.1_6
KTA-KETVDLYDDLGNCVGREIPLQALSPLYNPYMREVLDFKRLAVIDLGKLEVLMKKGMAGQDERMPWYGRDLPLVDRAKEIVERIKEKVEKYDGEPLVE--GAGKYIIVKIPRRMMEISASRDPTLTWTAVALCQAVAETFNMTPETDNMLKGAVFGRYPQSPEFPPGPVSTFLKQSNTVDGLGSGFKAIMVNHLVALCNKRTLDAVALTTILEQAAQWEMGNALGWFERYQLLGSAYQGFNANNLVLDLVKEN-REGTIGDVAYSVVRRALEDGVIKVKRTLPSGYKIYSTNDYPLWNAYTCAAVLAAVIVNVGASRAAQSVSTVIGYFGDLLLMETGLPDPDAGRVEGTGQGFAFYTHSIYGGAGPGAYTLDHVIPRHGSGFVGPCIVAGMCLDSGTQLFSPEMTSASYFKIRERLPLLHEPLKKVAEAAERIKPEV
>Hadesarchaeota-JZ-1-bin_103@Ga0263246_127_6
ETKRKETVDLYDDLGNCLATDIPLKALSPLYNPYMREVLDFKRVAIIDLGKLETLMKKGMAGQDEKMPWYGRDLPLVDKAKEITERIRDKIERYDGEPLVE--GVGRYIIVKVPRRMMEISASRDPALTWTAVALCQAVAETFNMTPETDNMLKGAVFGRYPQSPEFPPGPVSTFLKQSNTVDGLGSGFKAIMVNHLVALCNKRTMDGVALATILEQAAQWEMGNALGWFERYQLLGSAYQGFNAHNLVLDLVKEN-REGTIGDVAYSIVRRGIEDGVIKVKRTLPSGYKIYSTNDYPLWNAYTCAAVLAAVIVNVGASRAAQSVSTVVGYFGDLLLMETGLPDPDAGRVEGTGQGFAFYTHSIYGGAGPGAYTLDHVIPRHGSGFVGPCIVAGMCLDSGTQLFSPEMTSASYFKIRERLPLLHEPLKKVAEAAERIKSEV
>Hadesarchaeota-JZ-2-bin_199@Ga0263248_107_80
ETR-KGTVDLYDDLGNCVGSEIPLKALSPLYNPYMREVLDFKRLAVIDLGKLENLMKKGMAGQDEKMPWYGRDLPLVDKAKEITERIREKVEKHDGEQLVE--GAGRYIIVKVPRRMMEISASRDPAITWTAVALCQAVAETFNMTPETDNMLKGAVFGRYPQSPEFSPGPVSTFLKQSNTVDGLGSGFKAIMVNHLVALCNKRTMDGVALATILEQAAQWEMGNALGWFERYQLLGSAYQGFNAHNLVLDLVKEN-REGTIGDVAYSVVRRALEDGVIKVKRTLPSGYKVYSTSDYSLWNAYTCAAVLAAVIVNVGASRAAQSVSTVVGYFGDLLLMETGLPDPDAGRVEGTGQGFAFYTHSIYGGAGPGAYTLDHVIPRHGSGFVGPCIVAGMCLDSGTQLFSPEMTSASYFKIREKLPLLHDPLRKVAEAAERIKPEV
>Korarchaeota-WYZ-LMO9@QNVG01000186.1_33
-MK-EDKIDLYDDRGRLVESDVPLRAVHPLLNPAIIEIKMIARSVAVDLEGMQRALERGAVGGSKVIPGKSLKLDLVGNAHAIADGIKKIVQVKDDDTEVQVLENGKSLLVKVPTIRVLNSIEYTAPITATAAALTETIINLFNLDMFQAPMVKAAVWGRYPQTMNLMGAYIKSLLSVPQENEGLGYVMRNIPVSYITVITRRNAINAAALAGILEQSAMVEMGDAVGSFERLHLLGLAFQALNANNLVYELVKENGKNGSVGTVVASLVKRAIEDGVIEPNGTSKSGYRTYKAKDMALWNAYAAAGYLAATMVNCGAQRAMQSVSAVSVYYNDLLERQVGLPAVDFGRVQGTGVEFSFFSHSIYGGGSPVVFHGNHIVTRHSKGFVAPCIAAAIALDAGTVHYTPEAIAGVLGRTFSTIPVLREPIVHVAKAAASIKGAV
>Methanobacterium-arcticum@JQKN01000002.1_420
MPTYEDKIDLYGVDGKLLEENVPLEAISPMYNPTISKIVQVKRSVAINLAGIEKTLANAAYGGKAFIPGRELNLPIVENVDVIADKLQKIIQIDDDDFNLKQINNGAQVLVQLPSQRMNMAADYTVSTLVTGGAVIQAIIDTFDVDQFDASAIKTAVLGSYPQSVDFKGANVAALLAPPAMLDSLGYGFRTIAANHIVAVTKKNTLNAVALSAILEQTAMFEIGDALGAFERSHLLGLAYQGLNANNIVFDLVKANGK-GTVGTVIASLVERALDDGVIKVAKTMPSGYKIYEPVDWALWNAYAAAGLISSTIVNIGASRAAQGVASTLLYYNDIIEYETGLPGVDYGRAQGTGVGMSFFSHGIYGGGGPGTFNGNHVVTRHSKGYAVPCNAASMCLDAGTQMFSVESTSSLVGTVYSDIDYLREPIKYVAEGAVEIKDKI
>Methanobacterium-arcticum@JQKN01000013.1_65
MARFEDKIDLYDDRGNLVEEQVPLEALSPLRNPAIRSIVQIKRTIAVNLEGIENALRSGKVAGG-KILGRELDLDIVGNAEAIAQEAKEMILVEGDDTKVELLAGGKRALVQIPSLRLEAAAEYSATSLVTASAFIQAIVNQFDVGMYDANVVKAAVLGRYPQTVEYAGGNMATMLDVPQKLEGPGYALRNIPVNHVVATTLKNTMQAAALSTILEQTAMFEMGDATGRFERMHLLGLAYQGMNADNIVYDLVKDNGKEGTVGSVILDLVNRASEDGVIGVEKEM-GGFKLYGTDDLAKWNAYNAAGQMAATMVNQGAARAAQGVSSTLLYYNDIIEFATGLPGVDFGRAEGVAVGFSFFSHSIYGGGGPGIFNGNHIVTRHSKGFAIPCVAAAMALDAGTQMFSPEATSGLIKDVYSQVDEFREPLKYVVEAAADIKGDI
>Methanobacterium-formicicum@CP006933.1_929
MAKFEDKVDLYDDRGNLVEAEVPIEALSPLRNPAIKSIVQIKRTVAVNLEGTENALKAAKVGGPAKILGRELDLDIVGNAEAIAAKAKEMIQVEGDTTNVELLGGGKRALVQIPHTRFEAAAEYSAAPLVTANAFIQAIIDVCDVNMYDANMIKAAILGRYPQSVEYLGGNIATMLDLPQKLEGPGYALRNIMVNHVVATTLKNTMQSAALSSLLEQSAMFEMGDAVGAFERMHLLGLAYQGMNADNMVYDLVKENGATGTVGSVIESMIERSKADGVIGVEKDL-NGFSVYGTDDVAKWNAYAAAGLIAATMVNQGAARAAQGVSSTILYYNDILEFETGLPSVDFGRAEGVAVGFSFFSHSIYGGGGPGIFNGNHIVTRHSKGFAIPCVAAAMALDAGTQMFSPEATSGLIKEVFSQVDAFREPLKYVNEAAAEIKNQV
>Methanobacterium-formicicum@CP006933.1_2150
MPTYEDKIDLYGADGKLLESDVPLEAVSPMLNPTIENIVQVKRSVAVNLAGIEKSLEKAAYGGKAFIPGRELKLPIVDNVDTIAAKIEKMIRVDEDDFNLKFINKGQQLLVQLPSQRMKMAGDYTVSTMVTGSAVVQAIIDTFDVDKFDASAIKTAVLGQYPQTVDFSGANVSALLGPPQMLEGMGYGLRNITANHVVAITKKNTLNAVALSSLLEQTANFEMGDAVGAFERFHLLGLAYQGLNANNLVFDLVKENGK-GTVGTVVTSLVERAVDDGVIKVAKTMPSGYNIYEPVDWALWNAYAAAGLMSSVIVNIGASRAAQGVASTLLYYNDILEFETSLPGVDYGRVEGTGVGMSFFSHSIYGGGGPGIFHGNHVVTRHSKGFAVPCTAAAMCMDAGTQMFSPEMTSGMVGTIYSDIEYFKEPLKYIADGAREVKDEI
>Methanobacterium-lacus@CP002551.1_350
MAKFDDKIDLYDDRGNLVEEQVPLEALSPLRNSAIKAIVQVKRTVAVNLEGVENALKTGKLGGG-KILGRELDLDIVANAEAIAAKAAEMIQVEGDNTNVELLVGGKRALVQIPQARFDAGAEYSAGPLVTASAFIQSIIDVCDVSMYDANMVKAAILGRYPQSVDYMGGNLATMLDVPQKLEGPGYSLRNIMVNHVVATTLKNTMNSAALSSLLEQAAMFEMGDAVGKFERMHLLGLAYQGMNADNIVFDLVKANGKEGTVGSVINDMIDRAKEDGVIGVEKDL-SGFNVYGTDDMAKWNAYAAAGMMAATMVNQAAARAAQGVSSTLLYYNDILEFETGLPGVDFGRVEGTAVGFSFFSHSIYGGGGPGIFNGNHVVTRHSKGFAIPCVAAAMSLDAGTQLFSPEATSGLIKDVFSQVDAFRNPLKYVNEAAIDLKGKL
>Methanobacterium-lacus@CP002551.1_2272
MPTYEDKIDLYGVNGKLLESDVPLEAVSPMVNPTIGKIVYVKRSVAVNLAGIEKSLEKAAYGGKSFIPGRELKLDLKGNVDVLSEKIEKIIKIDDDDFNLKLINGGDQMLVQMPAQRINRAADYTVSTLVAGGAVVQAIIDTFDVDKFDASAVKTAVLGRYPQSVDFMGANVSALLGPPVMLEGLGYGLRNIMANHVVAITKKNTLNAVALSSILEHTAMFETGDALGAFERSHLLGMAYQGLNANNLVFDLVKENGK-GTVGTVIATLVERAIDDGVIKVAKTMPSGYKVYEPNDWALWNAYAAAGLIASVIVNIGASRAAQGIASTLLYFNDIVEYETGLPGVDFGRAQGTGVGMSFFSHGIYGGGGPGTFHGNHVVTRHSKGYVTPCNAAAMCLDAGTQMFSVESTSGLIGTVYGDIDYFNQPVKYVADGAKEVKDII
>Methanobacterium-paludis@CP002772.1_2087
MAKFEDKIDLYDDRGNLVEEQVPLEALSPLRNPAIKGIIQVKRTVAVNLEGTENTLRNATVGGKAKILGRELDLDLVGNAEAIAEKAKEIIQVETDNTNVKLLAGGKRVLVQIPTVRFDAAAEYSAAASVTASAFIQAIIDVCDVSMYDANMVKAAILGRYPQTVDYMGGNLATMLDVPQKLEGVGYALRNIMVNHVVATTLKNTMQTTALSSLLEQSAMFEMGDAVGAFERMHLLGLAYQGFNADNMVFDLVKANGKEGTVGSVVADTVARAEADGVIGVEKDL-NGFGLYGTDDLAKWNAYAAAGMTSAAMVNAGASRAAQNVASSLLYFNDIMEFETGLPGVDFGRVEGTAVGFSFFSHSIYGGGGPGIFNGNHIVTRHSKGFAIPCVAAAMALDAGTQMFSPEATSGLIKEVFSQVDAFREPLKYVVEAAVNIKDQV
>Methanobacterium-veterum@KN050693.1_333
MPTYEDKIDLYGVDGKLLEENVPLEAISPMYNPTISKIVQVKRSVAINLAGIEKTLANAAYGGKAFIPGRELNLPIVENVDVIADKLQKIIQIDDDDFNLKQINNGAQVLVQLPSQRMNMAADYTVSTLVTGGAVIQAIIDTFDVDQFDASAIKTAVLGSYPQSVDFKGANVAALLAPPAMLDSLGYGFRTIAANHIVAVTKKNTLNAVALSAILEQTAMFEIGDALGAFERSHLLGLAYQGLNANNIVFDLVKANGK-GTVGTVIASLVERALDDGVIKVAKTMPSGYKIYEPVDWALWNAYAAAGLISSTIVNIGASRAAQGVASTLLYYNDIIEYETGLPGVDYGRAQGTGVGMSFFSHGIYGGGGPGTFNGNHVVTRHSKGYAVPCNAASMCLDAGTQMFSVESTSSLVGTVYSDIDYLREPIKYVAEGAVEIKDKI
>Methanobacterium-veterum@JQJK01000015.1_141
MARFEDKIDLYDDRGNLVEEQVPLEALSPLRNPAIRSIVQIKRTIAVNLEGIENALRSGKVAGG-KILGRELDLDIVGNAEAIAQEAKEMILVEGDDTKVELLAGGKRALVQIPSLRLEAAAEYSATSLVTASAFIQAIVNQFDVGMYDANVVKAAVLGRYPQTVEYAGGNMATMLDVPQKLEGPGYALRNIPVNHVVATTLKNTMQAAALSTILEQTAMFEMGDATGRFERMHLLGLAYQGMNADNIVYDLVKDNGKEGTVGSVILDLVNRASEDGVIGVEKEM-GGFKLYGTDDLAKWNAYNAAGQMAATMVNQGAARAAQGVSSTLLYYNDIIEFATGLPGVDFGRAEGVAVGFSFFSHSIYGGGGPGIFNGNHIVTRHSKGFAIPCVAAAMALDAGTQMFSPEATSGLIKDVYSQVDEFREPLKYVVEAAADIKGDI
>Methanobrevibacter-boviskoreani@BAGX02000020.1_78
MAKFDDKVDLYDDRGTLIDSDVPIEALSPVRNPAIKEITAIKRTVAVNLEGIENSLRNAAVGTKAKILGRELDLDIVANVDAIAASVKKMIQVTDDDTVVEPLSGGKRLLVQVPTRRIDVAAEYSVATLATSTALTQAIVETCDVSMYDANMVKAAILGMYPQTVSYDGSNIKTMLDVPQKLEGPGYSFRNIKANDMVATTLKNSFQATALASILEQTAMFEMGDAIGAFERTHLLGLAYQGMNADNMVLSLVQDNATDSSVGDIMNDTIQKAVDDNVISVEKDL-HGFNLYQTDDFAKWNAYVAAGSVAATMVNVGAARAAQGIPSTLLYFNDSIEFATGLPGLDFGRGEGVAVGFSFFSHSIYGGGGPGLFNGNHVVTRHSKGYTIPCVAAGMSLDAGTQLFSPEATSGLIKEVYSSIDEFREPLKYVAEAASDIKGDI
>Methanobrevibacter-oralis@LT985172.1_52
MAKFDDKVDLYDDRGSEIASNVPIEALSPLRNPAIQNIVKVKRTVAVNLEGLEKSVKTGAVGGDKRILGRELDLDIVGNAEAIAEKMKEIIQISSDDTKVELISGGKRLLVQVPTQRIDVAAEYSVAPLSTASALVQSVIEILDVDIYDANFVKAAVLGRYPQSVDYKGSNIATMLDIPQKLEGAGYALRGVKANDFAAATLKNTFQATALASIFEQTAMFEMADALGVYERLHLLGLAYQGMNADNLVFDLVKENAN-GTVGSVVNSTIERAEADGIIAPQKAL-TDFNIYNTDDAAKWNAYAAAGAVAATMVNIGAARAAQGVPSTLLYFNDNIEFATGLPSIDYGRAEGVAVGFSFFSHSIYGGGGPGLFNGNHVVTRHSKGFCIPCVAAAMSLDAGTQLFSPEATSGLIKEVYSQIDEFREPLKYVALAADDIKGDI
>Methanobrevibacter-ruminantium@SFKZ01000013.1_85
LAKFDDKVDLYDDRGSLVESDVPIEALSPLRNPAIKNIISVKRTVAVNLEGIEKSLKTASVGGAKKILGREMDLDIVAQADSIAAAVKDMLQVTDDDTKCEVLSGGKRILVQIPTIRLDSSAEYSVATLATATALTQAIIKEFDVNMYDANMVKAAILGRYPQSVEYMGANLKTMLDVPQKLEGPGYSLRNIKANDFVAATLKNTLQATALASIFEQTAMFEMGDAIGAFERMHLLGLAYQGLNADNMVLGFVQDNAKEGTVGSIVQDTIAKAEADGVIAVEKEL-TGYNMYATNDAAKWNAYAAAGCTAAVMVNVGAARAAQGIPSSILYFNDNVEFATGLPGIDFGRAEGVAVGFSFFSHSIYGGGGPGLFNGNHVVTRHSKGFTIPCVAAGMALDAGTQLFSPEATSGLIKEVYSEIDEFREPLKYVALAAAEIKGDI
>Methanobrevibacter-smithii@CP017803.1_1452
MAKFDDKVDLYDDRGSLVVSDVPIEALSPLRNTAIQNIVKVKRTVAVNLEGLEKSVKTGSVGGDKKILGRELDIDIVANAGAVAEKIKEMIQISDDDTKVEPISGGKRLLVQVPSKRIDVAAEYSVAPLSTATALVQAVIDVCDVDIYDANFVKAAVLGRYPQSVDYKGSNIATMLDIPQKLEGPGYSLRGVTANHFAAATLKNTFQATALASIFEQTAMFEMGDAIGAFERLHLLGLAYQGMNADNMVLDLVKDNSKEGTVGSVVNGTIARAEADGVIAPQKEL-TDFSIYNTDDAALWNAYAAAGATAAVMVNIGAARAAQGIPSTLLYFNDNLEFATGLPSIDYGRAEGVAVGFSFFSHSIYGGGGPGLFNGNHVVTRHSKGFCIPCVAAAMSLDAGTQLFSPEATSGLIKEVYSQVDEFREPLKYVALAADDIKGDI
>Methanobrevibacter-wolinii@KK211377.1_81
MAKYDDKVDLYDDRGSLVDSNVPIEALSPIRNPAIQSIVSVKRTVAVNLEGIENSLRNATVGGKAKILGRELDLDITSNAEAIASSLKDMIKVTDDDTKVELISGGKRILVQLPTKRINASAEYSVSTLVTATALTQAIVDQFDVSMYDANMVKAAILGSYPQTVDYAGSNISSMLGVPQKLEGPGYSFRNIPVNHIVAATLKNSVQAAALASILEQTAMFEMGDAVGAFERLHLLGLAYQGMNADNLVLSMVKDNATDGTVGSIIADTVDHAVEDNVISVEKDL-NGFNVYQTDDLAKWNAYTAAGSVAAVMVNVGAARAAQGIPSTLLYFNDSIEFATGLPGLDFGRGEGVAVGFSFFSHSIYGGGGPGLFNGNHIVTRHSKGFTIPCAAAGMSLDAGTQLFSPEATSGLIKEVYSKIDEFREPLKYVAEAASDIKGDI
>Methanocaldococcus-fervens@CP001696.1_415
---------------------------------------------------------------------------------------------------------------------------------------------------------------------------------------------------------------------------------------------------------------------------------MEDGVIRPSKTLPSGYTVYEPVDWALWNAYAASGLVAAVIVNVGAARAAQGVASTVLYYNDILEFETGLSSVDFGRAEGTAVGFSFFSHSIYGGGGPGTFHGNHVVTRHSKGFAIPCAAAAMCLDAGTQMFSVEKTSALVGTVYSAIDHLREPLKHVAEGTVGIKEKV
>Methanocaldococcus-fervens@CP001696.1_949
MAKYTDTINLYDEKGNLVEENVPLEAVSPLYNPTIQKLVKVKRTVAVNLAGIENALRTGQVGGKGMIKGRELDLPIVENAETIAEYVEKVVRVSDDDTSIKLINDGKQMAVQIPTRRLDVAAEYSVSVLVTGQALKEAIIRTFDVDMFDAPMVHAAVLGGYPHEVTMKGSNIAALLGSPLSLEGPGYALRNIMANHFAACTKKNVMNAVAFASIMEQTAMFEMGDAVGLFERLHLLGLAYEGLNADNLVIDLVKANGKNGTVGTVVASVVERALEDGVIKEDKKLPSGFTLYKPVDVAKWNAYAAAGLVAAVIVNVGAARAAQGVASTILYYNDILEYETGLPGVDFGRAEGTAVGFSFFSHSIYGGGGPGIFNGNHIVTRHSKGFAIPPVAAAMCLDAGTQMFSVEKTSALVGTVYSAIDEFREPLKYVIQGALEVKDKI
>Methanocaldococcus-infernus@CP002009.1_288
-MKYKDTIDLYDEKGKLVEENVPLEAISPLYNPTIQKLVKVKRTVAVNLAGIENALRTGQVGGKGKILGRELDLPIVENAETIAEYVEKTLRVSDDDTSIKLINDGKQMAVQVPSKRLDIAAEYTISTLVTAQALKEAIIRTFDVDLFDAPMIHAAILGGYPHDVTMKGANISALLGNPLTLECPGYALRNIMVNHFVACTKKNTMNAVAFTAIMEQTAMFEMGDAIGAFERLHLLGLAYQGLNANNLVIDLVKENGKNGTVGTVIASLLDRALEDGVIKEDKTLSSGFKLYRPVDIAKWNAYAAAGLVAAVIVNVGAARAAQGVASTILYYNDILEYETGLPGVDFGRTEGTAVGFSFFSHSIYGGGGPGIFNGNHIVTRHSKGFAIPPVAAAMCLDAGTQMFSPERTSALIGTVFGAIDEFREPLKYVIKGALEVKDKI
>Methanocaldococcus-villosus@AQUK01000001.1_1148
MMKYKDTINLYDAKGNLVEENVPLEAVSPLYNPTIQKLIKVKRTVAVNLAGIENALRNGTVGGKGKLPGRELDLPIVENAETIAEYVERVIRVSDDDTNIRLINDGKQMAVQMPTKRLDIAAEYTTSILVTAQALKEAIIRTFDVDIFDAPMVHAAILGGYPHNVVMAGANVAGLLGNPLTLEGPGYALRNIMVNHFVACTKKNVMNAVAFASIMEQTAMFEMGDAVGLFERLHLLGLAYQGLNADNLVIDLVKENGKNGTVGTVVASVVERALEDGVIKEDRTLPSGFKLYKPVDVAKWNAYAAAGLVAAVIVNVGAARAAQGVASTILYYNDILEYETGLPGVDFGRAEGTAVGFSFFSHSIYGGGGPGVFNGNHIVTRHSKGFAIPPVAAAMCLDAGTQMFSPERTSALIGTVFSAIDEFREPLKYVIEGALQVKDKI
>Methanocaldococcus-vulcanius@CP001787.1_143
MVKYKDTINLYDEKGNLVEENVPLEAVSPLYNPTIQKLVKVKRTVAVNLAGIENALRTGAVGGKGMIRGRELDLPIVENAETVAEYVEKVIKVSDDDTSIKLINDGKQMAVQIPSKRLDVAAEYSVSVLVTAQALKEAIIRTFDVDLFDAPMVHAAIIGGYPHEVAMKGSNIAALLGNPLSLEGPGYALRNIMANHFVACTKKNVMNAVAFASIMEQTAMFEMGDAVGLFERMHLLGLAYQGLNADNLVIDLVKANGKNGTVGTVVASTVERALEDGVIKEDKTLPSGFTLYKPVDVAKWNAYAAAGLVAAAIVNCGAARAAQNIASTILYYNDILEYETGLPGVDFGRCEGTAVGFSFFSHSIYGGGGPGIFNGNHIVTRHSKGFAIPPVAAAMCLDAGTQMFSPEKTSALVGTVFSAIDEFREPLKYVIKGALEVKDKI
>Methanocaldococcus-vulcanius@CP001787.1_1183
MLHYEDKIDLYDERGKVLEENVPLEAISPLKNPTIERIVNIKRSVAINLSGIENALRTGAIGGKAFCPGRELDLPIVDNAEFIAEKIKKIVQIEEDDTVVKLINGGKQILLQLPSKRLRVSADYTVSALIGGGATIQAIVDTFNIDMFDAPAVKTAVMGRYPQTVDFHGANIATLLGPPVLLEGLGYGLRNIMANHIVAVTRKKTLNAVALASILEQTAMFETGDALGAFERLHLLGLAYQGLNANNLTFELVKENGKNGTVGTVVASTVERALEDGVIKPVKTLPSGFTIYEPVDWALWNAYAAAGLVAAVIVNVGAARAAQGVASTVLYYNDILEYETGLPSVDFGRAEGTAVGFSFFSHSIYGGGGPGTFHGNHVVTRHSKGFAIPCAAAAMCLDAGTQMFSVERTSALVGAVYSAIDHLREPLKHVSEGVKKINY--
>Methanocella-arvoryzae@AM114193.2_1049
MPKYKDKIDLYDDKGKLLEKDVPLEAVSPIVNPAIRKIVNTKRSVSVSLEGIENALKTGKVGGKGQVLGKSLDLPLTKDADKIAKKIEELVRVTGDDTNVKVLGGGKSLLVQVPTQRIEAGAEFVAGISSTATATVESILELYKVDMFDGAFVKAAVWGMYPQTIDLEGGNVKSILDVPQKDEGVGYALRNIPTNHCVIISKRNAMNAAALNSIFEQAGVWEMGDAIGPWERYQLMGFAYQGLNANNLVYSTVKENGKNGTVGSVVATIVGKAIEDKVIKVEKTLPSGYKVYTTDDIPKWNAYAAAGVMAATMVNCGALRGAQAVSSTLLYYNDLLERETALPGVDFGKVQGTAVGFSFFSHSIYGGGGPGIFNGNHVVTRHSKGFAVPCVSAACALDAGTQMFSPESTSKAM-EVFGEIPEFNQPLVAVAKGAKEIKDKI
>Methanocella-conradii@CP003243.1_929
MPKFKDKIDLYDDKGKLLEKDVPLEAVSPVVNPAIRKIVNTKRSVAVNLEGIETALKTGKVGGKGQILGMSLDLPIVKDAEKIAKKVDETIRVSNDDTEVKVVGGGKYLLVKAPTQRVEAGAEFVASLSCTASAVTETILDMYKVDMFDAPFVKSAVWGTYPQTMDLVGGNVKMILEIPQKDEGVGYALRNILTNHCVVIARRNTMNVAALSSIFEQAGIWEMGDAVGPWERYQLLGFAYQGLNANNLLYNTVKENGKNGTIGSVVATIVGKAIEDKVIKVEKTLPSGYKLYTTDDIALWNAYTAVATMAATMVNCGALRGAQAVSSTLLYVNDLIERETGLPGCDFGKVEGTAVGFSFFSHSIYGGGGPGVFNGNHVVTRHSKGFAIPCVSAACSLDAGTQMFTPEATSGII-SVFGEIPEFREPLIHVAKGAAEVKGKV
>Methanocella-paludicola@AP011532.1_526
MPKFKDKIDLYDDKGKLLEKDVPLEAISPVINPAIRKIVNTKRTVAVSLEGIESALKTGKVGGKGQVLGRSLDLSIVKDADKIAKVVADTVRINSDDTAVKVIGGGKSLLVQVPTQRVEAGAEFVASLSCTASAVTEAIIDMYKVDMFDGPFVKNAVWGMYPQTMDLVGGNVKMILEIPQKDEGVGYALRNILTNHCVVIAKRNTMNVAALSSIFEQAGVCEMGDAVGPWERYQLLGFAYQGLNANNLVYSTVKENGKNGTIGSVVASVIGKAIEDKVIKVEKTLPSGYKLYTTDDIPLWNAYTAAATMAATMVNCGALRGAQAVSSTLLYTNDLIERETGLPGCDFGKVEGTAVGFSFFSHSIYGGGGPGVFNGNHVVTRHSKGFAVPCVSAACSLDAGTQMFSPEATSGIL-GIFGEIAEFREPLSHVAKGAAEVKGKV
>Methanocella-sp.-PtaU1@MVRA01000205.1_28
MPKYKDKIDLYDDKGKLLEKDVPIEAVSPIVNPGIKKIVNTKRSVAVSLEGIENALKTGKVGGKGQVLGKSMDLSIVKDADKIAKNVAELVRVSGDDTSVKVVGGGKSLLVQVPTQRVEAGAEFVAGISSTATAVTETLLDMYKVDMFDGPYVKAAVWGLYPQTIDLEGGNVKSILEVPQKDEGVGYALRNILCNHNVVITKRNTMNCCALSSIFEQAGVWEMGDAIGPWERYQLLGFAYQGLNANNMLYSTVKENGKNGTIGSVVASVVGKAIEDKVIKVEKTLPSGYKVYTTNDVPMWNAYAAVATMAATMVNCGALRGAQAVSSTLLYTQDLIERETGLPGCDFGKVQGTAVGFSFFSHSIYGGGGPGVFNGNHVVTRHSKGFAIPCVSVACSLDAGTQMFAPEQTSAGV-AVFSEIDEFREPLKAVAKGAKEIKDKV
>Methanococcoides-burtonii@CP000300.1_2565
---MSDKVDIYDDRGTLLESDVDILNLAPTTNTAIGKIIKTKRTVAINLAGIEKGLATGKYGGKGQILGRSLEYDIVGNADAIAESVANLVKVSDDDTVVKVIGGGKQLLVQVPSARTDAGADFVSGSTVSGAAVVETIINTFNTDMFDAPLVKGAVWGSYPQTMDMSGGNVASILSIPQQNEGLGFSLRNIMTNHVAAITGRKAMNAAALSSIYEQAGMYEMGNAVGSFERHQLLGFAYQGLNANNVVYDIVKENGKTGTIGTVIDTVIEKAIDLGVIEVDHTAPSGYKFYKANDVSMWNACAAAGQLAATLVNCGAGRAAQNVSSTIVYFNDILEKQTGLPGCDMGRAQGTGVGFSFFSHSIYGGGGPGIFNGNHVVTRHSRGFAIPCVSAACAIDAGTQMITIEKTSALVGNVFGSIEEFREPIKAVAGAL-------
>Methanococcoides-methylutens@CP009518.1_591
-------VDSASNTENLIQIEIPRRLLSP-----------TAKELLVELSKIEGITRAFVQG---------------------------------------------RLPVTVP---------Y-------GPATGQIVNHKFS--------------------------------------DTIRIGETDISLAVIVGRIRLEVLNSEIRDNIREVCERLEFREGLFLPTRQTVSDYAKRGPGADPTVLGLTDPK---GKVGNRICTL-----------------------------------------------------------------------------------------------------------------------------------------------------------NPA--------------
>Methanococcus-aeolicus@CP000743.1_1288
MVKYEDKINLYDAKGNLAEENVPLEAISPLYNPVVKDMVKIKRTVAVNLAGIEATLKAGTIGGKARVPGRTLDLPIVDEAEAIMDKVEKILKISDDDTNIRTINGGKQAVVQVPSKRLDIAAEYSVSMLSTGMALKEAIIDTFDVDMFDGSTVHAAIVGRYPQVMDYMGGNIASLLGAPSNMEGLGYALRNIMVNHYVATTKKNLMNAVAFSSIMEQTAMFEMGDAIGSFERMHLLGLGYQGLNADNIVIDLVKANAS-GTVGTVVASVVERALEDKVIAEDKTMNSGFTMYKPVDVAKWNAYAAAGLVAASIVNCGAARAAQNVASTILYYNDILEYETGLPGTDYGRSEGTAVGFSFFSHSIYGGGGPGIFTGNHVVTRHSKGFAIPPVTAALCVDAGTQMFSPEKTSALVGAVYSDIPEFREPLKHVIEGAIEIKDKI
>Methanococcus-vannielii@CP000742.1_900
MVKYEDKISLYDAKGNLVAENVPLEAISPLYNPTIKSMLKIKRTVAVNLAGIENTLATGSIGGKGKVPGRTLDLSVVSNAQAIADEVEKILKVSDDDTAIKLINGGKQMAVQVPSERLEVAAEYSVSMLATAMALKEAIIKTFNVDMFEGSTVHASIMGNYPQVMDYAGGNIASLLGAPSNLEGLGYALRNIPVNHAVATTKKNMMNAIAFSSVMEQTATFEMGDAIGSFERQHLLGLAYQGLNADNLVIEFIKANGK-GTVGTVVQSVVERALADGVIVVDKTMGSGFNMYKPADVNKWNAYAAAGLVAAAAVSCGAARAAQNIASVILYYNDILEYETGLPGVDYGRSMGTAVGFSFFSHSIYGGGGPGIFNGNHVVTRHSKGFAIPPVCAAMCADAGTQMFSPEHTSALVGAVYSAFDEFREPMKYVIERALNIKDKL
>Methanococcus-voltae@CP002057.1_1141
MVKYEDKICLFDAKGNQVAEDVPLEAISPLNNPTIMGMVKIKRTVAVNLAGVEDSLAKGKIGGKGQVPGRAIELDVVSDAEAIADKVKSILQVSGDDTEVKLINGGKQMAVQVPTKRLDVAAEYSVSMLATGMALKEAIITNFNVDMFDGSTVHSAIMGQYPQDMDYAGGNIASLLGAPSKLEGLGYALRNIPVNHAVATTKKSLMNAIAFSSVLEQTAMFEMGDAVGSFERQHLLGLAYQGLNANNLVIELVKANAN-GTVGSVVNSIIEKAIADGVIVVDKTLGSGFNMYKPADVNKWNAYAAAGLVAAVMVNCGAARAAQNVASTILYYNDIIEYETGLPGVDYGRSMGTAVGFSFFSHSIYGGGGPGIFNGNHVVTRHSKGFAIPPVCAAMCMDAGTQMFSPEKTSALVGTVYSAFDEFREPLKYVIEGALEVQDKL
>Methanocorpusculum-bavaricum@AUMX01000003.1_31
MAKYKDVIDLYDDNGKLLKSNVALEKISPLVNPAVKKIIDTKRTVAVNLGGMQEALKTGKIG-KHQILGRELNLDIVGNIDAIEAKIKEYVSVEGDDTVIKRYNGGKLLLVKVPSARIAAAATYDAALTSVAAATTYAVVEQFNVDMFNANTVKAAAYGTYPVTMDMAGGACSMIMSIPQNNESLGYALRNIPANQSVMITHKNAMQGAALTAVFEQAGEFEMGAAIGPFERAQLLLLAYQGLNANNIVYDLVKENGQTGTVGTVVQSLVERAVEDKVIKQGAAAKGGFKPYETKDPMLWNAYTSAGTLAATMVNCGAGRFAQAVSSTLLYFNDLIEHETGLPGSDFGRTMGVAVGFSFFSHSIYGGGGPGIFNGNHVVTRHAAGVGMPCIVAACALDAGTQMFSPEGTAKIYGETFGQIDEFAHPLQAIAKAV-------
>Methanocorpusculum-bavaricum@AUMX01000016.1_45
MAKYKDVIDLYDDNGKLLRSNISLERISPLVNPAVKKIIDTKRSVAVNLGGMQEGLKSGKIG-KHQILGRELDLDILGNIDAIEAKIKEYVSVEGDDTEIKRFNGGKLLLVKVPSARIAAAATYDAALTSVAAATTYAVVEQFNVDMFNANTVKAAAFGTYPVTMDLAGGACSMIMSIPQNNESLGYALRNIPANQTVMMTHRNAMQGAALASTFEHAGQFEMGNAIGPFERAQLLLFAYQGLNANNIVYDIVKANGQTGTVGTVVQSLVERALEDKVITQTAGAPGGFKPYETKDPMLWNAYASAGTLAATMVNAGAGRMAQAASSTLLYFNDLLEHETGLPGSDFGRVMGAGVGFSFFSHSIYGGGGPGIFNGNHVVTRHAAGVAMPCAVAACALDAGTQMFSPEGTAKIYGETFGKIEEFARPIQAIAKVA-------
>Methanocorpusculum-labreanum@CP000559.1_1115
MAKYKDVIDLYDDYGKLLRSNISLERISPLVNPAVKKIIDTKRSVAVNLGGMQDGLKSGKIG-KHQILGRELDLDILGNIDAIEAKIKEYVSVEGDDTEIKRFNGGKLLLVKVPSARIAAAATYDAALTSVAAATTYAVVEQFNVDMFNANTVKAAAFGTYPVTMDLAGGACSMIMSIPQNNESLGYALRNIPANQTVMMTHRNAMQGAALASTFEHAGQFEMGNAIGPFERAQLLLFAYQGLNANNIVYDLVKANGQTGTVGTVVQSLVERAMEDNVITQAAAAKGGFKPYETKDPMLWNAYASAGTLAATMVNAGAGRMAQAASSTLLYFNDLLEHETGLPGSDFGRVMGAGVGFSFFSHSIYGGGGPGIFNGNHVVTRHAAGVAMPCAVAACALDAGTQMFSPEGTAKIYGETFGKIEEFAHPIQAIAKVA-------
>Methanocorpusculum-labreanum@CP000559.1_1626
MAKYKDVIDLYDDNGKLLKSNVALEKISPLVNPAIKKIIDTKRTVAVNLGGMQDALKTGKIG-KHQILGRELNLDIVGNIDAIEAKIKEYVSVEGDDTMIKRYNGGKLLLVKVPSARIAAAATYDAALTSVAAATTYAVVEQFNVDMFDANTVKAAAFGTYPVTMDLAGGACSMIMSIPQNNESLGYALRNIPANQSVMITHRNAMQGAALTSVFEQAGEFEMGSAIGPFERAQLLLLAYQGLNANNIVYDLVKENGQTGTVGTVVQSLVERAIEDKVITQGAAAKGGFKPYETKDPMLWNAYTSAGTLAATMVNCGAGRFAQAVSSTLLYFNDLIEHETGLPGSDFGRTMGVAVGFSFFSHSIYGGGGPGIFNGNHVVTRHAAGVGMPCIVAACALDAGTQMFSPEGTAKIYGETFGQIDEFAHPLQAIAKAV-------
>Methanoculleus-bourgensis@HE964772.2_1538
MAKYSETIDLYSDDGKLLKSGVSLDRISPLVNPATSKIIDTKRTINVNLGGIQDALKNGKLGQG-KIKGRELDLPIMENKDAIVAKIKEMIQVEGDDTEILEFNGGKLQLVQVPAKRLINAATYDAAITAVASATTYAIVDQFNVDAFNASTVKAACWGGYPHTQDMKGSLVTSILNIPQNNEGLGYALRNIPVNHVVMMTNRNALQGAALSSTLETAGIFEMGSAIGPFERATLLAYAYQGLNANNMVYDLVKANGQTGTVGTVVQSLVERAIEDKVITPGKKG--GFQFYDTKDPMLWNAYTAAGSMAATIVNCGAGRFAQAVSSTLLYFNDLLEHETGLPSSDYGRVMGTAVGFSFFSHSIYGGGGPGIFNGNHVVTRHANGVAIPCVVAAAALDAGTQMFSPENTSKIFADTYGKIDVFNKPINQIANGA-------
>Methanoculleus-bourgensis@HE964772.2_1752
MAKFKDTIDLYDDAGKLLKSGVPLDKISPLVNPATRKIIDTKRTIAVNLGGIQDALKTGKVGKG-HVLGREMDLDIVGNKDAVIGKIKEMVQVQGDDTKIREFSGGKLFLVEVPSARLEAASTYDAAITSVAAATTYAIVEQFDVGPFDAAMVKGAVWGAYPHTMDMKGALVTSILNIPQNNEGLGYALRNIPVNHVVMMTNKNAMEGAALASTFEQAGMFEMGNAIGPFERAQLLTYAYQGLNANNLVYDLVKKNGSTGTIGTVVQSLVERAIEDKVITPGKKG--GFQFYDTKDPMLWNAYAAAGTMAATMVNCGAGRFAQAVSSTLLYFNDLLEHETGLPGCDYGRVMGTAVGFSFFSHSIYGGGGPGIFNGNHVVTRHAAGVAIPCVVAAAALDAGTQMFSPESTSKIYADTYGKVDVFNKPIQQIAQGV-------
>Methanoculleus-marisnigri@CP000562.1_368
MAKYTETIDLYSDDGKLLKSGVALDRISPLVNPATGKIIDTKRTISVNLGGIQDALKVGKLGKG-KIKGRELDLPIMENKDAIVAKIKEMIQVEGDDTEIMEFNGGKLLLVQVPTKRLVNASTYDAAITSVAAATTFSIVDQFNIDAFNASTVKAACWGSYPHTQDMEGALVTSILTIPQNNEGIGYALRNIPVNHTVMMTGRNALQGAALSSTLETAGIFEMGSAVGPFERAQLLAYAYQGLNANNMVYDLVKANGQNGTVGTVVQSLVERAIEDKVIAPGKKG--GFQFYDTKDPMLWNAYAAAGTMAATIVNCGAGRFAQAVSATLLYFNDLLEHETGLPSTDYGRVMGTAVGFSFFSHSIYGGGGPGIFNGNHVVTRHANGVAIPCVVAAAALDAGTQMFSPESTSKLFADTYGKIDVFNKPIDQIANGA-------
>Methanoculleus-marisnigri@CP000562.1_606
MAKYKETIDLYDDAGKQLKSGVPLEKISPLVNPATRKLIDTKRTIAVNLGGIQEGLKTGKVAKG-YVLGREMNLDIIGNKDAIIGKIKEMVQVEGDDTNIREFGGGKLILVEVPKTRLEAASTYDAAITSVASATTFSLVEQFDIGAFDAAMVKAAVWGGYPHTMDLTGANVTSILSIPQNNEGLGYALRNIPVNHAVMITGKNAMQGAALSSTFEQAGMFEMGNAIGPFERAQLLTYAYQGLNANNLVYDLVKKNGATGTIGTVVQSLVERAIEDKVITPGKKG--GFQFYNTKDPMLWNAYAAAGTMAATMVNCGAGRFAQAVSSTLLYFNDLLEHETGLPGCDYGRVMGTAVGFSFFSHSIYGGGGPGIFNGNHVVTRHAAGVAIPCVVAAAALDAGTQMFSPESTSKVYGDTFGQVDVFNKPIQQIAKGV-------
>Methanodesulfokores-washburnensis-strain-MDKW@RCOS01000137.1_51
-MK-EDKIDLYDDRGRLVESDVPLRAVHPLLNPAIIEIKMIARSVAVDLEGMQRALERGAVGGSKVIPGKSLKLDLVGNAHAIADGIKKIVQVKDDDTEVQVLENGKSLLVKVPTIRVLNSIEYTAPITATAAALTETIINLFNLDMFQAPMVKAAVWGRYPQTMNLMGAYIKSLLSVPQENEGLGYVMRNIPVSYITVITRRNAINAAALAGILEQSAMVEMGDAVGSFERLHLLGLAFQALNANNLVYELVKENGKNGSVGTVVASLVKRAIEDGVIEPNGTSKSGYRTYKAKDMALWNAYAAAGYLAATMVNCGAQRAMQSVSAVSVYYNDLLERQVGLPAVDFGRVQGTGVEFSFFSHSIYGGGSPVVFHGNHIVTRHSKGFVAPCIAAAIALDAGTVHYTPEAIAGVLGRTFSTIPVLREPIVHVAKAAASIKGAV
>Methanoflorens-stordalenmirensis@MflrDRAFT_Methanoflorens_stordalmirensis_v4_3_scaffold3.4_228
MPKFEDKVDLYNDRGQKVGSNIPLEALSPTMNPAIKKIINTKRTVAVNLDGIQGALMTGKIGGKGQILGRELNLDLVGNADGLAQKVKDLVMVSGDDTNVQPLGGGKQLKVQVPTERLNTGATYVAGTTATSSALTQAIIDMFKVDMFQAPMVKSAIWGQYPQTIDNEGGNVKSMLETPQKDEGYGYSLRNVAVNHVAAATGKRTMNAAALSSIFEQTGIWEMGDAIGWNERLQLCGLAMQGLNANNLTYSLVKENGQTGTIGSVVGSTVEKAKAAGVIKADTTWPSGFKAMKTDDVAAWNAYAASCTLAATIVNCGAARGAQAVSSTLLYSNDLLEHETGLPGCDFGKVMGTAVGFSFFSHSIYGGGGPGVFNGNHIVTRHSKGFAIPCVAAAVSIDAGTQMFSVEATSKIIGIVYGDLPEFKDPITAVAKAAEGM----
>Methanofollis-liminatans@CM001555.1_499
MAKYSDTIDLYDDEGKLLKSGVALEKVSPVVNPAIKKMMDTKRTVAVNLAGIENGVKTGAVGGKAVIPGRTLDLSVVKDSDAIIAKIKDMVSVVGDDTVIKNF-GGKLLLVEVPKARIEAAATYDAAITSVAAATTYALIDQYNIGPFDAGIIKSAVWGTYPQTMDMAGANVQSILSIPQNNEGLGFALRNIPANHTVMITGRNAMQGAALAATFEQAGQWEMGNSIGPFERAQLLGYAYQGLNANNMVYDLVKANGATGTVGTVVQSLVERAIEDKVIMPGKKG--GFQFYDTKDPMLWNAYAAAGTLAATMVNCGAGRFAQAVSSTLLYFNDLLEHETGLPGCDYGRVMGTAVGFSFFSHSIYGGGGPGIFNGNHVVTRHSAGFAIPCVVAACALDAGTQMFSAESTSKIYGETYGKIEEFAKPLQHIAKAV-------
>Methanofollis-liminatans@CM001555.1_1717
MAAYSETIDLYSDDGKLLKSGVTLDKISPLVNPATSKIIDTKRTINVNLGGIQNALKTGKLGKGKKIRGRELDLAIMENKDAIVARIKEMVQVEGDDTEILEFNNGQLLLVQVPKKRLMNAATYDAAITAVASATTYAIVDQFNIDAFNASTVKAACWGGYPHTMDMEGALVSSILSIPQNNEGIGFALRNVPVNHVVMMTGRNSLQGVALASTLETAGEFEMGAAIGAFERYQLLSYAYQGLNANNMVYDLVKANGETGTVGTVVQSLVERAIEDKVILPGKKG--GFQFYDTKDPMLWNAYVAAGSLAATIVNCGAGRFAQAVSSTLLYFNDLIEHETGLPSCDFGRMMGTAVGFSFFSHSIYGGGGPGIFNGNHVVTRHANGVAIPCVVAACALDAGTQMFTPEGTSKVMGETYGKIDVFNKPMDQIAKGVDLIA---
>Methanohalobium-evestigatum@CP002069.1_902
ISKVADNIDLYNDRGKLLESNVDLMDIAPTKNDAIKKIIDTKKSVAINLNGIQKALSTGKMGGKGHIPGYELDYDLVGNADSIRDSVEELVRVDNDDTNVESLYGGKQLLIQVPDERLQAGADYASATTVGAAATVQSIIDKFNTDMFVAPIVKAAVWGSYPQTVDLSGGNIASILKIPQQNEGLGYSLRNIMTNHIVAITNKKAMNAACLSSIYEQVAMYEMGNAVGEFERQQLLGLAYQGLNANNLVYDIIKDNGKDGTIGTVIDSTVNRALEDNVISVDKTAPSGYSFYKANDVPMWNAYAAAGQLAASMVNCGAGRSPQNVSSTLLYFNDIIEKETGLPGCDYGRVQGTSVGFSFFSHSIYGGGGPGIFNGNHIVTRHSRGFAIPCVAASASLDAGTQMFTPEATSSLIGDVFGSIETFREPIDAVAKAL-------
>Methanohalophilus-mahii@CP001994.1_606
---MSDKIDIYDDRGKLLESGVAIEELAPTRNAAIQRIIGTKRTVAVNLGGIQKSLATGKMGGKAHMPGREMELDIVENAGAIADSVKEFVQVDDDDTNIETLGGGKQLLVQLPTARLTAGADYSSALTVSAAATVQTIVDMFNIDMFNAPVVKGAVWGNYPQTMDMAGGNIASILNIPQKNEGLGYSLRNIMTNHIAAITEKKAMNAAALSSIFEQAGMFEMGNAVGEFERHQLLGFACQGLNANNVVYDLVKDNGKDGTVGTVVQSVVERAIEDNVIEVDKTAPSGYNFYKAQDVSMWNAYAAAGQLAATMVNCAAGRAAQNVSSTILYYNDIIEKETGLPGCDMGRAQGTAVGFSFFSHSIYGGGGPGVFNGNHIVTRHSRGFAIPCVSAGVSLDAGTQMFSIEKTSGLIGDVFGSIKEFREPIKAVAESL-------
>Methanohalophilus-sp.-RSK@RDSK01000014.1_127
---MSDKIDIYDDRGKLLESGVAIEELAPTRNAAIQRIIGTKRTVAVNLGGIQKSLATGKMGGKAHMPGREMELDIVENAGAIADSVKELVQIDDDDTNIETLGGGKQLLVQLPTARLTAGADYSSALTVSAAATVQTIVDMFNVDMFNAPVVKGAVWGNYPQTMDLAGGNIASILNIPQKNEGLGYSLRNIMTNHIAAITEKKAMNAAALSSIFEQAGMFEMGNAVGEFERHQLLGFACQGLNANNVVYDLVKDNGKDGTVGTVVQSVVERAIEDNVIEVDKTAPSGYNFYKANDVSMWNAYAAAGQLAASMVNCGAGRAAQNVSSTILYYNDIIEKETGLPGCDMGRAQGTAVGFSFFSHSIYGGGGPGVFNGNHIVTRHSRGFAIPCVSAGVSLDAGTQMFSIEKTSGLIGDVFGTIKEFREPIKAVAESL-------
>Methanohalophilus-sp.-T328-1@LSRU01000007.1_19
---MSDKIDIYDDRGKLLESGVAIEELAPTRNAAIQRIIGTKRTVAVNLGGIQKSLATGKMGGKAHMPGREMELDIVENAGAIADSVKELVQIDDDDTNIETLGGGKHLLVQLPTARLTAGADYSSALTVSAAATVQTIVDMFNIDMFNAPVVKGAVWGNYPQTMDMAGGNIASILNIPQKNEGLGYSLRNIMTNHIAAITEKKAMNAAALSSIFEQAGMFEMGNAVGEFERHQLLGFACQGLNANNVVYDLVKDNGKDGTVGTVVQSVVERAIEDNVIEVDNTAPSGYNFYKANDVSMWNAYAAAGQLAATMVNCGAGRAAQNVSSTILYYNDIIEKETGLPGCDMGRAQGTAVGFSFFSHSIYGGGGPGVFNGNHIVTRHSRGFAIPCVSAGVSLDAGTQMFSIEKTSGLIGDVFGSIKEFREPIKAVAESL-------
>Methanolacinia-paynteri@KN360941.1_65
MAKYSETIDLYSDDGKVLKSNVNLGAISPLVNPATLKLIDTKRSIAVNLGGIEAALKTGKLGKG-MIMGRELDLPIMANKDAIVAKIKDMLDV-GEGTVINEYKGGNLLLVEAPKARLAAASTYDAAFTAVAAATTYAIVDQFDIDAFNASTVKAATFGGYPHTMDPEGALVTSVLSNPQNNEGLGYALRNIGVNHFVMMTGRNAMQGAALASTLETAGEFEMGGAIGPFERHMLLQYVYQGLNANNMVYDLVKENGKTGTVGTVVQSLVEKAIEDKVIVPGKKG--GFQFYDTKDPMMWNAYAAAGTMAATMVNCGAGRFAQAVSSTLLYFNDLLEHETGLPSTDFGRVMGTAVGFSFFSHSIYGGGGPGIFNGNHVVTRHANGCAIPCVVAACALDAGTQMFTPEGTSAVMGETYGQIPEFNKPIQQIANGV-------
>Methanolacinia-paynteri@KN360943.1_67
MVAYSDTIDLYSDDGKLLKSDVNLGQISPMINPAAGKIIDTKRTINVNLGGIETALKTGRLGKHKRIRGRELDLPIMENKDAIVEKIRNMIQVENDDTEILEFNNGNLLLVQVPSKRLINAATYDAAITSVASATTYAIVDQFDIGAFDASVVKAACWGAYPQTMDMEGALVSSILSIPQNNEGIGFALRNIPVNHYVMMTNRNSLQGVALASTLEMAGHYEMGMAIGPFERNLLLAYGYQGLNANNMVYDIVKANGESGTVGTVVQSLVERALEDRVISPGSKD--GFQFYDTKDPMMWNAYVAAGQLAATIVNCGAGRFAQAASATLLYFNDLIEHETGLPSCDFGRMMGTSVGFSFFSHSIYGGGGPGIFNGNHVVTRHANGVAIPCVVAACALDAGTQMFSPESTSKVMGETYGKIDVFNKPIHQIAKGVSALS---
>Methanolinea-tarda@AGIY01000002.1_159
MAKYKDTCDLYDDNGKLLKSGVSLDKISPLNNEGILKIIDTKRTVAVNIAGIDNALKTGAMGGKNQILGRAIKCDCVKDVDALSEKIAEYVSVSGDDTKITKVGGGKMLLVEVPSARLKAAATYDAATTAVAAATTLALVEQYKVGMWDAPYVKSAVWGSYPVTMDMAGGNIISVLSIPQNNEGLGYALRNIPANHVAMMTHRNAMQTAALSCTYEQAGEFEMGMAIGPFERAQLLAYAFQGLNANNLVYDLVKANGKTGTIGTVVQSLVERAIEDKVIKPGKKGKSGYIFYETKDPMLWNAYACAGTMAATMVNCGAGRFAQAVSSVLLYFNDLLEHETGLTSADYGRVMGTAVGFSFFSHSIYGGGGPGVFNGNHVVTRHAAGVAVPCVCVACALDAGTQMFGPEQTSKVYQDTFGQLDVFKKPIQSIAKAV-------
>Methanolobus-psychrophilus@CP003083.1_772
---MSDKIDIYDDRGKLLESGVDLMDIAPTRNAAIQNIIKTKRTVAVNLAGIEKALESGKMGGLGKILGRELKYDVVANASAIQDAVKGFVMAKGDDTNVKVLAGGKQLLVQVPSVRALVGADYVSASTVTGAAVVQAIIDMYKTDMFDAPIVKSAVWGSYPQTMDMMGGNIASILSIPQNNEGLGFSLRNITTNHVAAITGKKAMNAAALSSIFEQVGMYEMGNAVGPFERHQLLGLAFQGLNANNIVFDLVKENGKNGTIGTVVQSVVDKALEAGIISVDKTAPSGYNFYKANDVSMWNACAAAGQLAATMVNCGAARAAQNVSSTLLYFNDILEKETGLPGCDMGRSQGTAVGFSFFSHSIYGGGGPGIFNGNHVVTRHSRGFAIPCVCAAVSLDAGTQMFTVEKTSALVGSVFGSIPEFKEPIKAVAGAL-------
>Methanolobus-tindarius@AZAJ01000001.1_2228
---MSDKIDIYDDRGKLLESGVDLTAIAPTRNAAIQNIIKTKRTVAVNLAGIDKALKTGSMGGAKQILGRELDYDIVGNSGAICDAVKKLIQVSDDDTAVTELSGGKQLLVQIPSVRTQIGADFVSASTVTGAAVVQTIIDMFNTDMFDAPIVKSAVWGSYPQTMDMKGANIASILSIPQNNEGLGYSLRNITTNHVAAITGKKAMNAAALSSIFEQVGMYEMGNAVGPFERHQLLGLAYQGLNAGNYVYDIVKENGKDGTIGTVIQSTVDRALEAGIISVDKTAPSGYNFYKANDVSMWNACAAAGQLAATMVNVGAGRAAQNVSSTILYYNDILEKETGLPGTDMGRAQGTAVGFSFFSHSIYGGGGPGIFNGNHVVTRHSRGFAIPCVCAAVSLDAGTQMTTIEKTSTLVGNVFGSIPEFKEPIKAVAGAL-------
>Methanomassiliicoccaceae-archaeon-DOK-@CP047880.1_1420
MPKYEDVVDLYDDCGKRIAKDVPLEAISPLRNNAIKKIVSTKRTVAVNLAGIEKALKTGSMTGGGVIKGKEIDIPLVENADKIAEIVKNAVQVYGDDTVVKVKSGGKNLVVIVPEDRMNAGVEYTTGFTVTAAATTEAIIDTFDVPMYKANMVKAAVWGRYPQTITFQGANVKSILEVPQNNEGAGFALRNIMANHVVSLVNRNAMQGTALSAIFEQCGSYEMGDTIGNFERGALLSLAYEGLNANNMVYSLVKKNGKTGTVGTVIESLMGRAIDDGVIRVKETLPSGYKVYTTDDLPKWNAYAAAGMVAAVMVNVGAARAAQGVPSTILYYNDLLEHESGLPGVDYGRAEGVGVGMSFFSHSIYGGGGPGLFHGNHVVTRHAKGVVIPAITAGNCLDGGTQTFSAEATSGLFKEVFGDIEEFSKPMQYVAAEAKKVKKKL
>Methanomassiliicoccaceae-archaeon-UBA72@DAVO01000018.1_51
MPKYEDVIDLYDDNGKRIAKDIPLEAISPLRNKAIQKIGDTKRTCAVNLAGIEKALKTGSMMGM-TIKGKEIDIPLVANAEKIAAAVKEMIQVTDDDTIVKVKSGGKSMIVVLPNERANVGIEYTTGFTSTAAAVTEAIIDEFKIPMYKANMVKGAVWGRYPQTVDFSGSNIKSILEVPQNNEGAGYALRNIMSNHVVALVNRNAMQGVALSAIFEQTAAFEMGDAVGPFERGHLLGLAYEGLNANNMLYSIVKKNGKTGTVGTVIESLMERAIEDKVIRVKETLPSGYKVYTTDDLPLWNAYAAVGQVAAVMVNVGAARAAQGVPSTILYYNDLLEHETGLPGVDYGRSMGVCVGMSFFSHSIYGGGGPGLFHGNHVVTRHSKGVLIPAVTAGNCLDGGTQTFSAEATSGTFKEVFGDMDEFRHPIQVVAAEAKKIKKKV
>Methanomassiliicoccus-luminyensis@CABLZR010000015.1_130
MAKYKDKIDLYDDRGKIIEKDVPLEAISPLYNPAIQKIASAKRTIAVDLAGLEKSLKTGKVGGG-YIKGKEIDAAVVSNADKVAKKVKDILKVDDDDTDVKVLADGKKMVVIVPSLRLDSGVEYTTGFTATAAAVTQALIDIFDVDMFKANMVKGAVWGRYPQTLTFQGSNLKSILEVPQNNEGAGYALRNIMANHIVALTGKNSMNAAALSSIFEHTAMFELGDAIGPFERYHLLGLAYQGLNANNLTVDLVKANGKTGTVGTVIESLVDRAIEDKVIKVKEKLPSGYKVYTTNDFPLWNAYASTGMLAAIMVNVGAARASQGIPSTILYYNDLLEHETGLPGVDFGRAMGVSVGMSFFSHSIYGGGGPGLFHGNHVVTKHSKGFVIPVIAAGCALDAGTQMFSPEATSGLIRDTFGDIPEFKAPLKAVGKEAKKLK---
>Methanomassiliicoccus-sp.-AS06rmzACSIP_208@JAAYAX010000004.1_422
MAKYKDKIDLYDDRGKLIEKDVPLDAISPLNNPAVKRIASAKRTIAVDLPGLEKSLKTGRVGGG-VIKGKEINADIVGSADKIAKRVKDILKVDDDDTEVKVIMGGKRMIIQVPTNRVDAGVEYTTGFTAAAAAVTQAVIDEFNVDMFRANMVKGAVWGRYPQSLNFLGSNLKSILEVPQNNEGAGYALRNIMANHLVALSGKNSMNAAALSSIFEQTAMFELGDAIGPFERYHLLGLAYQGLNANNLVVEMVKENGKTGTVGTVIESIVGRAIEDKVIKVKEKLPSGYKVYTTNDFPLWNAYAAAGMLAANMVNIGAARASQAVPATILYYNDLLEHETGLPGVDFGRAMGVSVGMSFFSHSIYGGGGPGLFHGNHVVTKHSKGFVIPCIAAACSLDAGTQYFSPESTSSLVRDVFGDIPEFKAPLKAIGKEAKKLK---
>Methanomethylophilus-alvus@LR699000.1_379
MPKYEDVIDLYDDYGKRIAKDVPLEAISPLRNKAIQKIASTKRTIAVNLAGIEKALATGQIGGS-KIAGKEIEVPLVKDAKKLADDIKAMVQVTGDDTVVEVKNDGKLIVVIVPEDRLNAGVEYTTGFTAVAAAITEAIIDRYKVPMYKANMVKGAVWGQYPQTVNFAGSNIKTILEVPQMNEGAGFALRNIMSNHVVALVQRNAMQGAALSSLFETCAAYEMGDAIGPFERQHLLSLAYQGLNANNLVYSLVKKNGKTGTVGTVVESLMERAIDDGVIRVKETLPSGYNVYTTDDLPKWNAYAAAGEVAAVMVNVGAARAAQGVPSTVLYYNDLLEHESALPGVDYGRAEGVGVGMSFFSHSIYGGGGPGLFHGNHVVTRHAKGTLIPAVTAGNCLDGGTQTFSAEATSGLFKDVFGGMPEFNTPMQFVGAEAKKIKNKL
>Methanomethylovorans-hollandica@CP003362.1_1615
---MSDKIDIYDDKGKLLESGVDLMDIAPTRNAAIQKIVKTKRTVAVNLAGIENALASGKMGGAGRILGRELKYDIVANASAIQDSVAKLIQVNDDDTNVQVLAGGKQLRVQVPSLRTAIGADYVSASTVGAAAVVQTIIDMYKVDMFDAPIVKGAVWGSYPQTMDMMGSNVASILSIPQNNEGLGYSLRNITTNHIAAITGKRAMNSAALSSIFEQVSMYEMGNSVGLFERHQLLGLAYQGLNANNMVCDIVTKN-KTGTIGTVVESTVERAIEDGVIAVDKKAPSGYNFYKANDVSKWNAYAAAGMLAATMVNCGAGRAAQNVSSTILYFNDILEKETGLPGCDMGRAQGTAVGFSFFSHSIYGGGGPGIFNGNHVVTRHSRGFAIPCVCAACSLDTGTQMFTIEKTSSLVGNVFGSIPEFKEPIKAVAGAL-------
>Methanomicrobium-mobile@JOMF01000006.1_130
MAKYKETIDLYSDDGKVLKSNVTLDKISPLVNPASKKLIDAKRSVAVNLGGIEAALKTGKLGKG-VIMGRELDLPILANKDAIVAKIKDMVDV-GGETVVHEYKGGNLLLVEVPEARIASASTYDAAITAVAAATTYAIVDQFKVSMFDAPAVKATTFGAYPHTMDMEGAFVTSILSNPQNNEGLGYGFRNIGVNHFVMMTHRNAMQGAALASTLETAGEFEMGGAIGPFERHMLLQYAFQGLNANNLVYELVKENGQTGTVGTVLQSLVGRAIEDKVIVPGKKG--GFQFYDTKDPMMWNAYAAAGTLAATMVNCGAGRFAQAVSATMLYFNDLLEHETGLPGTDFGRLMGTSVGFSFFSHSIYGGGGPGIFNGNHVVTRHANGCGIPCVVAACALDAGTQMFTPEGTSAIMGETYGQIPEFSKPIDQIAKSI-------
>Methanonatronarchaeia-archaeon-Mnatro-ASL@RYFX01000061.1_15
---MEDNIDLYSDRGELLESDVPLKAISPLHNNAIKKTFSAKRMVVADLAGMEKDLKTGEVGGLGQLKGRELDLPIMEKSEEIAERVENIIKVKDDDTSVEIVADGERLFIRVPEERFEAGVEYTTGLSTAASAVTEAVIDICDVDMFDANMVHAAVWGRYPQTVELTGSNLDTLLDIPQRNEGIGYALRNIMVNDVVASTQKNAMQATALSMVLEQGAMYETGDAIGSFERKHLLELAYGGLNADNIVYSIVEENAKDGTVGDVVESLVGRALDDGVIEVKETLPSGYDVYKTDDSAMWNAYATAGMMAAIMVNCGAMRAAQAVPSTVLYYNNLIERETSLPGVDFGRAEGTSIGMSFFSHSIYGGGGPGIFKGNHIVTRHAKGAMIPAISAGVSLDAGTQMMSPEATSSLKFDTFGEIPEFRTPMNQIAEAASELKGEL
>Methanonatronarchaeum-thermophilum-strain-AMET1@MRZU01000004.1_446
---MEDNIDLYSDRGELLESDVPLKAISPLHNNAIKTTFSAKRMVVADLAGMEKDLETGKVGGLGQIKGRELELDIVAKAEEIAEAVEDKIKVIDDDTDVDIVADGERLFIRVPEERFEAGVEYTTGLSAAASAVTEAVVEVFDVDMFDSNMVHAAVWGRYPQTVELTGSNLDTLLDIPQRNEGIGYALRNIMVNDVVASTQKNAMQATALSMVLEQGAMYETGDAVGSFERKQLLELAYGGLNADNIVYSLVEQNAQNGTVGDVVESLVARALDDGVIKVKETLPSGYDVYETDDSALWNAYATAGMMAAVMVNCGAMRAAQAVPSTILYYNNLLERETSLPGVDFGRAEGTSVGMSFFSHSIYGGGGPGIFKGNHIVTRHAKGAMIPAISAGVSLDAGTQMMSPESTSSLKFDTFGEIPEFRTPMDEIAKAAAERKGEL
>Methanoperedens-nitroreducens@JMIY01000002.1_314
---MADSIDLYSDRGAKLKSGVDLNAISPMKNAAIKKIVTIKRTAAVDLAGIEKTLATSSIGGKGKIPGREMKLDIVKNADKIRSKVADLVKVEGDDTNVESLNGGKQLLVQVPSPRIDVAAEYVSSLTCAAQATTLAIIDQFNIGMFDGPTIKSAVWGQYPQTLDMVGGNVKSIVEIPQKDEGFGYTLRNVMANHLAATCRFNAMNTAALCSTLETVGVFEMGDALGIQERHRLLAYSHQGLNANNLVYGTVKEQGKTGTIGTVVHAIVGKALDDKIISADKKFASGYTTYKTSDVGRWNAYCAAGTMAATMVNCGAMRAPQSVSAVLLYFNDIVEKETSLPGCDFGKVQGVAVGFSFFSHSIYGGGGPGTFNGNHVTTRHSKGLGVPCVAAAVALDAGVQIYSPAKTSQLVGDVFSAVDEFREPIKAIAEAV-------
>Methanophagales-archaeon-ANME-1-LC@JACGMN010000001.1_10
MAKIVDKVDLYDDRGKKLLGDVPITALSPLRNPAIRKICGVARLAAVDLAGLEKKLQTGAIAGKQLIRGKTLDLDIVGKADAIASQMKEMLTVEGDETSVKKIGGGKRLLAEVPNARIL--ADYSAARTNVCAALTHALIDTFGVSMWDAPKVKAAVWGMYPQDPAMAGTAVATLVDVPISNEGPGYTLRNIPVNHIAATVRKRAMPGACLSMILEESACYEMGDAIGPFERGHLLDLAFEGLNANNVLYNLIKDNGRDGTLADVVYACAEKAKADGIAKTKTKMGSGYSIYGTDDLQMWNAYASAGMLAAVMVNCAAMRAGQPVPSSIMYFNELLEHETGLPGVDYGKAQGTSVSSSFFSHSIYGGGGPGVFHGNHIVTRHAKGQIIPCFCAAMCIDADTQYFAPSRTSGLYGEVLGAIPEFAEPMQAVAEGAKSIM---
>Methanophagales-archaeon-ANME-1-THS@RXIE01000179.1_3
MAKMGDKVDLYDDKGKKLLGDVPISALSPLKNPAIRKICSVARSAAIDLAGLANKLKTGTIAGKAVIRGKSMNIDAVGKAKDIATQMKAMLEVEGDETKVEVLSGGKRLLVQVPSARIL--ADYSAARTNTCAALTQAIIDTFKVDMWHAPDVKAAVWGMYPQDPAMTGSVVATLVDVPISNEGPGYTLRNIPVNHIAATVRKRAIPGACLSMILEEAACYEMGDAIGPFERGHLLDLAFEGLNANNMLCDLIMANGEKGTLADVVYATVEQAKKDGVIKAKQKMGSGYTVFGTDDLQMWNAYAAAGMLAATCVNAGALRAGQPVPSCIMYFNELIEHETGLPGVDYGKCQGASVASSFFSHSIYGGGGPGVFHGNHIVTRHAKGQFIPCFTAAMCLDADTLYFTPARTSALMGEVLGTIPEFAEPMKAVAAGAKEIM---
>Methanophagales-archaeon-CONS3730B06UFb1@QENH01000178.1_11
---MADEIDLYDDRGSVLAKGVPLEAISPLKNAAIKKIVSTIRTGAVDMAGLDKKLKTGTIAGRGVIRGVGRDIPVLEKVNEIAKSVEDMLRVEGDDTKVELIAGGKRMLTQVPTARIL--SDYSVGLTAAMGALTHAIIDVCNVSMWDAPYVHAAVWGMYPQNPDPADGAVKMLVDIPMKNEGPGFTLRNIPVNHLAATVRKRAIQGAALTMILEEAAQFEMGNCMGPHERGHLLDLAYEGLNANNILYNLIKDNGK-GTLGDVVYSTVDKAKADGVIKPKKKMGSGYMVYEADDPQMWNAYASAGLLAAVCVNCAAMRAGQSVPGCIMYYNVLLEHETGMPGVDNGMAQGASVSSSFFSHSIYGGGGPGVFYGNHIVTRHPKGQFIPCFCASMCIDADTMYFSPARTSALYGEVLGAIPEFAEPMKAVAGAI-------
>Methanophagales-archaeon-G37ANME1@PQXB01000001.1_507
---MADEVDLYDDRGNQLASNVPLEAISPLKNPAIKKIVNTIRTGAVDLAKLENKLATGTIAGKGVIRGVGHDFPILANAEAIAEQVEDMLRVSDDDTNVELMAGGKRMLTQVPSARIL--SDYSVGLTAAMGALTHAIIDVCDVSMWEAPYVHAAVWGMYPQDPDPADGAVKMLVDVPIKNEGPGFVLRNIPVNHLAATVRKRAMQGAALAMILEEAAQFEMGNCMGPHERGHLLDLAYEGLNANNMLRDLIKENGKTGTLADVVYSTVERAKADGVIKPLKEMPSGFVVYDADDMQLWNAYASAGMLAAVCVNCASMRAGQPVPSNIMYSCCLMERETGLPGPDFGMAQGASVSSSFFSHSIYGGGGPGVFYGNHIVTRHAKGQFIPCFCAAMCIDADTMYFIPARTSALYGEVLGAIPEFAEPMKAVAEGAQEIM---
>Methanophagales-archaeon-G60ANME1@PQXC01000021.1_4
MAKIEDKVDLYDDRGNVLAKDVPITALSPLKNPAIKKIISTVRTAAVDLAGLEKKIATGALGGRGLIRGIGRDLPIVDKAEEIRKEVEDMLRVEGDDTRVDLMAGGKRMLIETPTARIL--SDYSVGLTAPCAALTHAIIDVCDVDMWDAATVKAAVWGMYPQNPDPAEGAVKMLVDVPMKNEGMGYVLRNIPVNHLAATVRKRALQGAALTMILEKAAQWEMGNAIGPFERGHLLDLAYEGLNANNLLYNLIKENGKSGTLADVVYSLVEKAKADGLLKEKKKMPSGFIVYDTDDMQLWNAYAAAGMLAAVCVNCAAMRAGQPVPSNIMYFNELLEHETGMPGVDYGMAQGTSVSSSFFSHSIYGGGGPGVFYGNHIVTRHAKGQFIPCFCAAMCIDADTMYFIPARTSALYGEVLGAIPEFAEPMKAVAEGAKEIM---
>Methanophagales-archaeon-WYZ-LMO13@PIXU01000043.1_2
MAKIEDKIDLYDDRGNVLASDVPLQAISPLRNPAIKKIISTIRTGAVDLAKLEKKLATGAIGGRGIIRGVERDFPILDKAEEIRTEMEDMLRVEGDDTSVVLMSGGKRMLTQVPTARIL--SDYSVGVTAAMAALTHAVIDVCDVNMWDAPYVKAAVWGMYPEDPDVADGAVKMLVDIPMKNEGPGFALRNIPVNHLAATVRKRAMQGAALTMILEKAAQFEMGNTMGPFERGHLLDFAYEGLNANNLLYNLIKENGK-GVLADVVYDLVDRAKADGLLKEKKKMPSGYVVYTSDDMQLWNAYASAGLLAAVSVNLAAMRAGQAVPGNIMYYNVLLEHETGMPGVDGGMAQAASVSSSFFSHSIYGGGGPGVFYGNHIVTRHPKGQFIPCFCAAMCIDADTMYFSPSRTSGLYGEVLGAIPEFAEPMKAVAEGAKELM---
>Methanoplanus-limicola@CM001436.1_2843
MAKYSDTIDLYSDDGKLLKSGVELNKISPLVNPATLKLIDTKRSIAVNLGGIEAALKSGKLGKG-KILGRELDLPIMANKDAVIAKIKEYVDV-GEETTIREFKGGNLLLVEVPKARLNAASTYDASITAVAAATTYAIVDEFGVDMFDASAVKAATFGAYPHTMDMEGALVSSVLANPQNNEGLGFSLRNIGVNHFVMMTGRNAMQGAALASTLETAGEFEMGGAIGPFERHMLLQYAYQGLNANNLVYDLVKENGQTGTVGTVVQSLVEKAIEDKVIVPGKKG--GFQFYDTKDPMLWNAYAAAGTLAATMVNCGAGRFAQAVSSTLLYFNDLLEHETGLPSTDFGRVMGTAVGFSFFSHSIYGGGGPGIFNGNHVVTRHANGCAIPCVVAACALDAGTQMFTAEGTSAVMGETYGQIPEFNKPMDQIANGV-------
>Methanoplasma-termitum@CP010070.1_189
MPKYKDVVDLYDDNGKRIAKDVPLEAISPLRNNAIKKIASTKRTVAVSLAGIEKGLKSGAVGGS-MIKGKEIDIELVKNAKKIAAAVKDKVQVTDDGTVVTIKGDGKSLVVIVPAARTDAGVEYTTGFTAVAAAVTEAIIDEFKVPMYKANMVKAAVWGRYPQTVGFDGANVKSILEIPQNNEGAGFALRNIMANHVVALVGKNAMQGAALSAIFEQCAAFEMGDAIGNFERSHLLDLAYVGLNANNLVYSTVKKNGKTGTVGSVVETLVGRALEDGVIRVKETLPSGYKVYTTKDLPLWNSYAAAGQVAAVMVNIGAARAAQGVPGTVLYYNDLLEHETGLPGTDFGRSAGVGVGMSFFSHSIYGGGGPGLFHGNHVVTRQSKGVLIPAVTAANCLDGGTQTFSPEATSGLIKEVFGDMSEFNSPMQYVGAEAKKIAKKV
>Methanopyrus-kandleri@DUJS01000002.1_329
MARAKDTVDLYDDRGNCVAEEVPIEVLSPMRNEAIQSIVNIKRTVAIDLEGIENALQNATVGGKGKIPGREMDVDIVDNAEAIADEIEKMIRVYDDDTNVEPMYDGKRLLVQLPSERVKVMADPYSGTLQAGMAVVHAIIDVCEVDMWDANMVKAAVFGRYPQTIDYFGGNVASMLDVPMKQEGVGYALRNIMVNHIVAATRKNTMQAVCLAATLEQTAMFEMGDALGPFERLHLLGYAYQGLNADNMVYDIVKKHGKEGTVGTVVREVVERALEDGVIEVKEELPSGFKVYKANDMDLWNAYAAAGLVAAVMVNQGAARAAQGVSATILYYNDLLEYETGLPGVDFGRAEGTAVGFSFFSHSIYGGGGPGIFHGNHIVTRHSKGFAIPPVAAAMALDAGTQMFSPEVTSKLIGDVFGEIDEFREPMKYITEAAAEEAKR-
>Methanopyrus-sp.-KOL6@CP019470.1_840
MARNKDTVDLYDDRGNCVAEEVPIEVLSPMRNEAIQSIVNIKRTVAIDLEGVENALQNATVGGKGKIPGREMDVDVVDNAEAIADEVEKMIRVYDDDTNVEPMYDGKRLLVQLPSERVKVMADPYSGTLQAGMAVVHAIIDVCEVDMWDANMVKAAVFGRYPQTIDYFGGNVASMLDVPMKQEGVGYALRNIMVNHVVAATRKNAMQAVCLAATLEQTAMFEMGDALGPFERLHLLGYAYQGLNADNMVYDIVKKHGKEGTVGTVVREVVERALEDGVIEVKEELPSGFKVYKANDMDLWNAYAAAGLVAAVMVNQGAARAAQGVSATILYYNDLLEYETGLPGVDFGRAEGTAVGFSFFSHSIYGGGGPGIFHGNHIVTRHSKGFAIPPVAAAMALDAGTQMFSPEVTSKLIGDVFGEIDEFREPMKYIIEAAAEEAKR-
>Methanopyrus-sp.-SNP6@CP019436.1_984
MALNRDTVDLYDDRGNCVAEEVPIEVLSPMRNEAIQSIVNIKRTVAIDLEGVENALQNATVGGKGKIPGREMDVDVVDNAEAIADEVEKMIRVYDDDTNVEPMYDGKRLLVQLPSERVKVMADPYSGTLQAGMAVVHAIIDVCEVDMWDANMVKAAVFGRYPQTIDYFGGNVASMLDVPMKQEGVGYALRNIMVNHVVAATRKNAMQAVCLAATLEQTAMFEMGDALGPFERLHLLGYAYQGLNADNMVYDIVKKHGKEGTVGTVVREVVERALEDGVIEVKEELPSGFKVYKANDMDLWNAYAAAGLVAATMVNQGAARAAQGVSATILYYNDLLEYETGLPGVDFGRAEGTAVGFSFFSHSIYGGGGPGIFHGNHIVTRHSKGFAIPPVAAAMALDAGTQMFSPEVTSKLIGDVFGEIDEFREPMKYIIEAAAEEAKR-
>Methanoregula-boonei@CP000780.1_594
MAKYKDTIDLYDDEGKLLKSNVTIDKISPLTNKGALELIDTKRTVAVNLGGIEEALKTGKMGGKSQILGRGLNYSIVKDADAISAKIKDMIQVTGDNTKITKIGGGKMLLVEVPSSRINASATYDATSTSVASATTYALIDQYKVNMFDGSYVKGAVWGTYPQTMDMQGGNVVSILSIPQNNEGLGYALRNIPANHAVMMTHRNAMQGAALSATFEQAGEFEMGAAIGPFERAQLLLYAYQGLNANNIVYDLVKKNGKTGTIGTVVQSLVERAIEDKVIKAGKKGKSGYIFYDTKDPMLWNAYASAGTLAATMVNCGAGRFAQAVSATLLYFNDLLEHETGLPGSDFGRAMGVAVGFSFFSHSIYGGGGPGGFNGNHVVTRHAAGVGMPCIVAACALDAGTQMFGPEATSKVYQDTFGQIDAFKRPIQTIAKGV-------
>Methanoregula-formicica@CP003167.1_857
MAHYSETIDLYSDDGKLLKSNVQLHRISPLLNPAARTIVDTKRTINVNLAGIEEALKTARLGKG-RIPGRELDLPIMEKKDELIAKIREMVQVEGDDTGIQQFNGGKLLLVRAPTLRLSGASTYDAAITAVASAVTYAIVDTFDIDAFNASTVKAAAWGSYPHTQDMEGALVTSILTIPQNNEGIGYALRNISVNHFVMMTNRNALQGSALASTLEMAGVFEMGGAIGPFERNQLLCYAYQGLNANNMVYDIVKENGQTGTVGSVVQSLVDRAVEDRVIAPGKKG--GFQFYDTKDPMLWNAYVSAGTLAASIVNCGAGRFVQAVSSTLLYFNDLIEHETGLPGADFGRVMGTAVGFSFFSHSIYGGGGPGIFNGNHVVTRHAYGMAIPCVVAAAAMDAGTQMFAPEGTSKIMGETYGRMDAFAKPIHQIAQEA-------
>Methanoregula-formicica@CP003167.1_2536
MAKYKDTIDLYDDEGKLLKSNVTIDKISPLVNKGTAGIIDTKRTVAVNFAGIEEALKTGKFGGKSQILGRSMSCSCVKDCDALAAKIKEYVQVEGDDTKITKVGGGKMILVEIPTARIRAAATYDCASTAVAAATTYALIEQYKVGMFDGAYVKGAVWGTYPQTMSMDGGNVVTIMSIPQNNEGLGYALRNIPANHAVMMTHRNAMQAAALMSTFEHAGEFEMGAAIGPFERAQLLLYGYQGLNANNIVYDLVKKNGKTGTIGTVVQSLVERAIEDKVIKAGKKGKSGYIFYETKDPMLWNAYASAGTLAATMVNCGAGRFAQAVSATLLYFNDLLEHETGLPGADFGRTMGVAVGFSFFSHSIYGGGGPGTFNGNHVVTRHAAGVGMPCIAAACALDAGTQMFGPEATSKVYQDTFGQIDAFKKPMQAVAKGV-------
>Methanosaeta-concilii@CP002565.1_643
---MSDKIDLYSDRGVLLKSDVDLSAVSPLKNAAMQRLISTKRTVAVNLAGVEGALKTGKVAGGRQIKGRELNYDVVANAGALAEKIKTLLQVAGDDTNVQILGGGKQLLVQVPTARVNAASEFVVGLTGAASATVEALIQQFKVGIVEAPMVHASVWGEYPQTVGMNGGNVASVLNIPQNDEGLGFALRNVMANHLAMITKRNAMNAAALASIYEQIGEMEMGNAMGIFERHQLLGMAYQGLNANNMVYETVKANGKTGTIGTVVQSIVGKALEDKVIKAGKKLPSGYVMYEANDVSKWNAYAAAGVLAATMVNCGSLRGAQAVSSTLLYFNDIIEKETALPGCDFGRVMGTAVGFSFFSHSIYGGGGPGVFNGNHVVTRHSRGFAIPCVAAAVALDAGTQMFTPEMTSGLVGAIYGEIKEFREPIVSVAEAV-------
>Methanosaeta-harundinacea@DAXT01000008.1_47
---MSDKIDLYSDRGVLLKSDVDLSAVSPLKNAAMKKLINTKRTVAVNLAGIENALKTGKVGGQGQLKGRELKYDVVANAGTLAAEIKKLLQVEGDDTNVQVLGGGKQLLVQIPTARVDAASEFVVGMTAAAAATTEALVTQFKASMYDAPMVHAAVWGQYPQTVPMAGGNVASVLNIPQNDEGLGFALRNIMANHIAIITKKNAMNAAALSSIFEQIGNFEMGNAIGIFERYQMLGLAYQGLNADNMVYDLVKTNGKTGTIGTVVQSVVERAIEDKVIKAGEKLPSGFVMYEANDVPKWNAYCAAGTLAATMVNCGALRGAQAVSSTLLYFNDIMEKETALPGCDWGKVQGTAVGFSFFSHSIYGGGGPGVFNGNHVVTRHSRGFAIPCVSAAVALDAGTQMFTPEMTSGLVGAVYGEIKEFREPIVAVAEAV-------
>Methanosalsum-zhilinae@CP002101.1_851
---MSEKIDIYDDRGKLLESGVDLVEIAPTRNKAIQKIVTTKRSVAINLAGIEKALSTGKMGGKGQILGNELDYDIVGNAGAIQDEVQKLVQVSGDDTNIATLGGGKQLLVQVPTVRTTAGADYVSAVTVGAAAVVQSIMNQFNTDIFDAPYVKAAVWGSYPQTMDLAGGNVASILSIPQKNEGLGFSLRNIMTNHIAAITQRKAMNAAALSSVYEQAGIYEMGNAVGMFERFQLLGFAYQGLNANNIVHEIVKENAKDGTVGTVVQSTVEKALEAGIISVDKTAPSGYNFYKAEDVAMWNACASAGSLAATMVNVGAGRAAQNVSSTLLYFNDILEKETGLPGCDFGKVQGTAVGFSFFSHSIYGGGGPGIFNGNHIVTRHSRGFAIPCVSAAVSLDAGTQMFTIEKTSGLIGDVFGSIKEFREPINAISEAL-------
>Methanosarcina-acetivorans@AE010299.1_4767
---MSDTVDIYDDRGKLLESNVDIMSLAPTRNAAIKKIILTKRSVAVSLAGIQGALASGKMGGKGQILGRGLNYDLVGNADAIAENVKNLVQVDGDDTSVKVIKGGKSLLIQAPSSRIAAGADYMSATTVGAAAVTQTIIDMFGTDMYDAPIAKSAVWGSYPQTMDLMGGNVQGVLSIPQNNEGLGFSLRNIMANHIAAITSRGAMNAAALSSIYEQSGIFEMGGAVGMFERHQLLGLACQGLNANNVVYDIVKENGKDGTIGTVIESIVGRAVEDGVISVDKTAPSGYKFYKANDVPMWNAYAAAGTLAATFVNCGAGRAAQNVSSTLLYFNDILEKETGLPGCDYGKVQGVAVGFSFFSHSIYGGGGPGVFNGNHVVTRHSRGFAIPCVCAAVALDAGTQMFTIESTSGLIGDVFGSIEEFRQPIKAVAGAL-------
>Methanosarcina-barkeri-CM1@CP008746.1_2688
---MSDTVDIYDDRGKLLESNVDIMSLAPTRNAAIQSIIMTKRSVAVNLAGIQGALASGKMGGKGQILGRGLNYDIVGNADAIAENVKKLVQVDGDDTNVIKVKGGKSLLIQSPKSRIIAGADFMSATTVGAAAVTQTIMDMFGTDPYDAPIVKAAVWGSYPQTMDLMGGQVQGILSIPQNNEGLGFSLRNIMANHVAAISNRNAMNASALSSIYEQSGIFEMGGAVGMFERHQLLGLAYQGLNANNLLYDIVKENGKDGTIGTVIESVVRRAIEAGIISVDKTAPSGYNFYKANDVPKWNACAAVGTLAATLVNCGAGRAAQNVSSTLLYFNDILEKETGLPGCDYGKVEGTAVGFSFFSHSIYGGGGPGVFNGNHVVTRHSRGFAIPCVCAAVALDAGTQMFSIESTSGLIGDVFGAIPEFREPIKAVAGVL-------
>Methanosarcina-barkeri@CP009517.1_2482
---MSDTVDIYDDRGKLLESNVDIMTLAPTRNAAIKKIIMTKRSVAVSLAGIQGALASGKMGGKGQILGRGLNYDIVGNADAIAENVKKLVQVDDDDTNVIKVKGGKSLLVQSPHSRMIAGADFMSATTVGAAAVTQTIMDMFGTDPYDAPIVKAAVWGSYPQTMDLMGGQVQGILSIPQNNEGLGFSLRNIMANHVAAISNRNAMNASALSSIYEQAGIFEMGGAVGMFERHQLLGLAYQGLNANNLLYDIVKENGKDGTIGTVIESVVRRAVEAGIISVDKTAPSGYNFYKANDVPMWNACAAVGTLAATLVNCGAGRAAQNVSSTLLYFNDILEKETGLPGCDYGKVEGTAVGFSFFSHSIYGGGGPGVFNGNHVVTRHSRGFAIPCVCAAVALDAGTQMFTIESTSGLIGDVFGAIKEFREPIKAVAGAL-------
>Methanosarcina-barkeri-str.-Fusaro@CP000099.1_946
---MSDTVDIYDDRGKLLESNVDIMSLAPTRNAAIQSIIMTKRSVAVNLAGIQGALASGKMGGKGQILGRGLNYDIVGNADAIAENVKKLVQVDGDDTNVIKVKGGKSLLIQSPKSRIIAGADFMSATTVGAAAVTQTIMDMFGTDPYDAPIVKSAVWGSYPQTMDLMGGQVQGILSIPQNNEGLGFSLRNIMANHVAAISNRNAMNASALSSIYEQSGIFEMGGAVGMFERHQLLGLAYQGLNANNLLYDIVKENGKDGTIGTVIESVVRRAIEAGIISVDKTAPSGYNFYKANDVPKWNACAAVGTLAATLVNCGAGRAAQNVSSTLLYFNDILEKETGLPGCDYGKVEGTAVGFSFFSHSIYGGGGPGVFNGNHVVTRHSRGFAIPCVCAAVALDAGTQMFSIESTSGLIGDVFGAIPEFREPIKAVAGVL-------
>Methanosarcina-horonobensis@CP009516.1_85
---MSDTVDIYDDRGKLLESNVDIMSLAPTRNAAIKKIIMTKRSVAVNLAGIQGALASGKMGGKGQILGRGLNYDVVGNAEAIAESVKNYVQVDGDDTNVKVLKGGKSLLIQAPASRMIAGADYMASTTVGAAAVTQTLIDMFGTDMYDAPIVKAAVWGSYPQTMDLMGGQVQSILSIPQNNEGLGFSLRNIMANHVAAIANRNAMNASALSSIYEQAGIFEMGGAVGMFERHQLLGLACQGLNANNVLYDVVKENGKNGTIGTVIESIVGRAIEAGVISVDKTAPSGYKFYKANDVPMWNAFAAVGTLAATLVNCGAGRAAQNVSSTLLYFNDILEKETGLPGCDYGKAQGVAVGFSFFSHSIYGGGGPGVFNGNHVVTRHSRGFAIPCVCAAVALDAGTQMFTIESTSGLIGDVFGGIPEFREPIKAVAGVL-------
>Methanosarcina-lacustris@CP009515.1_166
---MSDTVDIYDDRGKLLESNVDIKNLAPTRNAAIKKIILTKRSVAVNLAGIQGALASGKMGGKGQILGRGLNYDIVGNVDAIAESVKKLIQVDGDDANVKIFKGGKSLLVQVPESRILSGADYMSATTVGAAAVTQTVLDMFKTDMYDAPIVKSAVWGSYPQTMDLMGGNVAGILNIPQNNEGLGFSLRNIMANHVAAITSRGAMNAAALSSIYEQSGIFEMGGAVGMFERHQLLGLACQGFNANNVVYDTVKKNGKDGTIGTVLQSIVGRAIEDGVISVDKTAPSGYKFYKANDVPMWNAYAAAGTLAATMVNCGAGRAAQNVSSTLLYFNDMLEKETGLPGCDYGKVQGVAVGFSFFSHSIYGGGGPGVFNGNHVVTRHSRGFAIPCVCAAVALDAGTQMFTIESTSGLIGDVFGGIKEFREPIKAVAGAL-------
>Methanosarcinales-archaeon-ANME-2c-GOS@RXIK01000144.1_34
---MADTIDLYDDRGKKLKSDVDLQAISPLKNSAILGMVNVKRTVAVNLAGIEKACKKASYGGQSNIPGREVDIDPTAKADKIAARVKELIQVEGDDTEVAVLGGGKFLRVAAPTRRIEAGAEYVAGMTCTAAALTEALREEYNLGMYDTPYVKNAIWGTYPQTMDMKGGNVLSVLGIPQNDEGLGFALRNIMANHLAMLSQRNAMNCAAISSILEHCGVFEMGQAMGLFERYQLLALAYQGLNANNMVYDMVKNNGKTGTIGTVVQETVGRAIDDGVISVDKTMPSGYKVYKANDVCLWNAYCAAGTMAATMVNCGALRGAQAVSSTLLYFNDMIEKETSLPGCDWGRVEGTAVGFSFFSHSIYGGGGPGVFNGNHVVTRHSTGMAIPCVATAVALDSGTQMFSPESTSAIVLDTFQDVPIMMNPLKEVASAV-------
>Methanosarcinales-archaeon-GoM-Arc1-GOS@RXIJ01000014.1_3
MAYLTEKIDLYNDRGQVLESGIPLEAVTPVQNPAVREIADFKRSIAINLAGAQKALSTGHYAGKPAVRTRTWDVPLVDNADKLAAKLKDKLQVDGDGTIVNIMKKGAMFYVKPSEKLCTSGIEYTGALTATAQAMTDLVMEEFDLDFHAAPLVHAAFYGRYPSTYEFMGGNVISLLAASCANEGPGFSLRNLMINHIVAITQRRTMESMALSSTLEAISHLEMGDAIGRWRRWQSLVYAYQGLNANNLVYDLVKECG-SGTTGDVVGALVGRALDDKVIKVLKTLPSGFKFYTALDPSLWNAYACAGTSAAVIVNQGAARAAQGAGSTVLYFNDMLDHETGLPSAGYGDAVGNGIALSFFSHSIYGGGSPGVFHGNHIVTRHSKGFLIPALTAAVALDAGTAVYGPEATSGLVGDIFGEIDLIRKPMESIAKSAAGIKNKF
>Methanosarcina-mazei@AE008384.1_1291
---MSDTVDIYDDRGKLLESNVDIMSLAPTRNAAIKKIILTKRSVAVNLAGIQGALASGKMGGKGQILGRGLNYDIVGNVDAIAANVKKLVQVDGDDTNVRVLKGGKSLLIQAPSSRMAAGADFMAATTVGAAAVTQTLIDMFKTDLYDAPIVKSAVWGSYPQTMDLMGGQVQGILSIPQNNEGLGYSLRNIMANHVAAITNRGAMNAAALSSIYEQSGIFEMGGAVGMFERHQLLGLAYQGLNANNMVYDIVKENGKDGTIGTVIESIVGRAIENNVISVDKTAPSGYKFYKANDVPMWNAYAAAGTLASTLVNCGAGRAAQNVSSTLLYFNDIIEKETGLPGCDYGKVQGTAVGFSFFSHSIYGGGGPGVFNGNHVVTRHSRGFAIPCVCAAVALDAGTQMFTIESTSGLIGDVFGSIDEFRQPIKAVAGAL-------
>Methanosarcina-siciliae@CP009506.1_4074
---MSDTVDIYDDRGKLLESNVDIMSIAPTRNAAIKKIILTKRSIAVNLAGIQGALASGKMGGKGQILGRGLNYDLVGNADAIAENVQKLVQVDGDDTNVKVLKGGKSLLIQAPSSRIAAGADFMSSTTVGAASVTQTIIDMFGTDMYDAPIAKAAVWGSYPQTMDLMGGQIQGILSIPQNNEGLGFSLRNIMANHVAAITSRGAMNAAALSSIYEQSGIFEMGGAVGMFERQQLLGLACQGLNANNMVYDIVKENGKDGTIGTVIESIVGRAVEDGVISVDKTAPSGYKFYKANDVPMWNAYAAAGTLAATFVNCGAGRAAQNVSSTLLYFNDILEKETGLPGCDYGKVQGVAVGFSFFSHSIYGGGGPGVFNGNHVVTRHSRGFAIPCVCAAVALDAGTQMFTIEATSGLIGDVFGSIEEFRQPIKAVAGAL-------
>Methanosarcina-soligelidi@JQLR01000001.1_711
---MSDTVDIYDDRGKLLESNVDIMSLAPTRNAAIKKIILTKRSVAVNLAGIQGALASGKMGGKGQILGRGLNYDIVGNVDAIAANVKKLVQVDGDDTNVRVLKGGKSLLIQAPSSRMAAGADFMAATTVGAAAVTQTLIDMFKTDLYDAPIVKSAVWGSYPQTMDLMGGQVQGILSIPQNNEGLGYSLRNIMANHVAAITNRGAMNAAALSSIYEQSGIFEMGGAVGMFERHQLLGLAYQGLNANNMVYDIVKENGKDGTIGTVIESIVGRAIENNVISVDKTAPSGYKFYKANDVPMWNAYAAAGTLASTLVNCGAGRAAQNVSSTLLYFNDILEKETGLPGCDYGKVQGTAVGFSFFSHSIYGGGGPGVFNGNHVVTRHSRGFAIPCVCAAVALDAGTQMFTIESTSGLIGDVFGSIEEFRQPIKAVAGAL-------
>Methanosarcina-thermophila@CP009501.1_1739
---MSDTVDIYDDRGKLLESNVDIMSLAPTRNAAIKKIIMTKRSVAVNLAGIQGALASGKMGGKGHILGRELNYDLVGNADAIAESVKKYVQVDGDDTLVKVMKGGKSLLIQSPSSRMIAGADYMAATTVGAAAVTQTIIDMFETDPYDAPIVKGAVWGSYPQTMDLMGGNVQGILSIPQNNEGLGFSLRNIMANHVAAICNRNAMNTAALSCIYEQTGIFEMGGAVGIFERQQLLGLAYQGLNANNLLYDMVKENGKEGTIGTVVESVVRRAIEDGVISVDKTAPSGYKFYKANDVPMWNAYAAAGTLAATMVNCGAGRAAQNVSSTLLYFNDILEKETGLPGCDYGKVEGTAVGFSFFSHSIYGGGGPGVFNGNHVVTRHSRGFAIPCVCAAVALDAGTQMFSIESTSGLIGDVFGAIQEFREPIKAVAGVL-------
>Methanosarcina-vacuolata@CP009520.1_3600
---MSDTVDIYDDRGKLLESNVDIMSLAPTRNAAIQSIIMTKRSVAVNLAGIQGALASGKMGGKGQILGRGLNYDIVGNADAIAENVKKLVQVDGDDTNVIKVKGGKSLLIQSPKSRIIAGADFMSATTVGAAAVTQTIMDMFGTDPYDAPIVKSAVWGSYPQTMDLMGGQVQGILSIPQNNEGLGFSLRNIMANHVAAISNRNAMNASALSSIYEQSGIFEMGGAVGMFERHQLLGLAYQGLNANNLLYEIVKENGKDGTIGTVIESVVRRAIEAGIISVDKTAPSGYNFYKANDVPKWNACAAVGTLAATLVNCGAGRAAQNVSSTLLYFNDILEKETGLPGCDYGKVEGTAVGFSFFSHSIYGGGGPGVFNGNHVVTRHSRGFAIPCVCAAVALDAGTQMFTIESTSGLIGDVFGAIPEFREPIKAVAGVL-------
>Methanosphaera-stadtmanae@LR698975.1_318
MPTYEDKIDLYGVDGKLLEEQVPLEAISPVINPTIKNIIQIKRSVAINLAGIEKSLANGAYGGKAFIPGRELELDIVDNADAIADKIEKMLKISDDDFNLNLLNGGKQILVQVPSERLSIAGDYSVAPLATGSALIQAILDTFDINKYQASEIKTAAMGGYPHNVKLGGA-LTTLLGQTTHLEGLGYSLRNIGANHVVAITKKNTLNAVALSSILEQTATFEMGDAVGAFERSHLLGLAYQGLNANNIVYDLVKENGK-ATLGDVIISLLSRALDDGVIRVKETLPSGFKLYEPVDWALWNAYAAAGLIAATIVNVGAARAAQGVASSILYFNDILEYEAGLPGVDFGRVMGTGVGMSFFSHGIYGGGGPGVFNGNHVVTRHSKGYAIPCNAAAMALDAGTQMFSVESTSGLVGEVYGSVDNLREPVKYVAEGASQVKDKL
>Methanosphaerula-palustris@CP001338.1_2271
MAKYQETIDLYDDEGKLLKSGVNLEKISPLVNPGIKKIIDTKRTIAVNLNGIQEGLKSGKLGGKAQILGRSLNYDIVKDHEAITERIKKMIEVEGDDTTIRTIGNGKMLMIEVPSARLASASTYDAAITSVASATTLALLDQYNIGMFDASVVKAAVWGTYPQTMDMQGANVVSILSIPQNNEGLGFSLRNVAANQSVMMTHRNAFQGAALASTFEQAGEFEMGMAIGPFERAQLLGFAYQGLNANNIVYDLVKKNGATGTVGTVVQSLVERALEDKVITPGKKGKSGYIFYDTKDPMLWNAYTAAGTLAATMVNCGAGRFAQAVSSTLLYFNDLLEHETGLPGCDYGRVMGVAVGFSFFSHSIYGGGGPGIFNGNHVVTRHAAGFGMPCIVSACALDAGTQMFTPEGTAKIFEDTYGQLPEFKTPMQTIAKSI-------
>Methanospirillum-hungatei@CP000254.1_2338
MAKFSDTIDLYDDQGKLLKSGVALDKVSPLTNAGIKKMISTKRTVAVNLGGAEAFLKTGKAGKN-QIPGRELNLDLVANAGAIKEKMFKMLQVTGDDTEIKEFGGGKLLLCTVPTARIEAAATYDAAMTAVSAAATYAVIDQFNVDMFNGSTVKAAFWGTYPQTMDPSGSACASILSIPQNNEGLGYALRNIQANHCVMITNKNAMQGAALSATFEQAGEFEMGAAIGPFERAQLLLYAYQGLNANNLVYDLVKKNGATGTIGTVVQSLVERAIEDKVITPGKKGPSGYIFYETKDPMLWNAYTAAGTMAATMVNCGAGRFAQAVSSTLLYFNDLIEHETGLPGCDYGRVMGVAVGFSFFSHSIYGGGGPGIFNGNHVVTRHAAGVGLPCIVAACALDAGTQMFSPESTSKVYQDTFGKIPEFAQPIQHIAQGA-------
>Methanosuratus-petracarbonis-V4@gi|1060715800|gb|MAGV01000073.1|_12
--------------------------------------------------------------------------------------------------------------MKVPAKRLNAGVEYTTGFTATAAALCYTIVENFKVNLWDADLVHAAVWGRYPQTMEPLGGNVSSLLSVPQQNEGMGYALRNVPCAHIALITKKNAMNAAALSSILEQAAMFEMGDAIGNFERLHLLGLAYQGLNANNLVYDIVKENSKTGTLGDVAISTVKRAIADGVIKPLEKKPSGYTAYTTDDLNKWNAYAAAGLLAGTMITCGSARSMQHCPSVFIYFNDLIERETGLPGVDFGRVAGTGVEMAFFSHSIYGGGNPAVFHGNHIVTRHSKGFTIPCVAAAVALDAGTVIYTPEKISGVVGETLSEVPELREPLRYVNEAAVSIHGGI
>Methanosuratus-subterraneum-Ch88@RXGA01000002.1_262
MAKYPDKVDLYDDRGRVFASKVPVEALSPLRNPAMQKIISVKQCVSVNLEGIEKALATGEIGGKWIIRGRSLKLDLVKNADSIADSLKSCLQVTDDDTEVKVLKGGKHLLVKVPAKRLNAGVEYTTGFTATAAALCCTIVENFKVNLWDADLVHAAVWGRYPQTMEPLGGNVSSLLSVPQQNEGMGYALRNVPCAHIALITKKNAMNAAALSSILEQAAMFEMGDAIGNFERLHLLGLAYQGLNANNLVYDIVKENSKTGTLGDVAVSTVKRAIADGVIKPLEKKPSGYTAYTTNDLNKWNAYAAAGLLAGTMITCGSARSMQHCPSVFIYFNDLIERETGLPGVDFGRVAGTGVEMAFFSHSIYGGGNPAVFHGNHIVTRHSKGFTIPCVAAAVALDAGTVIYTPEKISGVVGETLSEVPELREPLRYVNEAAVSIHGGI
>Methanothermobacter-marburgensis@CP001710.1_1471
MPMYEDRIDLYGADGKLLEEDVPLEAISPLKNPTIANLVSVKRSVAVNLAGIEGSLRKAALGGKSFIPGREVELPIVENAEAIAEKVKKLVQTSDDDTNIRLINNGQQILVQVPTTRMGVAADYTVSALVTGAAVVQAIIDEFDVDMFDANAVKTAVMGRYPQTVDFTGANLSTLLGPPVLLEGLGYGLRNIMANHVVAITRKNTLNASALSSILEQTAMFETGDAVGAFERMHLLGLAYQGLNANNLLFDLVKENGK-GTVGTVIASLVERAVEDGVVKVAREMNSGYKVYEPADWALWNAYAATGLLAATIVNVGAARAAQGVASTVLYYNDILEYETGLPGVDFGRAMGTAVGFSFFSHSIYGGGGPGIFHGNHVVTRHSKGFALPCVAAAMCLDAGTQMFSVEKTSGLIGSVYSEIDYFREPIVNVAKGAAEVKDQL
>Methanothermobacter-marburgensis@CP001710.1_1507
MAKFEDKVDLYDDRGNLVEEQVPLEALSPLRNPAIKSIVQIKRTVAVNLEGIENALKTAKVGGPAKIMGRELDLDIVGNAESIAAAAKEMIQVTDDDTNVELLGGGKRALVQVPSARFDVAAEYSAAPLVTATAFVQAIINEFDVSMYDANMVKAAVLGRYPQSVEYMGANIATMLDIPQKLEGPGYALRNIMVNHVVAATLKNTLQAAALSTILEQTAMFEMGDAVGAFERMHLLGLAYQGMNADNLVFDLVKANGKEGTVGSVIADLVERALEDGVIKVEKEL-TDYKVYGTDDLAMWNAYAAAGLMAATMVNQGAARAAQGVSSTLLYYNDLIEFETGLPSVDFGKVEGTAVGFSFFSHSIYGGGGPGIFNGNHIVTRHSKGFAIPCVAAAMALDAGTQMFSPEATSGLIKEVFSQVDEFREPLKYVVEAAAEIKNEI
>Methanothermobacter-sp.-CaT2@AP011952.1_1040
MPMYEDRIDLYGADGKLLEEDVPLEAVSPLKNPTIANLVSVKRSVAVNLAGIEGSLKKAALGGKSFIPGREVELPIVENAEAIAEKVKKLVQTSDDDTNIRLINNGQQILVQVPTTRMGVAADYTVSALVTGAAVVQAIIDEFDVDMFDANAVKTAVMGRYPQTVDFTGANLSTLLGPPVLLEGLGYGLRNIMANHVVAITRKNTLNASALSSILEQTAMFETGDAVGAFERMHLLGLAYQGLNANNLLFDLVKENGK-GTVGTVIASLVERAIEDKVIKVASEMKSGYKMYEPADWALWNAYAATGLLAATIVNVGAARAAQGVASTVLYYNDILEYETGLPGVDFGRAMGTAVGFSFFSHSIYGGGGPGIFHGNHVVTRHSKGFALPCVAAAMCLDAGTQMFSVEKTSGLIGSVYSEIDYFREPIVNVAKGAAEIKDQL
>Methanothermobacter-sp.-CaT2@AP011952.1_1077
MAKFEDKVDLYDDRGNLVEEQVPLEALSPLRNPAIKSIVQIKRTVAVNLEGIENALKTAKVGGPAKIMGRELDLDIVGNAESIAAAAKEMIQVTDDDTKVELLGGGKRALVQVPSARFDVAAEYSAAPLVTATAFVQAIINEFDVSMYDANMVKAAVLGRYPQSVEYMGANIATMLDIPQKLEGPGYALRNIMVNHVVAATLKNTLQAAALSTILEQTAMFEMGDAVGAFERMHLLGLAYQGMNADNLVFDLVKANGKEGTVGSVIADLVERALEDGVIKVEKEL-TDYKVYGTDDLAMWNAYAAAGLMAATMVNQGAARAAQGVSSTLLYYNDLIEFETGLPSVDFGKVEGTAVGFSFFSHSIYGGGGPGIFNGNHIVTRHSKGFAIPCVAAAMALDAGTQMFSPEATSGLIKEVFSQVDEFREPLKYVVEAAAEIKNEI
>Methanothermococcus-okinawensis@CP002792.1_988
MVKYEDKINLYDAKGNLAAENVPLEAISPLYNPVVKKIVSVKRTVAVNLAGIENSLKTGALGGKGKIPGRTLDLPIVENADAIMEEVEKTLRISDDDTNIRTINGGKQAVVQLPSRRLEVAAEYSVSMLNTAMALKEAIIKTFDIDMFEGSTVHAAIIGRYPQVMDYMGGNIASLLGAPSNMEGLGYALRNIMVNHYVATTKKNIMNAIAFASIMEQTAMFEMGDAIGEFERMHLLGLGYQGLNADNIVIDLVKANGK-GTVGTVVASLVERALEDNVIVEDKTLDSGFTMYKPVDVAKWNAYAAAGLAAAAIVNCGAARAAQNVASTILYYNDIIEYETGLPGVDFGRAEGTAVGFSFFSHSIYGGGGPGIFTGNHIVTRHSKGFAIPPVCAALCVDAGTQMFSPEKTSALVGAVYSAIDEFREPLKHVIEGAIEIKDKL
>Methanothermococcus-thermolithotrophicus@AQXV01000031.1_10
MVKYEDKISLYDAKGNLVEDGVPLEAISPLYNPTIKAMVKIKRTVAVNLAGIENSLKTGAIGGKGKVPGRTLDLPIVENAEAIMDEVEKILRITDDDTQLRAINDGKQLVVQVPSKRLEVAAEYSVSMLNTAMALKEAIIKTFDVDLFDGSTIHAAIVGRYPQVMDYMGGNIASLLGAPSNMEGLGYALRNIMVNHYVATTKKNLMNAVAFASIMEQTAMFEMGDAIGSFERMHLLGLAYQGLNSDNLVIDLVKANSK-GTVGTVVASVVERALEDKVIVEDKSLESGFTMYKPADVAKWNAYAAAGLVAAVIVNCGAARAAQNVASTILYYNDILEYETGLPGTDFGRAEGTAVGFSFFSHSIYGGGGPGIFTGNHVVTRHSKGFAIPPVCAAMCADAGTQMFSPEKTSALVGAVYSAIDEFREPLKYVIEGALEVKDKI
>Methanothermococcus-thermolithotrophicus@AQXV01000055.1_107
MTIYEDKIDLYDEKGKLLEENVPLDAISPIINPTVEKIIGVKRSVAVNLSGIQNALKNGAIGGKAVCPGRELDLPIVENAEIIAEKVKKLIQVHGDDTVVRLINKGNQMLVQMPSKRLKVAADYTISTLATGAAVTQSIVDTFDVNMFNAPNIKTAVLGRYPQSIDFHGANIAALLGPPVMLEGLGYGLRNIMANHVVAITRKKTLNAVALSSILEQTAMFETGDAVGAFERYHLLGLAFQGLNANNLVYEIVKENGKNGTVGTVVASVVERALEDKVIRPVKTMPSGFVVYEPADWALWNAYAAAGLVASIMVNVGAARAAQGVASTVLYYNDILEYETGLPGVDFGRTEGTGVGFSFFSHSIYGGGGPGTFHGNHVVTRHSKGFAIPCAAAAMCLDAGTQMFSVEKTSSLVGMVYSAIDYLREPLKHVALGASEVKDTL
>Methanothermus-fervidus@CP002278.1_739
MAIYEDKIDLYDANGKLLDENVPLEAISPLKNPTIGKIVNVKRSVAVNLAGIENSLKKAALGGKAFIPGRELDLDIVENAEIIAEKIKKMVQVDNDDTNVKMINNGQQLLVQVPTIRIERAADYTVSTLVAGAATIQAIIDTFDVDMFDASTVKTAVLGRYPQTVDFTGANVAAMLSPPVLLEGLGYGLRNILTNHIVATTKKNTLNAAALSSILEQTAMFETGDAVGAFERLHLLGLAYQGLNADNLVYDLVKENKK-GTVGTVIASLVERAIEDKVIKVSKEMPSGFRVYEPIDWALWNAYAAAGLLAATIVNIGAARAAQGVASTVLYYNDILEYETGLPGVDFGRAEGTAVGFSFFSHSIYGGGGPGIFHGNHVVTRHSKGFALPCVAAAMSLDAGTQMFSPERTSGLVGQVYSEIDYFREPIKYVAEGAAKIKNKI
>Methanothermus-fervidus@CP002278.1_795
MPKYEDKVDLYDDRGNLVEEQVPIEALSPLRNTAIKKIIHIKRTVAVNLEGIENALRSAKVGGSGHIPGRELDVDVIDNAEAIAEKAKEMIQVEGDDTVVELLHDGKRALVKVPSSRLESAAEYSVAPLVTASAFIQSIIDVCDISIYDANMVKAAVLGRYPQSVEYVGGNIATMLDIPQKLEGPGYALRNILVNHIVAATLKNTLQAVALSSILEHTAMFEMGDAVGKFERLHLLGLAYQGLNADNLVYDLVKANGKDGTVGSVVEDVVERAKEDGVIKVEKEL-NGYKVYGTDDLALWNAYAAAGLVAATIVNQGAARAAQGVSSTILYYNDIIEFETGLPGVDFGRAEGTAVGFSFFSHSIYGGGGPGIFNGNHIVTRHSKGFAIPCVAAAMALDAGTQMFSPELTSGLIKDVFSKVDEFREPLKYVVEAAAEIKDKV
>Methanothrix-sp.-Ch96@JABLXT010000003.1_232
---MSDKIDIYSDRGVLLKSDVDLSAISPLRNAAIQKLAKTRRTVAVNLAGIENALKTGRVGGGRQIKGRELNYDIVANASALAEKIKALLQVTGDDTNVQVLGGGKQLLVQIPSARAEIASEFVVGMTAAAAATVEAIIQHFKAGLFDAPMIHAAVWGEYPQTVGMNGGNVASVLNIPQNDEGLGFAYRNVMANHIAAITKRNAMNAASLAAILEQMGEFEMGNAIGIFERHQLLALAFQGLNANNMVYDLVKKNGKTGTIGTVVHSVVERALEDKVIKPGKKFPSGYVMYEANDVSMWNAYNAAGVLAATMVNCGALRGAQAVSSTLLYYNDLVEKETALPGCDFGRVMGTAVGFSFFSHSIYGGGGPGVFNGNHIVTRHSRGMAIPCVAAAVALDAGTQMFTPEMTSGLVGAIYGEIKEFREPIVSVAEAI-------
>Methanothrix-sp.-MAG-11@JACIVY010000018.1_1
---MSDKIDIYSDRGVLLKSDVDLSAISPLRNAAIQKLAKTRRTVAVNLAGIENALKTGRVGGGRQIKGRELNYDIVANASALAEKIKALLQVTGDDTNVQVLGGGKQLLVQIPSARAEIASEFVVGMTAAAAATVEAIIQHFKAGLFDAPMIHAAVWGEYPQTVGMNGGNVASVLNIPQNDEGLGFAYRNVMANHIAAITKRNAMNAASLAAILEQMGEFEMGNAIGIFERHQLLALAFQGLNANNMVYDLVKKNGKTGTIGTVVHSVVERALEDKVIKPGKKFPSGYVMYEANDVSMWNAYNAAGVLAATMVNCGALRGAQAVSSTLLYYNDLVEKETALPGCDFGRVMGTAVGFSFFSHSIYGGGGPGVFNGNHIVTRHSRGMAIPCVAAAVALDAGTQMFTPEMTSGLVGAIYGEIKEFREPIVSVAEAI-------
>Methanothrix-sp.-WOFA04@WOYM01000102.1_1
---MSDKIDLYSDRGVLLKSDVDLSAVSPLKNAAMQRLISTKRTVAVNLAGIEGALKTGKVAGGRQIKGRELNYDVVANAGALAEKIKSLLQVAGDDTNVQILGGGKQLLVQVPTARVNAASEFVVGLTGAAAATTEALIQQFKATLIEAPMIHASVWGEYPQTVGMSGGNVASVLNIPQNDEGLGFALRNVMANHLAMITKRNAMNAAALASIYEQIGEMEMGNAMGIFERHQLLGMAYQGLNANNMVYETVKANGKTGTIGTVVQSIVGKAIEDKVIKAGKKLPSGYVLYEANDVSKWNAYAAAGVLAATMVNCGSLRGAQAVSSTLLYFNDIIEKETALPGCDFGRVMGTAVGFSFFSHSIYGGGGPGVFNGNHVVTRHSRGFAIPCVAAAVALDAGTQMFTPEMTSGLVGAIYGEIKEFREPIVSVAEAV-------
>Methanotorris-formicicus@AGJL01000010.1_20
MVKYEDKICLYNAKGELVEENVPLEAISPLYNPTIQKLVKIKRTVAVNLAGIENALKTGAVGGKAVIPGRTLDLPIVENAETIMEYVDKLLRISDDDTSVKLINDGKQMAVQLPSKRLEVAAEYSISMLNTAMALKEAIIKTFDVDMFDAPMVHAAILGRYPQVPDYMGANIASLLGAPTNLEGLGYALRNIMVNHYVATTKKNIMNAVAFASIMEQTAMFEMGDAIGSFERLHLLGLAYQGLNADNLVIDLVKANGKNGTVGTVVASIVERALEDGVITEDKKMPSGFVLYKPVDVAKWNAYAAAGLVAAVIVNCGAARAAQNVASTILYYNDIIEYETGLPGVDFGRAEGTAVGFSFFSHSIYGGGGPGIFNGNHIVTRHSKGFAIPPVCAAMCVDAGTQMFSPEKTSALVGAVFSAIDEFREPLKYVIDGALAVKDKI
>Methanotorris-igneus@CP002737.1_443
MVIYEDRIDLYDERGKLLEENVPLEAISPMINPTIEKIINVKRSVAVNLSGIQNALKTGAVGGKAFCPGREIDLPIVENAEIIAEKVKKLVQIQGDDTNVKLINKGNQMLVQLPSKRLKMAADYTVSTLVTGAAVIQAIIDTFDVNMFDAPVVKTAVLGRYPQTVDFHGANIAALLGPPVMLEGLGYGLRNIMANHIVAITRKKTLNAVALSSILEQTAMFETGDAVGAFERLHLLGLAFQGLNANNLVYEIVKENGKNGTVGTVVASVVERALEDKVIRPMKTMPSGFTVYEPVDWALWNAYAAAGLVAAVMVNIGASRAAQGVASTVLYYNDILEYETGLPGVDFGRAEGTGVGFSFFSHSIYGGGGPGTFHGNHVVTRHSKGFAIPCAAAAMCLDAGTQMFSVERTSALVGTVYSAIDYLREPLKHVAIGAREVKDKI
>Methanotorris-igneus@CP002737.1_1248
MVKYEDKINLYDAKGNLVEENVPLEAISPLHNPTIQKIVKIKRTVAVNLAGIENALKTGAVGGKAIIPGRTLDLPIVENAETIMDYVEKLLRVSDDDTNLKLINGGKQMAVQLPSKRLEVAAEYSVSMLNTAMALKEAIIKTFDVDMFDAPMVHAAILGRYPQVPDYMGANIASLLGAPTNLEGLGYALRNIMVNHYVATTKKNIMNAVAFASIMEQTAMFEMGDAIGVFERLHLLGLAYQGLNADNLVIDLVKANGKNGTVGTVVASVVERALEDGVITEDKKLPSGFVMYKPVDVAKWNAYAAAGLVAAVIVNCGAARAAQNVASTILYYNDILEYETGLPGVDFGRAEGTAVGFSFFSHSIYGGGGPGIFHGNHVVTRHSKGFAIPPVCAAMCVDAGTQMFSPEKTSALVGAVYSAIDEFREPLKYVIEGALEIKDKI
>Methermicoccus-shengliensis@JONQ01000011.1_81
-------MDIYSDRGKLLASDVDIMDLAPTRNRAIRTIIHTKRTAAVNLGGIEKALANGRI-GKVKIPGKEMKLDIVANAERLAERVKELVQVNGDDTTVEVLAGGKFLKVQVPSARLESGAEYVSSITASAAAITQAIIELFDVGIFDACMVKAAVWGDYPQTIGLNGGNVSSILEIPQKDEGLGFTLRNIMANHIAAITQRNAMNAAALSSILEQCGEFEMGNAIGMFERHQLLGLAYQGLNANNIVYETVKEQGKSGTIGTVVHSIVERALEDGVISVDKVAPSGYKFYKANDVMLWNAYAAAGSLAATMVNCGAARAAQCVSSTLLYFNDLLEKETGLPGCDYGKVQGTAVGFSFFSHSIYGGGGPGVFNGNHIVTRHSRGFAIPCVAAAVALDAGTQMFSPEMTSAVVGTVYGSIPEFREPIKTVAASL-------
>Nezhaarchaeota-GMQP-bin_37@Ga0263257_11_332
MPRFPDKIDLYDDRGNLIDTKVPLDAVSPLLNPAIKKIISIKRAIAVDLRGLERALATGAVGGRGIIRGRELKLDIVRNAPAIADKIEKLIRVKDDDTEVKILRGGEHLLVMVPSLRLEAGVEYTTAFTVVAAALCHALIETFNISMWDYDMVHAAVWGRYPQSVDPMGSCVSQLLAVPQQNEGMGYALRNIPAAHIAMITKRNAMNAAALAAILEQTAMYEMGDAIGPFERYQLLGLAYQGLNANNIVYDLVKENGKSGTLGDVVRSTVKRAVADKVIRPLKKLPSGYVLYTTDDLSLWNAYAAAGLLAGTMVTCGAARAMQHVTSVLVYFNDLIERETGLPGVDFGRAEGTGIEMSFFSHSIYGGGNPCVFHGNHIVTRHSKGFVIPCVAAAVALDAGTVYYSPERLSGVVGEVLSEVPELREPLKYVGEAASKIKGEV
>Nezhaarchaeota-JZ-1-bin_66@Ga0263245_11_225
MPRFPDKIDLYDDRGKLIDTKVPLDAVSPLINPAIKKIISIKRAVAVDLRGLERSLATGAVGGRGIIRGRELKLDIVRNAPAIADKIEKLVRVKGDDTEVKILRGGENLLVMVPSLRLEAGVEYTTAFTVVAAALCHVLIETFNISMWDYDMVHAAVWGRYPQSVDPMGACVSQLLAVPQQNEGMGYALRNIPAAHIAMITKRNAMNAAALAAILEQTAMYEMGDAIGPFERYQLLGLAYQGLNANNMVYDLVKENGKSGTLGDVVRSTVKRAVADKVIRPLKKLPSGYVLYTTDDLSLWNAYAAAGLLAGTMVTCGAARAMQHVTSVLVYFNDLIEREAGLPGVDFGRAEGTGIEMSFFSHSIYGGGNPCVFHGNHIVTRHSKGFVIPCVAAAVALDAGTVYYSPERLSGVVGEVLSEVPELREPLKYVGDAASKIKGEV
>Nezhaarchaeota-JZ-bin_38@Ga0180368_104_151
MPRFPDKIDLYDDRGKLIDTKVPLDAVSPLINPAIKKIISIKRAVAVDLRGLERSLATGAVGGRGIIRGRELKLDIVRNAPAIADKIEKLVRVKGDDTEVKILRGGENLLVMVPSLRLEAGVEYTTAFTVVAAALCHVLIETFNISMWDYDMVHAAVWGRYPQSVDPMGACVSQLLAVPQQNEGMGYALRNIPAAHIAMITKRNAMNAAALAAILEQTAMYEMGDAIGPFERYQLLGLAYQGLNANNMVYDLVKENGKSGTLGDVVRSTVKRAVADKVIRPLKKLPSGYVLYTTDDLSLWNAYAAAGLLAGTMVTCGAARAMQHVTSVLVYFNDLIEREAGLPGVDFGRAEGTGIEMSFFSHSIYGGGNPCVFHGNHIVTRHSKGFVIPCVAAAVALDAGTVYYSPERLSGVVGEVLSEVPELREPLKYVGDAASKIKGEV
>Nezhaarchaeota-ZMQR-bin_18@Ga0263256_12_106
MPRFPDKIDLYDDRGNLIDTKVPLDAVSPLLNPAIKKIISIKRAIAVDLRGLERALATGAVGGRGIIRGRELKLDIVRNAPAIADKIEKLIRVKDDDTEVKILRGGEHLLVMVPSLRLEAGVEYTTAFTVVAAALCHALIETFNISMWDYDMVHAAVWGRYPQSVDPMGSCVSQLLAVPQQNEGMGYALRNIPAAHIAMITKRNAMNAAALAAILEQTAMYEMGDAIGPFERYQLLGLAYQGLNANNIVYDLVKENGKSGTLGDVVRSTVKRAVADKVIRPLKKLPSGYVLYTTDDLSLWNAYAAAGLLAGTMVTCGAARAMQHVTSVLVYFNDLIERETGLPGVDFGRAEGTGIEMSFFSHSIYGGGNPCVFHGNHIVTRHSKGFVIPCVAAAVALDAGTVYYSPERLSGVVGEVLSEVPELREPLKYVGEAASKIKGEV
>NM3-archaeon@RXIG01000011.1_59
MPKYQDKIDLFDNRGNVIESDVPLEAISPLRNPAIKKIVSVQRAVAIDLEAIQKSMASAKF-GKAQIRGRGIDKPLVDDAEAIKARVFDILQVEGDDTRVEIISDGRRLLLEVPSSR--AQAEYSAGITAAAAAMTQAIVDQYDIPMYDVDIVKAAVWGSYPQSVDLAGANIKTILDVPQKNEGLGYALRNIMVNHIVAITDKRALEAAALSAVFEQTAMFEMGDALGAFERQHLLGLAMEGLNANNLVLDIVKENGKTGTVGSCIESLVSRAIDDKVIQPGKTLSSGYKLYDTKDTALWNAYAAAGMMAATMVNCGAMRAAQAVPSTILYYNDLIEHETGLPGVDFGRAHGTTVGMSFFSHSIYGGGGPGIFNGNHIVTRHSKGYVIPAIAAAMALDAGTQMFSPELTSGLFKDVLSTVPEFNQPLKHIAEAAVEIKGGL
>tdp10@scaffold_209_57
MPKYSDRVDIYDDRGKIVERNVPIEALSPLMNPAIKKIMNIERSAVVRLDALQKALETGEVGGEHSIPGREIKLPILENVDALVDLLEKYIRVKGDDTEITKIQAGKQLLVKIPTLRIESGVEYTGAFTATAAALCQALVDVFKLNIWDADIVHAAVWGRYPQSVNPMGAYVSTLLSVPQMNEGMGYALRNIPCAHIALITRKNALNAAALSSILEQTAMFEMGDAIGSFERFHLLGLAYQGLNADNLVYDLVRENGKTGTVGTVVGSTVKRAIEDNLVRPLEKREE-YVVYTTDDMPKWNSYTCAGMLAATMISSGSARAMQHAPSVMLYFTDLIEHETGLPGPDFGRIGMTSIEMSFFSHSIYGGGNPAVFHGNHIVTRHSKGFAIPCIAAAVALDAGTVYYTPEKISGMVGEILSEIPELREPLKYVAEATAMIKGKI
>TDP8@scaffold_4771_4
MPKYSDRVDIYDDRGKIVERNVPIEALSPLMNPAIKKIMNIERSAVVRLDALQKALETGEVGGEHSIPGREIKLPILENVDALVDLLEKYIRVKGDDTEITKIQAGKQLLVKIPTLRIESGVEYTGAFTATAAALCQALVDVFKLNIWDADIVHAAVWGRYPQSVNPMGAYVSTLLSVPQMNEGMGYALRNIPCAHIALITRKNALNAAALSSILEQTAMFEMGDAIGSFERFHLLGLAYQGLNADNLVYDLVRENGKTGTVGTVVGSTVKRAIEDNLVRPLEKREE-YVVYTTDDMPKWNSYTCAGMLAATMISSGSARAMQHAPSVMLYFTDLIEHETGLPGPDFGRIGMTSIEMSFFSHSIYGGGNPAVFHGNHIVTRHSKGFAIPCIAAAVALDAGTVYYTPEKISGMVGEILSEIPELREPLKYVAEATAMIKGKI
>Unclassified-Crenarchaetoa-JZ-2-bin_220@Ga0263250_108_9
MPKYPDKIDCYDDRGNLVEKNVPLEAISPLLNPAIKKIVSAKRSAIVNLEGLQKALATGGVGGAGSVPGREINIPVLENTDAIIDALKKYIQVKGDDTEITKIAGGKQLLVKIPTLRGEAGVEYTTGFTVVAAAMCQALFDIFKLDIWDADMVHAAIWGRYPQSVNPMGSFVSTLLSVPQMNEGMGYALRNIPCANIAMITKKNAMNAAALASVLEQTAMFEMGDAIGSFERLHLLGLAFQGLNANNFVYSLVKENGK-GTVGDVVAGTVKRAIDDKVIRPLKKE-ANYTVYTTDDMSKWNAYACAGMLAANMVLSGSARAMQHAPSLMLYFSDLIERETGLPGPDFGKIHMTAIEMSFFSHSIYGGGNPAVFHGNHIVTRHSKGFAIPCIAASVALDAGTTYYSPEKISGVT-EVFSEIPELREPIIHIAKAAAEIKGQV
>Verstraetearchaeota-archaeon-Verst-YHS@RXIH01000001.1_35
MPKYPDRIDLYDDRGKLFDTNVPIEAISPLKNPAIHQIINIKQFVAVNLEGIEKALATGEVGGRFIIRGRNLKLDLVKNAESVAEDLKKCLQVDNDDTEVRPIKGGKYLLVRVPAKRLAAGVEYTTGVTAVAAALCCTIIEKFNVSIWDADLVHTAVWGRYPQTMDMLGGNVSSLLAVPQQNEGMGYALRNIPCAHIALITKRNAMNAAALAAILEQTAMYEMGDAIGNFERFHLLGLAYQGLNANNMVYDLVKENGKNGTLGTVVISTVKRALEDKVIYPLNKTPSGYTIYTTNDLSKWNAYAAAGLLAATMVTCGAARAMQHVPSVLIYFNDLIERETGLPGVDFGRVAGTGVEMAFFSHSIYGGGNPAVFHGNHIVTRHSKGFAIPCVAAAVALDAGTTIYSPEKISGVVGEVLSEVPELREPLKYVNEAAVSIKGGV
>Verstraetearchaeota-DRTY-6-bin_144@Ga0263254_139_5
MPKYPDKVNLYDDRGKLFDTNVPVEALSPLKNTAIQKIIAVKQCVAVNLEGVEKALATGEVGGKWIIRGRSLKLDLVKNAGSVADSLKKCLQVDDDDTEVKVLKGGKHLLVKVPAKRLNAGVEYTTGATAVAAALCCTIIENFNVNIWDADLVHAAVWGRYPQTMEMLGGNVSSLLAVPQQNEGMGYALRNIPCAHIALIAKKNAMNAAALSSILEQTAMFEMGDAIGSFERFHLLGLAYQGLNADNIVYDLVKENAKTGTLGDVVISTVKRALSDGVIKPLKKTPSGYTLYTTSDLNKWNAYAAAGLLAGTMITCGAARSMQHAPSVFIYFNDLLERETGLPGVDFGRVTGTGVEMSFFSHSIYGGGNPAVFHGNHIVTRHSKGFTIPCVAAAVALDAGTTIYTPERISGVVGEVLSEVPELRESLRYVNEAAVSIKGGV
>Verstraetearchaeota-GMQP-bin_44@Ga0263253_11_130
MAKYSDKIDLYDDRGRLFDTNIPIEAISPLKNPAIQKIINIKQFVAVNLEGIEKALAIGEVGGKFIIRGRSLKLDLVKNAESIAEDLKKCLQVDNDDTEVKAIKGGKYLLVKVPRKRLDAGVEYTTGVTAVAAALCCTIIEKFNVSIWDADLVHTAVWGRYPQTMDMLGGNVSSLLAVPQQNEGMGYALRNIPCAHIALITKRNAMNAAALATILEQTAMFEMGDAIGNFERYHLLGLAYQGLNANNLVYDLVKENGKDGTLGSVVISTVKRALEDGVIRPLSKMPSGYTLYTTDDVSKWNAYAAAGLLAATMVTCGAARAMQHVPSVLIYFNDLIERETGLPGVDFGRVAGTGVEMAFFSHSIYGGGNPAVFHGNHIVTRHSKGFAIPCVAAAVALDAGTTIYTPEKISGIVGEVLSEVPELREPLRYVNEAAVSIKGGV
>Verstraetearchaeota-JZ-2-bin_200@Ga0263249_103_53
MPKYPDKVNLYDDRGKLFETNVPVEALSPLKNTAIQKIIAVKQCVAVNLEGVEKALATGEVGGKWIIRGRSLKLDLVKNAGSVADSLKKCLQVDDDDTEVKVLKGGKHLLVKVPAKRLNAGVEYTTGATAVAAALCCTIIENFNVNIWDADLVHAAVWGRYPQTMEMLGGNVSSLLAVPQQNEGMGYALRNIPCAHIALIAKKNAMNAAALSSILEQTAMFEMGDAIGSFERFHLLGLAYQGLNADNIVYDLVKENAKTGTLGDVVISTVKRALSDGVIKPLKKTPSGYTLYTTSDLNKWNAYAAAGLLAGTMITCGAARSMQHAPSVFIYFNDLLERETGLPGVDFGRVTGTGVEMSFFSHSIYGGGNPAVFHGNHIVTRHSKGFTIPCVAAAVALDAGTTIYTPERISGVVGEVLSEVPELRESLRYVNEAAVSIKGGV
>Verstraetearchaeota-JZ-3-bin_106@Ga0263252_104_27
MPKYPDKVNLYDDRGKLFETNVPVEALSPLKNTAIQKIIAVKQCVAVNLEGVEKALATGEVGGKWIIRGRSLKLDLVKNAGSVADSLKKCLQVDDDDTEVKVLKGGKHLLVKVPAKRLNAGVEYTTGATAVAAALCCTIIENFNVNIWDADLVHAAVWGRYPQTMEMLGGNVSSLLAVPQQNEGMGYALRNIPCAHIALIAKKNAMNAAALSSILEQTAMFEMGDAIGSFERFHLLGLAYQGLNADNIVYDLVKENAKTGTLGDVVISTVKRALSDGVIKPLKKTPSGYTLYTTSDLNKWNAYAAAGLLAGTMITCGAARSMQHAPSVFIYFNDLLERETGLPGVDFGRVTGTGVEMSFFSHSIYGGGNPAVFHGNHIVTRHSKGFTIPCVAAAVALDAGTTIYTPERISGVVGEVLSEVPELRESLRYVNEAAVSIKGGV
>Verstraetearchaeota-JZ-3-bin_107@Ga0263255_106_30
MPKYPDKVNLYDDRGKLFETNVPVEALSPLKNTAIQKIIAVKQCVAVNLEGVEKALATGEVGGKWIIRGRSLKLDLVKNAGSVADSLKKCLQVDDDDTEVKVLKGGKHLLVKVPAKRLNAGVEYTTGATAVAAALCCTIIENFNVNIWDADLVHAAVWGRYPQTMEMLGGNVSSLLAVPQQNEGMGYALRNIPCAHIALIAKKNAMNAAALSSILEQTAMFEMGDAIGSFERFHLLGLAYQGLNADNIVYDLVKENAKTGTLGDVVISTVKRALSDGVIKPLKKTPSGYTLYTTSDLNKWNAYAAAGLLAGTMITCGAARSMQHAPSVFIYFNDLLERETGLPGVDFGRVTGTGVEMSFFSHSIYGGGNPAVFHGNHIVTRHSKGFTIPCVAAAVALDAGTTIYTPERISGVVGEVLSEVPELRESLRYVNEAAVSIKGGV
>Z01_45-50.bin140@k127_915395_1
------KLDLYDDKGDLVEREVPVEAISPLLNPAIKKMVNTKRCAVVNLEGLEKALGAGAVGGQRIIPGREINLPILDNVDAIIDTLKKYIQVKTDNTEVTKIQEGKQLLVKIPTLRVESSIEYTTAFTVTSAALCQTLVDIFKLDMWNADMIHAGVWGRYPQSVNPLGAFVDTLLSVPQMNEGMGYALRNIASADIAIITRKNALNAAALSSILEQTAMFEMGDAAGKFERLHLLGLAYQGLNADNLVYDLVRESGKSGTVGTIVANTVKRAIDDGVIRPLEKAGE-YIVYTTDDIPKWNAYACAGMLSSVMLQCGSARTMQHSPTTMLYFADLIERETSLPGPDFGKINMTTIEMSFFSHSIYGGGNPAVFHGNHIVTRHSKGFAIPCIAAGVALDAGSVYYTPEKISGVTGEVLSEVPELREPIKYVNEAAVQIKSEV
>Z01_95-100.bin32@k127_6827534_30
MPKYPDKLDLYDDKGNLVEREVPVEAISPLLNPAIKKMVNTKRCAVVNLEGLEKALGAGAVGGERIIPGREINLPILDNVDAIIDTLKKYIQVKTDNTEVTKIQEGKQLLVKIPTLRVESSIEYTTAFTVTSAALCQTLVDIFKLDMWNADMIHAGVWGRYPQSVNPLGAFVDTLLSVPQMNEGMGYALRNIASADIAIITRKNALNAAALSSILEQTAMFEMGDAAGKFERLHLLGLAYQGLNADNLVYDLVRESGKSGTVGTIVANTVKRAIDDGVIRPLEKAGE-YIVYTTDDIPKWNAYACAGMLSSVMLQCGSARTMQHSPTTMLYFADLIERETSLPGPDFGKINMTTIEMSFFSHSIYGGGNPAVFHGNHIVTRHSKGFAIPCIAAGVALDAGSVYYTPEKISGVTGEVLSEVPELREPIKYVNEAAVQIKSEV
>Z02_45-50.bin213@k127_2487961_38
MPKYPDKLDLYDDKGNLVEREVPVEAISPLLNPAIKKMVNTKRCAVVNLEGLEKALGAGAVGGQRIIPGREINLPILDNVDAIIDTLKKYIQVKTDNTEVTKIQEGKQLLVKIPTLRVESSIEYTTAFTVTSAALCQTLVDIFKLEMWDADMIHAGVWGRYPQSVNPLGAFVDTLLSVPQMNEGMGYALRNIASADIAIITRKNALNAAALSSILEQTAMFEMGDAAGKFERLHLLGLAYQGLNADNLVYDLVRESGKSGTVGTIVANTVKRAIDDGVIRPLEKAGE-YIVYTTDDIPKWNAYACAGMLSSVMLQCGSARTMQHSPTTMLYFADLIERETSLPGPDFGKINMTTIEMSFFSHSIYGGGNPAVFHGNHIVTRHSKGFAIPCIAAGVALDAGSVYYTPEKISGVTGEVLSEVPELREPIKYVNEAAVQIKSEV
>Z02_45-50.bin216@k127_7304382_13
MPKYSDKIDLYDDRGNLIEKEIPIEAISPLWNPAIKKIVGAERCAVVNLEGLEKALRVGGVGGDRIIPGREIELPILDNANAIIDAMQKYIQVKTDDTEISEIHGGKQLLVKIPTLRIESSVEYTTAFTVTSAALCQALVDIFKLDLWDSDMIHASVWGRYPQSVNPLGAFVSTLLSVPQMNEGMGYALRNIVCGHIALITRKNALNAAALSSILEQTAMFEMGDAIGAFERLHLLGLAFQGLNANNLVYDIVRENGKSGTVGTVVASTVKRAIDDSVIRPLEKVGE-YTVYTTDDMPKWNAYTCAGMLSSIMLQCGSARAMQHSPSTMLYFTDMIERETSLPGPDFGKINMTAIEMSFFSHSIYGGGNPAVFHGNHIVTRHSKGFSIPCIAAGVALDAGSVYYTPEKISGVTGEVLSEVPELREPIKYVTEAAIQIKSEV
