# Supplementary material for: Expanding the phylogenetic distribution of cytochrome b-containing methanogenic archaea sheds light on the evolution of methanogenesis
Source: ISME J. 2022 Jul 9;16(10):2373–87. doi: 10.1038/s41396-022-01281-0 (PMC9478090; doi:10.1038/s41396-022-01281-0)
Supplement: Supplementary file 10 — Dataset 1 [file 41396_2022_1281_MOESM10_ESM.zip › Supplementary dataset Sequences for trees/mtrh.aln.fa]

>h03b1
MLKFKSPQKVFKIGNVKIGGQPGENPKVLIGTIFYEKHKIVKDEKTGDFDKKAAEALINKQDTLCNETGVQSMLDVVCTSVEQIPKYLDFVASVTD-VPMLFDAWKLDVKLAGLKYISEAGLSNRIVYNSIMPLPPPKKEEMDAIKAAKIKSSIILAYNVKDRSSNGVVSILK--GDS-GQKGLLKVAEEDAGVTMPLIDVTLFTYIPSIGMGCRAVSVVKDELRLPAGGAPGNATTTWKMPKEKWGL--------------------------D---------VFKACEASVQAVSLAFGADFLLYGIIESAPWVMPACAAIDAMAATVSNFEYKMPLKKEHPLSKMFPEFVEKLKKAAL
>tdp10
MLKFKAPQKVFQIGKVKIGGQPGENPKVMIGTIFYEKHKIMIDEKKGDFDKKAAEALINKQDKLCEETGLQSVLDVVCISIEGIPKILDFVAKVTD-SPMLYDAWRIDTKLAGLKYISQVGLSNRIVYNSIMPLPPPKKEEMDAIKAAKLKSSIVLAYNVKDRSVNGVISILR--GTD-KEKGLLKVAEE-AGISMPLVDVTLFTYIPSIGMGCKAVYAVKDELGLPAGGAPGNATTTWKMPKERWGL--------------------------D---------VFKACEASVQAAAVAFGADYLLYGTIESAPWVIPACAAVDSMAATVANFEYKMPLPEAHPLNKMFPDFVEKLKKATA
>TDP8
MLKFKAPQKVFQIGKVKIGGQPGENPKVMIGTIFYEKHKIMIDEKKGDFDKKAAEALINKQDKLCEETGLQSVLDVVCISIEGIPKILDFVAKVTD-SPMLYDAWRIDTKLAGLKYISQVGLSNRIVYNSIMPLPPPKKEEMDAIKAAKLKSSIVLAYNVKDRSVNGVISILR--GTD-KEKGLLKVAEE-AGISMPLVDVTLFTYIPSIGMGCKAVYAVKDELGLPAGGAPGNATTTWKMPKERWGL--------------------------D---------VFKACEASVQAAAVAFGADYLLYGTIESAPWVIPACAAVDSMAATVANFEYKMPLPEAHPLNKMFPDFVEKLKKATA
>JZ-2-bin_220
MFKFNAPQKVFRIGKMKVGGQPGENPKVMIGTIFYERHKIVEDPVEGIFDEKAAEALINKQDSLCENCGLSSMYDVVGISAEAFPKYLDFVADKSE-NPILLDAWTLDVRLAGLQHVKEVGLSNRIVHNSIMP-PAPDPKEVAAIKDAGIKASILLAFNVEDKSPAGAISVLK--GTA-TTKGLIDVAKE-AGIEGMMVDLSFANAIPGIGLSCKAIYGVKDQLGLAAGGAPSNATTVWKFVKEKWGV--------------------------D---------IYKAVEATCQAIPIAFGADWLMYGVIEAAPWVIPAVASVDAMALAVANFEFKMPLP-EAPLSKLFPEYIDRLKKVEK
>HK01M
MLKFKSPQKVFKIGNVKIGGQPGENPKVLIGTIFYEKHKIVKDEKTGDFDKKAAEALINKQDTLCDETGLQSMLDVVATSVEQIPKYLDFVASVTD-VPMLFDAWKLDIKLAGLKYISEAGLSNRIVYNSIMPLPPPKKEEMDAIKAAKIKSSIILAYNVKDRSSNGVVSILK--GDP-SQKGLLKVAEEDAGVTMPLIDVTLFTYIPSIGMGCRAVSVVKDELGLPAGGAPGNATTTWKMPKEKWGL--------------------------D---------VFKACEASVQAVSLGFGADFLLYGIIESAPWVIPACAVIDAMAATVSNFEYKMPLNKEHPLSKMFPEFVEKLEKAAL
>HK01B
MLKFKSPQKVFKIGNVKIGGQPGENPKVLIGTIFYEKHKIVKDEKTGDFDKKAAEALINKQDTLCDETGLQSMLDVVATSVEQIPKYLDFVASVTD-VPMLFDAWKLDIKLAGLKYISEAGLSNRIVYNSIMPLPPPKKEEMDAIKAAKIKSSIILAYNVKDRSSNGVVSILK--GDP-SQKGLLKVAEEDAGVTMPLIDVTLFTYIPSIGMGCRAVSVVKDELGLPAGGAPGNATTTWKMPKEKWGL--------------------------D---------VFKACEASVQAVSLGFGADFLLYGIIESAPWVIPACAVIDAMAATVSNFEYKMPLNKEHPLSKMFPEFVEKLEKAAL
>HK02M1
MLKFKSPQKVFKIGNVKIGGQPGENPKVLIGTIFYEKHKIVKDEKTGDFDKKAAEALINKQDTLCDETGLQSMLDVVATSVEQIPKYLDFVASVTD-VPMLFDAWKLDIKLAGLKYISEAGLSNRIVYNSIMPLPPPKKEEMDAIKAAKIKSSIILAYNVKDRSSNGVVSILK--GDP-SQKGLLKVAEEDAGVTMPLIDVTLFTYIPSIGMGCRAVSVVKDELGLPAGGAPGNATTTWKMPKEKWGL--------------------------D---------VFKACEASVQAVSLGFGADFLLYGIIESAPWVIPACAVIDAMAATVSNFEYKMPLNKEHPLSKMFPEFVEKLEKAAL
>HK02M2
MLFFKSPQKIFKIGNVTIGGQPGENPKVLVGTIFYEKHKIVRDEETGDFDKKAAEALINKQDTLCDETGLQSMLDVVCTSVEQIPKYLDFVASVTD-VPMLFDAWKLNIKLEGLKYISEAGLSNRIVYNSIMPLPPPKKEEMDAIKAAKIDSSIILAYNVKNRSANGVISILK--GDS-EQKGLLKVAEEDAGVTMPIIDVTLFTYIPSMGVGCKAVSLVKDELGLPAGGAPGNATTTWKMPKEKWGL--------------------------D---------VFKACEASVQVVPLAFGADFLLYGIIESAPWVIPACAAIDAMAATVSNFEYKMPLNKDHPLSKMFPDFVEKLEKATL
>MtrH-like-BP07_RS03240
VFRFG-NQKAFEIGKVNIGGEPGDNPTVLIGSIFYGKHKIVEDEKKGIFDKEKAEKLIKEQEELSDKTGNPGLVDVVGMSEEAIRGYMEFVADVTD-KPFLVDSAIADIKIAAVEYAKEVGLEKRIIYNSIS--PESKDKEIEALKNSNIEAAVVLAYTFNVTSSKARIDALEK---------VLPKLEE-AGITKPLIDTFVMDV-PSLPAAAKAAMEIKKKYGFPCGSGAHNAIASWKGFKNMLG---------------------------E---------AEKPAVLMANTLQIVLGSDFVLYGPIEDSKLVFPAVFTIDTAYRYFARTKDLIEI----------------------
>MtrH-BP07_RS06315
MFKYDKKQEVFEFGKTKVGGQIGEYPTVCVGSMFYTGHKIVQDDEKGIFDKDAAEELWNKQAEMSDITGLPCMNQIVGETPEAIARYIDWFASIDSETAFLIDSSVADVRVAAAKYCDEVGLSHRAIYNSIN--ASADEKEIEGIRESNIDAAIVLAFNVLDSTVKGKMTILE--GDG-ETKGMLELARE-CGIKRPLIDVAALPLGAGAGATVRSVIAVKGHLGLPTGGGFHNTASAWDWMKTFK---------------------------KE---------AYPPVDVGTNLVSQVMGADFLLYGPIGNAVKVFPAVAMVDIMLAETAVELGLEIKDENHPYYKLV------------
>MtxH-BP07_RS06980
MLRFKSEQKRHVIRGVHVGGQPGDLPCVLCGSIFYEGHTIVEDAERGVFDRQRAEHVINRQRVLSDETGIPCMVVVYARTSMAMERYIAFVSEVDE-CPIVLDSTEASVRAHAATFVSEVGLADACVYNSIN--IGITPEEREALARSDVEAAIVLAFNPRNTSLDGRLAVLEHGDGL-IDTGLLEMAAQ-CGITKPLVDPSATALGEHSGVVLGMTMVVKARYGLPCGSGIHNVVSSWGWLRERR---------------------------PE---------AYVACDAATIALQIAACGDFVLYGPVEYAEYAFPCAAMCEVMMAETSEH--TRPIR-GHPATRVV------------
>Methanococcus-maripaludis-A9A994
MFRFDKEQMVIEFAGAKFGGQPGEYPTALSGTIFYARHKIVEDAKKGIFDKKAAEALINKQAEMQDITGNSAFVQVFGGTEEALVNYIDFVSEVWE-GPMLLDSTSGKARMAAANRATEAGYANQCIYNSIN--VAAEDEEIENLTNSDVEASIVLCFDPMDPSVGGKLNVLNDGGKT-KDIGMLDLAAK-AGIKYPLVDVAVTPMGNGAGHAVRAAFAVKAKLGLPVGSGIHNVPSAWDWLREFR---------------------------REEGKDQLSKDVHHVCDIGANIVQTMASGDYVLYGPIDNAELAFPAVAMTDMIIAETAKEMGTVPVA-EHPLNKLV------------
>Methanothermococcus-okinawensis-F8AMT6
MWAYDKEQAVFEIAGRKVGGQPGEYPTGLSGTIFYARHKIVEDERKGIFDKAAAEELINIQAEMEDITGNAAFVQIFGGNPEALTKYIDFVAEVWD-GPMLLDSTSGEARMAAARRATEAGYADQCIYNSIN--VSMDDAEFQNLVDSDLEASIVLCFDPMDPSVQGKLNVLENGGKT-ADTGMLELAEK-AGIKYPLVDVAVTPLGNGAGPAVRAAFAEKATYGYPVGSGVHNIPSAWDWLREFR---------------------------REKGETQLSKDVHHVCDIGANIVQTMTSADFVLYGPIDNARLAFPAVAMTDAVIAEAAKEMGVTPVD-NHPINKLV------------
>Methanococcus-aeolicus-A6UWI0
MFKFDKEQMVIEIAGRKFGGQPGEYPTGLSGTIFYARHKIVEDEIKGIFDKSAAEALINKQAEMEDTTGNPALVQVFGGNPEALTKYIDFVAEVWD-GPMLLDSTSGEARMAAATRATEAGYANQCIYNSIN--VSIDEAEFQNLVESDIEASIVLCFDPMDPSVEGKLNVLLDGGKT-TDTGMLDLAEK-AGIKYPLIDVACTPLGSGAGQSVRASFAVKAKLGLPVGSGIHNIPSAWDWLRDFR---------------------------REAGQTQLAKDVHHVCDIGANIVQTMGSGDFVLYGPIDNAELAFPAVAMTDMVIAETAKDMGTVPVD-THPINKLL------------
>Methanotorris-formicicus-H1KXK8
MFKFEKEQMVVEIAGRKIGGQPGEYPTALAGTIFYARHKIVEDERKGIFDKQAAEDLINKQAEMEDVTGNPALVQVFGGTPEALVNYIDFVAEVWD-GPMLLDSTSGEARMAAARRATEAGYANQCIYNSIN--VSIEDEEFQNLVESDLEASIVLCFDPMDPSVEGKLNVLLNGGKT-KDVGMLELAEK-AGIKYPLIDVAVTPLGNGAGNAVRASFAVKAKLGMPVGSGIHNIPSAWDWLREFR---------------------------REEGLTQLSKDVHHVCDIGANIVQTMASGDFVLYGPIDNAQLTFPAIAMTDAVIAEAAKDLGINPID-THPFNKLL------------
>Methanocaldococcus-fervens-C7P882
MFKFEKEQMVVEIGGRKIGGQPGEYPTALAGTIFYARHKIVEDERKGIFDKAAAEDLINKQAEMEDITGNPAMVQVFGATPEAIINYIDFVAEIWD-GPMLLDSTSREARMAAAKRATEAGFANQCIYNSIN--VSIDEEEFKNLVESDIEASIVLCFDPMDPSVEGKINVLLNGGKT-ADTGMLELAEK-AGIKYPLVDVAVTPLGAGAGNAVRASFAVKAKLGLPVGSGIHNVPSAWDWLRTFR---------------------------RESGKTQLAKDIHHVCDIGANIVQVMASGDFVLYGPIDNAQLAFPAVAMTDMMIAEAAKDMGITPVE-NHPIHRLV------------
>Methanosphaera-stadtmanae-Q2NI25
MFKFEKKQEVFDIYGVKVGGQPGEYPTVLAGTIFYAGHNIISDEKKGIFDKEKAETLLNTMDEMTDKTGNPNIVQIFGATSDAIIKYIDFVTSISE-SPFLIDSTSAQARIAGSKYVTESGLAERTIYNSIN--MSIDNEEIDTLINSDITSSIILGFNPTQPGVDGKIKLWDDGAGV-LDKGLLEIADD-CGIIKPLMDVAVTPLGQGGGSAVKTTFKEKSIWGYPAGSGIHNVPSAWEWIKQYK---------------------------PE---------VWPVCDIGANIVQQMVGGDFVLFGPIENTRKAFTACAMTDMFIAEANEAIGINAVD-SHPYKNLL------------
>Methanothermobacter-thermautotrophicus-O27224
MFRFDKEQIVLDIAGTKIGGQPGEYPTVLAGTIFYGGHSIIEDEKAGVFDKDKAEALIKTQEEMSDVTGNPHIVQTFGQTPEAIVKYLEFVGDVTD-APFFIDSTSGEARIAGANYASEVGLEDRAIYNSVN--MAADEAELEALKETKLSASIVLGFNPMDPTVDGKIGIWEDGAGT-IDKGLLEMAAE-CGIDKYLMDVAVTPLGQGAGVAVRTSFAVKSKWGYPVGSGIHNVPSAWDWLREYK---------------------------KE---------AWPVCDVGSNLIQQMAGGDFVLYGPIENAKMAFPACAMADIFISEAAKDIGTEPVE-DHPFFKLL------------
>Methanobrevibacter-cuticularis-A0A166F2Q4
MFRFDKEQQVLDIAGVQIGGQPGEYPTVLAGTIFYGGHNIIEDEKAGTFNKDAAEERIKTMEEMMDTTGNPCLVQVFGQTEEALVKYLEFVGDISD-SPFLIDSTSGEARMAGAKYATEAGLADRAIYNSIN--MAAEAEEIAAVKESDLTASIVLGFNPMNPTVEGKIGMWEDGDGT-IDQGLLQMSEE-CGIDKPLMDTAVTPLGQGAGVAARTSFAVKSKWGLPVGSGIHNVPSAWDWLRTYK---------------------------KE---------AWPVCDIGSNIVQQMTGGDFVLFGPIENAPLAFPACAMADIFIAEAAKDMGTEPVE-NHPINNML------------
>Methanobrevibacter-filiformis-A0A166A717
MFRFDKEQTVLDIAGVKIGGQPGEYPTVLAGTIFYGGHNIISDDKAGIFDKDAAEERIKTMEEMSDVTGNPCLIQVFGQTEEALVKYLEFVGELSD-NPFLIDSTSGAARVAGAKYATEAGLADRAIYNSIN--MAAEADEIQAVKESDLTASIVLGFNPMNPTVDGKIGIWETGDGT-IDEGLLPMAEA-CGIDKPLMDTAVTPLGQGAGVAVRTSFAVKSKWGLPVGSGIHNVPSAWDWLRGYK---------------------------KE---------AWPVCDIGSNIVQQMAGGDFVLFGPIENAKIAFPACAMADIFIAEAAKDIGTESVE-GHPIFKML------------
>Methanobacterium-congolense-A0A1D3L4Q3
MFRFDKEQVVLDIAGVKVGGQPGEYPTVLAGTIFYGGHKIIEDEKAGIFDQAKAEALINKMEEMSDVTGNPCLVQVFGATPEALVKYLEFVGDLTE-APFLIDSTSGEARVAGANYATEAGLGDRAIYNSIN--MAADAAELEAVKESDLTASIVLGFNPMEPTVEGKVSIWEDGGST-LDKGLMQMAEE-CGIDKPLMDTAVTPLGQGAGVAVRTSFVEKSKWGFPVGSGIHNVPSAWDWLRGYK---------------------------KE---------AWPVCDIGSNLVQQMAGGDFVLFGPIENAKLAFPACAMADIFIAEAAKDIGTEAVE-EHPMFKLL------------
>Methanothermus-fervidus-E3GZ43
MFRFDKEQIVLDIAGVKIGGQPGEYPTVLAGTIFYGGHSIIEDEKKGVFDKDKAEELIKIQEEMSDTTGNPHLVQVFGATEDAIVKYLEFVADVTD-VPFLIDSTSADARIAGAKYVDEIGVADRAIYNSIN--MSGEEKEFDALKETDVSASIVLGFNAMDPSVEGKIAIWENGGDA-LDKGLLEIAEE-CGIDKPLLDVAVTPLGQGAGNAIRTTYVAKSKWGYPVGSGIHNVPSAWDWLREYR---------------------------KE---------AWPICDVGSNLIQQMAGGDFVLYGPIENAKMAFPACAMCDVFIAEAVKDIGTEPIE-EHPFFKLL------------
>Methanopyrus-kandleri-O32869
MFYYGKEQKVCDICGVKVGGQPGEYPTVLAGTIFYAGHKIVKDEDKGIFDEEAAEELIKMEEELADETGNPMMAHIMGESEEAIIRYLDWVADVTD-APIIVDSTEAEVKVAAVKHAQEVGLAERVVYNSIN--ASVEDEEIQAIKESDCNSAIVLAFNPMDASVEGRMKILTEGEEGVSEKGMLEISDE-CGIENPLIDTAYTPFGSGAGTAYKVTLAVKAKLGLPVGGAPHNVPSAWDWLRDFM---------------------------KEEGKEEWAELAHESSDWGSNVVAATLCCDYLLFGPIENAPAIWPVVAMVDALIVEANEDVGVEPQVEEHPANIVR------------
>Methanoregula-boonei-A7I5S3
MFKFEKEQKVWDFNGTKIGGQPGEYPTVLGASIFYNKQEIVLDDHTGKIDKVKAEALWNRCQELSDLTGVPHFIQIIAEYGEAFESYFSWFDSIDNKTAFLMDSSAPKALAHACKYVTEVGLAHRAIYNSIN--GSIPPENVEALKNSDVDAAIVLAFNPGDPSVAGREKVLTEGGVAGQTKGMLQIAEE-CGITRPILDTAATPLGLGSGGSYREILACKAIHGLPTGGAYHNMTVSWTWLKRWKGTQAAGYKGKDALLEQMGHHYIGGMDGQA---------AWSAPDIGCNMIASTLGADLIMYGPIENVEAMITAQAYTDITVLEATRQLGVECKSESHPIFKLI------------
>Methanoculleus-thermophilus-A0A1G8ZMN6
MFKFEKEQAVHDFNGIKIGGQPGEYPRVLGASIFYNKHETVLDDHTGKIDKAKAEALWNRCQELSDITGVPHFIQIIAEYGEAFESYIDWFCSIDDKTAFLMDSSAPPALAHACKYVTEVGVADRAIYNSIN--GSITPENIQALKESDVNAAIVLAFNPGDPTVRGREQVLTKGGVAGQEKSMLAIAEE-CGITRPILDTAATPLGLGSGGSFREILACKAIHGLPTGGAYHNMTVSWTWLKRWR--LAEQYKGKDVLLEQMAHHHFGGFEGQA---------AWSSPDIGCNIMAATLGADLIMYGPIENCEGAATAIAFADIVLAEAAKEFGIEPKTPNHPLFKLV------------
>Methanolacinia-petrolearia-E1RDW6
MFKFEKEQTVLDFNGTKIGGQPGEYPRVLGASIFYNKHETVIDDEKGIIDKDRAEALWNRCLELSDQSGVPHFCQIISETPEAFESYFQWFDSIDNKTAFLMDSSNPAALAHACGYVTEVGLASRAIYNSIN--GSIGPENIEALKNSDVDAAIVLAFNPGDPSVKGREQVLSQGGVAGQEKSMMAIAEE-CGITRPILDTAATPLGLGSGGSFREILACKAIHGLPTGGAYHNMTVSWPWLKRWRGSLLQQYEGKDLLAEQMSHHHSGGLEGQA---------AWTAPDIGCNIMAATLGADLIMYGPIENCEAATTAIAFSDIVLAEAAKEFGLEPQVDTHPLFHLV------------
>Methanoplanus-limicola-H1YXH1
MFKFEKEQTVHDFNGTKIGGQPGEYPRVLGASIFYNKHETVIDDEKGIIDKDRAEALWNRCLELSDITGVPHFIQIISETSEAFESYFSWFDSVDNKTAFLMDSSNPPALAHACEYVTEVGLADRAIYNSIN--GSIGPENIEALKNSDVNAAIVLAFNPGDPTVRGREAVLAEGGVAGQEKSMLQIAEE-CGITRPILDTAATPLGIGSGGSFREILACKAIHGLPTGGAYHNMTVSWTWLKRWR--LAEQYVGKDLLMEQMSHHHFGGFEGQT---------AWAAPDIGCNIMAATLGADLIMYGPIENCEGASTAIAFSDIVLAEAAKEFGLEPQVDTHPLFHLV------------
>Methanosphaerula-palustris-B8GEA1
MFRFEKEQQVWDFNGTKIGGQPGEHPTVLGASIFYNKHEIVLDDHKGTIDKPKAEALWNRCQELTDETGVHFFIQIIGEFGEALESYFDWFASIDDKTAFLMDSSAPAARMQAAKYVTEVGLANRAIYNSIN--GSISQEEIDVLAKSDVDAAIVLAFNPADPSVAGRQKVLGEGGVAGQSKGMIQIAEE-AGITRPILDTAATPLGLGSGGSYREILACKGIYGLPTGGAYHNMTVSWTWLRRWK--LGTVYDGKPALKDQMLKHYAKDIEAQA---------VWSAPDIGCNLIASTLGADLIMFGPIENMEPMLTTQAYADITILEAARDLGIDTQDPNHPIFKLI------------
>Methanocella-arvoryzae-Q0W331
MFKYANQQKVYEVGRAKVGGQPGEYPTVLAGSIFYGKHKIVTDTKTGAFDKEVAEKLVRQQEEMSDITGNPIWLQIVADYGEAMGKYITWYADIGK-DAFLIDSTVADARVAGAKKADEIGLSDRVIYNSIN--AAAQAAEIEALQPLKFTSAIVLGFNAMDMSVKGRMEMFTKGGAG-QPKGMLTLATE-KGITRPLLDVAATPLGSGSGATYRSIFAVKSQLGEPVGGGYHNIPSAWAWLKKFK---------------------------GKEG-------AYMPSDIGSNLVAITLGCDFCLYGPIEHSVEVFPAVAMNDIIVAEAAKDLGTVTVD-EHPLKKLV------------
>Methanosaeta-harundinacea-G7WPU0
MFRFDKKQEVFEFGKIKVGGQPGEYPTVCIGTMFYSRHKIVTNEEKGIFDVAAAEKLWKDQEEMSDTTGNPCFNQIVAETNEAMTKYLDWFVEISD-APFLVDSSAPSVRGFGVKYATEIGVADRAIHNSIN--ASITPEEFQAVKESDLDAAIVLAFNALDSTTKGKMDVLTKAAGG-AEKGMLDYAAE-AGITRPLIDVAAMPLGNGSGATIRAGIAVKALLGLPVGAGYHNGASAWDWMKKYK---------------------------KA---------AFPPVDIGSNLVAGIMGADYYLYGPIENATMVFPAAAMVDIMCAESAKELGLEVLDPNHPIKKLL------------
>Candidatus-Methanoperedens-nitroreducens-A0A062VCS1
MFRFDKKQEVFEFGKIKVGGQPGEYPTVLVSTMFYGKHKIVTDEDKGIFDKEKAESLWKVQEEMGDQTGLPYFNQIVGEAPEAIKRYIDWFVDICDDVPFLVDSSVPSVRAEAAKYVSEIGVAPRAIHNSIN--ASTGPEEIKALKESDLDSAIVLAFNATNPSVEGKMEILEKGGTG-QTKGMLEVAKE-VGITRPLIDVAATPLGAGSGATIRSILAIKGKLGLPAGGGFHNMASAWDWLKKIK--------DKE----------------LE---------MYPPTDIGTNLVAQVMGANFLLYGPIENVKRIFPAAAMVDIMLAETAKDLGMSTLAEVHPIKKLV------------
>Methanosarcina-acetivorans-Q8TU06
MFKFDRKQEVYEVGGVKFGGQPGEYPTVLVSTMFYARHKIVTDEDKGIFDRAAAETLWNTQVSLSDATGNPYVNQIVGETPESIRKYIDWFIEIDDKTPFLIDSSAGEVRAAAAQYCTEIGVANRAIHNSIN--ASIEQSEIDILTESDVEAAIVLAFNATDPTVKGKLDILEVGGSG-QTKGMLQVAEE-CGIKIPLIDVAAMPLGAGSGATIRSIPTIKGKLGLPVGGGYHNMASAWDWLRKFK--------TQP----------------KA---------IYMPADIGTNLVAQIAGSDFLLYGPIENVEKVFPAVAMVDIMLGETAKELGVEIADENHPVTRLT------------
>Methanohalobium-evestigatum-D7EBL0
MFRFDKKQEVFKVGDVHFGGQPGEYPTVLVGTMFYNRHKIVTDEDKGEFDKEAAEELWKTQEEMGDITGNPYVNQIVGETKEAIRNYIDWFVEVDDSTPFLIDSSDGSVRAEAARYVTEIGVADRAIHNSIN--ASIHEDEIEAVSQSDMEASIVLAFNATDPSVKGKMDILEEGGGG-IEKGLLEIARE-SGITKPLVDVAATPLGAGAGASMRSVTTVKGHLGLPAGGGYHNMSSAWDWMKQFK---------------------------KE---------AYMPADVGTNLVAQTLGSNFQLYGPIENAKTVFPATAMVDIILGENAKELGIELAMEDHPLYKLV------------
>Methanohalophilus-mahii-D5E7Z0
MFKFDKKQEVFEVGNVKFGGQPGQYPTILVGSMFYNRHNIVTDEDTGEFDRPAAEKLWDNMLEMAETTGNPCVNQIVGETPEAIKKYIDWFVEYDEKTPFLIDSSAGDVRAAAADYVTEIGVADRAIYNSIN--ASIHEEEIEAVKRSDIEASIVLAFNAVDPTLKGKIEVLEKGASG-QTQGMLDIAKD-CGITKPLVDVAATPLGAGAGSSIRAVIAVKGHFGLPVGGGYHNMASAWDWMKTYK------FETKE----------------KA---------IYMPTDIGTNLIPQILGSNFQLFGPIENTNTVFPATAMTDIILAENAKELGLEIEDENHPINKLV------------
>Methanococcoides-burtonii-Q12VV1
MFKFDKKQEVFEVGGVKFGGQPGQYPTILIGSMFYNRHKIVTDEDEGVFDKEAADNLWNHMLEMTDVTGNPCVNQIVGETTQAIKKYIDWFVAEDDKTPFLIDSSAGEVRAAAAEYVTEIGVADRAIYNSIN--GSIHDHEIEAIRKSDINASIVLAFNATDPTVKGKLEVLETGGPG-QTMGMLDIAKD-CGITKPLVDVAATPLGAGAGASMRAVIAVKGHFGLPVGGGYHNLASAWDWMKDYK------FATKE----------------KA---------VYMPTDIGTNLVPQTLGSNFQLFGPIENTDTVYPATAMVDIILAETAKELGLEIMDENHPINKLV------------
>Methanomethylovorans-hollandica-L0L001
MFRFDKKQEVYEVGSVKFGGQPGEYPTVLVGTMFYARHKIVSDEDKGIFDKAAAENLWHNIQEMGATTGNPYVNQIVGETPEAITKYIDWFVELDDKTPFLIDSSAGDVRAAAAKHVTEIGVADRAIYNSIN--ASIHPDEMEAVRESDINCSIVLAFNATDPSVKGKLEILETGGTG-QTKGMLEIAKE-CGITKPLVDVAATPLGAGSGASMRAVLAIKGHLGLPVGGGYHNMASAWDWMKNYK------FETKE----------------QA---------IYMPADIGTNLVPQVLGSNFQLFGPIENTDKVFPATAMVDIMLAETAKELGLEVKDPNHPIFKLV------------
>Methanosalsum-zhilinae-F7XQ97
MFKFDKKQEVYEVGGINFGGQPGQYPTVLVGTMFYARHKIVSDEDKGVFDKEAAETLWKSQEEMGDVTGNPYVNQIVGETTEAMKNYIDWFVEIDDSTPFLIDSSAGDVRAFAAKYASEIGVADRAIYNSIN--ASIHDQEIEAITDSDIEAAIVLAFNATDPTVKGKIDILETGGAG-QDKGMLEIAKE-CGITKPLVDVAATPLGAGAGATMRSIITIKGRLGLPVGGGYHNLASAWDWMKTYK------FETKE----------------RE---------VYLPTDIGTNLVAQILSSNFQLYGPIENAKTVFPATAMVDIMLAETAKELNIEILDENHPINKLV------------
>Methanoregula-boonei-A7I750
MFFFKAVQKKYQIGGVKIGGQPGETPTLLIGSIFYSRHKIVSDERAGIFDKDAADALIKQQAELSDKTGCPALLDIVGSTPDAIKKYIDFVAGASD-RPFLIDSPGVDVKIAAAEYAQEAGLSDRIIYNSVS--IETKEPEFDALKKNGTRSVILLAYTKKITSSADRVAVVAD---------LAPRLEG-IGVSNILVDTFVMDV-PSLTPSGKAAMEIKNRFGYPCGSAAHNAISTWSGVKNLFG---------------------------D---------AVRSADVVANLMPVILGADFLLYGPVEDSAYVFPAVFTIDTSYRYAYRAKEYVTL----------------------
>Methanoplanus-limicola-H1Z2J5
MFRFKADQKTYDIAGVRIGGQPGENPTVLIGSMFYGGHKIVSDEKRGIFDKDAAETLVRRQEELGEITKNPPLVDIIASSPEAMIKYIDFIAGIND-KPFFIDSASPDVKIAAIKYAKETGLEKRVVYNSVS--IETKENEFVALKENRIEAGILLTYTKDLMRSGAREKVVED---------LRPKMEE-KGVTKILVDTFVMDV-PCLTPSGKATIEIKSHTGLPCGTAAHNAVSTWKGLKGMVG---------------------------E---------GVKAADLTASLMPAVAGADYILYGPIGSCEYIFPAVFTVDTSYRYAYRMKETIEI----------------------
>Methanolacinia-petrolearia-E1RF55
MFSFKTDQKTYEIAGTRVGGQPGEIPTVLIGSMFYTKHKIVTDERAGEFDRDAAEALVRKQEELGDKTRNPALIDIVASSSEAILRYIDFVAGMNE-KPFFIDSASADVKIAAIEYAKEIGLEKRIVYNSVS--IETKDNEYAALKANGIESAILLSFTRDIMSSRARAETVDK---------LAPKMEE-SGIKNILVDTFVMDV-PSLTPSGRATIEIKKKTGYPCGTAAHNAISTWKGLKNMLG---------------------------E---------GVRSADIVANIMPAIFGADFLLYGPVENCESVFPAAFTIDTTYRYAARMKETIDV----------------------
>Archaeoglobus-fulgidus-O30226
MFRFE-NQKVFEIGGVKIGGEVGENPTVLIGSIFYGKHKIVEDEKRGIFDREGAEALIREMEDLSDKTGNPGLLDVVGMSEEAMIKYIDFVADVTD-SPFLIDSAIADIKLAGVKHADEVGLSDRVIYNSIS--PESKDAEIEALANSKVEAAVVLAYTYNVISSAARLQALEK---------AMAKVEK-AGITKPIVDTFVMDV-PSLPAAAKAAIDIKRKYGLPTGSGAHNAIGSWKGFKNMFG---------------------------E---------AEKAATIVAVTMQIILGSDFVLYGPIEDCREVFPAMYTIDTAYKYFRRTKDWIEMV---------------------
>Methanohalobium-evestigatum-D7E9H0
MFKFRKEQEIVNIAGVKVGGQPGELPTVLAGTIFYRGHKIIKNESRGTFDKNAAETLVNIQETNSDETGNPHMLHIYGTTPENVCNYIDFISEITD-APFIIDSSETEVRKKALEYVTEVGLSDKTIYNSVN--MSISKDEEQALKNSDVFSSIILGFNAIDSSMEGRMKILENGGGA-IDRGLLEIAED-CGISNIMVDPSITPMGNGAGIALRMTANVKAKWGYPTGSGIHNAPSSWNWLKEQG---------------------------PL---------VYRMCDISSTCMQQMATGDFVLYGPIENAPYTFPVAAMGDIMVSEASAGIGTDQPS-NHPINRLL------------
>Methanosalsum-zhilinae-F7XKL4
MFRFQKEQEICNIAGTKIGGQPGELPTVVAGTIFYTGHKIIEDPDKGIFDRNTAEKLINNQESNSDETGIPHIIHIFSNTLESMHKYIDFICDVSD-APFIVDSSEPEVRTDAALYTTETGLADRTIYNSLN--MSTEASEIECLKLSDVDSSIILGFNAIDSSLSGRMRLLEDGGGI-LDKGLVEIANY-CGISNKLIDPSITPMGSGAGIALRMSLTAKARWGHPVGSGIHNAPSSWSWLQNKR---------------------------PL---------KYKICDIGSIGMQIVSAGDFILYGPMENAPYVFPLVAMGDIMVCEAIEDMGIEHSD-NHPINRLV------------
>Methanosarcina-barkeri-Fusaro-O32855
MFKFQKEQEIVNIAGVKIGGQPGELPTVLAGTIFYDKHEIVKDVARGLFDRDAAEKLINLQESSAEETGNPYIIHIFGTTPESITRYIDFVAEISE-APFLIDSPEGTVRSHAAEYVSEIGLADKAIYNSIN--MSINASEIEALALSDIDSSIILGFNAMDSSLQGRMEMLENGAGL-LEEGLLSIADR-CGIVNKLIDPSITPMGNGAGVALKMTITAKAKWGHPTGSGIHNAPSAWNWLNKKK---------------------------PV---------LYKICDVGSTCLQQAAAGDFILYGPIEYAPYIFPMAAMSDIMISEAVADLGIEPAS-RHPLNLLV------------
>Methanosarcina-acetivorans-Q8TPV0
MFKFQKEQEIANIAGIKVGGQPGELPTLLAGTIFYNKHEIVEDAAKGLFDRIAAEKLVNLQEVGSDMTGNPHMVHIFGTTQESITRYIDFIAEVSE-SPFLIDSPEGTVRAHASRYVSEIGLADRAVYNSIN--MSITTSEIEALAQSDIDSSIILGFNAMDSSLRGRMEMLETGAGL-LEEGLLSIADR-CGIVNKLIDPSITPMGNGAGIALRMTITAKAKWGYPTGSGIHNAPSAWNWLNRQK---------------------------PV---------LYKICDVGSTCLQQAAAGDFILYGPIEYAQYVFPMAAMSDIMIAEAVADLDIEPAS-RHPINLLV------------
>Methanococcoides-burtonii-Q12TW9
MFCFQKEQNVVNIAGVKMGGQPGELPTVLAGTIFYEGHKIVEDADVGIFDRFAAEDLVNVQDLISDETGNPSIVHIFANTVKSMQEYIDFVSSVTD-SPFIIDSPQPEVRMASAGYVTDIGLADKTIYNSIN--MSITEAECEALRLSDIDSSIVLGFNAMDSSLEGRMSLLEDGGKL-LDKGLIEVAED-CGISNILIDPSITPMGNGAGIALRMTMAAKEKWGFPVGSGIHNAPSSWRWLKEKK---------------------------PL---------VYRMCDVGTVTMQQLVGGDFVLYGPIENAMYTFPMAAMADIMIAEASSDMGRSIAS-SHPLNRLV------------
>Methanococcoides-methylutens-A0A099T2B8
MFRFQKEQEIVNIAGVKIGGQPGELPTVLAGTIFYEGHSIVEDADAGIFDRKEAEVLVNMQDSMSDETGNPAIVHIFANTFESMHKYIDFVTSVSD-APFIIDSPQPDVRMASAEYVSDIGLADKTVYNSIN--MSISEDELTSLANSDIDSSIILGFNAMDSSLDGRMALLENGGKL-MDRGLLEIADE-CGIKNILIDPSITPMGDGAGIALRMTMTAKAKWGYPVGSGIHNAPSSWSWLKAKK---------------------------PL---------VYKMCDIGTVSMQQLAGGDFVLYGPIENAKYTFPLAAMGDIMIAEASSDLDIETSS-SHPLNLLV------------
>Methanohalophilus-halophilus-A0A1L3Q084
MFRFQKDQKIANIAGVKIGGNPGELPTALAGTIFYEGHDIVENANEGLFDHKIAEELLISQRASSDETGNPCLVHIFGNTEQALRNYIDFVSEITD-SPFLIDSPDPLARMAAAEYVSEIGLGDRAVYNSIN--MTIGEKERKVLKDSDIDSSIVLGFNAMDSGFKGRMQLLESGISS-MDKGLIDIALE-CGMCNILIDPGVTPMGNGSGVCLRITLASKAKWGFPVGSGIHNAPSSWEWLRDKK---------------------------PL---------VFKMCDIASAVMQQSAAGNFVLYGPIENAPYIFPVAAMSDIMIYESAEEFEIEPAS-SHPFNRLV------------
>Methanosaeta-concilii-F4C0Q5
MFRFKNEQTIVNVAGVRFGGQPGELPTVLCGTIFYQGHRIVEDDERGIFDRAAAERLVLRQSELSSETGCPFVLHIYARTVSALQKYLDFAEEVWS-GPFIVDSAERSTRSLALSLLSELGYADKAIYNSIS--IATDDAEARALLENEVDSAIILAYNPGEPGVEGAMRILENGGLV-RDEGLIPLSKR-LGISNILIDPGVVPMGSGAGSSLRFSVVAKSRLGLPVGSGIHNAVSSWQWLKDRM---------------------------RS------------CCDAAAACMQLAMGGDFLLYGPIESGEVIFPAAAMADILVAEAVRDLEVYPEA-THPIFRLV------------
