# Supplementary material for: Expanding the phylogenetic distribution of cytochrome b-containing methanogenic archaea sheds light on the evolution of methanogenesis
Source: ISME J. 2022 Jul 9;16(10):2373–87. doi: 10.1038/s41396-022-01281-0 (PMC9478090; doi:10.1038/s41396-022-01281-0)
Supplement: Supplementary file 10 — Dataset 1 [file 41396_2022_1281_MOESM10_ESM.zip › Supplementary dataset Sequences for trees/other-cytochromes.ali.trim.phy]

 653 406
cyt_b6_Aigarchaeota_archaeon_SCGC_AAA471_B22_1                                               -MS---KWTERTFAAF----KXTFPKSPFG------YLGTLTIVFLXLGVTGAIFYYASVSVPFGFVXRQIHYHASNFMVLLAVFHLYFSG---RYKIK---NEVLWXTXIILGILTVLEAYTGYNLIRAMLAINIGMGLTAPV-LMGGGY-------DLIVR---------------------------------------------------------------------------------------------------------------------------------------------------------------------------------------------------------------------------------------------------
cyt_b6_ANME_2_cluster_archaeon_8MPa_2                                                        -------------------------MERFTS-----IVHFIALSLLVLYITGIPLYP-------LSKA-MIHRLAGFGLVSVAVYYLSILG---QQQRIDY-DKYSWLVDCIIMG------ITGISFT--------PLSYL------------------MTIR--LVHASFAILSLC-VILPHF-------------------------------------------HLSQKFPMT--GTISEEA------------------YPKWY-------REV--------------------------------------------------------------------------------------------------------------------------------
cytb_ANME_2_cluster_archaeon_8MPa_3                                                          -MQ-----------------------RRYRL-----IAHQSHITCVLLLITGLYIQF------YQT---------------LRLIHVLFLVINWPFNLITSLKDF---YQAIVGVFKP---YPKY-TI--------GHYKNHP-----------------GYKLMVFEAMAILFIGLTGIIMIDDI-----------------------PV---WNNFMAWFVNDITGSAAIIGMSGVQLIR------------------------LHLWATYWFV-L------------------------ELIIHLGFLGT-----------------LIVFR-----------------------------------------------------------------------
cytb_ANME_2_cluster_archaeon_HMMV_459B1_4                                                    -MS-----------------------ERYDP-----RAHAFHFSCVTLIITGWYKQF------YES---------------VRLFHMIFIIAVWIYNLLTSIPDA---KNMILSLFG----YPRY-VV--------GHYKNHP-----------------AIKLLIPENIAIVLIVATGVIMYA------------------------------WHTYIEPGILYYIGYISWFNMSPIGFVR------------------------VHLWAMYWFI-V------------------------ELALHFGLLGM-----------------LVVLK-----------------------------------------------------------------------
cytb_ANME_2_cluster_archaeon_HR1__5                                                          -MQ-----------------------KRYGL-----VAHNLHLTCVILIISGLYKQF------YDP---------------LRLIHILFLLMNWPYNLISSPKDI---KDAFVGIFN----YPKY-TI--------GHYENHP-----------------VVKLLIFEGMAIVLIALTGFIMIDDI-----------------------PL---WNDLMTWLVEDVIGFFAFINMTGVQLVR------------------------VHLWATYWFV-I------------------------ELIFHLGFLFI-----------------IIVFR-----------------------------------------------------------------------
cyt_b6_ANME_2_cluster_archaeon_HR1__6                                                        -----------------------MYNERFTS-----TVHFLAMSLMILYITGIPLYP-------LSKV-MIHRIAGFGLISVAVYYLSILG---EQQRIDY-DKYSWLIDCIIMG------ITGITFA--------PQSTL------------------LTIK--IIHAGLAIVSLC-VILPHF-------------------------------------------HLSQKFPMT--GTISEEA------------------YPKWY-------REI--------------------------------------------------------------------------------------------------------------------------------
cytb_ANME_2_cluster_archaeon_WYZ_LMO14_7                                                     -MS-----------------------ERYDP-----RAHAFHFSCVTLVITGWYKQF------YAN---------------LRLFHMIFIMAVWPYNLLTSIPDL---KNLALSLVG----YPRF-TI--------GHYENHP-----------------FIKFMIPENIAIILIVVSGVIMYD------------------------------WQGSVKPWILYVVGYVSWFNMSAIGFVR------------------------VHLWSMYWFV-V------------------------ELAMHFGFLGL-----------------LVVLK-----------------------------------------------------------------------
cytb_Archaeoglobi_archaeon_JdFR_42_8                                                         ------EWIKLSYWE-----RHPVPSDGV--TNPVYCLGGIALCFIILVITGMFMYYESVEVPMGAFIRSVHSWAANMMIAAVMLHMYFTG---AYKPP---RELNWVIGVVLFLITTAFGFTGYLLPLAYWATTIGIQITIPV-LMGGGENT-------LSRFY-VHTIILPLTLALLLGIHFGISGR-------------------------------------------------------------------------------------------------------------------------------------------------------------------------------------------------------------------------
cytb_Archaeoglobi_archaeon_rG16_9                                                            ------EWIKLSYWE-----RHPVPSDGV--TNPVYCLGGIALCFIILVITGMFMYYESVEVPMGAFIRSVHSWAANMMIAAVMLHMYFTG---AYKPP---RELNWVIGVVLFLITTAFGFTGYLLPLAYWATTIGIQITIPV-LMGGGENT-------LSRFY-VHTIILPLTLALLLGIHFGISGR-------------------------------------------------------------------------------------------------------------------------------------------------------------------------------------------------------------------------
cyt_b6_Archaeoglobus_fulgidus_DSM_4304_10                                                    KKC----------------------------------------------V----------AV---------------------------------ERHSKFVRSCHWGTGI-------ITALSGMQLS--------GFTLFYALHLFMYFS-EWKWIK--PSRIPSIKFVLEEAVAWIK-GGHV-----PRAYDP---RRREYVEKII-PSQVLV---------------------------------------------------FWTYVLLTAI---------IGITGLMLYPEYFGPVYSAAEKMGLLF---------------GTDIRGLHRLTM-------ATVMIMHAYA----EKVVS----------------------------------DSGRGSR
cyt_b6_Archaeoglobus_profundus_DSM_5631_11                                                   --------------------------KRFSW-----IAHFVGISGMMLLVTGLPMFS-------GSEVTMLHRVFAI-ILVFSFAYFWTLG---RKERPKF-GKYDWILLAFIEI------LTGTSFE--------NPGMF------------------FVIR--TIH---AGVAFF-LLLFVL----------------------------------------GILHLTPNFPIT--GKISKKA------------------HEKWVPLAEEVGGEV----------------------------------------------LYIFGAPFVMESEGLRSDG-IVGV-ITLIVYI--------------------------------------------------
cytb_Archaeoglobus_profundus_DSM_5631_12                                                     --M----------------------------------------------V----------EV---------------------------------LRHPLFIRLVHWSTGL-------ILAISGMELG--------GVRVFLMIHMFGYYM-EWKWIS--LGRIPSIKFLYREALAWCLLGPHV-----PRGYSL---KKRDYVEKII-PTQVMV---------------------------------------------------WWIYVLLALL---------MGITGFMYYPDQLRPIVDLAQAIGSWFN------------PAGQMLRALHRLGM-------GLVMFMHMYA----EKVLE----------------------------------E------
cyt_b6_Archaeoglobus_sulfaticallidus_13                                                      --M----------------------------------------------M----------EV---------------------------------NRHSLFTRVVHWSTGI-------ILGFTGLEIG--------GIRFLTSTHMFTYYM-EWKWIS--LSRIISLKFLLAETRAWFG-GPHI-----PRAYDP---KKGEYVEKIV-PTQVMV---------------------------------------------------WWGYFVLAVI---------IGFTGLMAFKDFFSWVFAIGDAIGPIF---------------GAEVRAVHLLFM-------ATVMIVHIYA----EKIVE-----------------------------------------
cyt_b6_Archaeoglobus_veneficus_14                                                            -MA----------------------------------------------V----------EV---------------------------------YRHSLFYRMCHWATGF-------ILAFTGMQMA--------GVRILLAVHLMLYYI-EWKWFG--FGRIPSIKFLIAEAKAWLGIGPHI-----PRGYNP---DKNEYVEKII-PTEVMV---------------------------------------------------WWIYFVLAML---------MGITGLMYYREFFQPVIDFAASIAPLF---------------GAYLRAIHRFGM-------AMVMFMHVYA----EKVVR----------------------------------E------
cyt_b6_Archaeoglobus_veneficus_15                                                            -------------------------MLRFSP-----AAHFLVLSGMLLLITGLPTFS-------GPAVSMIHRLCGL-ILAFSLAFFWTFG---VEERPKS-GKYDWVIFCLIEV------ITGA-FP--------NPGLF------------------FIFR--LIH---VAVAVF-AIFFVF----------------------------------------TILHFTPNFPIS--GLIPHKA------------------FPEWVPIAKRV--DV---------------------------------------------PIYVIGAVYLLGEEGFRESS-TTGVMLVFFVYV-----------------------------------A--------------
cyt_b6_Archaeoglobus_veneficus_16                                                            KEY----------------------------------------------I----------EV---------------------------------ERHSALYRFYHWATGL-------IIGWTGWRLG--------GVSFPLNIHLLFIYV-EWEWFS--PRRFPAIKFFIQEALAWTGIGPHI-----PRGYDP---EKREYVEKLI-PTEVMV---------------------------------------------------LWMYLLMAAI---------MGITGFLYYTDIFAPLIKFADGFAPIF---------------GLPIRAIHRLVM-------LMTMLIHAYA----ERVVR----------------------------------SRK----
succ_Candidatus_Caldiarchaeum_subterraneum_17                                                -MS----WL--------P--------VRYGL-----------WSYTLQRVSGVALFF----------------------------HI-------G--------------NV----VG------GPRQV-----------------------------------IF--DIG--LVLLAFMIFFHT----------------------------------------GIRLTLA-FGL-LLE------------KPKRP---------------------------------------------------------PGS--------------SIVLATA----------IIYSL---D--------------------------------------------------
fdhc_Candidatus_Geoarchaeota_archaeon_18                                                     ------RWP------------------------------RITWLFFIGVTIAILVLD------GGETGRTLHYYATIVLLG---------------------------VAAPLAVLRA-------QS---------------P----------------------GW----SDVRDSIRIALRW----K-------------------YPTIGF------------------------------------------------RHP-LEKFLVVS--------------------------------------------------------LILLGASGIP---------IVL-------------LAVH--DIGFL--------LVIIPLIGHFMLAINFTNGGW-
cyt_b6_Candidatus_Geothermarchaeota_archaeon_JdFR_14_19                                      -MV----------------------------------------------V----------TI---------------------------------KRHLLGTRILHWAEGI-------ILGLTGMQLG--------GVRVFWAIHFLVYYLGEYKWYD--CRRLPACRYLYQEIKAWFGLGEHV-----PIKYDE---KKGEYIEKLV-PTEIIV---------------------------------------------------WWLFVVIGVI---------IMFSGLMAFPEQFLPLLQFFDSLKYVF---------------GG-ARSMHLITM-------LGIFILHLYA----EPTI------------------------------------------
fdhc_Candidatus_Geothermarchaeota_archaeon_S012_78_esom_20                                   ------RWS------------------------------RVTWLLFIGVTVGFIIFL------NPDLIRTLHYYLTTIPLS---------------------------IAIPLIILRG-------EVL--------------P----------------------GW----RDIRTAVKIALHW----K-------------------YPKIGF------------------------------------------------HHP-MEKLLILA--------------------------------------------------------LLLLGASGIP---------MAF-------------ILAH--MIGFI--------LVSIPLAGHFMLAINFTDGEWA
cyt_b6_Candidatus_Hydrothermarchaeum_profundi_21                                             -----------------------MREKRFTG-----WQHIILTTFTLLVITGLPKY----SVG-YVTIKSIHKWAAIGMTSVGVYHVFKLG---SEEYPKF-DRFNFVWGMAIMI------ITGI-----------PFLSI------------------TVRESLIAHSEEAVLAAVFVFTIHI-------------------------------------------HLRRVFPFT--GKLPERM------------------HPLEY-------EEL--------------------------------------------------------------------------------------------------------------------------------
cytb_Candidatus_Hydrothermarchaeum_profundi_22                                               -MG------RTRILS--I--AKISKKPSYTL-----CLGGISLLFIILTVSGILFYYDDMVVPFGIPLRNIHRWAAHGMIIAVVGHMFFTG---AYKPP---REFNWVVGVSLLLLTLLLSFTGYLLPLAYWAITVGTNIAAPV-LLGGNTNA-------LIRFY-LHVILLPTLMMLLMILHFGFSRG-------------------------------------------------------------------------------------------------------------------------------------------------------------------------------------------------------------------------
cyt_b6_Candidatus_Korarchaeota_archaeon_B10_G17_23                                           MKL----------------------------------------------V----------RV---------------------------------KRHTLVFRALHWLEGV-------TLGLTGLQLG--------GVRVLRAVHLFTQYF-DYKWYS--ISRIPSITYMIAEAKAWFGIGPHL-----PIRYDP---KKRKYIEKIV-PTEAMV---------------------------------------------------WWIFLILGLI---------IAFTGLLAFPKSFTLVYEIAGGLAAVL---------------GG-VRAIHRVAA-------LGVVILHAYA----EPVAE-----------------------------------------
cyt_b6_Candidatus_Korarchaeota_archaeon_B14_G2_24                                            MKL----------------------------------------------V----------RV---------------------------------KRHTLVFRALHWLEGV-------TLGLTGLQLG--------GVRVLRAVHLFTQYF-DYKWYS--ISRIPSITYMIAEAKAWFGIGPHL-----PIRYDP---KKRKYIEKIV-PTEAMV---------------------------------------------------WWIFLILGLI---------IAFTGLLAFPKSFTLVYEIAGGLAAVL---------------GG-VRAIHRVAA-------LGVVILHAYA----EPVAE-----------------------------------------
cyt_b6_Candidatus_Korarchaeota_archaeon_S016_48_esom_25                                      --M----------------------------------------------V----------NV---------------------------------VRHTLLFRVMHCLEGL-------IQGITGLSLS--------NIDLIRDIHFFLYYFGEYNWYG--LRRIGGFDHFFAETKAWFL-REHI-----PIRYDE---KSGRHIEKVI-PTEVLV---------------------------------------------------WWVWFILGIA---------IVFSGLLIFPEQLAYINAF---WGYIF-------------PEGFGTRIGHSIIA-------LFTAIFHGYA----DPVS------------------------------------------
fdhc_Candidatus_Korarchaeota_archaeon_S016_48_esom_26                                        -MA-----------------WISKCERTFSE-----WVHKHLHFVAAFFLTGLPISK---VIGLGMEIARVHRLSAFGLALILIPFF-------HKKSVPF-SKYNLGIGMIVMY------VTGTMFS--------GWAHM-------------------------IHDIGFFLAAI-GLIVHV-------------------------------------------VLIPHRPMT--GRLTEYV------------------LPGWH-------RK---------------------------------------------------------------------------------------------------------------------------------
fdhc_Candidatus_Korarchaeota_archaeon_S143_77_esom_27                                        -MA-----------------WRSKCERAFSE-----WAHKHLHFVLFFFLTGLPISK---IIGLGIQVARIHRISALGLALVLIPFL-------HKKHVTF-PKYNLGIGMIIMY------ITGVLFS--------EWAHL-------------------------IHDIGFFIAAI-GLIIHV-------------------------------------------VLIPHRAFT--GRLTEYV------------------HPAWM-------EKI--------------------------------------------------------------------------------------------------------------------------------
cytb_Candidatus_Korarchaeota_archaeon_ZAV_18_28                                              YMA---DWIGFST-----------ILPRYS---PTYWLGAIAVVFLLQGVTGILQYYESTSVSYGLFLETVHLYGAYSMILLAFLHLYFVG---VYKKP---RELMWIVGMVMGLATLAMGFTGYLLPISKSAVDVSIGLILPDPIAGTGSL--------LIRFF-FHVVVLPVIIILCFAIKLGASEPLSE-------------REVFPDVLVYLLMLSFVFLSVLFLISVFPA----------FPPKFS-----IAAQYAPQPEWYFLWMYQILKI---IFEG-----KGVQAALSLFMLI-ALVVTFL--------PMERPFTTVGVIVILTIWGALTPG-KGIIILGLPILI------EFILLFFAMSFFIV--VGSCSNTFSLVLN-TISLLISSTLIYSA
cyt_b6_Candidatus_Methanohalarchaeum_thermophilum_isolate_HMET1_29                           -MLFTPEYLGLFLLGLLARSEKLSEDERFSL-----FEHGVMVSTGILLITGLGKFY-------GLPNLWIHKIFALGVIAVSIYHAYALG---TDNEIRL-GKYGWRIFYPILI------ITGLNFS--------PLGVV------------------LGAE--VLHSIDAIAASA-AIMLHF-------------------------------------------HFNSALPYD--GKMSKDA------------------HPKWF--------ES--------------------------------------------------------------------------------------------------------------------------------
cyt_b6_Candidatus_Methanohalarchaeum_thermophilum_isolate_HMET1_30                           ---------------------MSIEEKRFSP-----SVHFLYTSVLILYITGLPFFS-------GYEVTMLHRLAAIGMITSVSYYFNIFK---KSEEVSE-EKYSYRAEAVIFI------LTGLFFI--------KKEAM------------------LSIR--YIHGAFAILSLA-GLLFHY-------------------------------------------HLSPEYPLT--GKESKEL-----------------------------------------------------------------------------------------------------------------------------------------------------------------
cytb_Candidatus_Methanohalarchaeum_thermophilum_isolate_HMET1_31                             --M-----------------------KRYGI-----IQHWVHIAVIALLITGFY---------FGT--RA----------FARALHLALFFA-WAYNIAT-KDDL---KNVLLSYIG----YEAF-SI--------GTHETAP-----------------FWKPFFIEAVPILIVFFTGVAIWAGLL---------------------TP----AAEIMNSITYGIIGFFA--QSNFLAVAR------------------------WHVLAAWYFV-F------------------------EVIFHSWINLA---------------------------------------------------------------------------------------------
cyt_b6_Candidatus_Methanoperedenaceae_archaeon_FeB_1_32                                      -MS-----------------DRNMGEKRFTL-----AQHWIMGTFMLLVVSGMPKFP---ILG-GFSMRTIHHAAGIGMVILGVYHVFYLG---A-DHPKY-GRYSWKWGMVMLC------VTGLQAM--------PYAYV------------------HLST--IVHTDEALLATLFIFIVHW-------------------------------------------HYSPVFPMT--GNLSEQM------------------HPLEY-------EEV-----RQMNE----------------------------R-----------------------------------------------------------------------------------------
cyt_b6_Candidatus_Methanoperedenaceae_archaeon_FeB_1_33                                      -----------------------MAERRFTV-----IQHILFVSFILLAYTGFPKFP---SVG-GFDNRTIHHLSGLVMIGVSVYHVYFLR---SDEHPKF-GRYTWKFGAVIMG------FTGLEAM--------PIGLV------------------QIAN--LFHTWEAVLASIAVFIGHF-------------------------------------------HFDK-FP-T--GNIPEEL------------------HPLEY-------EEA---KNRVIE-----------------------------VEHTNK-DNLIVG-IFTM-------------IFVAICVWM-----------------------------------II-------------
cytb_Candidatus_Methanoperedenaceae_archaeon_FeB_1_34                                        -MN---KWFKLKLLT-----KHPAPE-----TNPLYCLGGIALCFLILVATGVFMYYKSVAVPMGSLVRSLHHWSANTMIAAVMLHMYFMG---AYKKP---RELNWIVGVTLLLITTTFGFSGYLLPLAFWATKIGTGIAIPV-LVGGTDET-------MTRFF-IHVMILPITIAILLLLHFGISGR-------------------------------------------------------------------------------------------------------------------------------------------------------------------------------------------------------------------------
cyt_b6_Candidatus_Methanoperedenaceae_archaeon_HGW_35                                        -----------------------MGEKRFTF-----AQHWVMLTFMLLVVSGMPKFP---LMG-GFEMRTIHHYAGFGMILLGIYHIFYLG---A-EHPKY-SRYSWKWGMVMLG------VTGPISM--------PYAYV------------------HLAA--LIHTDEALLATLFIFIVHW-------------------------------------------HYSPVFPMT--GNLSEQM------------------HPLEY-------EEV-----RQLRD----------------------------DE----------------------------------------------------------------------------------------
cytb_Candidatus_Methanoperedenaceae_archaeon_HGW_36                                          -MN---KWFKISLLP-----KHPAPE-----SNPLYCLGGTALCFLILAGSGIFFYYKSVAVPMGSLIRSIHHWTANLMIAAVSLHMYFMG---AYKNP---RELNWVVGVLLFLVATTFGFSGYLLPLAFWATKIGTGIAIPV-LLGGTDDT-------MTRFY-IHVLILPAAIIVLLGVHFGISGR-------------------------------------------------------------------------------------------------------------------------------------------------------------------------------------------------------------------------
fdhc_Candidatus_Methanoperedenaceae_archaeon_Kmv03_37                                        -----------------------MGEKRFTF-----AQHWIMLTFMLLVVSGMPKFP---LLG-GFEMRTIHHYAGWGLVFLGIYHIFYFG---A-EHPRY-SRYSWKWGMVMLG------VTGPIAM--------PYSYV------------------HLAA--LIHTDEALLATLFIFIVHW-------------------------------------------HYSPVFPMT--GNLSEQM------------------HPLEY-------EEV-----RQMRE----------------------------------------------------------------------------------------------------------------------
cytb_Candidatus_Methanoperedenaceae_archaeon_Kmv03_38                                        -MN---KWFKISLLP-----KHPAPE-----SNPLYCLGGTALCFLILAGSGIFMYYGSVSVPMGSLIRSIHHWTANIMIAAVMLHMYFMG---AYKNP---RELNWVIGVLLFLVATTFGFSGYLLPLAFWATKIGTGIAIPI-LLGGSEDT-------MTRFY-IHVLILPAVMIVLLGAHFGISGR-------------------------------------------------------------------------------------------------------------------------------------------------------------------------------------------------------------------------
cytb_Candidatus_Methanoperedens_sp_BLZ2_39                                                   HMK---KWFKLKLLT-----KHPAPE-----TNPLYCLGGIALCFLILVGTGVFMYYKSVAVPMGSLIRSLHHWAANTMIAAVMLHMYFMG---AYKKP---RELNWVVGVTLLLITTTFGFSGYLLPLAFWATKIGTGIAIPI-LVGGTDET-------MTRFF-IHVMILPITIAILLLMHFGISGR-------------------------------------------------------------------------------------------------------------------------------------------------------------------------------------------------------------------------
cyt_b6_Candidatus_Methanoperedens_sp_BLZ2_40                                                 -MS-----------------ERNMGEKRFTF-----AEHWAMGTFMLLVISGMPKFP---FLG-GFAMRTIHHAAGIGMVILGVYHVFYIG---A-QAPKY-GRYSWKWGMVMLC------VTGLQAM--------PYAYV------------------HLST--IVHTDEALLATLFIFIVHW-------------------------------------------HYSPVFPMT--GNLSEQM------------------HPLEY-------EEV-----RQMNE----------------------------R-----------------------------------------------------------------------------------------
cyt_b6_Candidatus_Methanoperedens_sp_BLZ2_41                                                 -----------------------MVEKRFTL-----IQHIIFTSFILLAYTGFPKFP---SVG-GFDNRTIHHFSGLVMIGVSIYHAYYLR---SDEHPKF-GRYTWKFGAVVMG------FTGLEAM--------PIGFV------------------QIAN--LFHTWEAVLASIAIFIGHF-------------------------------------------QFEK-FP-T--GNIPEEM------------------HPLEY-------EEA---KSQKIAN----------------------------KERKEH-KNLIVG-VFTI-------------IFLTICIWM-----------------------------------VLRVV----------
cyt_b6_Candidatus_Methanoperedens_sp_MnB_20_42                                               -----------------------MVEKRFTL-----IQHIIFTSFILLAYTGFPKFP---SVG-GFDNRTIHHFSGLAMIGVSIYHVYFLR---SDEHPKF-GRYTWKFGAVIMG------FTGLEAM--------PIGFV------------------QIAN--LFHTWEAVLASIAIFIGHF-------------------------------------------QFGK-FP-T--GNIPEEM------------------HPLEY-------EEA---KSQKIA-----------------------------REHKEH-KNLIVG-VFTI-------------IFLTICIWM-----------------------------------VLNVV----------
cytb_Candidatus_Methanoperedens_sp_MnB_20_43                                                 HMR---KWFKLKLLT-----KHPAPE-----TNPLYCLGGIALCFLILVGTGVFMYYKSVAVPMGSLIRSLHHWAANTMIAAVMLHMYFMG---AYKKP---RELNWVVGVTLLLITTTFGFSGYLLPLAFWATKIGTGIAIPV-LVGGTDET-------MTRFF-IHVMILPITIAILLLMHFGISGR-------------------------------------------------------------------------------------------------------------------------------------------------------------------------------------------------------------------------
cyt_b6_Candidatus_Methanoperedens_sp_MnB_20_44                                               -----------------------MVEKRFTL-----IQHIIFTSFILLAYTGFPKFP---SVG-GFDNRTIHHFSGLAMIGVSIYHVYFLR---SDEHPKF-GRYTWKFGAVIMG------FTGLEAM--------PIGFV------------------QIAN--LFHTWEAVLASIAIFIGHF-------------------------------------------QFGK-FP-T--GNIPEEM------------------HPLEY-------EEA---KSQKIA-----------------------------REHKEH-KNLIVG-VFTI-------------IFLTICIWM-----------------------------------VLNVV----------
cyt_b6_Candidatus_Methanoperedens_sp_MnB_20_45                                               -MS-----------------ERNMGEKRFTF-----AEHWAMVTFMLLVISGMPKFP---LLG-GFAMRTIHHAAGIGMVILGVYHVFYLG---A-QAPKY-GRYSWKWGMVMLC------VTGLQAM--------PYAYV------------------HLST--IVHTDEALLATLFIFIVHW-------------------------------------------HYSPVFPMT--GNLSKQM------------------HPLEY-------EEI-----RQMNE----------------------------R-----------------------------------------------------------------------------------------
cyt_b6_Candidatus_Methanoperedens_sp_MnB_21_46                                               -MR-----------------DNTMGEKRFTF-----VQHWVMATFMALVVTGMPKFP---MVG-GFEMRTIHHAAGISMVMLGIYHIFYFG---A-ENPKY-GRYSWKWGMVMLC------VTGLIAM--------PYAYV------------------HLAT--IIHTDEALLATLFIFIVHW-------------------------------------------HYSPVFPMT--GNLSEQM------------------HPLEY-------EEI-----RQMRE----------------------------------------------------------------------------------------------------------------------
fdhc_Candidatus_Methanoperedens_sp_MnB_21_47                                                 -MN-----------------------LRWPL-----FEHHTLLLTFVFIITGLPWII------AVDLF-RIHKAAAGLFVFMAIFHIYYLGLTR--DKPKL-EKIYWLLTVWFMV------VSGF----------------FPTW---------------VHESAVIHDV-FFFFMIFMLIAHF-----------------------------------TVLYKEYRPLLEIFTT---GLIS---------------------HPLWYE-----------------------------------------------------------------------------------------------------------------------------------------
cytb_Candidatus_Methanoperedens_sp_MnB_21_48                                                 -MT---KWLKLRLLP-----KHPAPE-----SNPLYCLGGTALCFLILATTGIFMYYKSVEVPMGSLIRSVHHWAANTMIAAVMLHMYFMG---AYKRP---RELNWVVGVFLFLTTTTFGFSGYLLPLAYWATKIGTGIAIPV-LIGGNDET-------LTRFY-IHVLILPAAIITLLLLHFGISGR-------------------------------------------------------------------------------------------------------------------------------------------------------------------------------------------------------------------------
cyt_b6_Candidatus_Methanoperedens_sp_MnB_21_49                                               -----------------------MTERRFTL-----VQHIIFTTFILLAYTGFPKFP---SVG-GFANRTIHHYAGLLMIGVSVYHVYYFR---TDKQPEF-GRYTWKFGAVVMG------FTGIAAM--------PIGFI------------------QIAN--LFHTWEAVLASLAVFIGHF-------------------------------------------HLGK-FL-T--GNISEEM------------------HAAEY-------EEA---KNKGISE--------------VPNSVLMIM-----SKKDQTPSNLIFG-VFTI-------------VFLTICVWM-----------------------------------IL-------------
cyt_b6_Candidatus_Methanoperedens_sp_SB2_50                                                  -----------------------MVEKRFTL-----IQHIIFTSFILLAYTGFPKFP---SVG-GFDNRTIHHFSGLVMIGVSIYHAYYLR---SDEHPKF-GRYTWKFGAVVMG------FTGLEAM--------PIGFV------------------QIAN--LFHTWEAVLASIAIFIGHF-------------------------------------------QFEK-FP-T--GNIPEEM------------------HPLEY-------EEA---KSQKIAN----------------------------KERKEH-KNLIVG-VFTI-------------IFLTICIWM-----------------------------------VLRVV----------
cytb_Candidatus_Methanoperedens_sp_SB2_51                                                    HMK---KWFKLKLLT-----KHPAPE-----TNPLYCLGGIALCFLILVGTGVFMYYKSVAVPMGSLIRSLHHWAANTMIAAVMLHMYFMG---AYKKP---RELNWVVGVTLLLITTTFGFSGYLLPLAFWATKIGTGIAIPI-LVGGTDET-------MTRFF-IHVMILPITIAILLLMHFGISGR-------------------------------------------------------------------------------------------------------------------------------------------------------------------------------------------------------------------------
cyt_b6_Candidatus_Methanoperedens_sp_SB2_52                                                  -MS-----------------ERNMGEKRFTF-----AEHWAMGTFMLLVISGMPKFP---FLG-GFAMRTIHHAAGIGMVILGVYHVFYIG---A-QAPKY-GRYSWKWGMVMLC------VTGLQAM--------PYAYV------------------HLST--IVHTDEALLATLFIFIVHW-------------------------------------------HYSPVFPMT--GNLSEQM------------------HPLEY-------EEV-----RQMNE----------------------------R-----------------------------------------------------------------------------------------
cyt_b6_Candidatus_Methanoperedens_sp_UBA453_53                                               -MQ-----------------EGIAGEKRFTF-----VEHWVMATFMLLVVTGMPKFP---LVG-GFEMRTIHHFAGIGMVLLGIYHVFYFG---A-EHPKY-GRYSWKWGMVMLC------VTGLVAM--------PYAYV------------------HLAT--IVHTDEALLATLFIFIVHW-------------------------------------------HFSPVFPMT--GNLSQQM------------------HPLEY-------EEA-----RQM-Q----------------------------------------------------------------------------------------------------------------------
cytb_Candidatus_Methanoperedens_sp_UBA453_54                                                 -MD---KWLKLRLLP-----KHPAPE-----SNPLYCLGGTALCFLILVVTGIFMYYKSVEVPFGSLIRSMHHWAANVMIAAVMLHMYFMG---AYKKP---RELNWVVGIFLLLITTTFGFSGYLLPLAFWATKIGTGIAIPV-LMGESDET-------LTRFF-LHVLILPATIVALLGLHFGISGR-------------------------------------------------------------------------------------------------------------------------------------------------------------------------------------------------------------------------
cytb561_Haloarcula_sp_CBA1115_55                                                             -MSLGLWWM---------------------------------GVTAIHRITGIGIFWGDVDIQLGRADER---------------HPQFAG---ADEVPLLGKGVVFIIELTLLA------ISGL-LI--------------------------------LAAMF------TKAAAMAFVTFHG----------------------------------------GVIMLMGMFHI-------HGM------------------HPAFYPVETKAFIPR--------------------------------------SLSPSWRTVTIFGAVLIGSIFGYPVPRELASILLTI----------------------------------GINLGMVVLGVGLVLRIQLE
cyt_b6_Haloarcula_sp_CBA1115_56                                                              -MS---DWFDLEGQTFL---GKAFPA--------SFLLGEVAFCFLLLILSGVFFFFVSVDVPFGMFIRRLHHWAAHLFVASIGLHMFFTG---AYRNP---REPNWIVGTGLAALSMGAAYTGYALPFAATATSIGYNLTIPL-VFGGEFAT-------IPRLY-LHVLVIPAAIAVGLAVHMKHTEAPRDGDQSVDEEDDDIIIGLFPNQAAVSAVVFFVTAATLSALALLPV-------HNV------GPNDPAATPELIMPDWFLMWVYGFLKL---Q-ISFN-VGPHINGEFIGGIVLPGLVFAAVAL---TADPLDRAWTGVGVIMIASIAGT---T-NVAALLVVPPVFADGG-----------------------G----------------------
cytb561_Haloarcula_sp_CBA1129_57                                                             -MSLGLWWM---------------------------------GVTAIHRITGIGVFWDDVDIQLGRADER---------------HPQFAG---ADEVPLLGKGVVAIIELTLLA------ISGL-LI--------------------------------LAAMF------TKAAAMAFVTFHG----------------------------------------GVIMLMGMFHI-------HGM------------------HPAFYPVETKAFIPR--------------------------------------SLSPSWRTVTVFGAVLIGSIFGYPVPRELASILLTI----------------------------------GINVGMVVLGVGLVLRIQLE
cytb561_Haloarcula_sp_MD_130_58                                                              -MSLGLWWM---------------------------------GVTAIHRITGIGVFWDDIDIQLGRADER---------------HPQFAG---ADEVPLLGKGVVAIIELTLLA------ISGL-LI--------------------------------LAAMF------TKAAAMAFVTFHG----------------------------------------GVIMLMGMFHV-------HGM------------------HPAFYPVETKAFIPR--------------------------------------SLSPSWRSVTIFGAVLIGSIFGYPVPRELASILLTI----------------------------------GINLGMVVLGVGLVLRIQLE
cytb561_Haloarcula_vallismortis_ATCC_29715_59                                                -MSLGLWWM---------------------------------GVTAIHRITGIGIFWDDIDIQLGRADER---------------HPQFGG---ADEVPLLGKGVVFIIELTLLA------ISGL-LI--------------------------------LAAMF------TKAAAMAFVTFHG----------------------------------------GVIMLMGMFHI-------HGM------------------HPAFYPVETKAFIPR--------------------------------------SLSPSWRTVTIFGAVLIGSIFGYPVPRELASILLTV----------------------------------GINLGMVVLGVGLVLRIQLE
cytb561_Halobacteriales_archaeon_QH_7_66_36_60                                               -MSLGLWWL---------------------------------GVSAVHRITGVGIFWDDIDIQLGRADER---------------HPQFGG---ADEVPLLGKGVVFIAELTLLA------VSGL-LI--------------------------------VAALF------TKAAAAAFVTFHG----------------------------------------GVIMLMGMFHI-------HGF------------------HPAFYPVETKAYIPR--------------------------------------TLSPSWGWATLFGAVLMASILGYPVPRELANLLMTI----------------------------------GINIGILVLGVGLVLRIQLE
cytb561_Halobacteriales_archaeon_QH_8_64_26_61                                               -MTLALWWL---------------------------------GVTAIHRLVGVGGFWEDADILLGRVDQR---------------HPQFAG---ADEIPLLGKGVIFIVELTLLS------ISGL-LI--------------------------------LMGFF------TKTAAMAFVVFHG----------------------------------------GVIMLMGMFHI-------HGF------------------HPAFYPLETKAFIPR--------------------------------------TLSPSWGWVSLMGFVLLGSIFGYPVPRELANLLLTI----------------------------------GINIGILVLFVGLVLRSQIE
cytb561_Halobacterium_hubeiense_62                                                           -MTLALWWM---------------------------------GVLALHRIAGFGVFWTDADVQLGRADER---------------HPQFAG---SDEVPLLGKGVVWIVELVLLM------ISGL-LI--------------------------------LAQFF------TKAAATAFVTFHG----------------------------------------GVVMVMGMFHI-------HGF------------------HPAFYPVEMKAFVPK--------------------------------------SLRPTWKWANVAGAVLVGSIFGYPVPAGLTSVLLTI----------------------------------GINVGMFVLLLGVVLRAQVA
cytb561_Halobacterium_sp_PCN9_63                                                             -MTLALWWM---------------------------------SVLAIHRLAGLAVFWADTDVQLGRADER---------------HPQFAG---SDEVPLLGKGVLWIVELVLLM------VSGL-LI--------------------------------LSEFY------SKAVVMGFVTFHG----------------------------------------GVIMLMGMFHI-------HGF------------------HPAFYPVELKAFVAK--------------------------------------SLRPSWGLANLMGGVLLASIFGYPVPRELANLLLTV----------------------------------GVNIGVFVLLVGLVLRSQ--
cytb561_Halobacterium_sp_R2_5_64                                                             -MTLALWWM---------------------------------GVLALHRIAGVGVFWTDADVQLGRADER---------------HPQFAG---SDEVPLLGKGVVWIVELVLLM------ISGL-LI--------------------------------AAQFF------TKAAATAFVTFHG----------------------------------------GVVMVMGIFHI-------HGF------------------HPAFYPVEMKAFVPK--------------------------------------SLRPSWNWANLAGAVLLGSIFGYPVPSELASVLLTI----------------------------------GINIGMLVLLLGVILRAQVA
cytb561_Halobaculum_sp_WSA2_65                                                               -MTLALWWM---------------------------------GVSAVHRIAGGGVFWGDFDVQLGNADER---------------HPQFAG---ADEIPLLGKGVVFIIELTLLT------ISGI-LI--------------------------------VMEIM------TKTAAAAFVTFHG----------------------------------------GVIMLMGMFHI-------HGF------------------HPALYPVEVKAFIPK--------------------------------------ELAPSWNMATVVGAVLLGSLFGYPVPREIADILLTV----------------------------------GINMGMFVLLLGLLLRVQLE
cytb561_Halopenitus_persicus_66                                                              -MTLALWWM---------------------------------GVTALHRVAGIGVFWADTDVRLGRADER---------------HPQFAG---ADQVPLLGKGVVYIVELLLLT------VSGL-LI--------------------------------LMQYF------TRTAAMAFVVFHG----------------------------------------GIIMLMGMFHI-------HGM------------------HPAFYPVETKAFIPR--------------------------------------ELSPSWHSVTIVGSVLMGSIIGYPVPRELVNLLLTV----------------------------------GINIGMFVLFVGLVMRVEMA
cytb561_halophilic_archaeon_LT46_67                                                          -MTLALWWL---------------------------------GVLAVHRLAGMGVFWQDVDVQLGRADER---------------HPQFAG---ADEVPLLGKGVVWIIELVLLM------ISGL-LI--------------------------------LMEYL------TKTAAMAFVTFHG----------------------------------------GVIMLMGMFHI-------HGF------------------HPAFYPVELKAFVPK-----------------------------------EVVTLSPSWNWMNLMGAVLVASIFGYPVPRELANALLTV----------------------------------GINVGILVLFVGLVLRKQLR
cytb_Haloplanus_aerogenes_68                                                                 -MSLTPIWMRIVYLELLV--NLQMPKEQYDLWYPLYALGSFSLAYIVAAVSGALFYYNSIDLQFGFMLRSIHRWSAQVMVAAVFLHMYFTG---AYKEP---RELNWLLGIVLISLTMVFGYTGYLLPLAFWAGQIGVEMSIPL-LFGGFTAT-------LQRMY-IHVFLLPFVVTTLIAIHIGIAEP-------------------------------------------------------------------------------------------------------------------------------------------------------------------------------------------------------------------------
cytb561_Haloplanus_aerogenes_69                                                              -MTLALWWL---------------------------------SVTALHRAAGFGGFWEDIDVQLGNADER---------------HPQFAG---TDDVPLLGKGVVFIVELFLLT------VSGL-LI--------------------------------LMQYF------TKTAAMGFVIFHG----------------------------------------GVIMLMGMFHI-------HGF------------------HPAFYPVEPKAFIPR--------------------------------------SLAPSWSTVTVMGVVMVGSIFGYPVPRELTSLLLTI----------------------------------GINAGIFVLFVGLLLRVRLE
cytb561_Haloplanus_rubicundus_70                                                             -MTLALWWM---------------------------------SVTALHRAAGFGGFWDDVDVQLGSADER---------------HPQFAG---PDEIPLLGKGVVFIIELFLLT------ISGL-LI--------------------------------LMQYF------TRTAAMGFVVFHG----------------------------------------GVIMLMGMLHI-------HGF------------------HPAFYPVEPKAFIPR--------------------------------------TLAPSWSTITVMGIVMIGSVFGYPVPREITSLLLTL----------------------------------GINAGIFVLFVGLLLRVRLE
cytb561_Haloplanus_salinus_71                                                                -MTLGLWWM---------------------------------SVTALHRAAGFGGFWDDIDVQLGNADER---------------HPQFAG---PDEIPLLGKGVVFIAELFLLT------ISGL-LI--------------------------------LMQYF------TKTAAMGFVVFHG----------------------------------------GVIMLMGMLHI-------HGL------------------HPAFYPVEPKAYIPR--------------------------------------TLSPSWSTVAIMGIVMIGSVFGYPVPREISSLLLTI----------------------------------GINAGMFVLFVGLLLRVQLE
cytb561_Halorussus_sp_MSC152_72                                                              -MTLALWWL---------------------------------GVLAVHRLAGMGVFWKDVDVKLGRAEER---------------HPQFAG---ADEVPLLGKGVVWIIELVLLM------LSGL-LI--------------------------------LMQYL------TRTAALAFVTFHG----------------------------------------GVIMLMGMFHI-------HGF------------------HPAFYPVELKAFVPR-----------------------------------EVVTLSPSWNWANLMGVVLVGSIFGYPVPRELTNALLTV----------------------------------GINVGILVLFVGLVLRKQLR
cytb561_Halostella_pelagica_73                                                               -MTLALWWL---------------------------------GVVAVHRIAGLGIFWDDIDVKLGYADER---------------HPQFAG---ADEVPLLGKGVVWIVELTLLM------ISGL-LI--------------------------------LVGFF------TKASAMAFVVFHG----------------------------------------GIIMLMGMFHI-------HGA------------------HPAFYPVELKAFLPK--------------------------------------ELSPTWNWANLLGLVLIGSIFGYPIPRELANLLLTI----------------------------------GINIGILVLFIGLVMRRQIA
cytb561_Halostella_sp_LT12_74                                                                -MTLALWWL---------------------------------GVIAVHRIAGLGVFWDDIDVKLGYADER---------------HPQFAG---ADEVPLLGKGVVWIVELTLLM------ITGL-LI--------------------------------VISLF------TKASAMAFVAFHG----------------------------------------GIVMLMGMFHI-------HGA------------------HPAFYPVEMKAFLPK--------------------------------------ELSPTWNWANLLGLVLVGSIFTYPIPRELANLLLTI----------------------------------GINVGILVLFIGLVMRRQLA
cytb561_Metallosphaera_yellowstonensis_MK1_75                                                -------WF--------V--------RGWNI-----------LLFALHRITGWGAFI----------------------------HV-------H--------------QV----TY------GE--A-----------------------------------LG--RVV--LLLVVVALIFHG----------------------------------------GVRIMLI-FGY-LLT------------EPKEQ---------------------------------------------------------VWL--------------MGILG------------IFLTI------------------------------------------------------
cytb_Methanocella_arvoryzae_76                                                               -MM--P--------------------VRHTT-----LSHYANVFLTALLLTGFC---------YND---------------AFAIHVAFVAVNWPYNAIVNPSDI---ARTLSSFFS----SPRY-TI--------RRFINHP-----------------VTKLLYSHYVALFIASFTGLVLYSDT-----------------------N--------ISGIVLKVLDFVATMSLSGLGLAR------------------------LHIAAAYWFI-I------------------------ETVIHVGMVQL---------------------------------------------------------------------------------------------
cytb_Methanocella_conradii_77                                                                --------------------------TRHTT-----LAHYVNVSISLLLASGFI---------YSD---------------AYAIHVVFISVNWPYSAFVNPADF---WGVVKNFFT----YPQY-TV--------RRFTNHP-----------------VGKLLYVHYAALFVATVTGVALYSGV-----------------------N--------LSGLVLRIMDVIASFHLSGLALAR------------------------LHVAAAYLFI-A------------------------EIIVHVGVVQL-------------------RVK-----------------------------------------------------------------------
cytb_Methanocella_paludicola_78                                                              --------------------------TRHTT-----LSHYTNASLALLLASGFS---------YGD---------------SYSIHIAFIANNWPYTAFMNPMDF---WGIIKNFFT----YPPY-SV--------GRFANHP-----------------GAKLLYSHYAALFVATATGIVLYSGF-----------------------G--------VSSLIVRALDMLASFHMPGMALAL------------------------LHMAAAYWFV-A------------------------EAIIHVGMVQL-------------------EVK-----------------------------------------------------------------------
cytb_Methanocella_sp_PtaU1_79                                                                -MK-----------------------TRHTT-----LTHYANFSLAGLLVSGFV---------YSD---------------AYAIHIVFLANNWPYSAIADPSDF---WAVINNFFT----YPRY-SI--------RKFRNHP-----------------VTKLLYSHYAALLVATVTGVVLYSGV-----------------------N--------ISGIIMTVLDFAAALTLSGMELAR------------------------LHLAAAYWFI-I------------------------EVVLHAGLVQL---------------------------------------------------------------------------------------------
cytb_Methanolobus_tindarius_80                                                               -MR-TP---------------LHDGEERYSF-----FAHFAHLSLFVLLFTGFK---------YHL---------------ALYVHMVFILANWPYNIATTPQDF---YHIMLNFIG----YPAF-TV--------KGYIGHP-----------------VTKFLVFEGMAVAVIVFTGIVIYNGI-----------------------P--------VSPILLAIGDFVALFGMGTIFFMR------------------------LHLAMAYFFI-I------------------------EVIIHVGIIEM---------------------------------------------------------------------------------------------
cytb_Methanonatronarchaeia_archaeon_Mnatro_ASL_81                                            -MS-----------------------HRYGV-----VQHWLHLSVVLLIVTGFV---------IGEFGRA----------WMRELHLVLLFA-WVYNILL-KDDL---KKTLLNYVG----YESF-SV--------GKHETAP-----------------FWKPFMIESIFILIVFLTGISMWAWIF---------------------TP----LIEWLDALTLAIIGTVA--TQSALGVAR------------------------LHILAAWYFV-F------------------------EVIYHAWINLA---------------------------------------------------------------------------------------------
cyt_b6_Methanonatronarchaeia_archaeon_Mnatro_ASL_82                                          -----------------------MTDKRFSP-----YVHFLYVSVLILYITGLPFFP-------GFEVTMLHRVAAVVMALAVIYFLYAFG---SGKKPGL-PKYGYLVEAIIFL------ITGLLFL--------SLQTV------------------LAFR--YIHGAFAVLSLA-GFLFHF-------------------------------------------HMHPKYPIS--GEMETEA------------------HPKW----------V--------------------------------------------------------------------------------------------------------------------------------
cyt_b6_Methanoperedens_nitroreducens_83                                                      -MQ-----------------EGIAGEKRFTF-----VEHWVMATFMLLVVTGMPKFP---LVG-GFEMRTIHHFAGIGMVLLGIYHVFYFG---A-EHPKY-GRYSWKWGMVMLC------VTGLVAM--------PYAYV------------------HLAT--IVHTDEALLATLFIFIVHW-------------------------------------------HFSPVFPMT--GNLSQQM------------------HPLEY-------EEA-----RQM-Q----------------------------------------------------------------------------------------------------------------------
cytb_Methanoperedens_nitroreducens_84                                                        -MD---KWLKLRLLP-----KHPAPE-----SNPLYCLGGTALCFLILVVTGIFMYYKSVEVPFGSLIRSMHHWAANVMIAAVMLHMYFMG---AYKKP---RELNWVVGIFLLLITTTFGFSGYLLPLAFWATKIGTGIAIPV-LMGESDET-------LTRFF-LHVLILPATIVALLGLHFGISGR-------------------------------------------------------------------------------------------------------------------------------------------------------------------------------------------------------------------------
cytb561_Methanoregula_boonei_85                                                              -------------------------------------------------------MY---TKTAGTSPAPCRIY----------------------------KKTRWLLSRLLIVPALAA---------------------LPL-PHGAGYG--------IGVYW-YHATLM--------------------------------------------------ITGFILLFAFMVA----------------------------TKDWY--KTHTILQV------------------CILAGITVGVYMVTL------GLPSFRNIEIFGIIIALLL-GYS-------------------------LMAVTIVLGIF---------------LSLI----LRR----
cytb_Methanosarcina_acetivorans_86                                                           -MK-----------------------ERYTV-----TAHTIHVAMLVLIITGFK---------FHN---------------ARALHMALLAVNWPYNIFSAPEDA---KAIILNFFG----YPAF-TI--------GHYKTHP-----------------LMKILVLEGTAIFVIAVSGIVIYRGL-----------------------P--------IGSWILLAGDLVAAFNMSSLQFYR------------------------LHLLMTYFFV-F------------------------ELVVHVGILEF-----------------PEAIKE----------------------------------------------------------------------
cytb_Methanosarcina_acetivorans_87                                                           MVR--L--------------------ERYTW-----ITHLVHLAMFILLITGFR---------FQT---------------ARAIHMFFLAANWPYNIFSCEEDA---FDIIRNFFG----YPAF-TL--------GYYITHP-----------------MLKLLIFESTAIVLIAITGIVLYDGL-----------------------P--------VSEWILSIVWYFAMFNVNALGLIR------------------------GHLLAGYWFV-F------------------------ELVVHVGILEF---------------------------------------------------------------------------------------------
cytb_Methanosarcina_barkeri_CM1_88                                                           -MK-----------------------ERYTA-----IAHTVHIAMLVLIITGLK---------FHT---------------ARGLHMFLLAVNWPYNIFS-PKDA---GGIIGNFFR----YPAF-SI--------GHYRTHP-----------------LMKILVLEGTALFLIAVSGVVLYKGL-----------------------P--------IASWILTITGFISVFNLSPLEFLR------------------------LHLLMTYWFV-F------------------------ELVVHVGILEL---------------------------------------------------------------------------------------------
cytb_Methanosarcina_barkeri_CM1_89                                                           MVR--S--------------------ERYTW-----VTHLVHITMFVLLITGFK---------FQT---------------ARSWHVFFLVANWPYNLFSCKDDA---IDIIKNFFG----YPAF-TI--------GHYVTHP-----------------VLKILVIESISIVIVAITGVVLYNGI-----------------------P--------IASWILSVAWYFAFFNINALGLLR------------------------LHLLAAYWFV-F------------------------ELVVHVGIIEF---------------------------------------------------------------------------------------------
cytb_Methanosarcina_barkeri_90                                                               MVR--P--------------------ERYTW-----VTHLVHVAMFILLITGFK---------FDT---------------ARTLHMFFLVANWPYNLFSCKADA---IDIIKNFFG----YPAF-SI--------GHYETHP-----------------VMKILVLESIAIVIVAVTGIVLYSGI-----------------------P--------VSSWILSVTWYFAFFNFNALSLLR------------------------LHLFAAYWFV-F------------------------ELVVHVGIIEL---------------------------------------------------------------------------------------------
cytb_Methanosarcina_barkeri_91                                                               -MK-----------------------ERYTV-----IAHTVHVAMLVLIITGLK---------FHT---------------ARGLHMFLLAVNWPYNIFS-PKDA---GSIIGNFFR----YPAF-SI--------GHYKTHP-----------------LMKILVLEGTAIFFIALSGIVLYKGL-----------------------P--------IASWILTVTGFVSLFNLSALQFLR------------------------LHLLLTYWFV-F------------------------ELVVHVGILEF---------------------------------------------------------------------------------------------
cytb_Methanosarcina_barkeri_str_Fusaro_92                                                    MVQ--S--------------------ERYTW-----VTHLVHIAMFVLLITGFK---------FQT---------------ARAWHTFFLVANWPYNLFSCKDDA---IGIIKNFFG----YPAF-SI--------GHYKTHP-----------------VMKILVLESIAIVIVAITGVVLYNGI-----------------------P--------IASWILSVTWYFAFFDVNALGLLR------------------------LHLLAAYWFV-F------------------------ELVVHVGIIEF---------------------------------------------------------------------------------------------
cytb_Methanosarcina_barkeri_str_Fusaro_93                                                    -MK-----------------------ERYTV-----IAHTVHIAMLVLIITGLK---------FHT---------------ARGLHMFLLAVNWPYNILS-PKDA---GGIIGNFFR----YPAF-SI--------GHYKTHP-----------------LMKILVLEGTALFFIAVSGVVLYSGL-----------------------P--------IASWILSITGFISIFNLSALQFLR------------------------LHLLLTYWFV-F------------------------ELVVHVGILEF---------------------------------------------------------------------------------------------
cytb_Methanosarcina_horonobensis_94                                                          MVR--P--------------------ERYTW-----VTHLVHVAMFTLLITGFK---------FQT---------------ARAFHMFFLVANWPYNIFSCEDDA---SGIVRNFFG----YPAF-TI--------GHYVTHP-----------------MLKLLIFESTAIALIAITGVVLYNGL-----------------------P--------ISEWILSAAWYVALFNVDALGLIR------------------------VHLFAAYWFV-F------------------------ELIVHVGILEF---------------------------------------------------------------------------------------------
cytb_Methanosarcina_horonobensis_95                                                          -MK-----------------------ERYTV-----TAHTIHVAMLVLIITGLK---------FHT---------------ARALHMALLAVNWPYNIFSAPEDA---KAIILNFFG----YPAF-TI--------GHYKTHP-----------------IMKILVLEGTAIFLIAVSGVVLYKGL-----------------------P--------LASWILSAGDLIASFGMSSLQLLR------------------------SHLLLTYWFV-F------------------------ELVVHVGILEF-----------------SEVVKD----------------------------------------------------------------------
cytb_Methanosarcina_lacustris_96                                                             -----------------------------------------------------------------------------------------------------------------------------------------------------------------MKILVLEGTAIFVIAVSGIVIYRGL-----------------------P--------IGSWILSLGDLVAAFNMSSLQFYR------------------------LHLVMTYFFV-F------------------------ELVVHVGILEF-----------------SEIIKD----------------------------------------------------------------------
cytb_Methanosarcina_lacustris_97                                                             MVG--P--------------------ERYTL-----VTHLVHLAMLILLVTGLK---------FDT---------------ARALHMFFLVANWPYNLFSCVKDA---KAIILNFFG----YPAF-TV--------GHYRTHP-----------------MFKLLIIESTAIFFIAVTGVVLYNGL-----------------------P--------VAQWIISIAGYFAYLSVSALGLIR------------------------IHLAAAYWFL-L------------------------ELILHVGILEF---------------------------------------------------------------------------------------------
cytb_Methanosarcina_lacustris_98                                                             -MK-----------------------ERYTI-----IAHTVHAAMLVLIITGLK---------FHT---------------ARAIHMFLLSVNWPYNIFS-PKDA---SNIIKNFFR----YPAF-TI--------GHYKTHP-----------------LMKILVLEGTAIFFIAASGIVMYKGL-----------------------P--------IASWITSIAGMISVFAMSAVEFLR------------------------SHLLLTYWFV-F------------------------ELVVHVGILEF-----------------V-KAKRG---------------------------------------------------------------------
cytb_Methanosarcinales_archaeon_ANME_2c_GOS_99                                               -MS-----------------------ERYDP-----RAHAFHFSCVTLIITGWYKQF------YES---------------VRMFHMIFIMAVWPYNLVTSIPDA---KNLFLSLFK----YPRF-VV--------GHYKNHP-----------------FVKLMIPENIAVVLIVITGLIMYN------------------------------WQTTVEPAILMGVGYVSLFNMSPIGFIR------------------------IHLWAMYWFI-V------------------------ELVLHFGFLGM-----------------VVVLN-----------------------------------------------------------------------
cytb_Methanosarcina_mazei_100                                                                -MK--P--------------------ERYTI-----IAHTVHIAMIVLIITGLK---------FHT---------------ARTLHMFLLAVNWPYNIFS-PKDL---VGIIKNFFG----YPAF-TV--------GHYKTHP-----------------LMKILPLEGLALFLITVSGIVLYKGL-----------------------P--------VAQWIISISGMIATFGMTPVGFLR------------------------LHLLMTYWFI-F------------------------ELVVHVGILEF-----------------S-EVKE----------------------------------------------------------------------
cytb_Methanosarcina_mazei_101                                                                MVR--P--------------------ERYTW-----VTHLVHISMFVLLITGFK---------FES---------------ARALHMFFLVANWPYNIFSCKDDA---LDIIKNFFG----YPAF-TV--------GHYVTHP-----------------GMKLLIFESTAIVLVALTGIVLYSGI-----------------------P--------VSEWILSISWFFAMINMDGLALIR------------------------LHLLAAYWFV-L------------------------ELIIHVGILEL---------------------------------------------------------------------------------------------
cytb_Methanosarcina_mazei_102                                                                -MK--P--------------------ERYTI-----IAHTVHIAMIVLIITGLK---------FHT---------------ARTLHMFLLAVNWPYNIFS-PKDA---GGIIKNFFR----YPAY-SI--------GHYETHP-----------------VMKVLVLEGTALFLITVSGIVLYKGL-----------------------P--------IAQWIISISGMIATFGMTPVGFLR------------------------LHLLMTYWFI-F------------------------ELVVHVGILGF-----------------HGHQKH----------------------------------------------------------------------
cytb_Methanosarcina_siciliae_103                                                             MVR--P--------------------ERYTW-----ITHLVHLAMFILLITGFR---------FQT---------------ARAIHMFFLAANWPYNIFSCEEDA---FGIIRNFFG----YPAF-TL--------GHYITHP-----------------VLKLLIFESTAIALIAITGIVLYDGL-----------------------P--------ISEWILSITWYFTLLNVNALSLIR------------------------VHLLAGYWFV-F------------------------ELVVHVGILEF---------------------------------------------------------------------------------------------
cytb_Methanosarcina_siciliae_104                                                             -MK-----------------------ERYTV-----TAHTIHAAMLLLIITGFK---------FHN---------------ARALHMALLAVNWPYNIFSAPEDA---KAIILNFFG----YPAF-TI--------GHYKTHP-----------------LMKILVLEGTAIFVIAVSGIVIYRGL-----------------------P--------IGSWILSAGDLVAAFNMSSLQFYR------------------------LHLLMTYFFV-F------------------------ELVVHVGILEF-----------------PEALKE----------------------------------------------------------------------
cytb_Methanosarcina_soligelidi_105                                                           -MK--P--------------------ERYTI-----IAHTVHIAMIVLIITGLK---------FHT---------------ARTLHMFLLAVNWPYNIFS-PKDL---VGIIKNFFG----YPAF-TV--------GHYKTHP-----------------LMKILPLEGLALFLITVSGIVLYKGL-----------------------P--------VAQWIISISGMIATFGMTPVGFLR------------------------LHLLMTYWFI-F------------------------ELVVHVGILEF-----------------S-EVKE----------------------------------------------------------------------
cytb_Methanosarcina_soligelidi_106                                                           MVR--P--------------------ERYTW-----VTHLVHISMFVLLITGFK---------FES---------------ARALHMFFLVANWPYNIFSCKDDA---LDIIKNFFG----YPAF-TV--------GHYVTHP-----------------GMKLLIFESTAIVLVALTGIVLYSGI-----------------------P--------VSEWILSISWFFAMINMDGLALIR------------------------LHLLAAYWFV-L------------------------ELIIHVGILEL---------------------------------------------------------------------------------------------
cytb_Methanosarcina_soligelidi_107                                                           -MK--P--------------------ERYTI-----IAHTVHIAMIVLIITGLK---------FHT---------------ARTLHMFLLAVNWPYNIFS-PKDA---GGIIKNFFR----YPAY-SI--------GHYETHP-----------------VMKVLVLEGTALFLITVSGIVLYKGL-----------------------P--------VAQWIISISGMIATFGMTPVGFLR------------------------LHLLMTYWFI-F------------------------ELVVHVGILGF-----------------HGHQKH----------------------------------------------------------------------
cytb_Methanosarcina_thermophila_108                                                          MVR--P--------------------ERYTW-----VTHLVHISMFVLLITGFK---------FEA---------------ARTWHMFFLVANWPYNIFSCRDDA---IDTIKNFFG----YPAY-TI--------ERYITHP-----------------AMKILVFESLAIFLVAVTGIVLYSGI-----------------------P--------ISEWILSVAWYFALINVNGLALLR------------------------LHLLAAYWFV-L------------------------ELIIHVGIIEF---------------------------------------------------------------------------------------------
cytb_Methanosarcina_thermophila_109                                                          -MK-----------------------ERYTI-----IAHTVHIAMIVLIITGLK---------FSS---------------ARALHMFLLAVNWPYNIFS-PKDA---GGIIKNFFR----YPAY-SI--------GHYETHP-----------------VMKILVLEGTALFLIAVSGVVLYKGL-----------------------P--------IGSWILSVGNLIALFDLTAIQFYR------------------------LHLAMTYWFI-F------------------------ELVVHVGILEF-------------------HSKH----------------------------------------------------------------------
cytb_Methanosarcina_vacuolata_110                                                            -MK-----------------------ERYTV-----IAHTVHVAMLVLIITGLK---------FHT---------------ARGLHMFLLAVNWPYNIFS-PKDA---GGIIGNFFR----YPAF-SI--------GHYKTHP-----------------LMKILVLEGTAIFLIAVSGVVLYKGL-----------------------P--------IASWILTITGFISLFNLSPLEFLR------------------------LHLLMTYWFV-F------------------------ELVVHVGILEF---------------------------------------------------------------------------------------------
cytb_Methanosarcina_vacuolata_111                                                            MVR--P--------------------ERYTW-----VTHLVHVTLFILLITGFK---------FQT---------------ARTWHMFFLVANWPYNLFSCKADA---IDIIKNFFG----YPAF-SI--------GHYETHP-----------------VMKILVLESIAIVIVAITGVVLYNGI-----------------------P--------IAAWILSVTWYFAFFNINALGLLR------------------------LHLLAAYWFV-F------------------------ELVVHVGIIEF---------------------------------------------------------------------------------------------
fdhc_Pyrobaculum_aerophilum_YKB31_113                                                        -MD--------------IGY----------------IVHHWNLLFTVLAITGGVSWF---PVTAGVQLLRSH---------------RFIG-----------------WGALLIT------YGIYLLAFKPLARPLSKQMA----LTGKPLVEKELER--------HNVLVSYMAILLIVSIIF----------------------------------------GVLLVYKVLGIHDIG---------------------------------------------------------FALGLL--------------VTHPSNRPL---------------------------------------------------------------------------------
fdhc_Pyrobaculum_aerophilum_YKB32_114                                                        -MD--------------IGY----------------IVHHWNLLFTVLAITGGVSWF---PVTAGVQLLRSH---------------RFIG-----------------WGALLIT------YGIYLLAFKPLARPLSKQMA----LTGKPLVEKELER--------HNVLVSYMAILLIVSIIF----------------------------------------GVLLVYKVLGIHDIG---------------------------------------------------------FALGLL--------------VTHPSNRPLVAMFG----------MPK--------------------------------------------------------LAR----
fdhc_Pyrobaculum_ferrireducens_1860_115                                                      -MD--------------IGY----------------IAHHWNILFTILAITGGVSWF---PVTTGVQLLRSH---------------RFIG-----------------WGALLTV------YALYLLIFRPLAKPLGRQIA----MLGRPLVERELDR--------HNILVSYMALVLVVSVLF----------------------------------------GVLLVYRALGIHDVG---------------------------------------------------------FAMGLL--------------VTHPSNKPLNAMFG----------MPR--------------------------------------------------------LAR----
fdhc_Pyrobaculum_ferrireducens_1860_116                                                      PLY---RFK------------------------------QLALFLLVGMTISFLMFFDGLATNTAQLISILHDWVGPVLML---------------------------IGVLIVLLRE-------SK----------------------------------------------LKVFTEVARYR----K-------------------YPPTPF------------------------------------------------YHP-LQVLWVWG--------------------------------------------------------LLLLGISGLF---------LVLEK-----------SILH--IIGAF--------IFFAALPIHFLMALFLLRGAYA
cytb_Sulfolobus_islandicus_M1425_117                                                         MVD---KWLGIYH-----------TLPRYA-YSIDYWLGGLVSAFILEVITGALLYYTSTKIPYGALLFSLHSWGAYAMVFLLLVHMFFVG---AYRQP---REIMWVVGAGLAGLTLTEAYLGYSLPISWVATTTGLNLFMPFNTVVNPDIMSGVD-PLVQRFF-FHWIVGGLILAL-IGLHLGITPPSQVKPELIDEYQDKVRSDPLMRSIGMVIMVFLLTFGAIFLIAAIPF-NITIT-GTP------NPV--EAAQTPPVPDWYFLFIYFFYKA-------------NASLIFLGWVVVTVLF---------APHPALRPAIAIGSFIVNSVWAALTPG-RDEVDGIIFLVCVLAKPLTDGLLINVSILGGL--F-SLS-LIGQFLGTSLILFSIINVVGKS
cytb_Sulfolobus_islandicus_M1627_118                                                         MVD---KWLGIYH-----------TLPRYA-YSIDYWLGGLVSAFILEVITGALLYYTSTKIPYGALLFSLHSWGAYAMVFLLLVHMFFVG---AYRQP---REIMWVVGAGLAGLTLTEAYLGYSLPISWVATTTGLNLFMPFNTVVNPDIMSGVD-PLVQRFF-FHWIVGGLILAL-IGLHLGITPPSQVKPELIDEYQDKVRSDPLMRSIGMVIMVFLLTFGAIFLIAAIPF-NITIT-GTP------NPV--EAAQTPPVPDWYFLFIYFFYKA-------------NASLIFLGWVVVTVLF---------APHPALRPAIAIGSFIVNSVWAALTPG-RDEVDGIIFLVCVLAKPLTDGLLINVSILGGL--F-SLS-LIGQFLGTSLILFSIINVVGKS
cytb_Sulfolobus_sp_E11_6_119                                                                 MVD---KWLGIYH-----------TLPRYA-YSIDYWLGGLVSAFIFEVITGALLYYTSTKVPYGALLFSLHSWGAYAMVFLLLVHMFFVG---AYRQP---REIMWIVGAGLAGLTLTEAYLGYSLPISWVATTTGLNLFMPFNTVVNPNIMSGVD-PLVQRFF-FHWIVGGLILAL-IGLHLGITPPSQVKPELIDEYQDKLRSDPLMRSIGMVIMIFLLTFGAIFLIAAIPF-NIAIT-GTP------NPV--EAAQTPPVPDWYFLFIYFFYKA-------------NASLIFLGWVVVTVLF---------APHPALRPAIAIGSFIVNSVWAALTPG-RDEVDGVIF-----------------------------------------------------
cytb_Sulfolobus_sp_E11_6_120                                                                 -MG---DTIGVTA-----------PLPDYM---LSYWLGAMVAAFIYTVITGLFMYYQSTSVPYGPVLLFSHLYGAYIMIILAYIHMFYKG---AYKKP---RELQWITGVILLLLTLGASFFGYSLVLGVNAINIGDQLLIPG-LFGPGGLSSDPLVELFDRLL-WHILLVFLLGVL-FLFHFGMTPSVK---PAYYTKEE-QQRFNWPRNFVYMLSIVLLTWG-------------------------------------------------------------------------------------------------------------------------------------------------------------------------------------
cytb_Sulfolobus_sp_E5_1_F_121                                                                MVD---KWLGIYH-----------TLPRYA-YSIDYWLGGLVSAFIFEVITGALLYYTSTKVPYGALLFSLHSWGAYAMVFLLLVHMFFVG---AYRQP---REIMWIVGAGLAGLTLTEAYLGYSLPISWVATTTGLNLFMPFNTVVNPNIMSGVD-PLVQRFF-FHWIVGGLILAL-IGLHLGITPPSQVKPELIDEYQDKLRSDPLMRSIGMVIMIFLLTFGAIFLIAAIPF-NIAIT-GTP------NPV--EAAQTPPVPDWYFLFIYFFYKA-------------NASLIFLGWVVVTVLF---------APHPALRPAIAIGSFIVNSVWAALTPG-RDEVDGVIFLVCVLAKPLTDGLLINISILGGL--F-LLS-LIGQFLGTSLILFSIINVVGKS
cytb_Sulfolobus_sp_S_194_122                                                                 KVE---QWLGIYH-----------TIPRYA-YRLDYWLGSMVASFALAVITGALLYYASTKVPYGALLFSIHTWAAYAMIFLLIIHMFIVG---AYRKP---REIMWVVGVILAGLALTEAYLGYSLPISWTATTTGLNLFMPFNTTVPTNIASGVD-PLVDRFF-FHWIVGGLILLF-IMIHLGPTPPSKEP-ELIEHFRDKVENNPYTRTFGMILMTFFLIFGAVILIALIPY-NITIT-GGL------NPV--LAAQTPPIPDWYFLFIYFFYKS-------------NASIIFLAWILITLLF---------ASHPVMRPAIALGTFIVNSIWAYRTPG-VDEVDGLIFLASSIGGTLNLQLRSTEIVFIGLVSFASLQ-GVGFLLGIDFLLLAGFLVF---
cytb_Sulfurisphaera_ohwakuensis_DSM_12421_123                                                KVE---QWLGIYH-----------TIPRYA-YRLDYWLGSMVAAFALAVITGALLYYASTKVPYGALLFSIHTWAAYAMIFLLIIHMFIVG---AYRKP---REIMWVVGVILAGLALTEAYLGYSLPISWTATTTGLNLFMPFNTTVPTNIASGVD-PLVDRFF-FHWIVGGLILLF-IMIHLGPTPPSKEP-ELIEHFRDKVENDPYTRTFGMILMTFFLIFGGVILIALIPY-NIAIT-GGL------NPV--LAAQTPPIPDWYFLFIYFFYKS-------------NASIIFLAWILITVLF---------ASHPVMRPAIALGTFIVNSIWAYRTPG-VDEVDGLIFLASSIRGTLNLQLRSSEIAFIGLVSFASLQ-GVGFLLGLDLLLLAGFLVF---
cytb_Sulfurisphaera_ohwakuensis_TA_1_124                                                     KVE---QWLGIYH-----------TIPRYA-YRLDYWLGSMVAAFALAVITGALLYYASTKVPYGALLFSIHTWAAYAMIFLLIIHMFIVG---AYRKP---REIMWVVGVILAGLALTEAYLGYSLPISWTATTTGLNLFMPFNTTVPTNIASGVD-PLVDRFF-FHWIVGGLILLF-IMIHLGPTPPSKEP-ELIEHFRDKVENDPYTRTFGMILMTFFLIFGGVILIALIPY-NIAIT-GGL------NPV--LAAQTPPIPDWYFLFIYFFYKS-------------NASIIFLAWILITVLF---------ASHPVMRPAIALGTFIVNSIWAYRTPG-VDEVDGLIFLASSIRGTLNLQLRSSEIAFIGLVSFASLQ-GVGFLLGLDLLLLAGFLVF---
cyt_b6_tdp10_125                                                                             --M----------------------------------------------V----------KV---------------------------------IRHHLGFRILHWAEGA-------LLTLTGI-MG--------GLKVITATHVFVYYIKDYRWYG--LRRIPSLRFFVAEFKAWFGIGPHV-----PILYDL---KKREYKEKVI-PTVITV---------------------------------------------------WWIKVILGIL---------LPITGLMAFPSQFSFVYQLANIIGYPI---------------AGVIRAIHRLLM-------VGIIILHIYA----EPVVK-----------------------------------------
cyt_b6_TDP8_126                                                                              --M----------------------------------------------V----------KV---------------------------------IRHHLGFRILHWAEGA-------LLTLTGI-MG--------GLKVITATHVFVYYIKDYRWYG--LRRIPSLRFFVAEFKAWFGIGPHV-----PILYDL---KKREYKEKVI-PTVITV---------------------------------------------------WWIKVILGIL---------LPITGLMAFPSQFSFVYQLANIIGYPI---------------AGVIRAIHRLLM-------VGIVILHIYA----EPVVK-----------------------------------------
fdhc_Unclassified_Crenarchaetoa_JZ_2_bin_220_127                                             -MN-----------------------LRWAL-----VEHLLIILMPAFIISGLPWMI--------DLF-RIHKIAAGLYAGVAIFHVYYIGLSK--EPPKI-EKIYWGMAVLFML------ISGI----------------FPIW---------------IHEWAVIHDV-FFFLIVFVLLFHF-----------------------------------STLYKEHRPLLDMFTD---GMVP---------------------HPLWYE-----------------------------------------------------------------------------------------------------------------------------------------
cytb_Thermoplasma_acidophilum_DSM_1728_128                                                   -MD----II--EL-----------P-PDYM-GGVWYWTGALTFAFIYEVITGLIFYYTSTSVPYGEIILTTHLYGAYIMIGLLYIHLVFVG---AYKRP---RRDQFLSGILLLLLTLGVGYFGYSLSLSADATDVGRGIAFPV-IFGNGTL--------FHRLL-WHILLAGLIAVV-VAAHFTIMPKRSE--PAIDREK---PDYKYPYNMIYMVELGFFSFATIFILPIAAL--L----PG-VPTLFSAPGNPAASAVPAYPPWFLLFMYKELDFQFAFWAT------------VIFAGFPLVYLIIL--------LSDRPITGLAILIGLSVWGALTPG-IQLLFFILPLVIA-GY-----LGFFSLFLATI--VSVMNAFYSLSIGIIMLSLGAIYRKTYN
cytb_Thermoplasmatales_archaeon_A_EUR_06_129                                                 -MP---RIL--QL-----------P-PDYM-GGIWYWTGSLIIAFIYEVLTGLLFLYGSSTIPFGSILLSTHLYGAYVMIALVYLHLYFIG---AYKKP---RQSQWITGILLLVLTLGASFFGYTMDLANSAVSIGKAISTPV-FFGNNTL--------YSRLL-WHIIMVLLIGIL-FAVHFTIMPSRKE--PAIDREK---PGYKYPHNLLYMTEQFFLIIAVIVLIPVLGL--I----SG-VPVIFSAPANILATT----PPWFLLFVYKELDFHFAFWAT------------IIFTGMPLAYLLAV--------IPNRWFVSLGFLMGLSVWGVLNPT-VVAIFFFVPGAVILGI-----FGFSAIFIAVE--VSFINSYYGIGLAMVLLAIAGLYRAALG
cytb_Thermoplasma_volcanium_GSS1_130                                                         -ME----II--EL-----------P-PDYM-GGIWYWTGALTFAFLYEVVTGIIFYYTSTSVPYGEIILTTHLYGAYIMIALVYIHLIFVG---AYKRP---RRDQFLSGILLLLLTLGVGYFGYSLSLSADATDVGRGIAFPY-IFGNGTL--------FHRLL-WHILLAGLIAVL-IAAHFTIMPKRSE--PAIDKEK---PDYKYPYNMLYMVELGFFSVALIFILPLAAL--V----PG-VPMLFSPPDNPAAAALPAYPPWFLLFMYKELDFTFAFWAT------------VLFAGLPLAYLILL--------ISERPINGLAILIGLSVLGALTPG-QPAAIFIVPLIIE-GY-----LGFFTLFLATI--VSTMNAFYAMGIGFIFIALGTIYRKAYN
cyt_b6_Thermoproteus_sp_JCHS_4__131                                                          -MT---TWVVLPLLETWLGHQLMDTPQRWSV-----VQHIAMVTLVLTAFTGFV---------FAN---------------NPQWHQ------YVYNAAASPAQTQWMGVLVIAHFA----YGTR-VL--------GRPVMWP-----------------LLRLWW------------GFVKYLKV-----------------------PQWVYWGVYWGIVILGIPGVLMIYGPSAFGLAF------------------------FHTKEAVLAVSF------------------------LLLVHLTYTHF-----------------LWSIQTS---------------------------------------------------------------------
fdhc_Thermoproteus_sp_JCHS_4__132                                                            -----------------MGY----------------ISHQINVLITLLAITGSMSWL---SVSVGEELARSH---------------RFLA-----------------WGVFLIV------YAIYLLVFDALRKPLGDQIR----ILGKPLVASSLER--------HNVLVAYMTVVLVVGIVL----------------------------------------GVLMVYSYLGLHDLG---------------------------------------------------------FYLVLL--------------VLHPSNRPLVAMFS----------MPR--------------------------------------------------------LRHV---
cytb561_Thermoproteus_sp_JCHS_4__133                                                         PLY---RFK------------------------------QLGLFLLIGMTLCFIMFFDSLPAPSQQLMSWLHDWVGPILML---------------------------IAVVIVLLKY-------TN----------------------------------------------YRVLVETAKYR----K-------------------YPPTPF------------------------------------------------YHP-WQVLWVWG--------------------------------------------------------LLLLGVSGLF---------LVLEK-----------SLLH--IIGAF--------IFFAALPIHFLMALFLLRGAYA
succ_Unclassified_Aigarchaeota_sp_JZ_bin_28_134                                              -MS----WL--------P--------VRYGL-----------WSYTLQRVSGVALFF----------------------------HI-------G--------------NV----VG------GPRQV-----------------------------------IF--DIG--LVLLAFMIFFHT----------------------------------------GIRLTLV-FGV-LLE------------KPKRP---------------------------------------------------------PGS--------------SIVLATA----------IIYSL---D--------------------------------------------------
bc_Acidianus_ambivalens_DSM3772@WHYS01000001_1_53                                            E-----DSIGINA-----------PLPDYM---VSYWLGALVAAFAYTVITGLILLYCSTHVPYGPVILFSHLYGAYIMIVLVYIHMFYKG---AYKKP---KELQWVSGVLLLALTLGVSFFGYSLVLGIDAVDIGSSLLFPG------------------------------------------------------------------------------------------------------------------------------------------------------------------------------------------ARAL----------MP------------------------------------------------------------
bc_Acidianus_ambivalens_DSM3772@WHYS01000002_1_873                                           -MS---NWFKLDL-----------PFPDYM---VSDWLGALVAAFMYTVISGLILYYASTQVPYGSVVLYSHLYGAYAMIILAYIHMYFVG---AYKKP---RELLWILGVFLLVLTMGASFFGYSLILATSAVDVGAGIIIPG-LFG-NYQ--------YGRVL-WHIIFVALIGLL-FAFHFGMMPSRK---PAVYTREE-WMKFNWPRNFVYMLSLILMTWGFILIIPALAY--L----NG-LPQYYNPPTSPLAATVTTYPPWFFLFFYKIADF------------SNVLLDLSIGAIIPLVYLILL--------PLSRKITGIGILIQTTLWGDIAPG-VPVVALLPPAVIQTSS-----LFVLSLVLMVT--LWTIP-MFGVDLGLIFVMWGELYHYVYK
sdhc_Acidianus_ambivalens_DSM3772@WHYS01000005_1_51                                          -------WF------------------KLNI-----------LLALLHKITGWTGYL----------------------------HV-------N--------------RL----AH------GE--------------------------------------IF--KYF--LVLIGSAVVFHA----------------------------------------GIRIILI-TGH-LI--------------PKHHM---------------------------------------------------------WI--------------MVIVT------------I-LSF------------------------------------------------------
bc_Acidianus_ambivalens_LEI_10@CP045482_1_636                                                -MS---NWFKLDL-----------PFPDYM---VSDWLGALVAAFMYTVISGLILYYASTQVPYGSVVLYSHLYGAYAMIILAYIHMYFVG---AYKKP---RELLWILGVFLLVLTMGASFFGYSLILATSAVDVGAGIIIPG-LFG-NYQ--------YGRVL-WHIIFVALIGLL-FAFHFGMMPSRK---PAVYTREE-WMKFNWPRNFVYMLSLILMTWGFILIIPALAY--L----NG-LPQYYNPPTSPLAATVTTYPPWFFLFFYKIADF------------SNVLLDLSIGAIIPLVYLILL--------PLSRKITGIGILIQTTLWGDIAPG-VPVVALLPPAVIQTSS-----LFVLSLVLMVT--LWTIP-MFGVDLGLIFVMWGELYHYVYK
sdhc_Acidianus_ambivalens_LEI_10@CP045482_1_1544                                             -------WF------------------KLNI-----------LLALLHKITGWTGYL----------------------------HV-------N--------------RL----AH------GE--------------------------------------IF--KYF--LVLIGSAVVFHA----------------------------------------GIRIILI-TGH-LI--------------PKHHM---------------------------------------------------------WI--------------MVIVT------------I-LSF------------------------------------------------------
bc_Acidianus_ambivalens_LEI_10@CP045482_1_1745                                               E-----DSIGINA-----------PLPDYM---VSYWLGALVAAFAYTVITGLILLYCSTHVPYGPVILFSHLYGAYIMIVLVYIHMFYKG---AYKKP---KELQWVSGVLLLALTLGVSFFGYSLVLGIDAVDIGSSLLFPG------------------------------------------------------------------------------------------------------------------------------------------------------------------------------------------ARAL----------MP------------------------------------------------------------
sdhc_Acidianus_hospitalis_W1@CP002535_1_257                                                  -------WF------------------KLNI-----------LLALLHKITGWTGYL----------------------------HV-------N--------------RL----AH------GE--------------------------------------LF--KYF--LVLIGSVVVFHA----------------------------------------GIRIILI-TGH-LI--------------PKHHM---------------------------------------------------------WI--------------MIIIT------------I-LSF------------------------------------------------------
bc_Acidianus_hospitalis_W1@CP002535_1_328                                                    ------------------------------------------------------------------------------MIVLVYIHMFYKG---AYKKP---RELQWVTGVLLLALTLGASFFGYSLVLGIDAVDIGSSLLFPG-LFGPGIQSSNPIVEFFDRIL-WHIIMVALISLL-FGFHLGMTPSAK---PAFYTKDE-QEKFNWPRNFVYMLSLVLMTWGVILIVPVLAN--I----NGALPLVINQAFTTAAEHTAPYPPWIFLFLYKFVDFLL-N--GLP-LLPMVIAVLIIG----LVVLMLI--------ISSRKFTWVMSLVALSIWGYLEPG-VPAEIIGIPALINLGG-----IFVITIFLFAL--LTRIP-YAGIDLGVILFLWGYLYHYVYV
bc_Acidianus_hospitalis_W1@CP002535_1_1681                                                   -MS---NWFKLDL-----------PFPDYM---VSDWLGALVAAFMYTVISGLILYYNSTQVPYGSVVLYSHLYGAYAMIILAYIHMYFVG---AYKKP---RELLWILGVFLLVLTMGASFFGYSLILATSAVDVGAGIIIPG-FFG-NYQ--------YGRVL-WHIIFVALIGLL-FVFHFGMMPSRK---PAVYTREE-WMKFNWPRNFVYMLSLILMTWGFILIIPALAY--L----NG-LPQYYNPPTSPLAATVTTYPPWFFLFFYKIADF------------SNVLLDLSIGAIIPLVYLILL--------PLSRKIVGIGILIQTTLWGDIAPG-VPVVALLPPAVIQTSS-----LFVLSLVLMVT--LWTIP-MFGVDLGLIFVMWGELYHYVYK
sdhc_Acidilobus_saccharovorans@CP001742_1_1429                                               -MA----WT--------R--------TKNNP-----------VAFVLHRVTGFIAFL----------------------------HIVWSQ-IV---------------------VN------GW--F-----------------------------------AF--RIG--EFIVAGAVLFHA----------------------------------------GIRLLLTFFGV-GVG------------RPGDP---------------------------------------------------------PFT--------------VFVVW------------IVLWI------------------------------------------------------
b_Acidilobus_saccharovorans@CP001742_1_1474                                                  -MG---KFRDLSIFHM-------FYIPSYG----NSFWFQIGYLLVLAIVLAVTMFFVSQ----------IHFWAAEILVTLLFVHMFSTK---AYEK----RKDMWVIMLLLVLIQYAFG-IGLVAQ--------ALGLGNPEN--------------------GWHAIVPGILMLLAGA-HFGLSKP-------------------RPEIRYSVVKAMFIGAGVLVVIVALGL-ILGPLW---------IPALDAQWAAQHYPDYQKFSIFGFINPSFR----------EMLINSTDGTN----YLAEFQA---TSNP----------LTVMAQSGLY---DHSEIRLIAD------------YHLHEYFMGMTKF---VETLYNASIAMVFFLIVLYLRLEMR
b_Aeropyrum_pernix_K1_DNA@BA000002_3_1145                                                    ------EWIGLGL-----------PFPYSY---LDIWLGAIVSSFFWLALTGLLFYYESSERPFGALLLTSHLYAAHFMLIGVFAHALFKG---VYKRP---RELVWIVGVATGFLALQTAFFGYSLVIAKEAINIGSALNGEE-LFG-----LDPTE--YFRIT-LHVLLAATVFLL-FLLHFGPAPKEEE--PARIPQDR--SDLAFPVNLVFILAVTLMTWGFIVFTAMAQRADL-------LPPLFK----VEAEDFTPMPPWFFLYTYRIFQMTFLQLLQF-----------IIALVLPPLILMII--------PVDRPWTGLGIYMQLTVWSMIEPG-IPLTVASPPLAA-------IPVGIASFSLIALA-IAFIDPYLALALAVIFVL----------
b_b6_Aigarchaeota_archaeon_SCGC_AAA471_B22@contig_34_0_3                                     --------------------------------------------------------------------RQIHYHASNFMVLLAVFHLYFSG---RYKIK---NEVLWXTXIILGILTVLEAYTGYNLIRAMLAINIGMGLTAPV-LMGGGY-------DLIVRFY-LHVFIIPLLMMLLLAVHI-------------------------PRALIIDMPMILGVIGAIFVVAMFPA-ELGL-----------DPTV--GAVE--VPEWYLTSIYAFLRTGSE---------------FWAGALLPLLFXIFFLI------WRDRPFTAMGIIIVTTVWGFY--DQLYYGSFGIMTMV----PLVLSLLLVLAFSWLAVL-----NISMFNMGMSMIMLGLIYRHTAF
sdhc_Aigarchaeota_archaeon_SCGC_AAA471_B22@contig_87_0_6                                     -------ML--------P--------VRYSV-----------WSYTLQRVTGVVLYF----------------------------HV-------G--------------NF----VG------GPKAY-----------------------------------IF--DVG--LVVIGWMVAFHA----------------------------------------GIRLTLA-FGI-TLG------------RPSRV---------------------------------------------------------PKS--------------SIALAVF----------AVYSL---N--------------------------------------------------
sdhc_Aigarchaeota_archaeon_SCGC_AAA471_B22@contig_87_0_7                                     -MS---------------------------------------RLMLLHYVTGLGVTG----------------------------HLFFTVP----------DQTIWETTM----------FDGH--Q-----------------LLAS----------------------TLWLLLVFTTFHA----------------------------------------GIRVILMLIPN-----------------------------------------------------------------------------------------------LIALGVFGTR-------TILIAYNIR--------------------------------------------------
sdhc_Archaeoglobi_archaeon_JdFR_42@MTND01000001_1_9                                          -ME-----------------------------------------WFFQMISGILILV----------------------------HLHFAS---K-------------EAL----------------E-----------------------------------PI--AIY---ILFLLIVVYHG----------------------------------------GMRAIFL-LTL-S---------------------------------------------------------------------------------------------GALVI-----------GMITFI------------------------------------------------------
sdhc_Archaeoglobi_archaeon_JdFR_42@MTND01000001_1_10                                         ------LWF--------L--------RGKSF-----------YAFVLHRLTGIVIYL----------------------------HL-------T--------------SL----TQ------GE--A-----------------------------------TF--LPF--DILLVGATIYHG----------------------------------------GLRLVIA-FGL-T---------------------------------------------------------------------------------------------LGLIG------------LILWI-----------------------------------------IVV-V--------
bc_Archaeoglobi_archaeon_JdFR_42@MTND01000022_1_195                                          -------------------------------------------------M----------------------------------------------------------RGL----------------------------------------------------------------------SFF-------------------------PNFLLREVVIMFTTAASIFLLAIFPA-SLL------------DPANPFETPKPIFPEWYFLYVYGFLKFTWDI------------KAKTMGIVISMVFFQLLLI---KKRPI---------AVILGVITI---------------------E---------------------------------------------
sdhc_Archaeoglobi_archaeon_rG16@RSFX01000001_1_104                                           ------LWF--------L--------RGKSF-----------YAFVLHRLTGIVIYL----------------------------HL-------T--------------SL----TQ------GE--A-----------------------------------TF--LPF--DILLVGATIYHG----------------------------------------GLRLVIA-FGL-T---------------------------------------------------------------------------------------------LGLIG------------LILWI-----------------------------------------IVV-V--------
sdhc_Archaeoglobi_archaeon_rG16@RSFX01000001_1_105                                           -ME-----------------------------------------WFFQMISGILILV----------------------------HLHFAS---K-------------EAL----------------E-----------------------------------PI--AIY---ILFLLIVVYHG----------------------------------------GMRAIFL-LTL-S---------------------------------------------------------------------------------------------GALVI-----------GMITFI------------------------------------------------------
bc_Archaeoglobi_archaeon_rG16@RSFX01000008_1_207                                             -------------------------------------------------M----------------------------------------------------------RGL----------------------------------------------------------------------SFF-------------------------PNFLLREVVIMFTTAASIFLLAIFPA-SLL------------DPANPFETPKPIFPEWYFLYVYGFLKFTWDI------------KAKTMGIVISMVFFQLLLI---KKRPI---------AVILGVITI---------------------E---------------------------------------------
sdhc_Archaeoglobi_archaeon_WYZ_LMO1@QNUY01000061_1_4                                         -------WF--------Y----------KSP-----------LAFAFQRITGIIFYL----------------------------HL-------T--------------SL----QS------R---L-----------------------------------QF--IIF--DSLLILCGVFHG----------------------------------------GIRIIIH-LGI-G---------------------------------------------------------------------------------------------SAIIA------------ILGWI-----------------------------------------ALG-D--------
sdhc_Archaeoglobi_archaeon_WYZ_LMO1@QNUY01000061_1_5                                         -MR-------------------------------------FELAWVFQAISGIA------------------------MVFLITTHFH--------------------------------------SSLSYDSV--------------------------LYRMT-MEYKIFYALLLIFVTFHAGLRAI-------------------------------------------------------------------------------------ILDTEGG-------------------------------------------------AALIAIFGLY-----------------------------------------------------------LSKF---
sdhc_Archaeoglobi_archaeon_WYZ_LMO1@QNUY01000087_1_2                                         -------WF--------Y----------RSP-----------MAFMFQRLTGLIFYL----------------------------HL-------T--------------SL----QE------R---L-----------------------------------QF--FIF--DSMLILCGVFHG----------------------------------------GIRIIIH-LGF-A---------------------------------------------------------------------------------------------FAFLA------------ILAWL-----------------------------------------ALG-G--------
sdhc_Archaeoglobi_archaeon_WYZ_LMO1@QNUY01000087_1_3                                         -MR-------------------------------------FELAWLLQAVTGLL------------------------MVILITVHFH--------------------------------------SALSYESV--------------------------VERLS-FGYRLFYALLLLVVSFHAGLRAI-------------------------------------------------------------------------------------ILDTESG-------------------------------------------------IALVAVAGLF-----------------------------------------------------------LFRX---
sdhc_Archaeoglobi_archaeon_WYZ_LMO2@QNUZ01000022_1_8                                         -------WF--------Y----------RSP-----------MAFMFQRLTGLIFYL----------------------------HL-------T--------------SL----QE------R---L-----------------------------------QF--FIF--DSMLILCGVFHG----------------------------------------GIRIIIH-LGF-A---------------------------------------------------------------------------------------------FAFLA------------ILAWL-----------------------------------------ALG-G--------
sdhc_Archaeoglobi_archaeon_WYZ_LMO2@QNUZ01000022_1_9                                         -MR-------------------------------------FELAWLLQAVTGLL------------------------MVILITVHFH--------------------------------------SALSYESV--------------------------VERLS-FGYRLFYALLLLVVSFHAGLRAI-------------------------------------------------------------------------------------ILDTESG-------------------------------------------------IALVAVAGLF-----------------------------------------------------------LFRL---
sdhc_Archaeoglobi_archaeon_WYZ_LMO3@QNVA01000067_1_8                                         -------WF--------Y----------RSP-----------MAFMFQRLTGLIFYL----------------------------HL-------T--------------SL----QE------R---L-----------------------------------QF--FIF--DSMLILCGVFHG----------------------------------------GIRIIIH-LGF-A---------------------------------------------------------------------------------------------FAFLA------------ILAWL-----------------------------------------ALG-G--------
sdhc_Archaeoglobi_archaeon_WYZ_LMO3@QNVA01000067_1_9                                         -MR-------------------------------------FELAWLLQAVTGLL------------------------MVILITVHFH--------------------------------------SALSYESV--------------------------VERLS-FGYRLFYALLLLVVSFHAGLRAI-------------------------------------------------------------------------------------ILDTESG-------------------------------------------------IALVAVAGLF-----------------------------------------------------------LFRL---
sdhc_Archaeoglobi_archaeon_WYZ_LMO3@QNVA01000078_1_2                                         -MR-------------------------------------FELAWVFQAISGIA------------------------MVFLITTHFH--------------------------------------SSLSYDSV--------------------------LYRMT-MEYKIFYALLLIFVTFHAGLRAI-------------------------------------------------------------------------------------ILDTEGG-------------------------------------------------AALIAIFGLY-----------------------------------------------------------LSKF---
sdhc_Archaeoglobi_archaeon_WYZ_LMO3@QNVA01000078_1_3                                         -------WF--------Y----------KSP-----------LAFAFQRITGIIFYL----------------------------HL-------T--------------SL----QS------R---L-----------------------------------QF--IIF--DSLLILCGVFHG----------------------------------------GIRIIIH-LGI-G---------------------------------------------------------------------------------------------SAIIA------------ILGWI-----------------------------------------ALG-D--------
sdhc_Archaeoglobus_fulgidus_DSM_4304@AE000782_1_716                                          -------WF--------F--------KGRSL-----------WAFTFQRLTGVVIYL----------------------------HL-------S--------------SL----MD------KT--T-----------------------------------QF--LVF--DLLLVLCGVFHG----------------------------------------GFRIILH-FGV-A---------------------------------------------------------------------------------------------FTLIA------------VVVWL-----------------------------------------LTG-G--------
sdhc_Archaeoglobus_fulgidus_DSM_4304@AE000782_1_717                                          -ME---------------------------------AKSVLELAWLMQMITGLL------------------------MILLVTAHFHM-------------------------------------TTLRYAEV--------------------------VERVA-PEFKALYALLLLAVSFHAGLRAI-------------------------------------------------------------------------------------LLDTNAG-------------------------------------------------AFLLAFFGLY-----------------------------------------------------------LFSI---
sdhc_Archaeoglobus_profundus_DSM_5631@CP001857_1_1831                                        ------------------------------------------VAFYLHRITGVIIYL----------------------------HL-------G--------------TV----KT------GE--------------------------------------EF--LPL--DLLLFLVGIYHG----------------------------------------GIRLILH-FGL-L---------------------------------------------------------------------------------------------TPIIT------------LIIWV-----------------------------------------VIG----------
sdhc_Archaeoglobus_sulfaticallidus@CP005290_1_2159                                           -------WF--------I--------RGKSL-----------ISYSFHRLTGVVIYL----------------------------HL-------T--------------SI----RL------GK--V-----------------------------------TF--LAF--DLLLVLAGVYHG----------------------------------------GVRLIIH-FAL-G---------------------------------------------------------------------------------------------TYILV------------LIVWL-----------------------------------------LVV-GV-------
sdhc_Archaeoglobus_sulfaticallidus@CP005290_1_2160                                           NMH----------------------------------KSVLELGWLLQLITGIL------------------------LVILVTFHFHM-------------------------------------ISLDFEKV--------------------------VERLS-GGYKAFYALLLLTVSFHAGIRAI-------------------------------------------------------------------------------------ILDTEFG-------------------------------------------------VIIGAFVGLQ-----------------------------------------------------------LIAF---
sdhc_Caldisphaera_lagunensis@CP003378_1_955                                                  -MS----WL--------R--------AKNNP-----------VAFVLHRVTGFIAFL----------------------------HIVWT---QI--------------HG----YS------GW--A-----------------------------------WA--KLG--EWIVAGAVFFHA----------------------------------------GFRLLLTFFGV-GIG------------KPVEP---------------------------------------------------------APT--------------EFIVA------------IVLWA------------------------------------------------------
bc_Caldisphaera_lagunensis@CP003378_1_1316                                                   -MS---E--GIKID---------DILPEFS---PDYWLGALLVGFVMQGITGFLLNYTSTKIPYGSLLLNFHLYNAYAIIFLAFVHMFWQG---TYKRP---REGMWIVGVILGLITLGFGFTGYLLPLSKSATDVGIGLLLPSWLIGNGTE--------LQRFF-IHVILLPILLVVFLGLKLGMSEPPKKGV-----------KGIWPRGVEYLLAISLFYIGAIVIIAVFPV----------LGPMYT-----AASQYTPEPDWYFLWMYQIIKQ---IF-G-----GNIVYGIYLIGLL-FIILLIV--------VSDRPVITLGMLIFFTIWAYLTPG-LTLEFL-IPMYV--------IAAIIALLLTIV--GGALSVAWGIVL-----LLGFIV-----
sdhc_Caldivirga_maquilingensis_IC_167@CP000852_1_1382                                        -MT----WF-------------------KGL-----------WLLIFQKVSGAIIYL----------------------------HV-------S--------------TA----LNF-----GHPLT-----------------------------------RVIAHVGTIEYLIALLAAVHG----------------------------------------GVRLILMYFGL-GLP------------RPERH---------------------------------------------------------PSP--------------VIIVV------------VIFIA------------------------------------------VG----------
sdhc_Caldivirga_maquilingensis_IC_167@CP000852_1_1383                                        -MV---KW-----------H-----------------------------ITGLI------------------------LVVVLGIHL-------AFRWPSYEASIAWSHGV-------------------------------------------------YEQLM-IGYMIAIFILLYAVTYHA----------------------------------------------------------------------------------------------------------------------LRTLLLEL----------QGRYWIAVDVGVFIVIVGTV-------------------------VGALSTI----------------------------------
bc_Caldivirga_maquilingensis_IC_167@CP000852_1_1956                                          ------DRVHLKV-----------PFPDYM---IEYWLGAIASALAWQALTGLVLYYDSTNVPFGSIILSSHLYGAYVMILAVYVHGFFRG---AYKRP---RGAQWVLGVLLFAMTLGAAFVGYSLTLSADAVGVGKGILLGL-FFGNGTL--------FTRFL-WHIILASALILF-FFIHFGFMPDPRE--PALLSKND--ARLKWPRNFVYMVSIVLFTWGIILVIPILAISIL----GR-IPILFSSPTSPQASSVPAYPPWFFLFMYKMADM---F---------GLSTDILMGIFIPLIVLLIV--------PLDRPWTALFIVIELSIWSAIQPG-VPALTIVPPVVIGKGA---LGTSLLAIIAIAV--SFTLN-YVGVMWGTALISFAAAYFYEYI
bc_Caldivirga_maquilingensis_IC_167@CP000852_1_1983                                          VNN---KWLRLSL-----------PLPDYM---LRYWTGGLVSAFFWQVVTGLILYYDSTNTIWGKVLLASHLYGAYVMIFLMLVHMYFEG---SYKRP---RELQWFIGVIMGAVTFGIAFFGYSLILSVDGADVAKGLIFPG-LFGTGSQ--------YTRVL-WHIILAALLMLL-LLLHLGIMPDPRR--PALYDKS----KVPWPRNFLYTVAILFWTWGFIILIPILLMP-P----NS-IPILFSPPTSPQAASIPPYPLWFFLYVYKIVDFGI-AFSG-----TGAAVAVTVGGIIPLLFLLLL--------PLDRIGTIVMVLSLYSVLGALTPG-VIALITLPPTVVTAGT---RALTAVEIAIMAV--FWRIAQVAGALVGVGLIVFGELYRYAYP
bc_Caldivirga_sp___SpSt_118@DSBU01000095_1_8                                                 ------DWLHLRV-----------PFPDYM---IEYWLGAIAAALAWQALTGLILYYDSTTVPFGSILLSSHLYGAYVMIFAVYAHGFFRG---AHKRP---RGAQWVLGVLLFAMTLGVSFVGYSLTLSVDAVGVGKGILLGL-FFGNGTL--------FTRFL-WHIILAGAIILF-FALHFGFMPDPKE--PAMLRRDD--PRIKWPRNFTFMLAIVLLTWGIILLIPILAIQVL----DK-VPILFSSPTSPQASSVPAYPPWFFLFMYKMADM---F---------GLATDIVMGIFIPLIVLLVV--------PLDRPWTALFIVIELSVWGAIQPG-VPVLTIIPPVIISSKA---LGTSIVAIVAIAV--SFTLN-YVGMMWGTALISLAATYFYEYL
bc_Caldivirga_sp___SpSt_118@DSBU01000131_1_4                                                 ------DWIHLRL-----------PFPSLM---VRYWFGTIAAALAWQVLTGLILYYGSTNVPFGSILLSSHLYGAYVMILAAYVHGFLRG---TYKKS---GGAQWVLGVLLFVLTLGVSFIGYSLTLATDAVDVGKGVLLGL-FFGNGTL--------FTRLL-WHIIVAAVIILL-FMLHY-----PR---PAISRNND--LTIKWPRNLIFTLAVTLLTWGVILLIPILAVQVL----GK-VPILFSSLTSPQASSIPAYPPWFFLFLYKMVDM---F---------GLTVNAVMGIVIPLVALLII--------LLDRPWTALFIVIELSVWGAVQPG-IPAVVIIPPVLVTRGV---LGTSMIAIVAITA--SFALN-YVGVMWGIALISLAAVYLYEYL
sdhc_Caldivirga_sp___SpSt_118@DSBU01000005_1_18                                              -MT----WL-------------------RGL-----------WLLIFQKVSGAIIYL----------------------------HT-------S--------------TA----LGF-----GHQLT-----------------------------------RVVAHVGTIEYLIALLVAIHG----------------------------------------GIRLILMYFGL-GLP------------KPERH---------------------------------------------------------PSP--------------VIAVV------------IVFII------------------------------------------MG----------
sdhc_Caldivirga_sp___SpSt_118@DSBU01000005_1_19                                              GMV---KW-----------H-----------------------------ITGLI------------------------LVVVLGIHL-------AFRWPSYEASIQWSHGV-------------------------------------------------YEQLL-IGYMAAIFILLYAATYHA----------------------------------------------------------------------------------------------------------------------LRTLLLEL----------QGRYWTAVDVGIFIVIVGTV-------------------------VGALQVI----------------------------------
bc_Candidatus_Bathyarchaeota_archaeon_BA_11@VBBF01000033_1_42                                ELA---RWIERTLLAI----KLVFPSSPLG------FLGMLTIVFLILGVTGALFHFNSVQVNWGFLIRNIHYQASNAMVLLAVMHMYFAG---RYKLR---YEILWVTGIILGVVTIIEAYTGYDLIRGQLAINIGQTLTTPV-IFGFSF-------DLTIRFY-FHVFIIPIIMLAIMSIHL-------------------------PKNLVLDIPVAAAITGIILILGLFPV-EVGV-----------DPNQLTQIT---FPEWYFTSLYSFIRIGLN---------------FIAGAIIPGVFVLIFTI------MIDRPFVALGVIAIVTVWGFRGNPQLLTGSLLIATAL----PYLLTLLLLQAFLDVAIF-----NFALLEIGMVLVAFAAIYRV-SA
bc_Candidatus_Bathyarchaeota_archaeon_BA_24@VBBS01000045_1_3                                 -MA---KWTERTLLGL----KIVFPSSPLG------FLGMLTIVFIVLGVTGALFHFNSVNVAWGSIIRNIHYHASNAMVLLAVMHMYFGG---RYKLR---YEILWVTGIILGVVTVIEAYTGYDLIRGQLAINIGQTLTSPV-IFGFSF-------DLAIRFY-FHVFIIPIIMLAIMAVHL-------------------------PRNLVLDIPVSSAITGVILIMGLFPV-DVGV-----------DPNVQTQIT---FPEWYFTSLYAFIRVGLA---------------FIAGAIIPTIFVLIFTV------MIDRPFVALGVIAIVTVWGFRANPQLVFGSLLLAIAL----PYLFSLLLLQAFLDVSIF-----NFVLLEIGMVLVAFAAIYRI-SS
b_Candidatus_Bathyarchaeota_archaeon_NIOZ_UU69@JACNKW010000234_1_22                          -M----RWINATLASV----KFDMPPYVFS------NLGMATLCFAIACMTGLPLYYDSINVAFGHLLRGIHYHASNGMVLFSIIHAFFKR---LYKGR---FDFLWITGVLLGVVTIILAFTGYTLIRAVEAQNIMLGMA----LAGTGL-------DRALRLY-FHIGIIPAIMLVLIGLHL-------------------------PRSLRISAPMAIGVVGVLFVATIFPA-ELGP-----------DPQVTPEFM---PPEWYFLWVFALLRTWAP---------------LWVGIALPGALVVIMMA------LTDRPEAVIGVWIYLTFRALIGPPAQQVGVFLLILGA----NLPLVVILAQAALLWAFS-----EIAALSMGFVIIGLGVVYAA---
b_b6_Candidatus_Caldiarchaeum_subterraneum@BA000048_1_66                                     -MS---KWLERTIVTF----RFQIPRSPFG------YLGTLTIVFLLLGVTGALLYYNSVGIAFGFFIRNIHYHASNAMVFLAIAHLYFSG---RFKVK---NEVIWVTGIILGTVTVIEAFTGYDLIRAMLAVNIAVGLTAPF-LLGGGL-------DLIIRFY-LHVFILPMVMLLLVLVHF-------------------------PRNLVFDPPVVAGVIGAILIAGLYPV-DLGI-----------DPTR--GIVE--VPEWYLTGIYAFLRTGLE---------------FTAGAFLPLLFILFFLL------WKERPFTAAGIIAVTTVWGFY--TAVYYPLLAFLVAA----PITFQLLAVIGILSLVAF-----NLSLFNLGVVVMLFGAVYRHAMQ
sdhc_Candidatus_Caldiarchaeum_subterraneum@BA000048_1_788                                    -MR---------------------------------------TVQLLHYITGIGVAG----------------------------HLFLLSP--------------YEASM----------FDGH--P-----------------LLAA----------------------SLQALLIFVAFHG----------------------------------------GVRTILSLYQG-----------------------------------------------------------------------------------------------VTVAALAGTR-------TIVIAHLL---------------------------------------------------
sdhc_Candidatus_Geoarchaeota_archaeon@WAQG01000052_1_4                                       -MA----WL--------P--------TKFNL-----------WAYTLHRVTGFIVYF----------------------------HV-------G--------------FR----AG------GR--V-----------------------------------LV--HPL--ELIVWGSLFYHG----------------------------------------GIRLTLA-LGL-IVG------------KPSRP---------------------------------------------------------PTS--------------VMIMA------------VILII-----------------------------------------LPA-GG-------
sdhc_Candidatus_Geoarchaeota_archaeon@WAQG01000052_1_5                                       --------S-----------------------------------WLLHIITGLLLFF----------------------------HLALVGGAGE-------------EGL----------------T-----------------------------------LY--VFY---IVFLATVTYHA----------------------------------------GLRVLLI-WL--G---------------------------------------------------------------------------------------------LLILL-----------GLAAVL-----------------------------------------HLM-SV-------
sdhc_Candidatus_Geothermarchaeota_archaeon_JdFR_14@MTMB01000002_1_197                        -MK---------------------------------------YIRLTQYLLGLVVLI----------------------------HF-------A--------------SV----VG-----PGYAQK-----------------------------------FY------LYTVLLFALLTHG----------------------------------------GIRNILF----------------------------------------------------------------------------------YTT--------------LFIVY------------ILLMAYG---------------------------------------L------------
sdhc_Candidatus_Geothermarchaeota_archaeon_JdFR_14@MTMB01000002_1_198                        -MF----WL--------N--------LKYNI-----------YMYLLHRITGVGLYL----------------------------HI-------S--------------SR----MY------GV--A-----------------------------------IF--DIG--LFLVMAGVIFHG----------------------------------------GLRLILN-FGL-LLG------------KPTKP---------------------------------------------------------KVL--------------MIIIG------------LILLL-----------------------------------------VWV-W--------
sdhc_Candidatus_Geothermarchaeota_archaeon_S012_44_esom@WAKB01000001_1_199                   -MS----WI--------P--------IT-NM-----------LLYSLHRITGIGLYL----------------------------HI-------S--------------MR----AL------GR--T-----------------------------------VF--HIG--LLLVVLAAIFHG----------------------------------------GIRLILQ-LGL-IAP------------KPTQP----------------------------------------------------------RK--------------ITMLILG---------GVAIFA------------------------------------------LE-VL-------
b_Candidatus_Geothermarchaeota_archaeon_S012_44_esom@WAKB01000010_1_108                      -MA---DWTERTLFGI----RFVVPNSPHG------FLGMLTITFIVLGITGGLFYYPSVEVDFGLIIRNIHYHASNLMIFLAIYHLLFSG---RYKIR---NEVIWVTGVILGTLTIIEAYIGYDLIRAVLAINIGAALATPV-VIGTGF-------DLVLRIY-LHVFILPLTMLLLITLHF-------------------------PRNLVFDPGMAGIVVGTLFITSLYPV-PLGN-----------DPFRPLPIT---IPEWYINPLYALLRTGID---------------FVAGVLLPTLFIMMFMI------LADRPVLGIGLSIVTTVWGFYDPDRLEFGVLILLNVA----QFKLSLLAAEIAVVILSL-----IFGMLMTGASLIAFGFVIRL---
b_b6_Candidatus_Geothermarchaeota_archaeon_S012_78_esom@WAKC01000009_1_28                    -MA---EWTERTLFGI----RFVIPNSPHG------FLGMLTITFIVLGVTGALFYYDSVEIDFGIVIRNIHYHASNLMIFLAIYHLLFSS---RYKIR---NEIIWVTGVILGTLTIVEAYIGYDLIRAVLAINIGAALTTPF-VIGTGF-------DLILRIY-LHVLIFPMIMIILFTLHF-------------------------PRNLVFDPGMVGIIIGALFITSLFPV-PLGD-----------TPDLPAQVT---VPEWYINPLYALLRTELD---------------FVMGVLLPTLFIMMFMV------ITERPLLGIGISIVTTVWGFYDPDRLAFGVLILINIV----PINISMVITEFFVVGVSL-----TFGLIATGLSLIIFGFGIRL---
sdhc_Candidatus_Geothermarchaeota_archaeon_S012_78_esom@WAKC01000015_1_39                    -MG----WI--------P--------IT-NL-----------LLYTLHRITGIGLYL----------------------------HI-------S--------------MR----MY------GY--T-----------------------------------LF--HFG--LLLVVLAALFHG----------------------------------------GIRLILQ-LGL-IAP------------KPTQP----------------------------------------------------------RK--------------ILMLILG---------GVAVFA------------------------------------------LG-VM-------
sdhc_Candidatus_Hydrothermarchaeota_archaeon_S146_76_esom@WAQR01000030_1_5                   MYK--------------TGL----------------------WSWLFQRVTGILPLL----------------------------HIHPKL---G--------------------------------------------------RS-------------PAFLF--D-----LVLLAFVIYHT----------------------------------------GFRVVLI-LGI-G---------------------------------------------------------------------------------------------TFMVL-----------G-AALF-----------------------------------------LML-GR-------
sdhc_Candidatus_Hydrothermarchaeum_profundi@MTMF01000001_1_158                               -----------------SGM----------------------IAWLLQRITGLLAYL----------------------------HLHFSH---T-------------T------------------P-----------------------------------KF--P------VLLALLTYHA----------------------------------------GFRVFAI-FGI-G---------------------------------------------------------------------------------------------GLVVL-----------G-GAIF------------------------------------------------------
sdhc_Candidatus_Korarchaeota_archaeon_NZ13_K@MAIU01000014_1_19                               --------S-----------------------------------MLLHYITGLLVTG----------------------------HLKLITGNV---------------------------------------------------------------------LY--TNM---SVFLASLLYHA----------------------------------------GIRVILI-LVP-D---------------------------------------------------------------------------------------------ALLLI-----------GIATYA-----------------------------------------LLM-SL-------
sdhc_Candidatus_Korarchaeota_archaeon_NZ13_K@MAIU01000014_1_20                               -MG----WF--------V--------RGYVL-----------KLYALHRITGILLFM----------------------------HF------GP--------------GL---------------------------------------------------------WW--DAILGVIVTFHV----------------------------------------GIRLTLLLLGL-GIG------------KPLLV---------------------------------------------------------PVS--------------TLLLF------------LTLAI----------------------------------------PLMG-G--------
bc_Candidatus_Korarchaeota_archaeon_NZ13_K@MAIU01000014_1_24                                 -MS---DWLGMRFKELKT-------------LHPLYSLGGLTLMFAINAITGILMFYDSIEVAYGSTIRSLHNYAANLMILLSMLHFYFMG---AYKRP---HELTYVVGILMGLLAILCGVTGYSLRIAAEAIRIGNTLVMPG-IYGTGTI--------LGRYF-FHILIAGLIAIL-MLLHFHSSPPGSD--PAV-----------FPNHLLTEVAAIFIVLGSLVVLSAFPA-EL----QKFLPTEKL------------QPEWYLMAIYSGIKTGVD---------------FLAFAVVPGVLLLVLVL------PRNRRITLYGSFIVFTIYGTLTPG-QELLVALVTAVAPVAR-VHQGIQMIALVLGIDAHSYTLA-HFGVSIILIFVAKVMLHYIRTV
bc_Candidatus_Korarchaeota_archaeon_S143_77_esom@WAOH01000050_1_4                            MAK---DWFGMEFTSTMT-------------LHPVYSLGGLTLMFVIQAITGLLMFYDSVEVAYGSIIRGLHFYGANLMVLIAILHFYFMG---SYKKP---HEVTYIVGMITGLLAIVAGVTGYSLRVAGEAIRIGNTLVMPG-IYGTGTI--------VGRYL-FHIMLAGLILLL-MLVHFHVSPPGSD--PAV-----------FPNHILTEAAAAFVVIGALIVVSVFPA-EL----EKFLPTKEL------------QPEWYLMAVYAGIKTGVD---------------VFAGMVVPGVLLLIFVL------PRNRRITIYGAFVAFTVYGMLTPG-EQLAVAFVVALIPAAK-LEWGIQLITTALGIQAHMYTLA-YFGVSVIALFVAKVIVKYIKPV
sdhc_Candidatus_Korarchaeota_archaeon_S143_77_esom@WAOH01000050_1_8                          -ME----WF--------A--------RAYTI-----------WLYAAHRITGILLFV----------------------------HF------GP--------------GL---------------------------------------------------------WW--DALLGIIVTFHT----------------------------------------GIRLILAL-GF-AVG------------KPLLV---------------------------------------------------------PVS--------------ALVLF------------FVLAA----------------------------------------PMMG----------
sdhc_Candidatus_Korarchaeota_archaeon_SpSt_15@DSGI01000017_1_60                              -MS----WF--------V--------RGYVI-----------KLYALHRITGILLFI----------------------------HF------GP--------------GL---------------------------------------------------------WW--DALLGVIVTFHV----------------------------------------GLRLTLLLFGI-GIG------------RPLLV---------------------------------------------------------PVS--------------SIIIF------------IVLAI----------------------------------------PLMG-G--------
bc_Candidatus_Korarchaeota_archaeon_SpSt_15@DSGI01000017_1_64                                -MS---DWFGMKISEFKT-------------LHPLYSLGGLTLMFAILGITGILMFYDSIEVAYGSVIRSLHNYAANLMILLSMLHFYFMG---AYKRP---HELTYVIGILAGLLAILGGVTGYSLRVAAEAIRIGNTLVMPG-IYGIGTI--------IGRYF-YHILIAGLIALL-ALLHFHSSPPGSD--PAV-----------FPNHLLTEISAIFVVLGALIILSAFPA-EL----QKFLPTETL------------QPEWYLMAIYAGIKTGVD---------------FLAFAVVPGILLLVLVL------PRNRRITLYGSFVVFTIYGILTPG-QEIAVGSATAILPVAK-LSQAVQAISLALGVDSHLYSLA-YFGISIMIIFIAKVVIPYIRQV
sdhc_Candidatus_Korarchaeota_archaeon_SpSt_910@DTMV01000219_1_25                             -MS----WF--------V--------RGYVI-----------KLYALHRITGILLFI----------------------------HF------GP--------------GF---------------------------------------------------------WW--DALLGVIVTFHV----------------------------------------GLRLTLLLFGI-GIG------------KPLLV---------------------------------------------------------PVS--------------SIIIF------------IALAL----------------------------------------PLMG-G--------
bc_Candidatus_Korarchaeota_archaeon_SpSt_910@DTMV01000219_1_29                               -MS---DWLGMKLSELKT-------------LHPLYSLGGLTLMFAILGITGILMFYDSIEVAYGSVIRSLHNYAANLMILLAMLHFYFMG---AYKRP---HELTYVIGILAGLLAILGGVTGYSLRIAAEAIRIGNTLVMPG-IYGIGTI--------IGRYF-YHILVAGLIALL-ALLHFHASPPGSD--PAV-----------FPNHLLTETSAIFVVLGALIILSAFPA-EL----QKFLPTETL------------QPEWYLMAIYAGIKTGVD---------------FLAFAVVPGILLLVLVL------PRNRRITLYGSFIVFTIYGTLTPG-QEIAVGLVTAIIPVAK-LDQAIQAVSLALGVNSHLYSLA-YFGISIMVIFIAKVIIPYIRQK
sdhc_Candidatus_Korarchaeota_archaeon_ZAV_18@PNIB01000022_1_2                                -MR----WF--------F--------RNYSL-----------FLYTMHRVSGIGIWI----------------------------HT------AP--------------KL----FPFM-----------------------------------------------YGWE--YTILLLLLSFHA----------------------------------------GMRLLITL-GF-LLG------------KTYRP---------------------------------------------------------GV---------------MLLIF------------FMIFL----------------------------------------RVIT----------
bc_Candidatus_Korarchaeum_cryptofilum_OPF8@CP000968_1_1212                                   -MS---DWLGMKLSELKT-------------LHPLYSLGGLTLMFAILGITGILMFYDSIEVAYGSVIRSLHNYAANLMILLAMLHFYFMG---AYKRP---HELTYVIGILAGLLAILGGVTGYSLRIAAEAIRIGNTLVMPG-IYGIGTI--------IGRYF-YHILVAGLIALL-ALLHFHASPPGSD--PAV-----------FPNHLLTEISAIFVVLGALIILSAFPA-EL----QKFLPTETL------------QPEWYLMAIYAGIKTGVD---------------FLAFAVVPGIMLLVLVL------PRNRRITLYGSFIVFTIYGTLTPG-QEIAVGLVTAIIPVAK-LDQAIQAVSLALGVNSHLYSLA-YFGISIMVIFIAKVIIPYIRQK
sdhc_Candidatus_Korarchaeum_cryptofilum_OPF8@CP000968_1_1216                                 -MS----WF--------V--------RGYVI-----------KLYALHRITGILLFI----------------------------HF------GP--------------GL---------------------------------------------------------WW--DALLGVIVTFHV----------------------------------------GLRLTLLLFGI-GIG------------KPLLV---------------------------------------------------------PVS--------------SIIIF------------IALAL----------------------------------------PLMG-G--------
bc_Candidatus_Korarchaeum_cryptofilum_WS@RCOR01000018_1_109                                  -MS---DWLGMKLSELKT-------------LHPLYSLGGLTLMFAILGITGILMFYDSIEVAYGSVIRSLHNYAANLMILLAMLHFYFMG---AYKRP---HELTYVIGILTGLLAILGGVTGYSLRIAAEAIRIGNTLVMPG-IYGIGTI--------IGRYF-YHILVAGLIALL-ALLHFHASPPGSD--PAV-----------FPNHLLTETSAIFVVLGALIILSAFPA-EL----QKFLPTETP------------QPEWYLMAIYAGIKTGVD---------------LLAFAVVPGILLLVLVL------PRNRRITLYGSFIVFTIYGTLTPG-QEIAVGLATAIIPVAK-LDQAIQAVSLALGVNSHLYSLA-YFGISIMVIFIAKVIIPYIRQK
sdhc_Candidatus_Korarchaeum_cryptofilum_WS@RCOR01000018_1_113                                -MS----WF--------V--------RGYVI-----------KLYALHRITGILLFI----------------------------HF------GP--------------GL---------------------------------------------------------WW--DALLGVIVTFHV----------------------------------------GLRLTLLLFGI-GIG------------KPLLV---------------------------------------------------------PVS--------------SIIIF------------IALAL----------------------------------------PLMG-G--------
bc_Candidatus_Marsarchaeota_G1_archaeon_BE_D@NEXD01000028_1_3                                ------RWIGLRL-----------VLPEFTL--PHYWLGALAISFVVQGFTGFFMYYQSVKVPYGALIASMHLYGAYAMIAIAFLHLYYVG---AYKKP---RELMWILGMILGIITLLYAFTGYLLPVSYGASSVGVQLALPGPLKGTVFT--------LNRFF-IHVVLLPILLLLVLGAKIGAHGPVEI--PR--------SRKVYPRLILYSMNLALFYLAILLIISLFPI----------AGTEYT-----GANIL---PDWYFVWTDIVLRA---FFSG-----KVVDGILAMLGVI--VVIILL--------AAQRPLTILWTLFGLTAYGYLTPSPVSVVYIAVPLVV---------------ILGLV--IYRFSRLWGVKPAYLEEVRGSVKTNLDQ
bc_Candidatus_Marsarchaeota_G1_archaeon_BE_D@NEXD01000029_1_7                                -MS---NWWHIKV-----------PLPDYM---VNYWLGSMVAAFFYEIITGLFLYYTQTKVPYGSLLLATHLYGAYAMIFLAYVHMYFVK---AYKKP---RELQWMVGVILLTLLQGVAFMGYSMTLATDAVDVGRGITFPL-IFGNGTL--------FTRLL-YHVLLVALTGLL-FGYHFGFMPHPKK--PAIIDQKD--TTLNYPRNLLYMLELAFFTFGFIIIIPILSI--L----PH-VPILFSSPTSPQAKTIPAYPPWFFLFMYKVLDFRPLF---------DVVI---ISAFVPILYFLFV--------PLSGWVQAIGVFIQASVWAAVAPG-VPIPVLAEPAIIEKPH---LGLVVLAVIIAVT--IWSFD-YFGIGLGTLFVIFGELYHYVYS
bc_Candidatus_Marsarchaeota_G1_archaeon_OSP_C@NEXB01000009_1_12                              -MS---NWWHIKV-----------PLPDYM---VNYWLGSMVAAFFYEIITGLFLYYTQTKVPYGSLLLATHLYGAYAMIFLAYVHMYFVK---AYKKP---RELQWMVGVILLTLLQGVAFMGYSMTLATDAVDVGRGITFPL-IFGNGTL--------FTRLL-YHVLLVALTGLL-FGYHFGFMPHPKK--PAIIDQKD--TTLNYPRNLLYMLELAFFTFGFIIIIPILSI--L----PH-VPILFSSPTSPQAKTIPAYPPWFFLFMYKVLDFRPLF---------DVVI---ISAFVPILYFLFV--------PLSGWVQAIGVFIQASVWAAVAPG-VPIPVLAEPAIIEKPH---LGLVVLAVIIAVT--IWSFD-YFGIGLGTLFVIFGELYHYVYS
bc_Candidatus_Marsarchaeota_G1_archaeon_OSP_C@NEXB01000043_1_15                              ------RWIGLRL-----------VLPEFTL--PHYWLGALAISFVVQGFTGFFMYYQSVKVPYGALIASMHLYGAYAMIAIAFLHLYYVG---AYKKP---RELMWILGMILGIITLLYAFTGYLLPVSYGASSVGVQLALPGPLKGTVFT--------LNRFF-IHVVLLPILLLLVLGAKIGAHGPVEI--PR--------SRKVYPRLILYSMNLALFYLAILLIISLFPI----------AGTEYT-----GANIL---PDWYFVWTDIVLRA---FFSG-----KVVDGILAMLGVI--VVIILL--------AAQRPLTILWTLFGLTAYGYLTPSPVSVVYIAVPLVV---------------ILGLV--IYRFSRLWGVKPAYLEEVRGSVKTNLDQ
bc_Candidatus_Marsarchaeota_G2_archaeon_ECH_B_1@NEXG01000002_1_88                            -MS---NWWHVKV-----------PLPDYM---VNYWLGSMVAALIYEVISGLFLYYTQTKVPYGSLLLSTHLYGAYIMIFLAYVHMYFVK---AYKNP---RELQWMVGVILLTLTQGAAFLGYSMTLAADAVDVGRGVLAPF-VFGNGTL--------FTRLL-YHIILVALIGLL-FGYHFGFMPHPKK--PAKLDEKD--PSLNYPRNLLYMLELGFFTFAAILIVPVISL--L----HN-VPILFSSPTSPQATTIPAYPPWFFLFMYKVLDFRPLI---------QVAV---VAALIPIIYFLLV--------FFSGWVQAIGVFIQASVWGAIAPG-IPIPVIVEPVIITPPS--RLGLLITAIALAAV--TWRFN-FFGIGLGALLLVFGEIYHYVYT
bc_Candidatus_Marsarchaeota_G2_archaeon_ECH_B_1@NEXG01000019_1_29                            KSS---RWIGLKL-----------ILPEFTL--PHYWLGALAIAFAFQAVTGFLMNYESVNVPFGSLIASMHLYGAYAMVMIAFVHLFLIG---GYKKP---RELMWILGIILGFITLVYAFTGYLLPVSYGATSVGVQLAFPGWLKGAVFT--------LNRFF-FHVVLLPILFILVLGAKIGASGPVEV--PR--------NRKVYPRLIWYSLGLTLIYFAALLIVSLFPI----------AGTEYT-----GANIL---PDWYFVWTDIVLRA---FFSN-----QVLDGLLTMVGVI--LLLTLI--------PAQRPLNILFILFALTVYGYLTTTEIAEVFVFVPLTI---------------LLGLV--IYRFSKLWAIKPEIKQEAEAAVSTNYKG
bc_Candidatus_Marsarchaeota_G2_archaeon_OSP_D@NEXE01000036_1_2                               KSS---RWIGLKL-----------ILPEFTL--PHYWLGALAIAFAFQAVTGFLMNYESVNVPFGSLIASMHLYGAYAMVMIAFVHLFLIG---VYKKP---RELMWILGIILGFITLVYAFTGYLLPVSYGATSVGVQLAFPGWLKGAVFT--------LNRFF-FHVVLLPILFILVLGAKIGASGPVEV--PR--------NRKVYPRLIWYSLGLTLIYFAALLIVSLFPI----------AGTEYT-----GANIL---PDWYFVWTDIVLRA---FFSN-----QVLDGLLTMVGVI--LLLTLI--------PAQRPLSILFILFALTVYGYLTTTEIAEVFVFVPLTI---------------LLGLV--IYRFSKLWAIKPEIKQEAEAAVSTNYRG
fdhc_Candidatus_Methanoperedenaceae_archaeon_HGW@PGYG01000082_1_7                            ----------------------MEHVEKFGL-----FSHWLHLLIIGFLVTGYG---------YAV---------------NLALH-FVLLMDWIYFMSVTWKDI---ITIAKNFAFI---YPEY-GT--------GKFHGHP-----------------VIK--KYLGDLFFLVAISGFSLYY-------------------------YVNY------------FMGFIGELNLVWF---R------------------------IHFLVFVYFL-C------------------------VMMFHA-YLSL---------------------------------------------------------------------------------------------
sdhc_Candidatus_Methanoperedenaceae_archaeon_Kmv03@JACUTP010000125_1_4                       -----------------TGM----------------------WAWLLQRITGLLFYL----------------------------HIHFPG---S-------------T------------------P-----------------------------------LF--QSKS-LFILLVLVVPHA----------------------------------------GFRVFAL-FGL-S---------------------------------------------------------------------------------------------ALFLT-----------GVLVII------------------------------------------------------
sdhc_Candidatus_Methanoperedens_sp__BLZ2@NTMG01000070_1_66                                   -----------------TGM----------------------WAWLLQRVTGLLIYL----------------------------HVHFSG---K-------------T------------------P-----------------------------------LF--PGRI-LFILLVLVIPHA----------------------------------------GFRVFAI-FGI-S---------------------------------------------------------------------------------------------ALTVF-----------GIFLII------------------------------------------------------
fdhc_Candidatus_Methanoperedens_sp__BLZ2@NTMG01000032_1_49                                   --------------------------LRFDI-----LLHWSHLFFFWLLITGIA--F-------GDPFIKVHLYASLPFILLPLIIYWFIELFKKTDVP---QK-NFLFVLLLII------LTGF----------------FSRS---------------FVELNIIHDS-LAILSILLLAGHI-----------------------------------AVYYSES---LKIIY----GKID---------------------YPNWF------------------------------------------------------------------------------------------------------------------------------------------
fdhc_Candidatus_Methanoperedens_sp__MnB_20@VEPM01000011_1_29                                 ------------------------------------------------MITGII--F-------GDPFIKVHLYASFPFILLPLIIYWFIGLFKKTDIP---QK-NFLLVLLLIA------LTGF----------------FSRS---------------FVELNIIHDS-LAIMSIILLAGHI-----------------------------------ALYYSES---LKIIY----GKVD---------------------YPDWF------------------------------------------------------------------------------------------------------------------------------------------
sdhc_Candidatus_Methanoperedens_sp__MnB_20@VEPM01000008_1_30                                 -----------------TGM----------------------WAWLLQRVTGLLIYL----------------------------HIHFSG---K-------------T------------------P-----------------------------------LF--PGRT-LLILLVLVIPHA----------------------------------------GFRVFAI-FGI-S---------------------------------------------------------------------------------------------VLTVF-----------GIFLII------------------------------------------------------
fdhc_Candidatus_Methanoperedens_sp__MnB_21@VEPN01000016_1_15                                 --------------------------SRFDI-----ILHWSHLVFFWLLVTGIA--L-------GDPFIKVHLYASLPFVIVPLIIYWFMGLLKKTDVK---QK-NFLLVLLLIS------FTGF----------------FTRG---------------FVELNIIHDS-LAILSILLLSGHI-----------------------------------ALHYIES---MKIIY----GESD---------------------YPDWF---------------------------------------------------PVNR-----------------------------------------------------------------------------------
fdhc_Candidatus_Methanoperedens_sp__SB2@WBTY01000016_1_46                                    --------------------------LRFDI-----LLHWSHLFFFWLLITGIA--F-------GDPFIKVHLYASLPFILLPLIIYWFIELFKKTDVP---QK-NFLFVLLLII------LTGF----------------FSRS---------------FVELNIIHDS-LAILSILLLAGHI-----------------------------------AVYYSES---LKIIY----GKID---------------------YPNWF------------------------------------------------------------------------------------------------------------------------------------------
sdhc_Candidatus_Methanoperedens_sp__SB2@WBTY01000004_1_67                                    -----------------TGM----------------------WAWLLQRVTGLLIYL----------------------------HVHFSG---K-------------T------------------P-----------------------------------LF--PGRI-LFILLVLVIPHA----------------------------------------GFRVFAI-FGI-S---------------------------------------------------------------------------------------------ALTVF-----------GIFLII------------------------------------------------------
sdhc_Candidatus_Methanoperedens_sp__UBA453@DAJM01000055_1_124                                SLK-----T--------PGT----------------------LAYVFHRLTGIIGYL----------------------------HI-------S-------------SST----ISPA--------A-----------------------------------LF--VLD---VALLAAASFHA----------------------------------------GVRIIFF-TGI-G---------------------------------------------------------------------------------------------AIVLT-----------VIIALL-----------------------------------------FGE-G--------
sdhc_Candidatus_Methanoperedens_sp__UBA453@DAJM01000055_1_125                                --------------------------------------------WLLQRISGAVVLL----------------------------HFHYAD---G-------------EPI----------------T-----------------------------------VF--TID---LILLMLVVFHG----------------------------------------GVRNIIL-YPA-F---------------------------------------------------------------------------------------------ILFII-----------GIATVI-----------------------------------------ITG-GG-------
bc_Candidatus_Micrarchaeum_acidiphilum_ARMAN_2@GG697241_1_188                                SMA------DLKLAEQE---SFNISLTRGE-YGIDYWTGGLLAALVYQVISGIFFYYNSTNVPFGLMLLTSHLYMAYFMVALLFVHMYFIG---AYRGAW--RWAQWLLGLVLFGLVYLIATLGYMLSVGILGLHVGEVLMFPA-LVGNGTT--------FQHVF-MHVAILTGLVFLVFPIHFGPYEPLKK-----------KEEYVFPTNLLYTLFLAFVLIGIVMLASLAPQ----------LVQEYG-------------PDWYMMPMYKLMDVGLG---------------LSTGGVLLVALGGFMVL------PLERPATAIGIFVIMAFWGYIQPG----------------------LSQTRLFTLIMFA-------------IAFVAFAAFARDIKN
sdhc_Candidatus_Nitrosoarchaeum_koreensis_MY1@AFPU01000001_1_198                             -MT----MI--------P--------RRYGI-----------VAYLLMRLSGLGAYF----------------------------HI-------S--------------SI----LK------G-QVG-----------------------------------EG--HAI--LAIVIAMCVFHT----------------------------------------GIRVMLG-GGV-GVG------------KPARP---------------------------------------------------------PAS------------------A------------IILAA-----------------------------------------MFG-E--------
sdhc_Candidatus_Nitrosoarchaeum_koreensis_MY1@AFPU01000001_1_199                             --------S-----------------------------------MKIHYGTALAALV----------------------------HIRLT--QGA-------------ESL----------------E-----------------------------------PY--GML---EIILILLSIHG----------------------------------------GLRVILL-LKQ-G---------------------------------------------------------------------------------------------GCVVA-----------MIALIA-----------------------------------------IMV-NT-------
bc_Candidatus_Nitrosoarchaeum_koreensis_MY1@AFPU01000001_1_1565                              -MA---YWLDRTFTAI----KFSFPASPFG------FLGMLTVVFVILGISGALFYYDSVEVPFGFHIRNIHYHGSNAMVLLAILHMYFSG---RYKIR---NEILWATGVILGTVTILEAFTGYDVIRAELAISIAASLTIPI-MFGSGF-------DFVLRFY-QHVFLLPLVMLGLMAVHF-------------------------PRFLVFDVPMVMAIGGAILVTGVFPI-DMGF-----------EPTVPPGIT---VPEWYLTGLYAFLRTQYD---------------FVTGVLWPGLFIASFLL------WKDRPITAFGIIMVTTYWGFYPSDRLVYTVMILLVPL----TINLSLLAFQVFLNIAAY-----NISLFFIGIILIVFAGLYRYGLN
b_Candidatus_Nitrosocaldus_cavascurensis_strain_SCU2@LT981265_1_192                          ------KWLERTFVGI----KFTYPSSPLG------FLGMLTIVFIILGITGALFYYDSVTIPYGFHIRNIHYHASNAMVFLALAHMYFSG---RYKIR---NEVLWVTGVILGTVTILEAFTGYDIIRAELAISIASSLTIPV-VFGAGF-------DFVLRFY-LHVFILPIVMLGLMAVHF-------------------------PRFLVFDVPMVMAVAGMIFIVAVFPV-ELGN-----------DPTVPPDIT---VPEWYLTGIYAFLRTQYD---------------FVTGVLWPGLFIAALAM------WKDRPLTAIGIIIVTTYWGFYDPDRIVYTVMLLLVPL----GLNISLLAFQVYLNIAAY-----NVQLFIIGLVLVTFAGLYRYLNE
sdhc_Candidatus_Nitrosocaldus_cavascurensis_strain_SCU2@LT981265_1_516                       -MK----WL--------P--------TRYGA-----------FAYWLQRLTGLGVYF----------------------------HV-------S--------------NI----VY------G-KNA-----------------------------------EG--HIV--LMVVIGMCVFHA----------------------------------------GVRLYIA-HGK-GIG------------RPGRP---------------------------------------------------------PTS------------------S------------VALAA-----------------------------------------LFG-EV-------
sdhc_Candidatus_Nitrosocaldus_cavascurensis_strain_SCU2@LT981265_1_517                       EVS-----S-----------------------------------MKIHYYTGLAVLV----------------------------HIRLTVPEGS-------------ASL----------------E-----------------------------------SY--LVL---ELILVTVAIHG----------------------------------------GLRVILL-LRQ-G---------------------------------------------------------------------------------------------LCIAG-----------AVAVIA-----------------------------------------LLA-SM-------
sdhc_Candidatus_Nitrosocaldus_islandicus_isolate_3F@CP024014_1_1340                          EVS-----S-----------------------------------MKIHYYTGLAVLV----------------------------HIRLTVPEGS-------------ASL----------------E-----------------------------------SY--LVL---ELILVTVAIHG----------------------------------------GLRVILL-LRQ-G---------------------------------------------------------------------------------------------LCIAG-----------AVAVIA-----------------------------------------LLA-SM-------
sdhc_Candidatus_Nitrosocaldus_islandicus_isolate_3F@CP024014_1_1341                          -MK----WL--------P--------TRYGA-----------FAYWLQRLTGLGVYF----------------------------HV-------S--------------NI----VY------G-KNA-----------------------------------EG--HIV--LMVVIGMCVFHA----------------------------------------GVRLYIA-HGK-GIG------------RPGRP---------------------------------------------------------PTS------------------S------------VALAA-----------------------------------------LFG-EV-------
b_Candidatus_Nitrosocaldus_islandicus_isolate_3F@CP024014_1_1705                             ------KWLERTFVGI----KFTYPSSPLG------FLGMLTIVFIILGITGALFYYDSVTIPYGFHIRNIHYHASNAMVFLALAHMYFSG---RYKIR---NEVLWVTGVILGTVTILEAFTGYDIIRAELAISIASSLTIPV-VFGAGF-------DFVLRFY-LHVFILPIVMLGLMAVHF-------------------------PRFLVFDVPMVMAVAGMIFIVAVFPV-ELGN-----------DPTVPPDIT---VPEWYLTGIYAFLRTQYD---------------FVTGVLWPGLFIAALAM------WKDRPLTAIGIIIVTTYWGFYDPDRIVYTVMLLLVPL----GLNISLLAFQVYLNIAAY-----NVQLFIIGLVLVTFAGLYRYLNE
b6_Candidatus_Nitrosocosmicus_exaquare_G61@CP017922_1_1019                                   -MG---KWIDRTFMGL----KFTLPTSPLG------FLGMLTVVFIILGVTGAFLWYDSVTIPYGFHMRNIHYHASNAMVMLAILHMFFSG---RYKIR---NEMLWVTGILLGVLTILEAFTGYDIIRAELAISIAASLTIPI-FFGSGF-------DFVLRFY-FHVFFLPIVLLGLMVVHF-------------------------PRFLVFDVPMVMAVTGAIMLTGVFPI-DMGL-----------DPNVPPGIT---VPEWYLTGLYSFLRSQFD---------------FTTGVAWPGLFIFTLLI------WKDRPITALGIIIITTYWGFYDPDRLVYTVMVLLVPL----PIQLPLIGFQVYLNIAAY-----NYSLFLIGILMLVFAGLYRYGRG
sdhc_Candidatus_Nitrosocosmicus_exaquare_G61@CP017922_1_2894                                 -MS-----S-----------------------------------MKIHYLTGICFFV----------------------------HIRLV--MPG-------------QSL----------------E-----------------------------------YY--ILL---ELILIFISIHG----------------------------------------GLRVILL-LKQ-E---------------------------------------------------------------------------------------------LVLAA-----------MIGVIA-----------------------------------------IIG-S--------
sdhc_Candidatus_Nitrosocosmicus_exaquare_G61@CP017922_1_2895                                 -MGINP-WL--------P--------TRYGW-----------VSYWLQRLTGVGIYF----------------------------HV-------S--------------SL----TN------G-INA-----------------------------------GG--HIF--LMLVIGASTFHT----------------------------------------GIRLIFT-SGI-GLG------------KPGRP---------------------------------------------------------ATS------------------A------------LILAG-----------------------------------------MFG-DA-------
sdhc_Candidatus_Nitrosopelagicus_brevis_CN25@Ga0069311_11_1162                               MM------S-----------------------------------MKIHYGTAIGFLT----------------------------HIRMT--QDH-------------ESL----------------E-----------------------------------GY--ILL---ELLLILISVHG----------------------------------------GLRVILL-MNQ-G---------------------------------------------------------------------------------------------GCLGG-----------MAALIA-----------------------------------------IMT-NM-------
sdhc_Candidatus_Nitrosopelagicus_brevis_CN25@Ga0069311_11_1163                               -ME----WL--------PSK------GKFGI-----------LAWLLMRLTGLGAYF----------------------------HI-------S--------------HI----LD------G-KAV-----------------------------------EG--HLF--LALVIGMCVFHT----------------------------------------GIRLMVA-MGY-GIG------------KAERP---------------------------------------------------------PQS------------------T------------LGMAA-----------------------------------------MFA----------
bc_Candidatus_Nitrosopelagicus_brevis_CN25@Ga0069311_11_1230                                 -MA---YWIDRTFTAI----KFSFPASPFG------FLGMLTITFIILGVSGALFYYDSVEVPFGFHIRNIHYHGSNAMVMLALLHMYFSG---RYKIR---NEILWVTGVILGTVTILEAFTGYDIIRAELAISIAASLTIPI-AFGSGF-------DFVLRFY-QHVFVLPIVMLGLMAVHF-------------------------PRFLVFDVPMVMAVAGAILITGVFPV-DLGF-----------QPTVPPGIT---VPEWYLTGLYAFLRTQYD---------------FVTGVLWPGIFIAAIML------WKDRPWTAFGIILVTTYWGFYPIDRLVYVVMILLIPL----QIEFSLIAFQVFLNLAAY-----NMSLFFAGLILIVFAGVYRYAMG
sdhc_Candidatus_Nitrosopumilus_koreensis_AR1@CP003842_1_229                                  -MA----MA--------P--------CRYGI-----------VAYWLMRLSGLGAYF----------------------------HI-------S--------------NI----LR------G-RVG-----------------------------------EG--HII--LAIVIAMCVFHT----------------------------------------GIRVMLG-GGV-GVG------------KPSRP---------------------------------------------------------PAS------------------A------------IILAA-----------------------------------------MFG-E--------
sdhc_Candidatus_Nitrosopumilus_koreensis_AR1@CP003842_1_230                                  --------------------------------------------MKIHYGTALAALV----------------------------HIRMT--MGA-------------DSL----------------E-----------------------------------PY--IML---ELILVLLSVHG----------------------------------------GLRVILL-LKQ-G---------------------------------------------------------------------------------------------GCLAA-----------MFALIA-----------------------------------------IMT-NM-------
b_b6_Candidatus_Nitrosopumilus_koreensis_AR1@CP003842_1_1689                                 -MA---YWLDRTFTAI----KFSFPASPFG------FLGMLTIVFIILGISGALFYYDSVEVPFGFHIRNIHYHGSNAMVLLAVLHMYFSG---RYKIR---NEVLWMTGVILGVVTILEAFTGYDVIRAELAISIAASLTIPV-ALGSGF-------DFVLRFY-QHVFLLPIVMLGLMAVHF-------------------------PRFLVFDVPMVMAIGGAILITGVFPI-DMGF-----------EPTVPPGVT---VPEWYLTGIYAFMRTQYD---------------FVTGLLWPLIFIISFVL------WRERPITAFGIIMVTTYWGFYSPDRLVYSTMILMVPL----TINLSLLAFQVFLNIAAY-----NVSLFFIGIILLVFAAVYRYGLS
b_b6_Candidatus_Nitrosopumilus_piranensis_strain_D3C@CP010868_1_17                           -MA---YWLDRTFTAI----KFSFPASPFG------FLGMLTIVFIILGISGALFYYDSVEVPFGFHIRNIHYHGSNAMVLLAVLHMYFSG---RYKIR---NEVLWMTGVILGVVTILEAFTGYDVIRAELAISIAASLTIPV-ALGSGF-------DFVLRFY-QHVFLLPIVMLGLMAVHF-------------------------PRFLVFDVPMVMAIGGAILITGVFPI-DMGF-----------EPTVPPGVT---VPEWYLTGIYAFMRTQYD---------------FVTGLLWPLIFIISFVL------WRERPITAFGIIMVTTYWGFYSPDRLVYSVMILLVPL----TINLSLLAFQVFLNIAAY-----NVSLFFIGIILLVFAAVYRYGLS
sdhc_Candidatus_Nitrosopumilus_piranensis_strain_D3C@CP010868_1_634                          -MT----MA--------P--------SRYGI-----------VAYWLMRLSGLGAYF----------------------------HI-------S--------------NI----LR------G-RVG-----------------------------------EG--HIL--LAIVIAMCVFHT----------------------------------------GIRVMLG-GGV-GVG------------KPARP---------------------------------------------------------PAS------------------A------------IILAA-----------------------------------------MFG-E--------
sdhc_Candidatus_Nitrosopumilus_piranensis_strain_D3C@CP010868_1_635                          --------S-----------------------------------MKIHYGTALAALV----------------------------HIRMT--MGA-------------DSL----------------E-----------------------------------PY--IML---ELILILLSVHG----------------------------------------GLRVILL-LKQ-G---------------------------------------------------------------------------------------------GCLAA-----------MFALIA-----------------------------------------IMT-NM-------
b_b6_Candidatus_Nitrosopumilus_salaria_BD31@AEXL02000108_1_16                                -MA---YWLDRTFTAI----KFSFPASPFG------FLGMLTIVFIILGVSGALFYYDSVEVPFGFHIRNIHYHGSNAMVLLAVLHMYFSG---RYKIR---NEVLWMTGVILGVVTILEAFTGYDVIRAELAISIAASLTIPV-ALGSGF-------DFVLRFY-QHVFLLPIVMLGLMAVHF-------------------------PRFLVFDVPMVMAIGGAILITGVFPI-DLGF-----------EPTVPPGVT---VPEWYLTGIYAFMRTQYD---------------FVTGLLWPLIFLISFVL------WRDRPFTAFGIIMVTTYWGFYSPDRLVYSTMILMVPL----SINLTLLAFQVFLNIAAY-----NVSLFFVGIILLVFAAVYRYAMS
sdhc_Candidatus_Nitrosopumilus_salaria_BD31@AEXL02000138_1_36                                -MT----MV--------P--------GRYGI-----------VAYWLMRLSGLGAYF----------------------------HI-------S--------------NI----LR------G-QVG-----------------------------------EG--HAI--LAIVIAMCVFHT----------------------------------------GIRVMLG-GGI-GVG------------KPARP---------------------------------------------------------PAS------------------A------------IVLAA-----------------------------------------MFG-E--------
sdhc_Candidatus_Nitrosopumilus_salaria_BD31@AEXL02000138_1_37                                --------S-----------------------------------MKIHYGTALAALV----------------------------HIRLT--QGA-------------ESL----------------E-----------------------------------PY--AML---ELILILLAVHG----------------------------------------GLRVILL-LKQ-G---------------------------------------------------------------------------------------------GCLAA-----------MIALIA-----------------------------------------IMT-NM-------
sdhc_Candidatus_Nitrosopumilus_sp__AR2@CP003843_1_240                                        -MP----MA--------P--------SRYGI-----------VAYWLMRLSGLGAYF----------------------------HI-------S--------------NI----LR------G-QVG-----------------------------------EG--HLF--LAIVIAMCVFHT----------------------------------------GIRVMLG-GGV-GVG------------KPARP---------------------------------------------------------PAS------------------A------------ILLAA-----------------------------------------MFG-E--------
sdhc_Candidatus_Nitrosopumilus_sp__AR2@CP003843_1_241                                        --------S-----------------------------------MKIHYGTALAALV----------------------------HIRLT--QGA-------------ESL----------------E-----------------------------------PY--AML---ELILILLSVHG----------------------------------------GLRVILL-LKQ-G---------------------------------------------------------------------------------------------GCLAA-----------MIGLIA-----------------------------------------IMT-NM-------
b_b6_Candidatus_Nitrosopumilus_sp__AR2@CP003843_1_1755                                       -MA---YWLDRTFTAI----KFSFPASPFG------FLGMLTIVFIILGVSGALFYYDSVEVPFGFHIRNIHYHGSNAMVLLAVLHMYFSG---RYKIR---NEVLWMTGVILGTVTILEAFTGYDVIRAELAISIAASLTIPI-ALGSGF-------DFVLRFY-QHVFLLPIVMLGLMAVHF-------------------------PRFLVFDVPMVMAIGGAILITGVFPI-DMGF-----------EPTVPPGVT---VPEWYLTGIYAFMRTQYD---------------FVTGLLWPLLFIISFVL------WRDRPITAFGIIMVTTYWGFYSPDRLVYSTMILLVPL----TINLSLLAFQVFLNIAAY-----NVSLFFIGIILLVFAAVYRYAMS
sdhc_Candidatus_Nitrosopumilus_sp__BD31@A_C2_61                                              -MT----MI--------P--------RRYGI-----------VAYLLMRLSGLGAYF----------------------------HI-------S--------------SI----LK------G-EIG-----------------------------------EG--HAI--LAIVIAMCVFHT----------------------------------------GIRVMLG-GGI-GVG------------KPARP---------------------------------------------------------PAS------------------A------------IILAA-----------------------------------------MFG-E--------
sdhc_Candidatus_Nitrosopumilus_sp__BD31@A_C2_62                                              --------------------------------------------MKIHYGTALAALV----------------------------HIRLT--QGA-------------ESL----------------Q-----------------------------------PY--GML---EIILILLSIHG----------------------------------------GLRVILL-LKQ-G---------------------------------------------------------------------------------------------GCVVA-----------MIALIA-----------------------------------------IMV-NT-------
b_b6_Candidatus_Nitrosopumilus_sp__BD31@A_C13_44                                             -MA---YWLDRTFTAI----KFSFPASPFG------FLGMLTVVFVILGISGALFYYDSVEVPFGFHIRNIHYHGSNAMVLLAILHMYFSG---RYKIR---NEILWATGVILGTVTILEAFTGYDVIRAELAISIAASLTIPV-MFGSGF-------DFVLRFY-QHVFLLPLVMLGLMAVHF-------------------------PRFLVFDVPMVMAIGGAILLTGVFPI-DMGF-----------EPTVPPGIT---VPEWYLTGLYAFLRTQYD---------------FVTGVLWPGLFIASFLL------WKDRPITAFGIIMVTTYWGFYPSDRLVYTVMILLVPL----TINLSLLAFQVFLNIAAY-----NISLFFIGIILIVFAGVYRYGLN
sdhc_Candidatus_Nitrosopumilus_sp__DDS1@gi_1039513190_gb_LGTD01000425_1__2                   -MT----MA--------P--------GRYGI-----------VAYWLMRLSGLGAYF----------------------------HI-------S--------------NI----LR------G-QVG-----------------------------------EG--HVF--LAIVIAMCVFHT----------------------------------------GIRVMLG-GGV-GVG------------KPARP---------------------------------------------------------PAS------------------A------------IVLAA-----------------------------------------MFG-E--------
sdhc_Candidatus_Nitrosopumilus_sp__DDS1@gi_1039513190_gb_LGTD01000425_1__3                   --------S-----------------------------------MKIHYGTALAGLV----------------------------HIRLT--MGA-------------ESL----------------E-----------------------------------PY--IML---ELILILLSVHG----------------------------------------GLRVILL-LKQ-G---------------------------------------------------------------------------------------------GCLAA-----------MFGLIA-----------------------------------------IMT-NM-------
b_b6_Candidatus_Nitrosopumilus_sp__DDS1@gi_1039512570_gb_LGTD01000984_1__3                   -MA---YWLDRTFTAI----KFSFPASPFG------FLGMLTTVFIILGVSGALFYYDSVEVPFGFHIRNIHYHGSNAMVLLAVLHMYFSG---RYKIR---NEVLWMTGVILGVVTILEAFTGYDVIRAELAISIAASLTIPV-ALGSGF-------DFVLRFY-QHVFLLPIVMLGLMAVHF-------------------------PRFLVFDVPMVMAIGGAILITGVFPI-DMGF-----------EPTVPPGVT---VPEWYLTGIYAFMRTQYD---------------FVTGLLWPLLFIVSLVL------WRDRPLTAFGIIMVTTYWGFYSPDRLVYSTMILMVPL----TINLSLLAFQVFLNIAAY-----NISLFFIGIILLVFAAIYRYALS
b_b6_Candidatus_Nitrosopumilus_sp__NF5@CP011070_1_348                                        -MA---YWLDRTFTAI----KFSFPASPFG------FLGMLTTVFIILGVSGALFYYDSVEVPFGFHIRNIHYHGSNAMVLLAVLHMYFSG---RYKIR---NEVLWMTGVILGVVTILEAFTGYDVIRAELAISIAASLTIPV-ALGSGF-------DFVLRFY-QHVFLLPIVMLGLMAVHF-------------------------PRFLVFDVPMVMAIGGAILITGVFPI-DMGF-----------EPTVPPGVT---VPEWYLTGIYAFMRTQYD---------------FVTGLLWPLLFIVSLVL------WRDRPITAFGIIMVTTYWGFYSPDRLVYSTMILMVPL----TINLSLLAFQVFLNIAAY-----NISLFFIGIVLLVFAAIYRYALS
sdhc_Candidatus_Nitrosopumilus_sp__NF5@CP011070_1_1953                                       --------S-----------------------------------MKIHYGTALAGLV----------------------------HIRLT--MGA-------------ESL----------------E-----------------------------------PY--IML---ELILILLSVHG----------------------------------------GLRVILL-LKQ-G---------------------------------------------------------------------------------------------GCLAA-----------MFGLIA-----------------------------------------IMT-NM-------
sdhc_Candidatus_Nitrosopumilus_sp__NF5@CP011070_1_1954                                       -MT----MA--------P--------GRYGI-----------VAYWLMRLSGLGAYF----------------------------HI-------S--------------NI----LR------G-QVG-----------------------------------EG--HIF--LAIVIAMCVFHT----------------------------------------GIRVMLG-GGV-GVG------------KPARP---------------------------------------------------------PAS------------------A------------IVLAA-----------------------------------------MFG-E--------
bc_Candidatus_Nitrososphaera_evergladensis_SR1@CP007174_1_1533                               -MG---RWVERTFMGM----KFTFPGSPLG------FLGMLTVVFIILGITGALLWYNSVTIPYGFHIRNIHYHASNGMVMLALLHMYFSG---RYKIR---NEILWVTGIILGVLTILEAFTGYDIIRAELAISIAASLTIPI-FFGAGF-------DFILRFY-FHVFMLPIALLGLMVVHF-------------------------PRFLVFDVPMVMAIAGAIMLTGVFPV-GLGL-----------DPHVPPGIT---VPEWYLTGLYAFLRTMYD---------------FVTGVAWPGLFIGALLL------WKDRPITAVGIILVTTYWGFYDPDRLVYLVMVVLVPL----SIELSLIGFQVYLNIAAY-----NYSLFIVGIMMLVFAGLYRYGKA
sdhc_Candidatus_Nitrososphaera_evergladensis_SR1@CP007174_1_1548                             --------------------------------------------MKIHYITGIAFVV----------------------------HIRLV--MPG-------------LSL----------------E-----------------------------------PY--MLL---ESILVLIAIHG----------------------------------------GLRIILL-MRQ-S---------------------------------------------------------------------------------------------VTIAA-----------MIGIVA-----------------------------------------IVV-N--------
sdhc_Candidatus_Nitrososphaera_evergladensis_SR1@CP007174_1_1549                             DME----WL--------P--------SRYGW-----------VSYWLQRLTGVGAYF----------------------------HI-------S--------------NL----TG------G-IDA-----------------------------------LG--HMI--LILVIGMSTFHS----------------------------------------GIRLIFT-GGK-GLG------------KPGRP---------------------------------------------------------AVS------------------A------------LILAA-----------------------------------------LFG-GE-------
b_b6_Candidatus_Nitrososphaera_gargensis_Ga9_2@CP002408_1_1416                               -MG---RWVERTFMGM----KFTFPGSPLG------FLGMLTVIFIILGITGALLWYDSVTIPYGFHIRNIHYHASNAMVMMALLHMYFSG---RYKIR---NEILWVTGIILGVLTILEAFTGYDIIRAELAISIAASLTIPI-FFGAGF-------DFILRFY-FHVFMLPIALLGLMVVHF-------------------------PRFLVFDVPMVMAVAGAIMLTGVFPV-GLGL-----------DPNVPPGIT---VPEWYLTGLYAFLRTMYD---------------FVTGVAWPGLFIFALLV------WKDRPITALGIIIVTTYWGFYDPSRLVYLVMILLVPL----SINISLLAFQVYLNISAY-----NYSLFIIGIIMLVFAGLYRYGRA
sdhc_Candidatus_Nitrososphaera_gargensis_Ga9_2@CP002408_1_2063                               -ME----WL--------P--------GRYGW-----------VSYWLQRLTGVGAYF----------------------------HI-------S--------------SL----TH------G-PDA-----------------------------------MG--HLI--LILVIGMSTFHS----------------------------------------GIRLIFT-GGK-GLG------------KPGRP---------------------------------------------------------AVS------------------A------------LILAA-----------------------------------------LFG-GE-------
sdhc_Candidatus_Nitrososphaera_gargensis_Ga9_2@CP002408_1_2064                               --------------------------------------------MKIHYITGIAFVV----------------------------HIRLI--MPN-------------MSL----------------E-----------------------------------PY--ILL---ESILVLIAIHG----------------------------------------GLRIILL-LRQ-S---------------------------------------------------------------------------------------------LTIAA-----------MMAVIA-----------------------------------------IVA-N--------
sdhc_Candidatus_Nitrosotenuis_chungbukensis_strain_MY2@AVSQ01000002_1_89                     --------S-----------------------------------MKIHYGTALGVLV----------------------------HIRITM-MSG-------------DSL----------------E-----------------------------------PY--IML---ELILVLLSVHG----------------------------------------GLRVILL-LKQ-G---------------------------------------------------------------------------------------------GCLAS-----------MAILIA-----------------------------------------LMT-SM-------
sdhc_Candidatus_Nitrosotenuis_chungbukensis_strain_MY2@AVSQ01000002_1_90                     -MK----MA--------P--------GRYGI-----------VSYWLMRITGLGAYF----------------------------HI-------S--------------SI----LS------G-KAA-----------------------------------QG--HIF--LTLVIGMCVFHT----------------------------------------GIRLMFA-GGI-GIG------------KPTRP---------------------------------------------------------PHS------------------S------------IGIAA-----------------------------------------LFG-E--------
bc_Candidatus_Nitrosotenuis_chungbukensis_strain_MY2@AVSQ01000012_1_166                      -MA---YWLDRTFTGI----KFSFPSSPFG------FLGMLTIVFVILGVSGALFYYDSVVVPFGFHIRNIHYHGSNAMVLLAILHMYFSG---RYKIR---NEVLWVTGVILGTVTILEAFTGYDIIRAELAISIAASLTIPI-MFGSGF-------DFVLRFY-QHVFVLPLVMLGLMAVHF-------------------------PRFMVFDVPMVMAISGAILLTGVFPI-DMGF-----------EPTVPPGIT---VPEWYLTGLYAFLRTQYD---------------FVTGVLWPGLFIGALAL------WKDRPLTAFGIIMVTTYWGFYPSDRLVYLVMILLVPI----EIKLSLIAFQVYLNIAAY-----NLSLFFTGVILMVFAGIYRYALS
sdhc_Candidatus_Nitrosotenuis_cloacae_strain_SAT1@CP011097_2_338                             -------MA--------P--------GRYGI-----------VAYWLMRITGLGAYL----------------------------HV-------S--------------NI----VN------G-KSA-----------------------------------EG--HVV--LTLVIGMCVFHT----------------------------------------GIRVMLG-GGF-GVG------------KPARP---------------------------------------------------------PAS------------------S------------IGLAA-----------------------------------------LFG-E--------
sdhc_Candidatus_Nitrosotenuis_cloacae_strain_SAT1@CP011097_2_339                             --------S-----------------------------------MKIHYGTALGVLV----------------------------HVRITM-MNE-------------DSL----------------A-----------------------------------PY--IML---ELILVLLSVHG----------------------------------------GLRVILL-LKQ-G---------------------------------------------------------------------------------------------GCIAG-----------MIGLVA-----------------------------------------LMA-SM-------
bc_Candidatus_Nitrosotenuis_cloacae_strain_SAT1@CP011097_2_1474                              -MA---YWIERTFTGV----KFSFPSSPFG------FLGMLTIVFVILGVSGALFYYDSVVVPFGFHIRNIHYHGSNAMVLLAILHMYFSG---RYKIR---NEILWVTGIILGTVTILEAFTGYDIIRAELAISIAASLTIPI-MFGSGF-------DFVLRFY-QHVFVLPLVMLGLMAVHF-------------------------PRFLVFDVPMVMAISGAILITGVFPI-DMGF-----------EPTVPPGIT---VPEWYLTGLYAFLRTQYD---------------FVTGVLWPGLFIGALLL------WKDRPLTAFGIIMVTTYWGFYPSDRLVYLVMILLVPL----EINLSLLAFQVYLNIAAY-----NLSLFFTGLILIVFAGVYRYALS
sdhc_Candidatus_Nitrosotenuis_uzonensis@Ga0055351_109_430                                    --------------------------------------------MKIHYATALGVLV----------------------------HIRITM-MDS-------------ESL----------------H-----------------------------------PY--IML---ELILVLLSVHG----------------------------------------GLRVILL-LKQ-G---------------------------------------------------------------------------------------------GCIAA-----------MGGLIA-----------------------------------------LMA-SM-------
sdhc_Candidatus_Nitrosotenuis_uzonensis@Ga0055351_109_431                                    -MK----MA--------P--------GRYGI-----------LAYWLMRITGLGAYF----------------------------HI-------S--------------SI----LS------G-KDA-----------------------------------EG--HVL--LTLVIGMCVFHT----------------------------------------GIRVMLG-GGI-GVG------------KPARP---------------------------------------------------------PAS------------------S------------IGLAA-----------------------------------------LFG-E--------
bc_Candidatus_Nitrosotenuis_uzonensis@Ga0055351_109_443                                      -MA---YWLERTFTGI----KFSFPSSPFG------FLGMLTIVFVILGISGALFYYDSVVVPYGFHIRNIHYHGSNAMVLLAILHMYFSG---RYKIR---NEVLWVTGVILGTVTILEAFTGYDIIRAELAISIAASLTIPI-MFGSGF-------DFVLRFY-QHVFILPLVMLGLMAVHF-------------------------PRFLVFDVPMVMAISGAILITGVFPI-DMGF-----------EPTVPPGIT---VPEWYLTGLYAFLRTQYD---------------FVTGVLWPGLFIGALLL------WKDRPITAFGIIMVTTYWGFYPPDRLVYLVMILLVPL----EIRLSLIAFQVYLNIAAY-----NLSLFFTGLILIVFAGVYRYALS
b_b6_Cenarchaeum_symbiosum_A@DP000238_1_2                                                    -MD---YWIDRTFTAI----KFSFPSSPFG------FLGMLTIVFVILGVSGALFYYDSVEVPFGFHIRNIHYHGSNAMVLLAILHMYFSG---RYKIR---NEILWVTGVILGTVTILEAFTGYDIIRAELAISIAASLTIPV-MFGSGF-------DFVLRFY-QHVFILPLVMLGLMAVHF-------------------------PRFLVFDVPMIMAISGAILITGVFPI-DLGF-----------EPTVPPGIT---VPEWYLTGLYAFLRTQYD---------------FVTGVLWPGIFIASLLL------WKDRPITSFGIIIVTTYWGFYPPDRLVYLTMILLVPL----TIDLSLIAFLVFLNIAAY-----NLSLFWVGLILFVFAAVYRYAMG
sdhc_Cenarchaeum_symbiosum_A@DP000238_1_1561                                                 --------G-----------------------------------MKIHYGTAIGALV----------------------------HIRLT--QGA-------------ESL----------------E-----------------------------------PY--GML---EIILILLSVHG----------------------------------------GLRVVLL-LRQ-G---------------------------------------------------------------------------------------------GCIAA-----------MASVIL-----------------------------------------IIA-SS-------
sdhc_Cenarchaeum_symbiosum_A@DP000238_1_1562                                                 -M-----MA--------P--------RRYGI-----------IAYWLMRLSGLGAYF----------------------------HI-------S--------------SI----LQ------G-RAG-----------------------------------EG--HIL--LTIVIGMCVFHT----------------------------------------GIRVMLG-GGI-GVG------------RPARA---------------------------------------------------------AMS------------------S------------IVLAA-----------------------------------------MFG-EM-------
bc_Geoarchaeota_archaeon_OSPB_1@scf1118686596894_497                                         -MS---DWLGLTN-----------WLPEYGF--FTYWFGAIAINFMILVVSGILFYYASTQVPLGWLLRTLHLYAAYGMIISAFLHLYITG---AYKKP---RELMWVAGLLMGFAMLGSAFTGYLLPISFYATVVGYNLAIPG-IAGAGTI--------VQRFY-LHIYLMPGILLILLGIKLGLHDP-RD------------IRVYFPRGVYFVGVLFLIDLSILLTFALFPN-DLGL-----------NPNNPPAVEI--LPEWYFFWVYELIRVQY-SLLSLLSMGINPAAVFPLFLLLALIYLFFL--------PKKRFWVTVGAVIILSFIPWLF-----FITLDE-------------LMVASLLL----------------VDIVLI----VY-----
bc_Geoarchaeota_NAG1_GT1_r03@GT1r03_GT1_r03_contig00008_4_37                                 -MS---DWLGLTN-----------WLPEYGF--FTYWFGAIAINFMILVVSGILFYYASTQVPLGWLLRTLHLYAAYGMIISAFLHLYITG---AYKKP---RELMWVAGLLMGFAMLGSAFTGYLLPISFYATVVGYNLAIPG-IAGAGTI--------VQRFY-LHIYLMPGILLILLGIKLGLHDP-RD------------IRVYFPRGVYFVGVLFLIDLSILLTFALFPN-DLGL-----------NPNNPPAVEI--LPEWYFFWVYELIRVQY-SLLSLLSMGINPAAVFPLFLLLALIYLFFL--------PKKRFWVTVGAVIILSFIPWLF-----FITLDE-------------LMVASLLL----------------VDIVLI----VY-----
bc_Haloarcula_sp_CBA1115@CP010529_1_3070                                                     -MS-------------------------------------------------------D-DV----------------------------------------------DGS-------------------------GTGIVTPAW------RKERTQG--LSRLT----------------EYF-----ARREDQDLRQQSDYVERDVWPHEMMRNIALTSFFVGMILFVSTLPP-EMP------------NPANSAVTPAIILPDWYLYWSFGLLK----LNPELSILGGKLMADRTYGVLANVVVVGFVAI---ARRPVEQPFAAVGMSLTIAALSIKVP---MDLTFLVPIVS----DLNRR----------------------------------YYR--LR
bc_Haloarcula_sp_CBA1115@CP010529_1_3071                                                     -MSLTPIWLRVVYLEILV--NMQMPKEQYNLWYPLYALGSFSVAYVVAAISGALFYYDSVQLNLGYFLRSVHRWAAQIMVAAVFLHMYFTG---AYKEP---RELNWLIGIVLISLTLVFGYTGYLLPLSFWAGQIGVEMSIPL-MFGGFTAT-------LQRMY-LHVFFLPFITTAIIAVHIGIAEP-------------------------------------------------------------------------------------------------------------------------------------------------------------------------------------------------------------------------
sdhc_Haloarcula_sp_CBA1115@CP010529_1_3386                                                   -MS---RWR--------AGM----------------------WAWIFHKFTGWVGYL----------------------------HI-------S-------------TAVGVD-PASA--QAGS--------------------------------------LI--RFLE--VGLLAVAVFHI----------------------------------------GIRLLMV-LGV-G---------------------------------------------------------------------------------------------SLLLT-----------GAIVVA-----------------------------------------LA-----------
sdhc_Haloarcula_sp_CBA1115@CP010529_1_3387                                                   -MA-----S--------RGG----------------------RRWLFQRLTAVFGVL----------------------------HFHFVNH--A-------------ADL----------------T-----------------W-----------------YL------TMWLFLVTATFHG----------------------------------------GVYNALV-QGL-T---------------------------------------------------------------------------------------------LGIAG------------ILLIV-------------------------------------------T-TL-------
bc_Haloarcula_sp_CBA1129@RKSM01000001_1_616                                                  -MS-------------------------------------------------------D-DV----------------------------------------------DGS-------------------------GTGIVTPAW------RKERTQG--LSRLT----------------EYF-----ARREDQDLRQQSDYVERDVWPHEMMRNIALTSFFVGMILFVSTLPP-EMP------------NPANSSVTPAIILPDWYLYWSFGLLK----LNPELSILGGKLMADRTYGVLANVVVVGFVAI---ARRPVEQPFAAVGMSLTVAALSIKVP---MDLTFLVPIIS----DLNRR----------------------------------YYR--LR
bc_Haloarcula_sp_CBA1129@RKSM01000001_1_617                                                  -MSLTPIWLRVVYLEILV--NMQMPKEQYNLWYPLYALGSFSVAYVVAAISGALFYYDSVQLNLGYFLRSVHRWAAQIMVAAVFLHMYFTG---AYKEP---RELNWLIGIVLISLTLVFGYTGYLLPLSFWAGQIGVEMSIPL-MFGGFTAT-------LQRMY-LHVFFLPFITTAIIAVHIGIAEP-------------------------------------------------------------------------------------------------------------------------------------------------------------------------------------------------------------------------
sdhc_Haloarcula_sp_CBA1129@RKSM01000001_1_1357                                               -MS---RWR--------AGM----------------------WAWIFHKFTGWVGYL----------------------------HI-------S-------------TSVGVD-PASA--QAGS--------------------------------------LI--RFLE--VGLLAVAVFHI----------------------------------------GIRLLMV-LGV-G---------------------------------------------------------------------------------------------SLLLT-----------GAIVIA-----------------------------------------LA-----------
sdhc_Haloarcula_sp_CBA1129@RKSM01000001_1_1358                                               -MA-----S--------RGG----------------------RRWLFQRLTAVFGVL----------------------------HFHFVNH--A-------------SDI----------------T-----------------S-----------------YF------TMWLFLVTATFHG----------------------------------------GVYNALV-QGL-T---------------------------------------------------------------------------------------------LGIAG------------LLLVV-------------------------------------------T-TL-------
bc_Haloarcula_sp_CBA1129@RKSM01000001_1_1447                                                 MMS---DWFDLEGQKFL---GKAFPA--------SFLLGEVAFCFLLLILSGIFFFFVSVDVPFGMFIRRLHHWAAHLFVASIGLHMFFTG---AYRNP---REPNWIVGTGLAALAMGAAYTGYALPFAATATSIGYNLTIPL-VFGGEFAT-------IPRLY-LHVLVIPAAIAVGLAVHMKHTEAPRDGDQSVDEDDDSVIIGLFPNQTAVSAVVFFVTAATLSALSLLPV-------HNV------GPNDPAATPELIMPDWFLMWVYGFLKL---Q-ISFN-IGPHINGEFVGGIVLPGLVFAAVAV---TADPLDRPWTGVGVIMIASIAGT---T-GVAALLVVPPIFADGG----------------------------------------------
bc_Haloarcula_sp_MD_130@BIXZ01000001_1_318                                                   -MSLTPIWLRVVYLEILV--NMQMPKEQYNLWYPLYALGSFSVAYIVAAISGALFYYDSVQLNLGYFLRSVHRWAAQIMVAAVFLHMYFTG---AYKEP---RELNWLIGIVLISLTLVFGYTGYLLPLSFWAGQIGVEMSIPL-MFGGFTAT-------LQRMY-LHVFFLPFITTAIIAVHIGIAEP-------------------------------------------------------------------------------------------------------------------------------------------------------------------------------------------------------------------------
bc_Haloarcula_sp_MD_130@BIXZ01000001_1_319                                                   -MS-------------------------------------------------------D-DV----------------------------------------------DGS-------------------------GTGIVTPAW------RKERTQG--LSRLT----------------EYF-----ARREDQDLRQQSDYVERDVWPHEMMRNIALTSFFVGMILFVSTLPP-EMP------------NPANSSVTPAIILPDWYLYWSFGLLK----LNPELSILGGKLMADRTYGVLANVVVVGFVAI---ARRPVEQPFAAVGMSLTIAALSIKVP---MDLTFLVPIVS----DLNRR----------------------------------YYR--LR
sdhc_Haloarcula_sp_MD_130@BIXZ01000008_1_38                                                  -MS---RWR--------AGM----------------------WAWIFHKFTGWVGYL----------------------------HI-------S-------------TSVGVD-PASA--QAGS--------------------------------------LI--RFLE--VGLLAVAVFHI----------------------------------------GIRLLMV-LGV-G---------------------------------------------------------------------------------------------SLLLT-----------GAIVVA-----------------------------------------LA-----------
sdhc_Haloarcula_sp_MD_130@BIXZ01000008_1_39                                                  -MA-----S--------RGG----------------------RRWLFQRLTAVFGVL----------------------------HFHFVNH--A-------------ADL----------------T-----------------S-----------------YF------TMWLFLVTATFHG----------------------------------------GVYNALV-QGL-T---------------------------------------------------------------------------------------------LGIAG------------LLLVV-------------------------------------------T-TL-------
bc_Haloarcula_sp_MD_130@BIXZ01000008_1_137                                                   -MS---DWFDLEGQKFL---GKAFPA--------SFLLGEVAFCFLLLVLSGIFFFFVSVDVPFGMFIRRLHHWAAHLFVASIGLHMFFTG---AYRNP---REPNWIVGTGLAALSMGAAYTGYALPFAATATSIGYNLTIPL-VFGGEFAT-------IPRLY-LHVLVIPAAIAVGLAVHMKHTEAPREGDQPVDEDNDDIIIGLFPNQAAVSAVVFFVTAATLSALSLLPV-------HNV------GPNNPASTPELIMPDWFLMWVYGFLKL---Q-ISFN-IGPHINGEFVGGIVLPGLVFAAVAA---TADPLDRAWTGVGVIMIASIAGT---T-NVAALLIVPPVFADGG----------------------------------------------
bc_Haloarcula_vallismortis_ATCC_29715@AOLQ01000009_1_39                                      MMS---DWFDLEGQKFL---GKAFPA--------SFLLGEVAFCFLLLILSGVFFFFVSVDVPFGMFIRRLHHWAAHLFVASIGLHMFFTG---AYRNP---REPNWIVGTGLAALAMGAAYTGYALPFAATATSIGYNLTIPL-VFGGEFAT-------IPRLY-LHVLVIPAAIAVGLAVHMKHTEAPRDGDQPVDEDDDDIIIGLFPNQAAVSAVVFFVTAATLSALSLLPV-------HNV------GPNDPAATPELIMPDWFLMWVYGFLKL---Q-ISFN-IGPHINGEFIGGIVLPGLVFAAVAV---TADPLDRAWTGVGVIMIASIAGT---T-GVAALLVVPPVFADGG----------------------------------------------
sdhc_Haloarcula_vallismortis_ATCC_29715@AOLQ01000033_1_6                                     -MA-----S--------RGG----------------------RRWLFQRLTAVFGVL----------------------------HFHFVNH--A-------------ADI----------------T-----------------S-----------------YF------TMWLFLVTATFHG----------------------------------------GVYNALV-QGL-T---------------------------------------------------------------------------------------------LGAAG------------LLLVV-------------------------------------------T-TL-------
sdhc_Haloarcula_vallismortis_ATCC_29715@AOLQ01000033_1_7                                     -MS---RWR--------AGM----------------------WAWIFHKFTGWVGYL----------------------------HI-------S-------------TSVGVD-PASA--QAGS--------------------------------------LI--RFLE--VGLLAVAVFHI----------------------------------------GIRLLMV-LGV-G---------------------------------------------------------------------------------------------SLLLT-----------GAIVVA-----------------------------------------LL-----------
bc_Haloarcula_vallismortis_ATCC_29715@AOLQ01000065_1_13                                      -MS-------------------------------------------------------D-DV----------------------------------------------DGS-------------------------GTGIVTPAW------RKERTQG--LSRLT----------------EYF-----ARREDQDLRQESDYIERDVWPHEMMRNIALTSFFVGMILFVSTLPP-EMP------------NPANSSVTPAIILPDWYLYWSFGLLK----LNPDLSILGGKLMADRTYGVLANVVVVGFVAI---ARRPVEQPFAAVGMSLTIAALSIKVP---MDLTFLVPIVS----DLNRR----------------------------------YYR--LR
bc_Haloarcula_vallismortis_ATCC_29715@AOLQ01000065_1_14                                      -MSLTPVWLRVVYLEILV--NMQMPKEQYNLWYPLYALGSFSVAYIVAAISGALFYYDSVQLNLGYFLRSVHRWAAQIMVAAVFLHMYFTG---SYKEP---RELNWLIGIVLISLTLVFGYTGYLLPLSFWAGQIGVEMSIPL-MFGGFTAT-------LQRMY-LHVFFLPFITTAIIAVHIGIAEP-------------------------------------------------------------------------------------------------------------------------------------------------------------------------------------------------------------------------
bc_Halobacteriaceae_archaeon_AArc_S@CP064786_1_1896                                          -MS-------------------------------------------------------Q-ET----------------------------------------------DGS-------------------------GTGIVTPTW------RKERTQG--LSRLT----------------EYF-----ARREDQDLRQESDYVERDVWPHETIRNLAITSFFIGIIIFLSTMPP-HFG------------DPADPSTTPAIILPDWYLYWSFGLLQ----LNPELAILGGRLMQSDTFGVLVHAPIIGLIFL---ARRPVEEPFAGLGVAFTWSLLAIDIAEPMMDLVHIVPIVA----NLNRR----------------------------------YYR--LR
bc_Halobacteriaceae_archaeon_AArc_S@CP064786_1_1897                                          -MSLSLMWLRIVYLELLM--NMQMPKEQYNLWYPLYSLGSLSIAYVVLAITGALFYYNQMELNFGYMLRSIHRWAAQFMIAAVFLHMYFTG---AYKEP---REVNWIIGVILILLLLLFGFSGYVLPLSLWAGQIGVEMAVPL-IFGGFEPT-------LMRMY-MHVFILPFVVTALIALHVGIAEP-------------------------------------------------------------------------------------------------------------------------------------------------------------------------------------------------------------------------
sdhc_Halobacteriaceae_archaeon_AArc_S@CP064786_1_1936                                        -MS---RWR--------AGM----------------------WAWIFHKFTGWVGYL----------------------------HI-------S-------------TAI-----------EGE--------------------------------------LM--RILE--VGLLAVAVFHI----------------------------------------GIRLLLV-LGI-G---------------------------------------------------------------------------------------------SLFVT-----------ALIVVA-----------------------------------------L------------
sdhc_Halobacteriaceae_archaeon_AArc_S@CP064786_1_1937                                        -MA-----S--------PGG----------------------TSWLLQRVTAVFGVL----------------------------HFHFVTH--A-------------YEI----------------E-----------------A-----------------YY------TMVLFLIAGAFHG----------------------------------------GVYNALV-QGI-E---------------------------------------------------------------------------------------------LTLAG------------IVLVV-------------------------------------------A-GV-------
bc_Halobacteriales_archaeon_CSSed162cmB_557@SLDP01000001_1_9                                 -MSLTHIYFRLVYLEMMA--NLQMPKEQYNLWYPLYSLGLLTLAYIVAAVSGALLYYSQMELDFGLMLRSIHRWAAQFMVAAVFLHMYFTG---AYKEP---RELNWVIGVILLILTIAFGYTGYLLPLSMWAGQIGLEMASPL-MFGGFEPA-------LMRMY-VHVFLFPFIVTGLIIVHIGIAEP-------------------------------------------------------------------------------------------------------------------------------------------------------------------------------------------------------------------------
bc_Halobacteriales_archaeon_CSSed162cmB_557@SLDP01000001_1_10                                -MT------------------------------------------------------TD-QT----------------------------------------------DGS-------------------------GPNIVTPTW------RKERSEG--LSRVT----------------EYF-----GRLEDQRLRQDSDYIERDVWPHETIRNLSIASFFVGIIIALSTLPP-HFG------------DEADPSVTPEIIVPDWYLYPAFGLLQ----INPELALLGGKLMSDELYGIAATTVVIGVLFI---ARRPIEEPFAAVGMGFTISVLSIDVADPGLDLTLLLPLVT----ELNRR----------------------------------YYR--LR
sdhc_Halobacteriales_archaeon_CSSed162cmB_557@SLDP01000003_1_58                              -MS-----S--------RGS----------------------TLWVLQRVTAAFVLL----------------------------HFHFVNH--A-------------WEI----------------D-----------------L-----------------YF------TMVLFLITATFHG----------------------------------------GVYNALV-QGL-T---------------------------------------------------------------------------------------------LIIAG------------LGLIV-------------------------------------------A-GI-------
sdhc_Halobacteriales_archaeon_CSSed162cmB_557@SLDP01000003_1_59                              -MS---RWR--------PGM----------------------WAWILHKFTGWVGYL----------------------------HI-------S-------------TAL-----------DGG--------------------------------------FV--RVME--IGLLAVAVFHI----------------------------------------GIRLLMI-LGI-G---------------------------------------------------------------------------------------------SLIIT-----------ALIVIA-----------------------------------------GV-----------
bc_Halobacteriales_archaeon_QH_10_67_22@PXQN01000027_1_15                                    -MS------------------------------------------------------SE-EV----------------------------------------------D---------------------------GTGIVTPSW------RKARHEG--LSRLT----------------EYF-----ARREDQDLRQQSSYVERDVWPHEMIRNLALVSFFVGMIIFLSALPP-HIG------------PPADSSSTPAIILPDWYLYWSFGLLK----LNPDISLLGGKLMADRTYGVLANVVIVGFVAI---ARRPVEQPFGAVGVAFTIAVLSVKIQ---MDLTFLLPIVS----NLNRR----------------------------------YYR--LR
bc_Halobacteriales_archaeon_QH_10_67_22@PXQN01000027_1_16                                    -MSLTAMWLRIVYLEILV--NFQMPKEQYNLWYPLYALGSFSIAYVVAAISGALFYYNSIELNFGFFLRSLHRWSAQVMVAAVFLHMYFTG---AYKEP---RELNWLIGIVLISLTMVFGYTGYLLPLAFWAGQIGVEMSIPL-LFGGFTAT-------VQRMY-LHVFVLPFVVTGIIAVHIGIAEP-------------------------------------------------------------------------------------------------------------------------------------------------------------------------------------------------------------------------
sdhc_Halobacteriales_archaeon_QH_10_67_22@PXQN01000092_1_11                                  -MA-----S--------RGG----------------------TKWLLQRITAVFGVL----------------------------HFHFVNH--A-------------AEI----------------T-----------------G-----------------YF------TMVAFLVAATFHG----------------------------------------GVYNALV-QGL-S---------------------------------------------------------------------------------------------LALAS------------IALVG-------------------------------------------T-DL-------
sdhc_Halobacteriales_archaeon_QH_10_67_22@PXQN01000092_1_12                                  -MS---RWR--------PGM----------------------WAWIFHKFTGWVGYL----------------------------HI-------S-------------TAT-----------AGD--V-----------------------------------LI--RILE--VGLLAVAVFHI----------------------------------------GVRLLFV-LGF-G---------------------------------------------------------------------------------------------SLVVT-----------GAITVA------------------------------------------------------
sdhc_Halobacteriales_archaeon_QH_6_64_20@PXQR01000068_1_23                                   -MS---RWQ--------AGM----------------------WAWVLHKFTGWVGYL----------------------------HI-------S-------------TAI----PAA----TGD--I-----------------------------------AI--RVLE--VGLLSVAVFHI----------------------------------------GVRLLFV-LGV-G---------------------------------------------------------------------------------------------SLVLT-----------GAIVVA-----------------------------------------F------------
sdhc_Halobacteriales_archaeon_QH_6_64_20@PXQR01000068_1_24                                   -MA-----S--------PKG----------------------TRWFLQRLTAGFVVL----------------------------HFHFVHH--A-------------YEI----------------T-----------------G-----------------YF------TMTLFLLTATFHG----------------------------------------GVYNALV-QGL-S---------------------------------------------------------------------------------------------LVGAG------------LVLTI-------------------------------------------T-GM-------
bc_Halobacteriales_archaeon_QH_6_64_20@PXQR01000151_1_14                                     -MT------------------------------------------------------DP-EP----------------------------------------------DGG-------------------------GTGIVTPTW------RKERSQG--LSQLT----------------EYF-----ARREDQDLRTESTYVERDVWPHELIRNLSITFFFVGMIIFLSTLPP-HIA------------APADPSTTPAIILPDWYLYWSFGLLK----LNPELAILGGKLLADRTYGVLANVVVVGFISM---ARRPVEQPFAAVGVAATISILSIKVAP-IIDLTFLLPFVA----SLNRR----------------------------------YYR--LR
bc_Halobacteriales_archaeon_QH_6_64_20@PXQR01000151_1_15                                     -MSLSPVWLRIVYLEIVS--NMQMPKEQYNLWYPLYALGSLSIAYVVAALSGALFYYCSIDLNFGYMLRSIHRWSAQVMTAAVFLHMYFTG---AYKEP---RELNWILGIVLISLTMVFGYTGYLLPLSFWAGQIGVEMSIPL-IFGGFTAT-------LERMY-LHVFFLPFVVTTLIAIHIGIAEP-------------------------------------------------------------------------------------------------------------------------------------------------------------------------------------------------------------------------
sdhc_Halobacteriales_archaeon_QH_7_65_31@PXQU01000016_1_420                                  -MS-----S--------PKG----------------------TRWLLQRLTAAFIVL----------------------------HFHFVNH--A-------------ADV----------------T-----------------G-----------------YF------AMVGFGLTATFHG----------------------------------------GVYNGLV-QGL-D---------------------------------------------------------------------------------------------LVVAG------------LLLAA-------------------------------------------A-GG-------
sdhc_Halobacteriales_archaeon_QH_7_65_31@PXQU01000016_1_421                                  -MS---RWT--------AGM----------------------WAWIFHKFTGWVGYL----------------------------HI-------S-------------TAI-----------QGS--------------------------------------LL--RFLE--VGLLAVAVFHI----------------------------------------GVRLLFV-LGL-G---------------------------------------------------------------------------------------------SLVVT-----------GVVVVA-----------------------------------------LA-----------
bc_Halobacteriales_archaeon_QH_7_65_31@PXQU01000016_1_579                                    -MS------------------------------------------------------DS-EV----------------------------------------------D---------------------------GTGIVTPTW------RKERTEG--LSRLT----------------EYF-----ARREDQDLRIESDYVERDVWPHEMVRNLALTSFFVGMILFLAALPP-HIG------------APANSTQTPAVILPDWYLYWSFGLLK----LNPELSLLGGKLVSDRAYGVVANIIVVGFISI---ARRPVEQPFAALGAAATISTLAVKVP---MDLAFLLPIVT----ELNRR----------------------------------YYR--LR
bc_Halobacteriales_archaeon_QH_7_65_31@PXQU01000016_1_580                                    -MSLTPMWLRIVYLEILV--NMQMPKEQYNLWYPLYALGSFSIAYVVASVSGALFYYEQIDLNLGFFLRSLHRWSAQVMVAAVFLHMYFTG---AYKEP---RELNWIIGIVLISLTMVFGYTGYLLPLAFWAGQIGVEMAVPV-VFGGFTAT-------LQRMY-LHVFFLPFIATTVIAIHIGIAEP-------------------------------------------------------------------------------------------------------------------------------------------------------------------------------------------------------------------------
sdhc_Halobacteriales_archaeon_QH_7_66_36@PXQV01000011_1_39                                   -MS---RWT--------AGM----------------------WAWIFHKFTGWVGYL----------------------------HI-------S-------------TAM-----------AGP--------------------------------------LV--RFLE--VGLLAVAVFHI----------------------------------------GVRLLLV-LGI-G---------------------------------------------------------------------------------------------SLILT-----------GAIVVA-----------------------------------------L------------
sdhc_Halobacteriales_archaeon_QH_7_66_36@PXQV01000011_1_40                                   -MS-----S--------PKG----------------------TRWLLQRLTAAFVVL----------------------------HFHFVNH--A-------------AEV----------------T-----------------G-----------------YF------TMVAFGLTATFHG----------------------------------------GIYNALV-QGI-D---------------------------------------------------------------------------------------------LVLAG------------LLLAV-------------------------------------------A-GI-------
bc_Halobacteriales_archaeon_QH_7_66_36@PXQV01000014_1_138                                    -MS------------------------------------------------------NT-DID---------------------------------------------D---------------------------GSGIVTPTW------RKERSQG--LSRLT----------------EYF-----ARREDQDLRVESDYVERDVWPHEMVRNLALTSFFVGMTVFLAAMPM-HIG------------APANPSNTPAVILPDWYLYWSFGLLK----LNPDLALLGGKLMADRTYGVLANLVVVGFISI---ARRPVEQPFAAVGVAITISALSVKLP---MDLTFLLPIVG----ELNRR----------------------------------YYR--LR
bc_Halobacteriales_archaeon_QH_7_66_36@PXQV01000014_1_139                                    -MSLTPLWLRIVYLEILV--NMQMPKEQYNLWYPLYALGSFSIAYIVAAISGALFYYNSIDLRFGFFLRSLHRWSAQVMVAAVFLHMYFTG---AYKEP---RELNWIIGIVLISLTMVFGYTGYLLPLAFWAGQIGVEMSIPV-LFGGFTAT-------LQRMY-LHVFFLPFIATTVIAIHIGIAEP-------------------------------------------------------------------------------------------------------------------------------------------------------------------------------------------------------------------------
sdhc_Halobacteriales_archaeon_QH_8_64_26@PXRA01000011_1_5                                    -MA-----S--------PKG----------------------ARWFLQRLTAGFVVL----------------------------HFHFVHH--A-------------YEI----------------T-----------------G-----------------YF------TMVLFLGTATFHG----------------------------------------GVYNALV-QGL-S---------------------------------------------------------------------------------------------LVGAG------------LLLTI-------------------------------------------T-GM-------
sdhc_Halobacteriales_archaeon_QH_8_64_26@PXRA01000011_1_6                                    -MS---RWQ--------AGM----------------------WAWVLHKFTGWVGYL----------------------------HI-------S-------------TAI----PAA----TGD--A-----------------------------------TI--RILE--VGLLSVAVFHI----------------------------------------GIRLLFV-LGV-G---------------------------------------------------------------------------------------------SLVLT-----------GAIVVA-----------------------------------------F------------
bc_Halobacteriales_archaeon_QH_8_64_26@PXRA01000076_1_22                                     -MSLTPVWLRIVYLEILV--NLQMPKEQYNLWYPLYALGSLSIAYVVAAISGALFYYCSIDINFGFFLRSLHRWSAQVMTAAVFLHMYFTG---AYKEP---RELNWILGIVLISLTMVFGYTGYLLPLAFWAGQIGVQMSIPL-IFGGFTAT-------LMRMY-LHVFFLPFVVTTLIAIHIGIAEP-------------------------------------------------------------------------------------------------------------------------------------------------------------------------------------------------------------------------
bc_Halobacteriales_archaeon_QH_8_64_26@PXRA01000076_1_23                                     -MT------------------------------------------------------DS-EA----------------------------------------------DGG-------------------------GTGIVTPTW------RKERSQG--LSRLT----------------EYF-----ARREDQDLREESTYVERDVWPHELIRNLSITFFFVGMIIFLSTLPP-HIA------------APADPSTTPAIILPDWYLYWSFGLLK----LNPEIALLGGKLMKDATYGVIANIVVVGFISI---ARRPVEQPFAAVGVAATISALAVKLP---IDLALLLPFVT----SLNRR----------------------------------YYR--LR
sdhc_Halobacteriales_archaeon_QH_9_66_26@PXRD01000129_1_7                                    -MA-----S--------RRG----------------------WRWFVQRLTAAFVVL----------------------------HFHFVNH--A-------------YEI----------------T-----------------G-----------------YF------TMVLFLVTATFHG----------------------------------------GVYNALV-QGL-D---------------------------------------------------------------------------------------------LVAAS------------ALLVV-------------------------------------------T-GM-------
sdhc_Halobacteriales_archaeon_QH_9_66_26@PXRD01000129_1_8                                    -MS---RWR--------AGM----------------------WAWIFHKFTGWVGYL----------------------------HI-------S-------------TAL-----------SGA--------------------------------------LL--RILE--VGLLAVAVFHI----------------------------------------GVRLLFV-LGV-G---------------------------------------------------------------------------------------------SLVVT-----------GLIAIA-----------------------------------------F------------
bc_Halobacteriales_archaeon_QH_9_66_26@PXRD01000139_1_25                                     NST------------------------------------------------------PT-ET----------------------------------------------DGGERER-SECKPRQGAARSSARSSSDVGTGIVTPTW------RKERTQG--LSRLT----------------EYF-----SRREDQDLRNDSSYVERDVWPHEMVRNLALTSFFVGLILFLSTLPP-HLG------------APANPSQTPAIILPDWYLYWSFGLLK----LNPDLAVLGGKLLQDSTYGVLANLVVVGFIAI---ARRPVEQPFAAVGVAAMISALSIKTPT-WIDLTFLLPFVA----DLNRR----------------------------------YYR--LR
bc_Halobacteriales_archaeon_QH_9_66_26@PXRD01000139_1_26                                     -MSLTPLWLRIVYLEVLV--NMQMPKEQYNLWYPLYALGSFSIAYIVAAISGALFYYCSLDINFGFMLRSIHRWSAQVMTAAVFLHMYFTG---AYKEP---RELNWILGIVLISLTMVFGYTGYLLTLAYWAGQIGVEMSIPL-IFGGFSAT-------LMRMY-LHVFFLPFVVTSLIAVHIGIAEP-------------------------------------------------------------------------------------------------------------------------------------------------------------------------------------------------------------------------
bc_Halobacterium_hubeiense@CEMQ01000001_1_509                                                -MSLTPVWLRLVYLELLV--NLQMPKEQYNLWYPLYSLGFFSLAYVVAAISGALFYYSAVDLNFGFFLRSLHRWAAQVMTAAVFLHMYFTG---AYKEP---REVNWIIGIVLLSLTMVFGYTGYLLPLAFWAGQIGVEMSIPL-VFGGFSPT-------LQRMY-LHVFLLPFVVTTVIAIHLGIAEP-------------------------------------------------------------------------------------------------------------------------------------------------------------------------------------------------------------------------
bc_Halobacterium_hubeiense@CEMQ01000001_1_510                                                -MA------------------------------------------------------TD-DAA---------------------------------------------D---------------------------GTGIVTPTW------RKERTTG--LSRLT----------------EYF-----SRREDQDLREESDYVERDVWPHELIRNLALTSFFVGMIFFLATLPP-HLG------------APANPSQTPSIILPDWYLYWSFGLLK----LNPDLAILGGKLMADRTYGVVANLVVVGFIAI---ARRPVEQPFASVGVAVTISALSMKIP---LDLTFLVPPIA----DLNRR----------------------------------YYK--LR
sdhc_Halobacterium_hubeiense@CEMQ01000001_1_1256                                             -MS---RWR--------AGM----------------------WAWVFHKFTGWVGYL----------------------------HI-------S-------------TSM-----------QGA--------------------------------------AL--RLLE--VGLLAVAVFHI----------------------------------------GIRLLFV-LGV-G---------------------------------------------------------------------------------------------SLVLT-----------GVIVVA-----------------------------------------F------------
sdhc_Halobacterium_hubeiense@CEMQ01000001_1_1257                                             -MA-----S--------SGS----------------------TAWLLQRITAAFVVL----------------------------HFHFVTH--A-------------YEI----------------E-----------------G-----------------YF------TMILFLLTATFHG----------------------------------------GVYNALV-QGI-D---------------------------------------------------------------------------------------------LGAAA------------LLLVV-------------------------------------------A-GF-------
sdhc_Halobacterium_hubeiense@CEMQ01000006_1_3                                                NVS---KWR--------AGT----------------------WAWILHKVTGWAFYL----------------------------HM-------S-------------TSL-----------LGP--------------------------------------LV--RVLE--LMLLAAGVFHS----------------------------------------GLRLVLV-LGI-G---------------------------------------------------------------------------------------------SLALT-----------GLAVLA-----------------------------------------L------------
sdhc_Halobacterium_hubeiense@CEMQ01000006_1_4                                                -MA-----S--------TSG----------------------TMWFLQRVTGIIALL----------------------------HFHFINH--A-------------AEI----------------S-----------------W-----------------YF------LMIAFLVTAAFHG----------------------------------------GVYNALV-QGI-S---------------------------------------------------------------------------------------------LGVAG------------VFVVC-------------------------------------------I-GV-------
bc_Halobacterium_sp_GSL_19@CP070377_1_400                                                    -MS------------------------------------------------------TD-EDA---------------------------------------------D---------------------------GTGIVTPTW------RKERTTG--LSRLT----------------EYF-----SRREDQDLRQESDYVERDVWPHELVRNLAITSFFVGMILFLGTLPP-HLG------------QPANPSTTPAVILPDWYLYWSFGLLK----LNPELAILGGKLLADRTFGVLANVVVVGFIAI---ARRPVEQPFASVGVAFTISAYSAKLP---LDLAFLIPPMA----DLNKR----------------------------------YYK--LR
bc_Halobacterium_sp_GSL_19@CP070377_1_401                                                    -MSLTAVWLRIVYLELLV--NLQMPKEQYNLWYPLYSLGFFSLSYVVAAISGALFYYCAVDLNFGFFLRSLHRWAAQVMTAAVFLHMYFTG---SYKEP---REVNWLIGIVLLSLTMVFGYTGYLLPLAYWAGQIGVEMSIPL-MFGGFSAT-------LQRMY-LHVFLLPFVVTTVIAIHLGIAEP-------------------------------------------------------------------------------------------------------------------------------------------------------------------------------------------------------------------------
sdhc_Halobacterium_sp_GSL_19@CP070377_1_969                                                  -MA-----S--------SGS----------------------TTWLLQRLTAGFVVL----------------------------HFHFVNH--A-------------YNI----------------D-----------------G-----------------YY------TMVLFLVTATFHG----------------------------------------GVYNALV-QGI-E---------------------------------------------------------------------------------------------LGVAG------------VLLIV-------------------------------------------A-GF-------
sdhc_Halobacterium_sp_GSL_19@CP070377_1_970                                                  ------RWT--------AGM----------------------WAWVFHKFTGWVGYL----------------------------HI-------S-------------TSL-----------QGA--------------------------------------AI--RLLE--VGLLAVAVFHI----------------------------------------GIRLLFV-LGV-G---------------------------------------------------------------------------------------------SLVLT-----------GVIVVA-----------------------------------------F------------
bc_Halobacterium_sp_PCN9@WUUU01000011_1_6                                                    -MS---EAFGLSAQQFL---GKAFPA--------SFLLGEVAFCFVVLVLTGTFFFFVSVDVPFGMLIRRLHHWAAHLFVASLGLHMFFTG---AYRNP---RELNWLVGTALAGTSMFAAYTGYALPFASTAAGIGYNVAIPI-VFGGEFAT-------IPRFF-LHVYVLPLLIAALIGVHMKHTEAERDEDDAVDREDDSVVVGLVPNQVAVSAVVFFLTLATLSLLALLPV-------HNV------GPNDPASTPSLVMPDWFLMWGYGFLKL---SWMSFD-LLGHFSSEFVGGLVLPGLVFVAVAV---TANPFERPRTAVGVVMVASIAGS---D-AAAALFVVPVAASDGT----------------------------------------------
sdhc_Halobacterium_sp_PCN9@WUUU01000064_1_15                                                 -MA-----S--------SGS----------------------TAWLLQRITAAFVVL----------------------------HFHFVTH--A-------------ADI----------------E-----------------G-----------------YF------TMVLFLVTATFHG----------------------------------------GIYNALV-QGI-E---------------------------------------------------------------------------------------------LGVAG------------LLLVV-------------------------------------------A-GF-------
sdhc_Halobacterium_sp_PCN9@WUUU01000064_1_16                                                 -MS---RWR--------AGM----------------------WAWVFHKFTGWVGYL----------------------------HI-------S-------------TSL-----------QGA--------------------------------------AL--RLLE--VGLLAVAVFHI----------------------------------------GIRLLFV-LGV-G---------------------------------------------------------------------------------------------SLVLT-----------GVIVVA-----------------------------------------F------------
bc_Halobacterium_sp_PCN9@WUUU01000086_1_13                                                   -MSLTPVWLRLVYLELLV--NLQMPKEQYNLWYPLYSLGFFSVAYIVAAISGALFYYSTVDLNFGFFLRSLHRWAAQVMTAAVFLHMYFTG---AYKEP---REVNWIIGIILLSLTMVFGYTGYLLPLAYWAGQIGVEMSIPL-MFGGFSAT-------LQRMY-LHVFLLPFIVTTVIAIHLGIAEP-------------------------------------------------------------------------------------------------------------------------------------------------------------------------------------------------------------------------
bc_Halobacterium_sp_PCN9@WUUU01000086_1_14                                                   -MT------------------------------------------------------SD-DTA---------------------------------------------D---------------------------GTGIVTPTW------RKERTTG--LSRLT----------------EYF-----SRREDQDLREESDYVERDVWPHELIRNLALTSFFVGMIFFLSTLPP-HLG------------APANPSQTPAVILPDWYLYWSFGLLK----LNPDLAIIGGKLLADRTYGVLANVVVVGFIAI---ARRPVEQPFAAIGVAVFISALSIKVP---MDLTFLVPPLA----DLNRR----------------------------------YYK--LR
bc_Halobacterium_sp_R2_5@JAANTH010000001_1_983                                               -MSLTPVWLRLVYLELLV--NLQMPKEQYNLWYPLYSLGFFSVAYIVAAISGALFYYSTIELNFGFFMRSLHRWAAQVMTAAVFLHMYFTG---AYKEP---REVNWIIGIILLSLTMVFGYTGYLLPLAYWAGQIGVEMAIPL-VFGGFSPT-------LQRMY-IHVFLLPFVVTTVIAIHLGIAEP-------------------------------------------------------------------------------------------------------------------------------------------------------------------------------------------------------------------------
bc_Halobacterium_sp_R2_5@JAANTH010000001_1_984                                               -MA------------------------------------------------------ND-DAA---------------------------------------------D---------------------------GTGIVTPTW------RKERTTG--LSRLT----------------EYF-----SRREDQDLREESDYVERDVWPHELIRNLALTSFFVGMIFFLATLPP-HLG------------APANPSQTPSIILPDWYLYWSFGLLK----LNPDLAILGGKLMADRTYGVLANVVVVGFIAI---ARRPVEQPFAAVGVAVLISALSIKTP---IDLTFLVPPVA----DLNRR----------------------------------YYK--LR
sdhc_Halobacterium_sp_R2_5@JAANTH010000001_1_1590                                            -MA-----S--------TSS----------------------TAWLLQRVTAAFVVL----------------------------HFHFVTH--A-------------YEI----------------E-----------------G-----------------YY------TMVLFLVTATFHG----------------------------------------GIYNALV-QGI-D---------------------------------------------------------------------------------------------LGVAG------------LLLVA-------------------------------------------A-GF-------
sdhc_Halobacterium_sp_R2_5@JAANTH010000001_1_1591                                            -MS---RWR--------AGM----------------------WAWVFHKFTGWVGYL----------------------------HI-------S-------------TSM-----------QGA--------------------------------------AL--RLLE--VGLLAVAVFHI----------------------------------------GIRLLFV-LGV-G---------------------------------------------------------------------------------------------SLVLT-----------GVIVVA-----------------------------------------F------------
bc_Halobaculum_sp_WSA2@WUUS01000002_1_6                                                      MAS---DWFDVDASDFA---GKAFPA--------SYLLGEVAFCFVVLVSTGVFFFYTSVDVPFGMLLRRMHHWAAHLFVASIALHMFFTG---AYRNP---REPNWVVGTGLAGLSMFAAYTGYALPFASTAVGIGYNVAIPL-VFGGSFAT-------IPRFF-MHVFLIPAAIAGLIAVHMKHTEAERDGDAGIARDDDSIVIGLFPNQAAVSAVVFFLTMAVLSLLAFLPV-------HNI------GPNDPASTPSLIMPDWFLMWGYGFLKV---SWMSVD-VLGHISSEFIGGLLLPGLVFAGVAV---SLNPLDRPPTAVGIVMVASIAHT---S-AEAALVVVPVAASDG-----------------------------------------------
bc_Halobaculum_sp_WSA2@WUUS01000004_1_218                                                    -MSLTPIWVRIVYLELLS--NLQMPKEQYDLWYALYTLGFFSLAYVVAAISGALFYYSQIDLQFGFMLRSIHRWSAQVMTAAVFLHMYFTG---AYKEP---RELNWLLGIVLISLTMVFGYSGYLLPLAFWAGQIGVEMSIPL-LFGGFSAT-------LQRMY-LHVFLLPFVVTALIALHIGIAEP-------------------------------------------------------------------------------------------------------------------------------------------------------------------------------------------------------------------------
bc_Halobaculum_sp_WSA2@WUUS01000004_1_219                                                    -MT------------------------------------------------------NT-EP----------------------------------------------DGG-------------------------GTGIVTPTW------RKERTEG--LSRLT----------------EYF-----ARSEDESLRRESDYVERDVWPHETVRNLALTSFFVGMIIFLSTLPP-HIG------------NPANPNSTPAIILPDWYLYWSFGLLK----LNPELAILGGKLMADRTYGVLTNGVVVGAIAI---ARRPVEQPFAAVGMAFTLSMLSVKMP---MDLTFLVPPIV----DLNRR----------------------------------YYR--LR
sdhc_Halobaculum_sp_WSA2@WUUS01000008_1_192                                                  -MS---RWR--------AGM----------------------WAWVFHKFTGWVGYL----------------------------HI-------S-------------TAI------SA---AGQ-DV-----------------------------------LV--RILE--VGLLAVAVFHI----------------------------------------GCRLLLV-LGV-G---------------------------------------------------------------------------------------------SLILT-----------GAIVVA-----------------------------------------F------------
sdhc_Halobaculum_sp_WSA2@WUUS01000008_1_193                                                  -MA-----S--------KGG----------------------RRWLWQRITAAFVVL----------------------------HFHFVNH--A-------------DEV----------------S-----------------T-----------------YY------LMVLFLITATFHG----------------------------------------GVYNALE-QGL-S---------------------------------------------------------------------------------------------LIAAS------------VVLVV-------------------------------------------A-GL-------
bc_Halobellus_sp_Atlit_38R@QXIJ01000001_1_133                                                -MSLTPIWLRIVYLELLV--NLQMPKEQYNLWYPLYTLGLFSLAYVVAAISGALFYYESIDLQFGFMLRSIHRWAAQVMVAAVFLHMYFTG---AYKEP---RELNWLIGIVLISLTMVFGYTGYLLPLAYWAGQIGVEMAIPL-LFGGFSAT-------LQRMY-LHVFLLPFVVTTLIAIHIGIAEP-------------------------------------------------------------------------------------------------------------------------------------------------------------------------------------------------------------------------
bc_Halobellus_sp_Atlit_38R@QXIJ01000001_1_134                                                -MT------------------------------------------------------NT-DV----------------------------------------------DGS---------------------------GIVTPTW------RKERTEG--LSRLT----------------EYF-----ARREDQDLRQESDYVERDVWPHEIIRNLAIASFFVGMLLFLSTLPP-HIG------------SPANPSSTPAIILPDWYLYWSFGLLK----LNPELSILGGKLMADRTYGVLANLVVVGIVAI---ARRPVEQPFAAVGVAFTISVYSAKIP---MDLTFLLPIVG----DLNRR----------------------------------YYR--LR
sdhc_Halobellus_sp_Atlit_38R@QXIJ01000004_1_306                                              -MA-----S--------AGG----------------------RRWLWQRITAAFVVL----------------------------HFHFVHH--A-------------DEV----------------T-----------------T-----------------YF------LMILFLLTATFHG----------------------------------------GVYNALI-QGL-T---------------------------------------------------------------------------------------------LGVAS------------AVVIV-------------------------------------------AGGV-------
sdhc_Halobellus_sp_Atlit_38R@QXIJ01000004_1_307                                              -MS---RWR--------AGM----------------------WAWVFHKFTGWVGYL----------------------------HI-------S-------------TAL-----------QSP--------------------------------------LV--RILE--VGLLAVAVFHI----------------------------------------GLRLLFV-LGV-G---------------------------------------------------------------------------------------------SLLLT-----------GAIVVA-----------------------------------------FG-----------
bc_Halobellus_sp_MBLA0160@JACKXD010000001_1_263                                              -MS---------------------PL-----------------ALLLALVAGVV------ATPASTQPVRLLLAGCAACVPLLGLA---AG---VVHRP------AYAVGAVLSALVVIYAYTGLILPLSFTLGQVGLELLVPV-LFGGFTAT-------LEQAF-FHYALVGI--------------------------------------------------GGLASVAVAAV------------------------------------------------------------------------------------------------------GLRGPG--------------------------------------------------------ASR----
sdhc_Halobellus_sp_MBLA0160@JACKXD010000001_1_548                                            -MS---RWR--------AGM----------------------WAWIFHKFTGWVGYL----------------------------HI-------S-------------TAL-----------QSP--------------------------------------LV--RLLE--VGLLAVAVFHI----------------------------------------GLRLLFV-LGL-G---------------------------------------------------------------------------------------------SLVLT-----------GAIVVA-----------------------------------------FG-----------
sdhc_Halobellus_sp_MBLA0160@JACKXD010000001_1_549                                            -MA-----S--------RGG----------------------RRWLWQRITAAFAVL----------------------------HFHFVNH--A-------------DEV----------------T-----------------T-----------------YF------LMILFLLTATFHG----------------------------------------GVYNALV-QGI-S---------------------------------------------------------------------------------------------LGVAS------------AVLIV-------------------------------------------AGGV-------
bc_Halobellus_sp_MBLA0160@JACKXD010000002_1_175                                              -MT------------------------------------------------------DSKQP----------------------------------------------DGS---------------------------GIVTPTW------RKERTQG--LSQLT----------------EYF-----ARREDQDLRQESDYVERDVWPHEVIRNLAIASFFVGMLIFLSTLPP-HIG------------DPADPSSTPAIILPDWYLYWSFGLLK----LNPDLSILGGKLMADRTYGVLANIVVVGFVAI---ARRPVEQPFAAVGVAFTISVYSAKIP---MDLTFLVPIVG----DLNRR----------------------------------YYR--LR
bc_Halobellus_sp_MBLA0160@JACKXD010000002_1_176                                              -MSLSPIWLRIVYLELMV--NLQMPKEQYNLWYPLYTLGLFSLAYVVAAISGALFYYESIDLQFGYMLRSIHRWSAQVMVAAVFLHMYFTG---AYKEP---RELNWLIGIVLISLTMVFGYTGYLLPLAFWAGQIGVEMSIPL-LFGGFSAT-------LQRMY-IHVFLLPFVVTTLIAIHIGIAEP-------------------------------------------------------------------------------------------------------------------------------------------------------------------------------------------------------------------------
sdhc_Halocalculus_aciditolerans@BMPG01000001_1_977                                           -MS---RWK--------AGM----------------------WAWVLHKFTGWVGYL----------------------------HI-------S-------------TAL-----------QSP--------------------------------------AV--RVLE--VGLLAVAVFHI----------------------------------------GVRLLFV-LGL-GL--------------------------------------------------------------------------------------------ALVLT-----------AVIVVA-----------------------------------------F------------
sdhc_Halocalculus_aciditolerans@BMPG01000001_1_978                                           -MS-----S--------YGG----------------------TRWLLQRLTAAFVVL----------------------------HFHFAVH--A-------------PEI----------------T-----------------G-----------------YL------TMVLFLATATFHG----------------------------------------GIYNALV-QGI-E---------------------------------------------------------------------------------------------LVVAS------------LLLFV-------------------------------------------TVGF-------
b_Halocalculus_aciditolerans@BMPG01000004_1_247                                              -MA---TWLDLN--QFL---GKAFPE-------ASFLLGEVSFSFVILVMTGTFLLYASVDVPFGMFTRMVHHWAAFVFIAAIGLHMFFSG---AYRNP---RELNWVVGATLLFISLGEAVFGYALPYASTATGIAFTIAIPY-IFGGEWAAV-----ILPRLF-FHTFLIPLIIGGLIAVHMKHTEQTRDSDHGVEENDQSRVVGVVPNQAAVTVVVFLGVLGVIALLAFFPV-------QRL------GPNNPTSTPGSVAPDWYLMWVFGILKI---TFVPKT--------EFVGGVIAPGIIATVLVL---TADPIRRPKTAVGVVLILSIAALFTTS-GV-LTVVVPVLWAE------------------------------------------------
bc_Haloglomus_irregulare@QMDX01000001_1_11                                                   -MSLTPMWLRIVYLELLI--NMQMPKEQYNLWYPLYALGSFSIAYVVAAISGALFYYNSIDLRFGFFLRSLHRWSAQVMVAAVFLHMYFTG---AYKEP---RELNWIIGIVLISLTMVFGYTGYLLPLAFWAGQIGVEMAVPL-LFGGFTST-------LQRMY-LHVFFLPFVATALIAIHIGIAEP-------------------------------------------------------------------------------------------------------------------------------------------------------------------------------------------------------------------------
bc_Haloglomus_irregulare@QMDX01000001_1_12                                                   -MS------------------------------------------------------TT-DGTG------------------------------SERE---------AD---------------------------GSGIVTPTW------RKERTQG--LSQLT----------------EYF-----ARREDQDLRTESDYVERDVWPHEMIRNLALTSFFVGMIIFLAALPP-HIG------------APANPSQTPAVILPDWYLYWSFGLLK----LNPDLALLGGKLMADRTYGVVANLVVVGFIAI---ARRPVEQPFAAVGVAATISALSVKIP---MDLTFLLPFVG----ELNRR----------------------------------YYR--LR
sdhc_Haloglomus_irregulare@QMDX01000001_1_53                                                 -MS---RWR--------AGM----------------------WAWVFHKFTGWVGYL----------------------------HI-------S-------------TAT-----------ISA--------------------------------------LV--RFLE--VGLLAVAVFHI----------------------------------------GLRLLFV-LGV-G---------------------------------------------------------------------------------------------SLALT-----------GAIVVA-----------------------------------------V------------
sdhc_Haloglomus_irregulare@QMDX01000001_1_54                                                 -MA-----S--------PKG----------------------TRWLLQRLTAAFVVL----------------------------HFHFVNH--A-------------AEV----------------T-----------------G-----------------YF------TMVAFLVTATFHG----------------------------------------GVYNALV-QGL-D---------------------------------------------------------------------------------------------LILAS------------VLLVA-------------------------------------------A-GFA------
bc_Halomicroarcula_salina@WRXL01000001_1_273                                                 -MSLTPVWLRVVYLEILV--NMQMPKEQYNLWYPLYALGSFSVAYVVAAISGALFYYDSVQLNLGYFLRSVHRWAAQIMVAAVFLHMYFTG---AYKEP---RELNWIIGIVLISLTLVFGYTGYLLPLSYWAGQIGVEMSIPL-LFGGFSST-------LQRMY-LHVFFLPFITTAIIAVHIGIAEP-------------------------------------------------------------------------------------------------------------------------------------------------------------------------------------------------------------------------
bc_Halomicroarcula_salina@WRXL01000001_1_274                                                 -MS------------------------------------------------------DD-DV----------------------------------------------DGS-------------------------GTGIVTPAW------RKERTQG--LSRLT----------------EYF-----ARREDQDLRQESDYVERDVWPHEMMRNIALTSFFVGMILFVSTLPP-EMP------------NPANSSVTPAIILPDWYLYWSFGLLK----LNPDLSILGGKLMADRTYGVLANVVVVGFVAI---ARRPVEQPFAAVGMSFTIAALSIKIP---MDLTFLVPIVS----DLNRR----------------------------------YYR--LR
sdhc_Halomicroarcula_salina@WRXL01000004_1_305                                               -MS---RWR--------AGM----------------------WAWIFHKFTGWVGYL----------------------------HI-------S-------------TALGT-----------A--------------------------------------LI--RFLE--VGLLAVAVFHI----------------------------------------GIRLLMV-LGV-G---------------------------------------------------------------------------------------------SLLLT-----------GAIVVA-----------------------------------------LV-----------
sdhc_Halomicroarcula_salina@WRXL01000004_1_306                                               -MA-----S--------RGG----------------------RRWLFQRLTAVFGVL----------------------------HFHFVNH--A-------------ADI----------------T-----------------G-----------------YF------TMWLFLVTATFHG----------------------------------------GVYNALV-QGL-T---------------------------------------------------------------------------------------------LLAAG------------VLLVL-------------------------------------------T-NL-------
bc_Halomicroarcula_salina@WRXL01000004_1_396                                                 -MS---DWFDLEGQKFL---GKAFPA--------SFLLGEVAFCFLLLVLSGIFFFFVSVDVPFGMFIRRLHHWAAHLFVASIGLHMFFTG---SYRNP---REPNWIVGTGLAALAMGAAYTGYALPFAATATSIGYNLTIPL-VFGGEFAT-------IPRLY-LHVLVIPTAIAVGLAVHMKHTEAPRESDQTVDRENDDVIIGLFPNQAAVSAVVFFATAATLSALSLLPV-------HNV------GPNDPASTPELIMPDWFLMWVYGFLKL---QWASFS-VGSHVSGEFIGGIVLPGLVFAAVAA---TADPLSRPWTAVGVIMIASIADT---S-SAAALLLVPPLFADGG-----------------------A----------------------
sdhc_Halomicrobium_sp_LC1Hm@CP044129_1_1378                                                  -MS---RWR--------AGM----------------------WAWIFHKFTGWVGYL----------------------------HI-------S-------------TAI-----------QGE--------------------------------------LV--RFLE--VGLLAVAVFHI----------------------------------------GLRLLFV-LGI-G---------------------------------------------------------------------------------------------SMVLT-----------GAIVVA-----------------------------------------LV-----------
sdhc_Halomicrobium_sp_LC1Hm@CP044129_1_1379                                                  -MA-----S--------RKG----------------------SRWLLQRVTAVFGVL----------------------------HFHFVNH--A-------------AEV----------------T-----------------G-----------------YF------TMWLFLVTATFHG----------------------------------------GVYNALI-QGL-T---------------------------------------------------------------------------------------------LVVAG------------VLLIA-------------------------------------------T-NL-------
bc_Halomicrobium_sp_LC1Hm@CP044129_1_1833                                                    MMS---DWFDLKGQTFL---GKAFPA--------SFLLGEVAFCFLLLILTGVFFFYVSVTVPFGMFIRRLHHWAAHLFVASIGLHMFFTG---AYRNP---REPNWVVGTGLAVLAMGAAYTGYALPFAATATGIGYNLTVPL-IFGGEFAT-------IPRLY-LHVLVIPLLILGGLALHMKHTEAPREDDEAIDRENDDVIVGLVPNQAAVSAVVFFLTAATLSLLALLPV-------HNV------GPNDPAATPELIMPDWFLMWVYGFLKL---G-IAVD-LGPHINSEFLGGIVLPGLVFAAILA---TADPLDRPWTAVGVVMIASIADV---S-SVAALLLVPTLFADGG----------------------------------------------
b_Halomicrobium_sp_LC1Hm@CP044129_1_2377                                                     -MS------------------------------------------------------ND-DV----------------------------------------------DGS-------------------------GTGIVTPTW------RKERTEG--LARLT----------------EYF-----SRREDQDLRQQSDYVERDVWPHEMMRNLALTSFFVGMILFLSALPP-EMP------------HPANANQTPAIILPDWYLYWSFGLLK----LNPEISLLGGKLMSDRMYGVIANVVVVGIVAI---ARRPVEQPFAAVGMSLTIAALSVQIP---MDLSFLFPIVC----NLNRR----------------------------------YYR--LR
bc_Halomicrobium_sp_LC1Hm@CP044129_1_2378                                                    -MSLTTLWLRIVYLELLV--NMQMPKEQYNLWYPLYALGSFSISYVVAAISGALFYYESVELNLGYLLRSIHRWAAQVMVAAVFLHMYFTG---AYKEP---REVNWIIGIVLISLTLVFGYTGYLLPLSYWAGQIGVEMAIPL-MFGGFTST-------LQRMY-LHVFFLPFITTAIIAVHIGIAEP-------------------------------------------------------------------------------------------------------------------------------------------------------------------------------------------------------------------------
b_Halomicrobium_sp_ZPS1@CP045142_1_553                                                       -MS------------------------------------------------------ND-DV----------------------------------------------DGS-------------------------GTGIVTPTW------RKERTEG--LARLT----------------EYF-----SRREDQDLRQQSDYVERDVWPHEMMRNLALTSFFVGMILFLSALPP-EMP------------HPANANQTPAIILPDWYLYWSFGLLK----LNPEISLLGGKLMSDRMYGVIANVVVVGFVAI---ARRPVEQPFAAVGMSLTIAALSVQIP---MDLSFLFPIVC----NLNRR----------------------------------YYR--LR
bc_Halomicrobium_sp_ZPS1@CP045142_1_554                                                      -MSLTTLWLRIVYLELLV--NMQMPKEQYNLWYPLYALGSFSISYVVAAISGALFYYESVELNLGYLLRSIHRWSAQVMVAAVFLHMYFTG---AYKEP---REVNWIIGIVLISLTLVFGYTGYLLPLSYWAGQIGVEMAIPL-MFGGFTST-------LQRMY-LHVFFLPFITTAIIAVHIGIAEP-------------------------------------------------------------------------------------------------------------------------------------------------------------------------------------------------------------------------
sdhc_Halomicrobium_sp_ZPS1@CP045142_1_2749                                                   -MS---RWR--------AGM----------------------WAWIFHKFTGWVGYL----------------------------HI-------S-------------TAI-----------QGE--------------------------------------LV--RFLE--VGLLAVAVFHI----------------------------------------GLRLLFV-LGI-G---------------------------------------------------------------------------------------------SMVLT-----------GAIVVA-----------------------------------------LV-----------
sdhc_Halomicrobium_sp_ZPS1@CP045142_1_2750                                                   -MA-----S--------RKG----------------------SRWLLQRITAVFGVL----------------------------HFHFVNH--A-------------AEV----------------T-----------------G-----------------YF------TMWLFLVTATFHG----------------------------------------GVYNALI-QGL-T---------------------------------------------------------------------------------------------LVVAG------------VLLIA-------------------------------------------T-NL-------
bc_Halomicrobium_sp_ZPS1@CP045142_1_3146                                                     MMS---DWFDLEGQTFL---GKAFPA--------SFLLGEVAFCFLLLILTGVFFFYVSVTVPFGMFIRRLHHWAAHLFVASIGLHMFFTG---AYRNP---REPNWVVGTGLAVLAMGAAYTGYALPFAATATGIGYNLTVPL-VFGGEFAT-------IPRLY-LHVLVIPLLIMGGLALHMKHTEAPREDDEAIDRENDDVIVGLVPNQAAVSAVVFFLTAATLSLLALLPV-------HNV------GPNDPAATPELIMPDWFLMWVYGFLKL---G-IAID-LGPHINSEFLGGIVLPGLVFAAILA---TADPLDRPWTAVGVVMIASIADV---S-SVAALLIVPTLFADGG----------------------------------------------
sdhc_Halopenitus_persicus@AP017558_1_590                                                     -MA-----S--------PGG----------------------TMWLLQRITAAFVVL----------------------------HFHFVNH--A-------------DEV----------------S-----------------S-----------------YY------LMILFLLTATFHG----------------------------------------GVYNALI-QGL-T---------------------------------------------------------------------------------------------LIVAS------------VVLIV-------------------------------------------AGGV-------
sdhc_Halopenitus_persicus@AP017558_1_591                                                     -MS---RWR--------AGM----------------------WAWIFHKFTGWVGYL----------------------------HI-------S-------------TAI----PASGQEQAGD--------------------------------------LL--RILE--VGLLAVAVFHI----------------------------------------GTRLLFI-LGI-G---------------------------------------------------------------------------------------------SLILT-----------GLITVA-----------------------------------------F------------
bc_Halopenitus_persicus@AP017558_1_2202                                                      -MSLTAIWMRIVYLELLI--NLQMPKEQYDLWYPLYSLGSLSIAYLVAAVSGALFYYLSIDIQFGFMLRSIHRWAAQFMVAAVFLHMYFTG---AYKEP---REGNWILGVILILLTLLFGYSGYVLPLSFWAAQIGVEMATPI-LFGGFTAT-------LVRMY-MHVFLLPFVVTALIALHVGIAEP-------------------------------------------------------------------------------------------------------------------------------------------------------------------------------------------------------------------------
b_Halopenitus_persicus@AP017558_1_2203                                                       -MT------------------------------------------------------TDEEP----------------------------------------------DGG-------------------------PPATITPTW------RKERSQG--LSRLT----------------EYF-----ARREDQDLRQESTYVERDVWPHETIRNLAITSFFVGIIILVSTIPM-YFE------------NPANASSTPSIILPDWYLYWSFGLLK----INPGLAVLDGLVFSHEFFGVLAHGLIIGVIAL---ARRPVEQPFSAVGVSVSLAALAIQFP---ITLVFVLPFLA----DLNKR----------------------------------YYR--LR
bc_halophilic_archaeon_LT46@ML241305_1_38                                                    -MSLTPIWMRIVYLEILV--NMQMPKEQYSLWYPLYALGSFSIAYVVAALSGALFYYNQLDLNFGFMLRSIHRWSAQVMVAAVFLHMYFTG---AYKEP---RELNWIIGIILISLTMVFGYTGYLLPLAFWAGQIGVEMSIPL-LFGGFSAT-------LQRMY-LHVFLLPFVVTTLIAVHIGIAEP-------------------------------------------------------------------------------------------------------------------------------------------------------------------------------------------------------------------------
bc_halophilic_archaeon_LT46@ML241305_1_39                                                    -MT------------------------------------------------------SG-EA----------------------------------------------DGG-------------------------GTGIVTPTW------RKERTQG--LSRLT----------------EYF-----ARREDQDLRQESSYVERDVWPHEMIRNLSLTSFFVGMIIFLSTLPP-HLG------------PPADPSSTPAVILPDWYLYWSFGLLK----LNPELAILGGKLMADRTYGVVANIVVVGFIAI---ARRPVEQPFAAVGMAWTISALSVKAP---IDLTFLVPIIA----DLNRR----------------------------------YYR--LR
bc_halophilic_archaeon_LT46@ML241305_1_108                                                   ------DWFDLDGSAFL---GKAFPA--------SFLLGEVAFSFAVLVLTGMFFFFVSVDVPYGMFLRRLHHWAAHFFVASIGLHMFFTG---AYRNP---REPNWVVGGLLALLAIFAAYTGYSLPFASTATGIGYSIAVPL-VFGGDYAT-------VPRFY-LHVFVIPVAIIGLIGVHMKHTEGPRSGDLTIDRGDDTYVVGLFPNQAAVSVVVFFLTLATLSLLAFLPV-------HNV------GPNDPSATPSLIMPDWFLMWVFGFLKL---AWMGFTVFTDHVSTEFLSGVVLPGIVFAIVFA---TADPLARPWTAVGVIMIASIADI---S-DLAAVIVGPAVA--GG-------------------EEQP-----------------------
sdhc_halophilic_archaeon_LT46@SZNP01000009_1_11                                              -MS---RWR--------AGM----------------------WAWILHKFTGWVGYL----------------------------HI-------S-------------TAT-----------SGA--------------------------------------LV--RVME--VGLLAVAVFHI----------------------------------------GVRLLFV-LGL-G---------------------------------------------------------------------------------------------SLVVT-----------GVIVLA-----------------------------------------F------------
sdhc_halophilic_archaeon_LT46@SZNP01000009_1_12                                              -MA-----S--------SGS----------------------LSWLLQRVTAAFVVL----------------------------HFHFVNH--A-------------SEV----------------T-----------------G-----------------YL------TMVLFLLTATFHG----------------------------------------GVYAALL-QGL-T---------------------------------------------------------------------------------------------LAIAG------------LALAA-------------------------------------------S-GV-------
sdhc_halophilic_archaeon_NEN8@SOSC01000001_1_612                                             -MS---RWK--------AGM----------------------WAWIFHKFTGWVGYL----------------------------HI-------S-------------TAT-----------QGA--------------------------------------AI--RVLE--VGLLAVAVFHI----------------------------------------GVRLLFV-LGV-G---------------------------------------------------------------------------------------------SLVLS-----------GAIVVA-----------------------------------------F------------
sdhc_halophilic_archaeon_NEN8@SOSC01000001_1_613                                             -MA-----S--------RGN----------------------TRWFLQRITAVFGVL----------------------------HFHFVNH--A-------------AEI----------------T-----------------G-----------------YF------TMIAFLVTATFHG----------------------------------------GVYNALI-QGL-E---------------------------------------------------------------------------------------------LVVAS------------LVLVA-------------------------------------------A-GI-------
bc_halophilic_archaeon_NEN8@SOSC01000002_1_152                                               -MSLTAMWLRLVYLELLV--NLQMPKEQYGLWYPLYALGSFSLAYLIAAVSGALFYYTSVDLNFGYMLRSIHRWSAQVMTAAVFLHMYFTG---AYKEP---RELNWIIGIVLISMTMVFGYTGYLLPLSYWAGQIGVEMAIPL-MFGGFTAT-------LQRMY-LHVFFLPFLVTALIAVHIGIAEP-------------------------------------------------------------------------------------------------------------------------------------------------------------------------------------------------------------------------
bc_halophilic_archaeon_NEN8@SOSC01000002_1_153                                               -MS-------------------------------------------------------P-ET----------------------------------------------DG--------------------------GTGIVTPTW------RKERSQG--LSRLT----------------EYF-----ARREDQDLRQESSYVERDVWPHEMIRNLALSSFFIGMVLFLSTLPP-EML------------PPADASSTPSVILPDWYLYWSFGLLK----LNPELALLGGKLMADRTYGVLANLVVVGVITI---ARRPVEQPFAAVGVAFTIAALSVKVP---IDLTFLLPFVF----TLNRR----------------------------------YYR--LR
bc_halophilic_archaeon_SHRA6@SOPS01000001_1_97                                               -MS---------------------------------------------------------ET----------------------------------------------DVQ-----------SG------------GSGAVTPSW------RKTRSTG--LSRLT----------------EYF-----ARREDQDLRTESDYVERDVWPHEVIRNLAITMFFSGVILLIATVPP-HLG------------APANPSKTPEVILPDWYLYWSFGLLK----LNPGLEILGGKIISDQLYGVLANVVVVSAVAV---ARRPVEQPFAAIGVSITIAAIAVQIP---LNLAFVLPIVS----DLNRR----------------------------------YYR--LR
bc_halophilic_archaeon_SHRA6@SOPS01000001_1_98                                               -MSLTPIYLRIVYLEVLV--NLQMPKEQYNLWYPLYSLGFFSVAYIIAAATGALFYYNSVDLNFGFYLRSLHRWSAQFMTAAVFLHMYFTG---AYKEP---RELNWILGIVLISLTLVFGYTGYLLPLAFWAGQIGVEMAVPI-LFGGFTAT-------IVRMY-LHVFVLPFVVTALIALHVGIAEP-------------------------------------------------------------------------------------------------------------------------------------------------------------------------------------------------------------------------
sdhc_halophilic_archaeon_SHRA6@SOPS01000004_1_716                                            -MA-----S--------PGG----------------------RRWLWQRITAAFVVL----------------------------HFHFVYH--A-------------DEV----------------T-----------------T-----------------YY------LMILFLITATFHG----------------------------------------GVYNALI-QGL-T---------------------------------------------------------------------------------------------LVVAS------------AILIV-------------------------------------------A-GI-------
sdhc_halophilic_archaeon_SHRA6@SOPS01000004_1_717                                            -MS---RWR--------AGM----------------------WAWVFHKFTGWVGYL----------------------------HI-------S-------------TAL----------------A-----------------------------------LV--RILE--VGLLAVAVFHI----------------------------------------GLRLLMV-LGI-G---------------------------------------------------------------------------------------------SLILT-----------GAITVA-----------------------------------------F------------
bc_Haloplanus_aerogenes@CP034145_1_1327                                                      -MS------------------------------------------------------TT-ET----------------------------------------------DGG-------------------------SPGIVTPTW------RKERTTG--LSRLT----------------EYF-----ARREDQDLRTESDYVERDVWPHETVRNLAIASFFTGMIFFLSTMPP-HIG------------APANPSSTPAIILPDWYLYWSFGLLK----LNPDLAILGGKLTADRTYGVLANVVVVGFIAI---ARRPVEQPFSAVGVALTISLLAVKMP---MDLTFLLPIVA----DLNRR----------------------------------YYR--LR
bc_Haloplanus_aerogenes@CP034145_1_2156                                                      -MS---DWFDVEAQGFL---GKAFPA--------SFLLGEVAFCFLFLVLSGVFFFYVSVTVPFGMFIRRLHHWAAHLFVASIGLHMFFTG---AYRNP---REPNWVVGTALAVLAMGAAYTGYALPFAATATSIGYNLTVPL-VFGGQFAT-------IPRLY-LHVLIIPAAIAVGLAVHMKHTEAPRDDDRTVDRDDDSVIVGLVPNQTAVSAVVFFLTAATLSMLAFLPV-------HNV------GPNDPASTPNLIMPDWFLMWVYGFLKL---KWFSFS-VGSHVSTEFIGGIVLPGLVFAAVLA---TADPLSRPRTAVGVIMIASIAGT---T-DVAALLGVPPLFAAGG----------------------------------------------
sdhc_Haloplanus_aerogenes@CP034145_1_2948                                                    -MS---RWR--------AGM----------------------WAWIFHKFTGWVGYL----------------------------HI-------S-------------TAL-----------TSA-DL-----------------------------------LV--RILE--VGLLAVAVFHI----------------------------------------GTRLLLV-LGI-G---------------------------------------------------------------------------------------------SLILT-----------GVIVVA-----------------------------------------SL-----------
sdhc_Haloplanus_aerogenes@CP034145_1_2949                                                    -MA-----S--------AGG----------------------RLWLWQRITAAFVVL----------------------------HFHFVHH--A-------------DEV----------------T-----------------S-----------------YY------LMILFLVTATFHG----------------------------------------GVYNALI-AGL-T---------------------------------------------------------------------------------------------LGAAS------------LLLLV-------------------------------------------A-GIL------
bc_Haloplanus_aerogenes@CP034145_1_3017                                                      -MA---RWLDLD--DAF---GKAFPD-------GSFLLGEVAFSFVILAATGTFLMYASVDVRFGMFVRMAHHWAAYLFVAAMGLHMFFTG---AYRNP---REPNWLVGSGLLLLALGEGYFGYALPFSQTATTIGFQMTIPV-IFGGDFATY-----ILPRFF-YHVFLLPAIIMGLIGLHMKHTEHSRDSS-GPDPDDESVVVGVWPNQVAMSIIVFCFTTSIISFLALFPV-------QRV------GPASPLTQPSGVRPDWFFMWVFGALKM---IFFGYG--------RFIGGVLFPGVVIGVMAL---TANPLDRPMTAVGVIIVLSIAGM---S-DAGMTLLVPPAE--------------------------------------------------
bc_Haloplanus_rallus@CP034345_1_1222                                                         -MT------------------------------------------------------TT-DA----------------------------------------------DGG-------------------------GPGIVTPTW------RKERTTG--LSRLT----------------EYF-----ARREDQDLRTESDYVERDVWPHETVRNLSIAAFFTGMIFFLSTMPP-HIG------------SPANPSSTPAIILPDWYLYWSFGLLK----LNPDLAILGGKLTADRTYGVLANVVVVGVIAI---ARRPVEQPFSAVGVALTISLLAIKMP---MDLTFLLPIVA----DLNRR----------------------------------YYR--LR
bc_Haloplanus_rallus@CP034345_1_1223                                                         -MSLTPIWMRIVYLELLV--NLQMPKEQYDLWYPLYALGSFSLAYIVAAVSGALFYYNSIDLQFGFMLRSIHRWSAQVMVAAVFLHMYFTG---AYKEP---RELNWLLGIVLISLTMVFGYTGYLLPLAFWAGQIGVEMSIPL-LFGGFTAT-------LQRMY-LHVFLLPFVVTTLIAIHIGIAEP-------------------------------------------------------------------------------------------------------------------------------------------------------------------------------------------------------------------------
sdhc_Haloplanus_rallus@CP034345_1_2985                                                       -MA-----S--------KGG----------------------RLWLWQRITAAFVVL----------------------------HFHFVHH--A-------------DEV----------------T-----------------S-----------------YY------LMVLFLVTATFHG----------------------------------------GVYNALI-VGL-S---------------------------------------------------------------------------------------------LVVAS------------LLLLV-------------------------------------------A-GIL------
sdhc_Haloplanus_rallus@CP034345_1_2986                                                       -MS---RWR--------AGM----------------------WAWIFHKFTGWVGYL----------------------------HV-------S-------------TAL-----------TSA-DL-----------------------------------LV--RVLE--VGLLAVAVFHI----------------------------------------GTRLLLV-LGI-G---------------------------------------------------------------------------------------------SLILT-----------GAIVVA-----------------------------------------SL-----------
bc_Haloplanus_rubicundus@CP031150_1_1913                                                     -MS------------------------------------------------------TT-ET----------------------------------------------DGG-------------------------SPGIVTPTW------RKERTTG--LSRLT----------------EYF-----ARREDQDLRTESDYVERDVWPHETVRNLSIAAFFTGMIFFLSTMPP-HIG------------APANPSSTPAIILPDWYLYWSFGLLK----LNPDLAILGGKITADRTYGVLANVVVVGFIAI---ARRPVEQPFSAVGVAFTISLLAVKMP---MDLTFLLPIVA----DLNRR----------------------------------YYR--LR
bc_Haloplanus_rubicundus@CP031150_1_1914                                                     -MSLTPIWMRVVYLELLV--NMQMPKEQYDLWYPLYALGSFSLAYIVAAVSGALFYYNSIDLQFGFMLRSIHRWSAQVMVAAVFLHMYFTG---AYKEP---RELNWLLGIVLISLTMVFGYTGYLLPLAFWAGQIGVEMSIPL-LFGGFTAT-------LQRMY-LHVFLLPFVVTTLIAIHIGIAEP-------------------------------------------------------------------------------------------------------------------------------------------------------------------------------------------------------------------------
sdhc_Haloplanus_rubicundus@CP031150_1_3339                                                   -MS---RWR--------AGM----------------------WAWIFHKFTGWVGYL----------------------------HI-------S-------------TAL-----------TSA-DL-----------------------------------LV--RLLE--VGLLAVAVFHI----------------------------------------GTRLLLV-LGI-G---------------------------------------------------------------------------------------------SLILT-----------GAIVVA-----------------------------------------SL-----------
sdhc_Haloplanus_rubicundus@CP031150_1_3340                                                   -MA-----S--------AGG----------------------RLWLWQRITAAFVVL----------------------------HFHFVHH--A-------------DEV----------------T-----------------S-----------------YY------LMILFLVTATFHG----------------------------------------GVYNALI-AGL-T---------------------------------------------------------------------------------------------LGVAS------------LLLLV-------------------------------------------A-GIL------
bc_Haloplanus_salinus@QPHM01000001_1_449                                                     -MSLTPIWMRVVYLELLV--NMQMPKEQYDLWYPLYALGSFSLAYIVAAVSGALFYYNSIDLQFGFMLRSIHRWSAQVMVAAVFLHMYFTG---AYKEP---RELNWLLGIVLISLTMVFGYTGYLLPLAFWAGQIGVEMSIPL-LFGGFTAT-------LQRMY-LHVFLLPFVVTTLIAIHIGIAEP-------------------------------------------------------------------------------------------------------------------------------------------------------------------------------------------------------------------------
bc_Haloplanus_salinus@QPHM01000001_1_450                                                     -MS------------------------------------------------------DT-ET----------------------------------------------DGG-------------------------SPGIVTPTW------RKERTTG--LSRLT----------------EYF-----ARREDQDLRTESDYVERDVWPHETVRNLSIAAFFTGMIFFLSTMPP-HIG------------APANPSSTPAIILPDWYLYWSFGLLK----LNPDLAILGGKITADRTYGVLANVVVVGFIAI---ARRPVEQPFSAIGVAFTISLLAVKMP---MDLTFLVPIVA----DLNRR----------------------------------YYR--LR
sdhc_Haloplanus_salinus@QPHM01000001_1_2194                                                  -MA-----S--------AGG----------------------RLWLWQRITAAFVVL----------------------------HFHFVHH--A-------------DEV----------------T-----------------S-----------------YY------LMILFLVTATFHG----------------------------------------GVYNALI-AGL-T---------------------------------------------------------------------------------------------LGVAS------------LLLLV-------------------------------------------A-GIL------
sdhc_Haloplanus_salinus@QPHM01000001_1_2195                                                  -MS---RWR--------AGM----------------------WAWVFHKFTGWVGYL----------------------------HI-------S-------------TAL-----------TSA-DL-----------------------------------LV--RLLE--VGLLAVAVFHI----------------------------------------GTRLLLI-LGI-G---------------------------------------------------------------------------------------------SLILT-----------GAIVVA-----------------------------------------SL-----------
sdhc_Halorussus_amylolyticus@RXOB02000022_1_77                                               -MA-----S--------SGS----------------------LPWFLQRVTAAFVVL----------------------------HFHFVNH--A-------------SEV----------------T-----------------G-----------------YL------TMVLFLLTATFHG----------------------------------------GVYAALL-QGL-T---------------------------------------------------------------------------------------------LAVAA------------LALAA-------------------------------------------S-GV-------
sdhc_Halorussus_amylolyticus@RXOB02000022_1_78                                               -MS---RWR--------AGM----------------------WAWILHKFTGWVGYL----------------------------HI-------S-------------TAL-----------SGA--------------------------------------LL--RVME--VGLLAVAVFHI----------------------------------------GVRLLFV-LGV-G---------------------------------------------------------------------------------------------SLVVT-----------AVIVLA-----------------------------------------F------------
bc_Halorussus_amylolyticus@ML974134_1_209                                                    -MT------------------------------------------------------SG-EA----------------------------------------------DGG-------------------------GTGIVTPTW------RKARTQG--LSRLT----------------EYF-----SRREDQDLRQESSYVERDVWPHEMIRNLSLTSFFVGMIIFLSTLPP-HLG------------PPADPSSTPAIILPDWYLYWSFGLLK----LNPDLAILGGKLMADRTYGVLANGVIVGAIAV---ARRPVEQPFASVGVALTISVLAVQVP---MDLTFLLPIVA----DLNRR----------------------------------YYR--LR
bc_Halorussus_amylolyticus@ML974134_1_210                                                    -MSLTPIWMRIVYLEILV--NLQMPKEQYNLWYPLYALGSFSIAYVVAALSGALFYYNQLDLNFGFMLRSIHRWAAQVMVAAVFLHMYFTG---AYKEP---RELNWIIGIILISLTMVFGYTGYLLPLAFWAGQIGVEMSIPL-VFGGFSAT-------LQRMY-LHVFLLPFVVTAVIGVHIGIAEP-------------------------------------------------------------------------------------------------------------------------------------------------------------------------------------------------------------------------
bc_Halorussus_sp_HD8_83@ML219773_1_780                                                       -MT--------------------------------------------ERVQ------GR-EV----------------------------------------------DGG-------------------------GTGIVTPTW------RKQRKQG--LSRLT----------------EYF-----SRREDQDLREESSYVERDVWPHEMIRNLSLASFFVGMILFLSTLPP-HLG------------ASADPSSTPTVILPDWYLYWSFGLLK----LNPELAILGGKLMADRTYGVVANIVVVGIIAI---ARRPVEQPFAAVGMAWTISIYSAKVP---IDLTFLLPIVV----DLNRR----------------------------------YYR--LR
bc_Halorussus_sp_HD8_83@ML219773_1_781                                                       -MSLTPIWFRIVYLEILV--NLQMPKEQYNLWYPLYALGSFSLAYGVAAVSGALFYYNQLDLNFGFMLRSLHRWSAQVMVAAVFLHMYFTG---AYKEP---RELNWILGIVLISLTMVFGYTGYLLPLAYWAGQIGVEMAIPL-VFGGFSAT-------LQRMY-FHVFLLPFVVTTLIGVHIGIAEP-------------------------------------------------------------------------------------------------------------------------------------------------------------------------------------------------------------------------
sdhc_Halorussus_sp_HD8_83@SBIU01000003_1_442                                                 -MS---RWR--------AGM----------------------WAWILHKFSGWVGYL----------------------------HI-------S-------------TAI-----------PGAVNV-----------------------------------TV--RIME--VGLLAVAVFHI----------------------------------------GVRLLFV-LGV-G---------------------------------------------------------------------------------------------SLVVT-----------GAIVLA-----------------------------------------F------------
sdhc_Halorussus_sp_HD8_83@SBIU01000003_1_443                                                 -MA-----S--------SGS----------------------LPWLLQRVTAAFVVL----------------------------HFHFISH--A-------------SEV----------------T-----------------G-----------------YF------TMVLFLVTATFHG----------------------------------------GVYAALL-QGL-T---------------------------------------------------------------------------------------------LGVAG------------LALAA-------------------------------------------S-GV-------
b561_Halorussus_sp_HD8_83@SBIU01000006_1_180                                                 -MTTSR--------------ALKGRVERHSF-----LSHWTQLLMFVLMGTGYA---LNV---YYL---------------AFGLHLFLFVLFPVY---AD--DV---IHIGQAFVGL---IPGYRQT--------ERDWVHP-----------------MQKTFWWISILFGVLVLTGFGMYA-------------------------PVWW----------VEVLGFLDWVGMVVL---K------------------------VHLLVFFLVV-A------------------------MVFGHV-YFAV---------------------------------------------------------------------------------------------
bc_Halorussus_sp_LYG_36@SBIV01000002_1_38                                                    -MA------------------------------------------------------SG-EA----------------------------------------------DG--------------------------GTGIVTPTW------RKERRQG--LSRLT----------------EYF-----SRREDQDLRQESSYVERDVWPHEMIRNLSLTSFFVGMIVFLSTLPP-HLG------------PPADPSSTPAIILPDWYLYWSFGLLK----LNPELAILGGKLFADRTYGVLANVVVVGFIAI---ARRPVEQPFASVGVAFTISVLSVKISD-LIDLTFLLPIVA----DLNRR----------------------------------YYR--LR
bc_Halorussus_sp_LYG_36@SBIV01000002_1_39                                                    -MSLTPVWMRIVYLEILV--NLQMPKEQYNLWYPLYALGSFSIAYVVAALSGALFYYNQLDLNFGFMLRSIHRWSAQVMVAAVFLHMYFTG---AYKEP---RELNWIIGIILISLTMVFGYTGYLLPLAFWAGQIGVEMSIPL-LFGGFSST-------LQRMY-IHVFLLPFVVTTIIAVHIGIAEP-------------------------------------------------------------------------------------------------------------------------------------------------------------------------------------------------------------------------
bc_Halorussus_sp_LYG_36@SBIV01000008_1_114                                                   -MS---AWLDLDGRSFL---GKAFPA--------SFLLGEVAFCFVMLVLTGIFMFFASVDVPFGMFIRRMHHWAAHLFVAAIGLHMFFTG---AYRNP---REPNWVVGTGLAGLAMGAAYTGYALPFAATATGIGYNLAVPV-VFGGQFAT-------IPRLY-LHVLVIPALIAGLLAVHMKHTEAPRDGDATVSADDDGVVVGLFPNQAAVSAVVFFLTLATLSALAFLPV-------HNI------GPNDPAGTPELIMPDWFLMWVYGFLKL---SWLSFTIVVDHVSTEFVGGVVLPTLVFGAVAI---TANPLDRPRTAVGVVMIASIAGV---G-GVVALVVVPIASAE------------------------------------------------
sdhc_Halorussus_sp_LYG_36@SBIV01000009_1_93                                                  -MS---RWR--------AGM----------------------WAWILHKFTGWVGYL----------------------------HI-------S-------------TAL-----------PASTDV-----------------------------------AL--RVLE--VGLLAVAVFHI----------------------------------------GVRLLFV-LGV-G---------------------------------------------------------------------------------------------SLVVT-----------AAIVLA-----------------------------------------F------------
sdhc_Halorussus_sp_LYG_36@SBIV01000009_1_94                                                  -MA-----S--------SGS----------------------RSWLFQRVTAAFVVL----------------------------HFHFVNH--A-------------SEV----------------T-----------------G-----------------YL------TMVLFLLTATFHG----------------------------------------GVYAALL-QGL-T---------------------------------------------------------------------------------------------LAIAG------------LALAA-------------------------------------------S-GV-------
sdhc_Halorussus_sp_MSC152@VSLZ01000001_1_1456                                                -MA-----S--------SGS----------------------LSWLLQRVTAAFVVL----------------------------HFHFVHH--A-------------SEV----------------T-----------------G-----------------YL------TMILFLLTATFHG----------------------------------------GVYAALL-QGL-T---------------------------------------------------------------------------------------------LAIAG------------LALAA-------------------------------------------S-GV-------
sdhc_Halorussus_sp_MSC152@VSLZ01000001_1_1457                                                -MS---RWR--------AGM----------------------WAWIFHKFTGWVGYL----------------------------HI-------S-------------TAT-----------SGA--------------------------------------LL--RVME--VGLLAVAVFHI----------------------------------------GVRLLFV-LGL-G---------------------------------------------------------------------------------------------SLIVT-----------GVIVLA-----------------------------------------F------------
bc_Halorussus_sp_MSC152@VSLZ01000002_1_93                                                    -MS------------------------------------------------------SG-EA----------------------------------------------DGG-------------------------GTGIVTPTW------RKQRTEG--LSRLT----------------EYF-----ARREDQDLRQESSYVERDVWPHEMIRNLSLTSFFVGMIIFLATLPP-HLG------------APADPSSTPAVILPDWYLYWSFGLLK----LNPELAILGGKLTADRTYGVIANIIVVGFIAM---ARRPVEQPFAAVGMAWTISAVSIKIP---IDLAFLLPIVV----DLNRR----------------------------------YYR--LR
bc_Halorussus_sp_MSC152@VSLZ01000002_1_94                                                    -MSLTPIWMRIVYLEILV--NMQMPKEQYNLWYPLYALGSFSIAYVVAALSGALFYYNQLDLNFGFMLRSIHRWAAQVMVAAVFLHMYFTG---AYKEP---RELNWILGIILISLTMVFGYSGYLLTLAFWASQIGVEMSIPL-VFGGFSAT-------LQRMY-MHVFLLPFVVTTLIAVHIGIAEP-------------------------------------------------------------------------------------------------------------------------------------------------------------------------------------------------------------------------
sdhc_Halorussus_sp_RC_68@CP035119_1_184                                                      -MS---RWR--------AGM----------------------WAWIFHKFTGWVGYL----------------------------HI-------S-------------TAI-----------SGA--------------------------------------LL--RVME--VGLLAVAVFHI----------------------------------------GVRLLFV-LGL-G---------------------------------------------------------------------------------------------SLIVT-----------GVIVLA-----------------------------------------F------------
sdhc_Halorussus_sp_RC_68@CP035119_1_185                                                      -MA-----S--------SGS----------------------ASWLLQRVTAAFVVL----------------------------HFHFVNH--A-------------SEV----------------T-----------------G-----------------YS------TMVLFLWTATFHG----------------------------------------GVYAALL-QGL-T---------------------------------------------------------------------------------------------LAIAG------------LALAA-------------------------------------------N-GL-------
bc_Halorussus_sp_RC_68@CP035119_1_2480                                                       -MA---------------------------------------------------------EP----------------------------------------------DGS-------------------------GTGIVTPTW------RKQRTQG--LSRLT----------------EYF-----ARREDQDLRQESSYVERDVWPHEMIRNLSLTSFFVGMIIFLSTLPP-HLG------------APADPNSTPAVILPDWYLYWSFGLLK----LNPELAILGGKLLSDRAYGVVANVVVVGIVAI---ARRPVEQPFSAVGMAWTISIYSAKTP---VDLTFLVPPIV----DLNRR----------------------------------YYR--LR
bc_Halorussus_sp_RC_68@CP035119_1_2481                                                       -MSLSPIWLRVVYLEILV--NMQMPKEQYNLWYPLYALGSFSIAYVVAALSGALFYYNQLDLNFGFMLRSIHRWSAQVMVAAVFLHMYFTG---AYKEP---RELNWIIGIILISLTMVFGYTGYLLPLAFWAGQIGVEMAIPL-VFGGFSPT-------LQRMY-FHVFLLPFVVTTLIAVHIGIAEP-------------------------------------------------------------------------------------------------------------------------------------------------------------------------------------------------------------------------
sdhc_Halorussus_sp_ZS_3@CP044523_1_1343                                                      -MS---RWR--------AGM----------------------WAWILHKFTGWVGYL----------------------------HI-------S-------------TAM-----------SGS--------------------------------------LV--RVME--VGLLAVAVFHI----------------------------------------GVRLLFV-LGL-G---------------------------------------------------------------------------------------------SLVVT-----------ALIVLA-----------------------------------------F------------
sdhc_Halorussus_sp_ZS_3@CP044523_1_1344                                                      -MA-----S--------SGS----------------------LPWLLQRVTAAFAVL----------------------------HFHFYHH--A-------------YEV----------------T-----------------G-----------------YL------TMILFLLTATFHG----------------------------------------GVYAALL-QGL-T---------------------------------------------------------------------------------------------LGIAG------------LALAF-------------------------------------------S-GV-------
bc_Halorussus_sp_ZS_3@CP044523_1_2117                                                        -MSLTPIWMRIVYLEILV--NMQMPKEQYNLWYPLYALGSFSIAYVVAAISGALFYYNQLDLNFGFMLRSIHRWSAQVMVAAVFLHMYFTG---AYKEP---RELNWLLGIILISLTMVFGYTGYLLPLAFWAGQIGVEMSIPL-IFGGFSAT-------LQRMY-LHVFFLPFVVTALIGLHIGIAEP-------------------------------------------------------------------------------------------------------------------------------------------------------------------------------------------------------------------------
bc_Halorussus_sp_ZS_3@CP044523_1_2118                                                        -MT------------------------------------------------------DN-EP----------------------------------------------DGG-------------------------GTGIVTPTW------RKERTQG--LSRLT----------------EYF-----ARREDQDLRQESSYVERDVWPHEMIRNLSLTSFFVGMIIFLSTLPP-HLG------------PPADPSSTPAVILPDWYLYWSFGLLK----LNPELAILGGKLMADRTYGVMANVVVVGFIAI---ARRPVEQPFAAVGMAVTISALSIKLP---IDLAFLLPIIG----DLNQR----------------------------------YYR--LR
bc_Halosimplex_litoreum@CP065856_1_555                                                       -MA---DWVDLDDREIL---GKAFPA--------SFLLGEVAFCFLVLVLTGTFFFFASVDVPFGMLLRRMHHWAAHLFIASMALHMFFTG---AYRNP---REPNWLVGTGLAGLSMGAAYTGYALPFASTATGIGYNLAIPL-VFGGSFAT-------IPRFY-LHVLVIPLAIAGLIGVHMKHTEAEREGDGAVDRDDDGVIVGLFPNQAAVSAVVFFLTLATLSLLAFLPV-------HNV------GPNDPAGTPALIMPDWFLMWVYGFLKL---SWLAFHVILGEVNAEFVGGILMPGLVFGAVAA---ALNPLDRPKTAVGVIMVASVAGT---S-GPWALVGWPTLCADGP----------------------------------------------
bc_Halosimplex_litoreum@CP065856_1_3127                                                      -MSLTALWLRIVYLEILV--NFQMPKEQYNLWYPLYALGSFSIAYVVAAISGALFYYNSIELNFGFFLRSLHRWSAQVMVAAVFLHMYFTG---AYKEP---RELNWIIGIVLISLTMVFGYTGYLLPLAFWAGQIGVEMSIPL-LFGGFTST-------VQRMY-LHVFVLPFVTTGIIAVHIGIAEP-------------------------------------------------------------------------------------------------------------------------------------------------------------------------------------------------------------------------
bc_Halosimplex_litoreum@CP065856_1_3128                                                      -MS------------------------------------------------------SE-EV----------------------------------------------D---------------------------GTGIVTPTW------RKTRKQG--LARLT----------------EYF-----SRREDQDLRQQSSYVERDVWPHEMIRNLALTSFFVGMIIFLSALPP-HIG------------PPADSSSTPAIILPDWYLYWSFGLLK----LNPDISLLGGKLMADRTYGVLANLVVVGFVAI---ARRPVEQPFSAVGVAFTVAALSVKIP---MDLTFLLPVLA----NLNRR----------------------------------YYR--LR
sdhc_Halosimplex_litoreum@CP065856_1_3518                                                    -MA-----S--------RGG----------------------VKWLFQRLTAVFGVL----------------------------HFHFVNH--A-------------AEI----------------T-----------------G-----------------YF------TMWLFLVTATFHG----------------------------------------GVYNALV-QGL-S---------------------------------------------------------------------------------------------LTLAS------------IALIV-------------------------------------------T-DL-------
sdhc_Halosimplex_litoreum@CP065856_1_3519                                                    -MS---RWR--------PGM----------------------WAWIFHKFTGWVGYL----------------------------HI-------S-------------TAT-----------GGE--L-----------------------------------LI--RVLE--VGLLSVAVFHI----------------------------------------GVRLLFV-LGF-G---------------------------------------------------------------------------------------------SLVVT-----------AAIVVA------------------------------------------------------
bc_Halosimplex_sp_TH32@ML214297_1_183                                                        -MSLTALWLRIVYLEILV--NFQMPKEQYNLWYPLYALGSFSIAYVVAAISGALFYYNSIDLNFGFFLRSLHRWSAQVMVAAVFLHMYFTG---AYKEP---RELNWIIGIVLISLTMVFGYTGYLLPLAFWAGQIGVEMSIPL-LFGGFTST-------VQRMY-LHVFVLPFVTTGLIAVHIGIAEP-------------------------------------------------------------------------------------------------------------------------------------------------------------------------------------------------------------------------
bc_Halosimplex_sp_TH32@ML214297_1_184                                                        -MS------------------------------------------------------SE-EV----------------------------------------------D---------------------------GTGIVTPTW------RKARKQG--LARLT----------------EYF-----SRREDQDLRQQSSYVERDVWPHEMIRNLALTSFFVGMIIFLSALPP-HIG------------PPADSSSTPAIILPDWYLYWSFGLLK----LNPEISLLGGKLMADRTYGVIANLVVVGFVAI---ARRPVEQPFAAVGVAFTIAALSVKIP---MDLTFLLPVLS----NLNRR----------------------------------YYR--LR
sdhc_Halosimplex_sp_TH32@ML214297_1_495                                                      -MS---RWR--------PGM----------------------WAWIFHKFTGWVGYL----------------------------HI-------S-------------TAT-----------AGD--V-----------------------------------LI--RVLE--VGLLSVAVFHI----------------------------------------GVRLLFV-LGF-G---------------------------------------------------------------------------------------------SLVVT-----------AAIVVA------------------------------------------------------
sdhc_Halosimplex_sp_TH32@ML214297_1_496                                                      -MA-----S--------RGG----------------------TKWLLQRLTAVFGVL----------------------------HFHFVNH--A-------------AEI----------------T-----------------G-----------------YF------TMWLFLVTATFHG----------------------------------------GVYNALV-QGL-T---------------------------------------------------------------------------------------------LALAS------------IALIV-------------------------------------------T-NL-------
bc_Halosimplex_sp_TH32@ML214297_1_1570                                                       -MS---GWADLDDQSLL---GKAFPA--------SFLLGEVAFCFLILVLTGSFFFFVSVDVPFGMLIRRMHHWAAHLFVASMALHMFFTG---AYRNP---REPNWLVGTGLAGMSMFAAYTGYALPFASTAVGIGYNVAVPL-VFGGEFAT-------IPRFY-LHVFVIPLVIAGLIAVHMKHTEAGRDGDERVDRDDDSVVVGLFPNQAAVSAVVFFLTLAALSLLAFLPV-------HNI------GPNDPASTPALIMPDWFLMWGYGFLKL---SWMSFD-VLGHVSSEFVGGLLLPGLVFGAVAL---TADPIERPWTAVGIIMVASIAGT---S-AAGALVGVPIVSDDG-----------------------------------------------
sdhc_Halosimplex_sp_TH32@ML214297_1_1869                                                     -MT---RWR--------AGM----------------------WAWILHKFTGWLGYL----------------------------HI-------S-------------TAT-----------AAD--V-----------------------------------LV--RLLE--IGLLAVAVFHM----------------------------------------GVRLLFV-LGV-G---------------------------------------------------------------------------------------------TLVVT-----------AAITVA------------------------------------------------------
sdhc_Halosimplex_sp_YPL4@QWGG01000013_1_107                                                  -MA-----S--------RGG----------------------VKWLFQRLTAVFGVL----------------------------HFHFVNH--A-------------AEI----------------T-----------------G-----------------YF------TMWLFLVTATFHG----------------------------------------GVYNALI-QGL-T---------------------------------------------------------------------------------------------LTLAS------------IALIV-------------------------------------------T-NL-------
sdhc_Halosimplex_sp_YPL4@QWGG01000013_1_108                                                  -MS---RWR--------PGM----------------------WAWIFHKFTGWVGYL----------------------------HI-------S-------------TAT-----------GGD--L-----------------------------------LV--RVLE--VGLLSVAVFHI----------------------------------------GVRLLFV-LGF-G---------------------------------------------------------------------------------------------SLVVT-----------AAIVVA------------------------------------------------------
bc_Halosimplex_sp_YPL4@QWGG01000001_1_283                                                    -MS---DWAGLTEQSLL---GKAFPA--------SFLLGEVAFCFLILVLTGVFFFFASVDVPFGMLIRRMHHWAAHLFVASMALHMFFTG---AYRNP---REPNWLVGTGLAGMSMFAAYTGYALPFASTAVGIGYNVAVPL-VFGGEFAT-------IPRFY-LHVFVIPVVIAGLIAVHMKHTEDTREADETVDRDDDSVVVGLFPNQAAVSAVVFFLTLATLSLLAFLPV-------HNI------GPNDPASTPALIMPDWFLMWGYGFLKL---SWMSFD-LLGHVSSEFVGGLLLPGLVFGAVAL---TADPIERPWTAVGIIMVASIAGT---S-DAGALVGVPIGSADGT----------------------------------------------
bc_Halosimplex_sp_YPL4@QWGG01000004_1_70                                                     -MS------------------------------------------------------SE-EV----------------------------------------------D---------------------------GTGIVTPTW------RKARQQG--LARLT----------------EYF-----SRREDQDLRQQSSYVERDVWPHEMIRNLALTSFFVGMIIFLSALPP-HIG------------PPADSSSTPAVILPDWYLYWSFGLLK----LNPDISLLGGKLMADRTYGVLANLVVVGFVAI---ARRPVEQPFGAVGVAFTIAVLSVKIS---MDLTFILPVLS----NLNRR----------------------------------YYR--LR
bc_Halosimplex_sp_YPL4@QWGG01000004_1_71                                                     -MSLTALWLRIVYLEIMV--NFQMPKEQYNLWYPLYALGSFSIAYVVAAISGALFYYNSIDLNFGFFLRSLHRWSAQVMVAAVFLHMYFTG---AYKEP---RELNWIIGIVLISLTMVFGYTGYLLPLAFWAGQIGVEMSIPL-LFGGFTST-------VQRMY-LHVFVLPFVTTGLIAVHIGIAEP-------------------------------------------------------------------------------------------------------------------------------------------------------------------------------------------------------------------------
bc_Halosimplex_sp_YPL4@QWGG01000004_1_388                                                    MAG---DWFDLVESEYL---GKAFPA--------SFLLGEVAFCFLVLVLTGMFFFFVSVEVPYGMFLRRLHHWAAHLFVASLSLHMFFQG---AYANP---REPNWVIGGTLAISSMFAAYTGYALPFASTATGIGYSIAVPV-VFGGEYAT-------LPRFY-IHVFLLPVVIAGLIAVHMKHTEAPREADKPVDRTDDRVVIGLFPNQAAISAIVFFITLGALSLLAFLPV-------HNV------GPNDPASTPALIMPDWFLMWVFGFLKL---SWLSFTVGTDHVSTEFLSGVVLPGIVFGLLFA---TMDPLARPWTAVGVIMIASIAGL---S-GTGALIVGPLVAADGG----------------------P-----------------------
sdhc_Halosimplex_sp_YPL4@QWGG01000007_1_131                                                  -MG---RWT--------AGM----------------------WAWLLHKFSGWIGYL----------------------------HI-------S-------------TGV----QSMG---GGA--------------------------------------LV--RFLE--VGLLAVAVFHV----------------------------------------GVRLLLI-LGL-G---------------------------------------------------------------------------------------------SLVVT-----------GAIVVA-----------------------------------------L------------
sdhc_Halostella_litorea@ML214300_1_160                                                       -MS---RWR--------AGM----------------------WAWIFHKFTGWVGYL----------------------------HI-------S-------------SAM-----------QGA--------------------------------------FV--RILE--IGLLAVAVFHI----------------------------------------GIRLLMV-LGV-G---------------------------------------------------------------------------------------------SMVLT-----------GAIVVA-----------------------------------------GI-----------
sdhc_Halostella_litorea@ML214300_1_161                                                       -MA-----S--------PAS----------------------TRWLLQRVTAAFVVL----------------------------HFHFVHH--A-------------YEI----------------E-----------------G-----------------YF------TMVAFLVTATFHG----------------------------------------GVFNALV-QGI-D---------------------------------------------------------------------------------------------LVVAS------------VALIA-------------------------------------------A-GF-------
bc_Halostella_litorea@ML214300_1_610                                                         -MSLTPIWLRIVYLELLA--NLQMPKEQYNLWYPLYSLGFFSIAYVVAAVSGALFYYEQVDLNFGYMLRSIHRWSAQVMTAAVFLHMYFTG---AYKEP---RELNWLIGIVLISLTMVFGYTGYLLPLSFWAGQIGVEMSIPL-LFGGFTAT-------LQRMY-LHVFFLPFVVTTLIAIHIGIAEP-------------------------------------------------------------------------------------------------------------------------------------------------------------------------------------------------------------------------
bc_Halostella_litorea@ML214300_1_611                                                         -MT------------------------------------------------------ST-ET----------------------------------------------DGS-------------------------GPGIVVPTW------RKERKQG--LSRLT----------------EYF-----ARREDQDLRQESSYVERDVWPHELIRNLSLTFFFVGMILFLSTLPP-EMM------------AVADPSTTPAIILPDWYLYWSFGLLK----LNPELSILGGKLMADRTYGVVANLVVVGFIAI---ARRPVEQPFAGIGVAATISALSIKLP---MDITFLLPPIA----DLNRR----------------------------------YYR--LR
bc_Halostella_litorea@ML214300_1_1090                                                        -MS---GWLDVEGRRFL---GKAFPA--------SFLLGEVAVCFLVLVLTGIFMFFASVDVPFGMFIRRMHHWAAHLFVASIGLHMFFTG---AYRNP---REPNWVVGTGLAGLAMGAAYTGYALPFAATATGIGYNLAVPL-VFGGEFAT-------IPRLY-LHVLVIPAAIAVLLAVHMKHTEAPRDDDATVAKEDDTVVVGLFPNQAAVSAVVFFLTLAALSALAFLPV-------HNI------GPNNPAATPELIMPDWFLMWVYGFLKL---TWMSFT-VLGHVSTEFLGGVVLPTLVFAAVAL---TASPLDRPWTAVGVIMVASIAGV---G-GTAALVVVPVVSTE------------------------------------------------
bc_Halostella_pelagica@CP040678_1_1001                                                       -MSLTPMWLRIVYLELLS--NLQMPKEQYNLWYPLYSLGFFSIAYVVAAVSGALFYFEQVDLNFGYMLRSIHRWSAQVMTAAVFLHMYFTG---AYKEP---RELNWLIGIVLISLTMVFGYTGYLLPLSFWAGQIGVEMAIPL-LFGGFTPT-------LQRMY-LHVFFLPFVVTALIAIHIGIAEP-------------------------------------------------------------------------------------------------------------------------------------------------------------------------------------------------------------------------
bc_Halostella_pelagica@CP040678_1_1002                                                       -MA------------------------------------------------------NT-ET----------------------------------------------DGS-------------------------GPGIVVPTW------RKERTQG--LSRLT----------------EYF-----SRREDQDLRQESSYVERDVWPHELIRNLSLTSFFVGMILFLSTLPP-EMM------------AVADPSTTPEIILPDWYLYWSFGLLK----LNPELSILGGKLMADRTYGVVANIVVVGFIAI---ARRPVEQPFGAVGVAITISALAIKLP---LDITFLAPIVA----DLNRR----------------------------------YYR--LR
sdhc_Halostella_pelagica@CP040678_1_1311                                                     -MA-----S--------PAS----------------------TRWLLQRVTAAFVVL----------------------------HFHFVHH--A-------------YEI----------------E-----------------G-----------------YF------TMVAFLVTGTFHG----------------------------------------GVYNALI-QGL-D---------------------------------------------------------------------------------------------LVVAS------------LALVA-------------------------------------------A-GF-------
sdhc_Halostella_pelagica@CP040678_1_1312                                                     -MS---RWR--------AGM----------------------WAWIFHKFTGWVGYL----------------------------HI-------S-------------SAT-----------QGA--------------------------------------FI--RLME--IGLLAVAVFHI----------------------------------------GIRLLMV-LNV-G---------------------------------------------------------------------------------------------SMVLT-----------GIIVVA-----------------------------------------GI-----------
bc_Halostella_pelagica@CP040678_1_2090                                                       -MS---DWLGLDGREFL---GKAFPA--------SFLLGEIAFCFLMLVLTGMFMFFASVDVPFGMFIRRMHHWAAHLFVASIGLHMFFTG---AYRNP---REPNWIVGTGLAGLAMGAAYTGYALPFAATATGIGYSLAIPF-FFGGEFAT-------IPRLY-LHVLVIPAAIAVLLAVHMKHTEAPREDDATVDEDDDSVVVGLFPNQAAVSAVVFFLTLAVLAALAFLPV-------HNI------GPNNPAGTPELIMPDWFLMWVYGFLKL---AWMSFTVFVGHVSTEFVGGVLLPTLVFAAVAV---TANPLDRPWTAVGVIMVASIAGV---G-EVVALLVVPVASAE------------------------------------------------
bc_Halostella_salina@RCIH01000005_1_85                                                       -MSLSPIWLRIVYLELLA--NLQMPKEQYNLWYPLYSLGFFSIAYVVAAVSGALFYYEQVDLNFGYMLRSIHRWSAQVMTAAVFLHMYFTG---AYKEP---RELNWLIGIVLISLTMVFGYTGYLLPLSFWAGQIGVEMSIPL-LFGGFTAT-------LQRMY-LHVFFLPFVVTTLIAIHIGIAEP-------------------------------------------------------------------------------------------------------------------------------------------------------------------------------------------------------------------------
bc_Halostella_salina@RCIH01000005_1_86                                                       -MT------------------------------------------------------ST-ET----------------------------------------------DGS-------------------------GPGIVVPTW------RKERKQG--LSRLT----------------EYF-----ARREDQDLRQESSYVERDVWPHELIRNLSLTFFFVGMILFLSTLPP-EMM------------AVADPSTTPPIILPDWYLYWSFGLLK----LNPELAILGGKLMADRTYGVVANLVVVGAIAI---ARRPVEQPFAGIGVAMTISALSIKLP---MDITFLLPPIA----DLNRR----------------------------------YYR--LR
sdhc_Halostella_salina@RCIH01000005_1_277                                                    -MA-----S--------PAS----------------------TRWLLQRVTAAFVVL----------------------------HFHFVHH--A-------------YEI----------------E-----------------G-----------------YF------TMVAFLVTGTFHG----------------------------------------GVYNALI-QGL-D---------------------------------------------------------------------------------------------LVVAS------------LALIA-------------------------------------------A-GF-------
sdhc_Halostella_salina@RCIH01000005_1_278                                                    -MS---RWR--------AGM----------------------WAWIFHKFTGWVGYL----------------------------HI-------S-------------SSM-----------QGA--------------------------------------FV--RILE--IGLLAVAVFHI----------------------------------------GIRLLMV-LGV-G---------------------------------------------------------------------------------------------SMVLT-----------GLIVVA-----------------------------------------GV-----------
bc_Halostella_salina@RCIH01000008_1_79                                                       -MS---GWFGLESKSFL---GKAFPA--------SYLLGEVAFCFLVLVLTGIFFFFASVDVPFGMLIRRMHHWAAHLFVASMALHMFFTG---AYRNP---REVNWLVGTALAGTSMFAAYTGYALPFASTAVGIGYNVAIPI-VFGGNFAT-------IPRFY-LHVLVLPLVIAGLLGLHMKHTEAQRDEDERVDRDDDSIVAGLFPNQAAVSAVVFFLTLATLSLLAFLPV-------HNV------GPNDPASTPSLIMPDWFLMWGYGFLKL---AWMSFD-LLGHGSSEFIGGIVLTGLVFGVVAV---AADPIERPFTAVGVILLASLAGM---T-AEAALFAGPLAAVDAT----------------------D-----------------------
bc_Halostella_sp_LT12@RCDI01000002_1_40                                                      -MSLTPMWLRIVYLELLS--NLQMPKEQYNLWYPLYSLGFFSIAYVVAAVSGALFYYEQVDLNFGYMLRSIHRWSAQVMTAAVFLHMYFTG---AYKEP---RELNWLIGIVLISLTMVFGYTGYLLPLSFWAGQIGVEMAVPL-LFGGFTPT-------LQRMY-LHVFFLPFVVTALIAIHIGIAEP-------------------------------------------------------------------------------------------------------------------------------------------------------------------------------------------------------------------------
bc_Halostella_sp_LT12@RCDI01000002_1_41                                                      -MT------------------------------------------------------TT-ET----------------------------------------------DGS-------------------------GPGIVVPSW------RKERTQG--LSRLT----------------EYF-----ARREDQDLRQESSYVERDVWPHELIRNLALTSFFVGMILFLSTLPP-EML------------EVADPSTTPAIILPDWYLYWSFGLLK----LNPELSLLGGKMMADRTYGVVANIVVVGAIAM---ARRPVEQPFAAVGVALTISTLAVKVP---IDLTFLLPIMA----DLNRR----------------------------------YYR--LR
bc_Halostella_sp_LT12@RCDI01000002_1_435                                                     MAD---RWVDIDEVPFM---GKAFPA--------SYLLGEVAFCFLVLVLTGMFFFFVSVEVPYGMFLRRMHHWAAHLFVASLSLHMFFTG---AYQNP---REPNWVVGAGLAVASMFAAYTGYALPFASTATGIGYSIAIPV-VFGGEYAT-------VPRFY-IHVFLLPVVIAGLIAVHMKHTEAPRDGDQRIDREDDDVVVGLFPNQAAISAVVFFLTMGTLSLLAFLPV-------HNV------GPNDPAGTPELIMPDWFLMWVFGFLKL---SWMSFTVVLDHVSTEFIGGMVLPGIVFGLMFV---TVDPLARPWTAVGVIMITSIAGL---S-GTVASILGPLIAPDGS------------------VGDEP-----------------------
bc_Halostella_sp_LT12@RCDI01000004_1_106                                                     -MS---DWLGLDGREFL---GKAFPA--------SFLLGEIAFCFLMLVLTGMFMFFASVDVPFGMFIRRMHHWAAHLFVASIGLHMFFTG---AYRNP---REPNWIVGTGLAGLAMGAAYTGYALPFAATATGIGYNLAVPF-FFGGEFAT-------IPRLY-LHVLVIPAAITVLLAVHMKHTEAPRDDDATVDESDDSVVVGLFPNQAAVSAVVFFLTLATLAILAFLPV-------HNI------GPNDPAGTPELIMPDWFLMWVYGFLKL---AWMSFTIVVGHVSTEFVGGVLLPTLVFGAVAL---TASPLDRPWTAVGVIMIASIAGV---G-GAVALLVVPLASAE------------------------------------------------
sdhc_Halostella_sp_LT12@ML014752_1_97                                                        -MA-----S--------PAS----------------------TRWVLQRVTAAFVVL----------------------------HFHFVHH--A-------------YEI----------------E-----------------G-----------------YF------TMIAFLVTGTFHG----------------------------------------GVYNALI-QGL-E---------------------------------------------------------------------------------------------LVVAS------------LGLIA-------------------------------------------A-GF-------
sdhc_Halostella_sp_LT12@ML014752_1_98                                                        -MS---RWR--------AGM----------------------WAWVFHKFTGWVGYL----------------------------HI-------S-------------SAT-----------QSA--------------------------------------FI--RIME--IGLLAVAVFHI----------------------------------------GIRLLMV-LGV-G---------------------------------------------------------------------------------------------SMVLT-----------GLIVVA-----------------------------------------GV-----------
sdhc_Halovivax_sp_KZCA124@CP071597_1_137                                                     -MA-----S--------PGG----------------------TGWLLQRITAAFVVL----------------------------HFHFISH--A-------------AEV----------------T-----------------G-----------------YF------TMVLFLVTAAFHG----------------------------------------GVYNALV-QGL-D---------------------------------------------------------------------------------------------LTIAG------------LALIA-------------------------------------------A-GW-------
sdhc_Halovivax_sp_KZCA124@CP071597_1_138                                                     -MS---RWK--------AGM----------------------WAWIFHKFTGWMGYL----------------------------HI-------S-------------SAI-----------AAAVDA-----------------------------------FI--RVLE--VGLLAVAVFHI----------------------------------------GLRLLMV-LGI-G---------------------------------------------------------------------------------------------SLILT-----------GVITVA-----------------------------------------GL-----------
bc_Halovivax_sp_KZCA124@CP071597_1_1021                                                      -MSLSVIWFRLVYLEILI--NLQMPKEQYNLWYPLYALGSFSIAYLVAALTGALFYYALLDQNFGFMLRSIHRWSAQVMTAAVFLHMYFTG---AYKEP---REVNWIIGVILLALTVGFGYTGYLLPLAFWAGQIGVEMAVPL-VFGGFSPT-------LQRMY-LHVFVLPFVVTALIALHIGIAEP-------------------------------------------------------------------------------------------------------------------------------------------------------------------------------------------------------------------------
bc_Halovivax_sp_KZCA124@CP071597_1_1022                                                      -MS------------------------------------------------------QS-EP----------------------------------------------DGS-------------------------GPGIVVPSW------RKERTTG--LSRLT----------------EYF-----ARREDQDLRQESSYVERDVWPHETIRNLAISSFFIGMLLFLATMPP-TLE------------DAANPAVTPEIILPDWYLYWSFGLLK----INPELSILGGKIMSDELYGVLANAVVFGAIAI---ARRPVEQPFAAIGVAFTTSVVAVQAP---IDLAFLLPLVA----DLNRR----------------------------------YYR--LR
bc_Korarchaeota_WYZ_LMO9@QNVG01000079_1_4                                                    -MA---DWIGFST-----------ILPRYS---PTYWLGAIAVVFLLQGVTGILQYYESTSVSYGLFIETVHLYGAYAMILLAFLHLYFVG---VYKRP---RELMWIVGMVMGLAALAMGFTGYLLPISKSAVDVSIGLILPDPIAGTGSL--------LLRFF-FHVVVLPVIIILCFAIKLGASEPLSE-------------REVFPDVLVYLLMLSFVFLSVLFAISIFPA----------FPPKFS-----IAAQYAPQPEWYFLWMYQILKI---IFEG-----KGVQAALALFMLI-ALVVTFL--------PMERPFTTIGVIVILTIWGALTPG-KGIIILGLPILI------EFVLLFFAMSFFIA--VGSCSNLFSAIMN-TISLITSSVWIYSA
sdhc_Marine_archaeal_group_1_JGI_GoM_375m_188_E10@BHASB_NODE_1_length_442147_cov_51_1257_99  -MD----MA--------P--------GRYGI-----------VAYWLMRITGLGFYF----------------------------HI-------S--------------SL----LD------G-KAA-----------------------------------EG--HIF--LTLVIGMCVFHT----------------------------------------GIRLMIA-AGF-GLG------------KPRRP---------------------------------------------------------PSS------------------S------------IGLAA-----------------------------------------MYD-V--------
sdhc_Marine_archaeal_group_1_JGI_GoM_375m_188_E10@BHASB_NODE_1_length_442147_cov_51_1257_100 MMS-----S-----------------------------------MKIHYLTALVGFV----------------------------HIRFT--HGA-------------NSL----------------E-----------------------------------PY--IVL---EAMLILISVHG----------------------------------------GLRIILL-LKQ-G---------------------------------------------------------------------------------------------GCLAA-----------MIALIA-----------------------------------------IMA-SM-------
bc_Marine_archaeal_group_1_JGI_GoM_375m_188_E10@BHASB_NODE_1_length_442147_cov_51_1257_479   -MA---YWIDRTFTAI----KFSFPSSPFG------FLGMLTIMFVTLGLTGALFYYDSVDVPFGFHIRNLHYHGSNAMVMLAILHMYFSG---RYKIR---NEILWVTGVILGTVTILEAFTGYDIIRAELAISIAASLTIPV-AFGAGF-------DFVLRFY-QHVFILPIVMLGLMAVHF-------------------------PRFLVFDVPMVMAICGAMCLAGVFPV-DLGF-----------EPTVPPGIT---VPEWYLTGLYAFLRTQYD---------------FLTGVLWPALFIGVLLL------WKDRPWTAFGIILVTTYWGFYPPDRLVYLVMILLVPL----EIKLSLLAFQVFLNIAAY-----NVNLWLTGVILITFAGLYRYAMA
bc_Marine_Group_I_crenarchaeon_SCGC_AB_629_I23@ARWQ01000001_1_144                            -MA---YWLDRTFTAI----KFSFPSSPFG------FLGMLTIMFITLGVTGALFYYDSVDVPFGFHIRNLHYHGSNAMVMLAILHMYFSG---RYKIR---NEVLWVTGVILGTVTILEAFTGYDIIRAELAISIAASLTIPI-AFGAGF-------DFVLRFY-QHVFILPIVMLGLMAVHF-------------------------PRFLVFDVPMVMAICGAMCLAGVFPV-DLGF-----------EPTVPPGIT---VPEWYLTGLYAFLRTQYD---------------FLTGVLWPALFIGVLLL------WKDRPWTAFGIILVTTYWGFYPSDRLVYLVMILLVPL----GINLSLLAFQVFLNIAAY-----NVNLWLTGVILITFAGLYRYAMA
sdhc_Marine_Group_I_crenarchaeon_SCGC_AB_629_I23@ARWQ01000003_1_7                            -ME----MA--------P--------GRYGI-----------VAYWLMRITGLGFYF----------------------------HI-------S--------------SL----LD------G-KAA-----------------------------------EG--HIF--LTLVIGMCVFHT----------------------------------------GIRLMIA-SGF-GFG------------KPRRP---------------------------------------------------------PSS------------------S------------IGLAA-----------------------------------------MYD-V--------
sdhc_Marine_Group_I_crenarchaeon_SCGC_AB_629_I23@ARWQ01000003_1_8                            MMS-----S-----------------------------------MKIHYLTALVGFV----------------------------HIRVT--QGS-------------NSL----------------E-----------------------------------PY--VVL---EAMLILISVHG----------------------------------------GLRIILL-IKQ-G---------------------------------------------------------------------------------------------GCLAA-----------MIILIA-----------------------------------------IMA-SM-------
b6_Marine_group_II_euryarchaeote_REDSEA_S11_B3N4@LURR01000013_1_42                           AFTMGLSWLRIQYWGMSM--HRQMPLEKYKLWYPLYCLGGISLAFIILVITGTIFYYASMELPFGYIIRSIHHWGTHFFVAAVFLHMYFTG---AYRNP---RELNWLIGVALMFFSIFFGYSGYLLPLAFGAATIGINMATPL-MFGGTTQT-------VVRMY-LHVFVLPLIVTVLILAHLGIAEP-------------------------------------------------------------------------------------------------------------------------------------------------------------------------------------------------------------------------
b6_Marine_Group_III_euryarchaeote_CG_Bathy1@MIYU01000012_1_122                               FIGTGLIWIALYYVNAAVVFGRTMPRERYNVWYPFYCLGGLSLAFIVLTITGIYFYYQSMQVTFGYIIRAVHHWGAHFMVASVFLHMYFVG---AYRNP---RELNWMLGSILLLITIMFGYTGYLLPLGYAAGTIGLEMAVPA-VFGGTVDT-------VLRMY-LHVFVLPVIGFGLMILHMGEAEP-------------------------------------------------------------------------------------------------------------------------------------------------------------------------------------------------------------------------
b6_Marine_Group_III_euryarchaeote_UWMA_0284@DUAV01000031_1_10                                ALATGATWLALRYASLAVVFGRTFPQERYNVWYPFYCLGGLSLAFIILTITGIYFYYESMEVSFGYIMRAVHHWAAHFMVAAVFLHMYFVG---AYRNP---RELNWILGSILLMVTIFFGYTGYLLPLGFAAGSIGLEMAIPA-VFGGTQTT-------VLRMY-LHVFVLPAVGIALMVLHMGEAEP-------------------------------------------------------------------------------------------------------------------------------------------------------------------------------------------------------------------------
sdhc_Marine_Group_I_thaumarchaeote_SCGC_AAA799_D11@gi_675344238_gb_JOSY01000006_1__70        -MT----MA--------P--------SRYGI-----------VAYWLMRLSGLGAYF----------------------------HI-------S--------------NI----LR------G-RVG-----------------------------------EG--HIV--LAIVIAMCVFHT----------------------------------------GIRVMLG-GGV-GVG------------KPARP---------------------------------------------------------PAS------------------A------------IILAA-----------------------------------------MFG-E--------
sdhc_Marine_Group_I_thaumarchaeote_SCGC_AAA799_D11@gi_675344238_gb_JOSY01000006_1__71        --------S-----------------------------------MKIHYGTALAALV----------------------------HIRMT--MNA-------------DSL----------------E-----------------------------------PY--IML---ELILVLLSIHG----------------------------------------GLRVILL-LKQ-G---------------------------------------------------------------------------------------------GCLAA-----------MFGLIA-----------------------------------------IMT-NM-------
b_b6_Marine_Group_I_thaumarchaeote_SCGC_AAA799_D11@gi_675341921_gb_JOSY01000060_1__31        -MA---YWLDRTFTAI----KFSFPASPFG------FLGMLTIVFIILGISGALFYYDSVEVPFGFHIRNIHYHGSNAMVLLAVLHMYFSG---RYKIR---NEVLWMTGVILGVVTILEAFTGYDVIRAELAISIAASLTIPI-ALGSGF-------DFVLRFY-QHVFLLPIVMLGLMAVHF-------------------------PRFLVFDVPMVMAIGGAILITGVFPI-DLGF-----------EPTVPPGVT---VPEWYLTGIYAFMRTQYD---------------FVTGLLWPLIFIISFVL------WRERPITAFGIIMVTTYWGFYSPDRLVYSVMILLVPM----TLNLSLLAFQVFLNIAAY-----NISLFFIGLILMVFAGIYRYGMS
sdhc_Marine_Group_I_thaumarchaeote_SCGC_AAA799_E16@gi_662558488_gb_JNVL01000001_1__58        --------S-----------------------------------MKIHYGTALAALV----------------------------HIRMT--MNA-------------DSL----------------E-----------------------------------PY--IML---ELILVLLSIHG----------------------------------------GLRVILL-LKQ-G---------------------------------------------------------------------------------------------GCLAA-----------MFGLIA-----------------------------------------IMT-NM-------
sdhc_Marine_Group_I_thaumarchaeote_SCGC_AAA799_E16@gi_662558488_gb_JNVL01000001_1__59        -MT----MA--------P--------SRYGI-----------VAYWLMRLSGLGAYF----------------------------HI-------S--------------NI----LR------G-RVG-----------------------------------EG--HIV--LAIVIAMCVFHT----------------------------------------GIRVMLG-GGV-GVG------------KPARP---------------------------------------------------------PAS------------------A------------IILAA-----------------------------------------MFG-E--------
bc_Metallosphaera_yellowstonensis_MK1@JH597761_1_1136                                        -MS---GWFKLEL-----------PFPDYM---VNEWLGALVASFIYTIISGLILYYQSTQVPYGSVVLYSHLYGAYAMIILAYVHMYFAG---AYKRP---RELLWILGVLMLVLTLGASFLGYSLILAVSAVDVGAGIIIPQ-IFG-NYD--------YERVL-MHIILVALIGLL-FVFHFGMMPSRK---PAVYTKEE-WSRFNWPRNFVYMSSLIFITWGFILAVPALAY--L----NG-LPQFLNPPNSPAAAHITTYPPWFFLFLYKIADF------------TDVVVFLLIGVIIPLVYLVLV--------PLRRKVTGIGILIQTSLWGDLAPG-VEVVAYLIPAIITRQA-----LFILVVILVAQ--MWTIP-LFGVDLGLVFLMLGELYHYVYK
bc_Metallosphaera_yellowstonensis_MK1@JH597768_1_146                                         -ME---LWLGIYH-----------TLPRYA-YRLDFWLGSFVAAFAFEVVTGMLLYYASTQVPLGALLFSLHSWGAYAMIFLLLIHMFVVG---AYRKP---REVMWMVGTLLAALTLSEAYLGYSLPISWTATTTGLNLFMPLGTLL-PQIASGVD-PLVDRFF-FHWIVGALIGAV-LGLHLGITPPSKER-ELIDDHKDRLERDPLTRTFGIILVTFLMTFGAIFLIAAFPF-QIAMD-GQI------NPA--LAAQTPPIPDWYFLFIYFFYKS-------------NASLIFLAWGAVTLLF---------SSHPVMRPAIALGTFIVNSVWAYLTPG-RDEVDAVIFVMSSEGKPLTLGLDLSVILTGGLM-L-TL--ELGFLAGINMILFAYIYTLEQ-
bc_Metallosphaera_yellowstonensis_MK1@JH597768_1_174                                         ETA---DQIGVTA-----------PFPDYM---ISYWLGAMVGAFIYTVITGLFLYYAQTSVPYGSVILFSHLYGAYIMIILAYIHMFYKG---AYKKP---RELQWVTGVLLLALTMGASFFGYSLVLGINAINIGESLLFPG-LFGPGGTSSNPLVELFDRLL-WHIIMVFLIGAL-FGVHFGMTPSSK---PAFYTKEE-WSKFNWPRNVVYMTSIVLMTWGIILFVPLLAN--I----NG-LPIVINEPGTAAALSTQPYPPWFFLFLYKFVDFEL-N--GQA-MSPQALSILTIV----LLVVILM--------LKNRKFTWVMTLIELSVWGYLAPG-VPIEVLGVPAVIASG------ILVVTAIQTAI--MWRLP-YAGMDLGILLFLWGILYHYVYV
bc_Methanodesulfokores_washburnensis_strain_MDKW@RCOS01000129_1_55                           -MA---DWIGFST-----------ILPRYS---PTYWLGAIAVVFLLQGVTGILQYYESTSVSYGLFIETVHLYGAYAMILLAFLHLYFVG---VYKRP---RELMWIVGMVMGLAALAMGFTGYLLPISKSAVDVSIGLILPDPIAGTGSL--------LLRFF-FHVVVLPVIIILCFAIKLGASEPLSE-------------REVFPDVLVYLLMLSFVFLSVLFAISIFPV----------FPPKFS-----VAAQYAPQPEWYFLWMYQILKI---IFEG-----KGVQAALALFMLI-ALVVTFL--------PMERPFTTIGVIVILTIWGALTPG-KGIIVLGLPILI------EFVLLFFAMSFFIA--VGSCSNLFSAIMN-TISLITSSVWIYSA
sdhc_Methanodesulfokores_washburnensis_strain_MDKW@RCOS01000173_1_14                         -MK----WF--------F--------RNYSL-----------FLYTMHRISGIGIWI----------------------------HT------AP--------------RL----FPFM-----------------------------------------------YGWE--YTILLLILSFHA----------------------------------------GVRLLITL-GF-LLG------------KTYRP---------------------------------------------------------GV---------------ILLIF------------FIIFL----------------------------------------RVIT----------
b_b6_Methanonatronarchaeum_thermophilum_strain_AMET1@MRZU01000002_1_115                      -----------------------MTEKRFSP-----YVHFLYVSVLVLYVTGLPFFP-------GAEVTMIHRIAAVVMAFSVIYFLYAFG---SGKKPRL-PKYGYLVEAVIFI------VTGLLFL--------SLQTV------------------LAFR--YIHGAFAVLSLA-GFLFHF-------------------------------------------HMHPKYPIS--GDMEQEA------------------HPKW----------V--------------------------------------------------------------------------------------------------------------------------------
sdhc_Methanoperedens_nitroreducens@JMIY01000002_1_70                                         --------------------------------------------WLLQRISGAVVLL----------------------------HFHYAD---G-------------EPI----------------T-----------------------------------VF--TID---LILLMLVVFHG----------------------------------------GVRNIIL-YPA-F---------------------------------------------------------------------------------------------ILFII-----------GIATVI-----------------------------------------ITG-GG-------
sdhc_Methanoperedens_nitroreducens@JMIY01000002_1_71                                         SLK-----T--------PGT----------------------LAYVFHRLTGIIGYL----------------------------HI-------S-------------SST----ISPA--------A-----------------------------------LF--VLD---VALLAAASFHA----------------------------------------GVRIIFF-TGI-G---------------------------------------------------------------------------------------------AIVLT-----------VIIALL-----------------------------------------FGE-G--------
sdhc_Nitrosopelagicus_sp__REDSEA_S31_B2@gi_1021407794_gb_LUPB01000005_1__4                   -ME----WL--------PGK------GKFGI-----------LAWLLMRLTGLGAYF----------------------------HI-------S--------------HI----LD------G-KAV-----------------------------------EG--HLF--LALVIGMCVFHT----------------------------------------GIRLMIA-MGY-GIG------------KTERP---------------------------------------------------------PQS------------------T------------LGMAA-----------------------------------------MFA----------
sdhc_Nitrosopelagicus_sp__REDSEA_S31_B2@gi_1021407794_gb_LUPB01000005_1__5                   MM------S-----------------------------------MKIHYGTAIGFLT----------------------------HIRLT--QDH-------------ESL----------------Q-----------------------------------GY--VLL---ELLLILISVHG----------------------------------------GLRVILL-MNQ-G---------------------------------------------------------------------------------------------GCLIG-----------MAALIA-----------------------------------------IMT-SM-------
bc_Nitrosopelagicus_sp__REDSEA_S31_B2@gi_1021407608_gb_LUPB01000066_1__6                     -------------------------------------------------------------------------------------------------------------------------------------------------------------------------------MLGLMAVHF-------------------------PRFLVFDVPMVMAIAGAILITGVFPV-DLGF-----------QPTVPPGIT---VPEWYLTGLYAFLRTQYD---------------FVTGVLWPGIFIAMIAL------WKDRPWTAFGIIIVTTYWGFYPIDRLVYIVMILLIPM----QIEFSLIAFQVFLNLAAY-----NMSLFFAGLILIVFAGVYRYGL-
bc_Nitrosopelagicus_sp__REDSEA_S31_B2@gi_1021407608_gb_LUPB01000066_1__7                     -MA---YWIDRTFTAI----KFSFPASPFG------FLGMLTITFIILGVSGALFYYDSVEVPFGFHIRNIHYHGSNAMVMLALLHMYFSG---RYKIR---NTLVDVT-------------------------------------------------KYEMKFY------------GLLVLY-------------------------------------------------------------------------------------------------------------------------------------------------------------------------------------------------------------------------------
sdhc_Nitrosopelagicus_sp__REDSEA_S37_B6@gi_1021408135_gb_LUPD01000004_1__2                   -ME----WL--------PGK------GKFGI-----------LAWLLMRLTGLGAYF----------------------------HI-------S--------------HI----LD------G-KAV-----------------------------------EG--HLF--LALVIGMCVFHT----------------------------------------GIRLMIA-MGY-GIG------------KTERP---------------------------------------------------------PQS------------------T------------LGMAA-----------------------------------------MFA----------
sdhc_Nitrosopelagicus_sp__REDSEA_S37_B6@gi_1021408135_gb_LUPD01000004_1__3                   MM------S-----------------------------------MKIHYGTAIGFLT----------------------------HIRLT--QDH-------------ESL----------------Q-----------------------------------GY--VLL---ELLLILISVHG----------------------------------------GLRVILL-MNQ-G---------------------------------------------------------------------------------------------GCLIG-----------MAALIA-----------------------------------------IMT-SM-------
bc_Nitrosopelagicus_sp__REDSEA_S37_B6@gi_1021408120_gb_LUPD01000009_1__4                     -----------------------------------------------------------------------------------------------------------------------------------------ASLTIPI-AFGSGF-------DFVLRFY-QHVFVLPIVMLGLMAVHF-------------------------PRFLVFDVPMVMAIAGAILITGVFPV-DLGF-----------QPTVPPGIT---VPEWYLTGLYAFLRTQYD---------------FVTGVLWPGIFIAMIAL------WKDRPWTAFGIIIVTTYWGFYPIDRLVYIVMILLIPM----QIEFSLIAFQVFLNLAAY-----NMSLFFAGLILIVFAGVYRYAMG
sdhc_Nitrosopumilus_maritimus_SCM1@CP000866_1_268                                            -MT----MA--------P--------SRYGI-----------VAYWLMRLSGLGAYF----------------------------HI-------S--------------NI----LR------G-RVG-----------------------------------EG--HIV--LAIVIAMCVFHT----------------------------------------GIRVMLG-GGV-GVG------------KPARP---------------------------------------------------------PAS------------------A------------IILAA-----------------------------------------MFG-E--------
sdhc_Nitrosopumilus_maritimus_SCM1@CP000866_1_269                                            --------S-----------------------------------MKIHYGTALAALV----------------------------HIRMT--MNA-------------DSL----------------E-----------------------------------PY--IML---ELILVLLSVHG----------------------------------------GLRVILL-LKQ-G---------------------------------------------------------------------------------------------GCLAA-----------MFALIA-----------------------------------------IMT-NM-------
b_b6_Nitrosopumilus_maritimus_SCM1@CP000866_1_1645                                           -MA---YWLDRTFTAI----KFSFPASPFG------FLGMLTIVFIILGISGALFYYDSVEVPFGFHIRNIHYHGSNAMVLLAVLHMYFSG---RYKIR---NEVLWMTGVILGVVTILEAFTGYDVIRAQLAISIAASLTIPV-ALGSGF-------DFVLRFY-QHVFLLPIVMLGLMAVHF-------------------------PRFLVFDVPMVMAIAGAILITGVFPI-DLGF-----------EPTVPPGVT---VPEWYLTGIYAFMRTQYD---------------FVTGLLWPLIFIISFVL------WRDRPITAFGIIMVTTYWGFYSPDRLVYSVMILLVPM----TLDLSLLAFQVFLNIAAY-----NMSLFFVGLILMVFAGIYRYGMS
sdhc_Nitrosopumilus_sp__BACL13_MAG_121220_bin23@CP035425_1_736                               --------S-----------------------------------MKIHYGTALAALV----------------------------HIRMT--MNA-------------DSL----------------E-----------------------------------PY--IML---ELILVLLSIHG----------------------------------------GLRVILL-LKQ-G---------------------------------------------------------------------------------------------GCLAA-----------MFALIA-----------------------------------------IMT-NM-------
sdhc_Nitrosopumilus_sp__BACL13_MAG_121220_bin23@CP035425_1_737                               -MA----MA--------P--------GRYGI-----------VAYWLMRLSGLGAYF----------------------------HI-------S--------------NI----LR------G-RVG-----------------------------------EG--HIV--LAIVIAMCVFHT----------------------------------------GIRVMLG-GGV-GVG------------KPARP---------------------------------------------------------PAS------------------A------------IILAA-----------------------------------------MFG-E--------
b_b6_Nitrosopumilus_sp__BACL13_MAG_121220_bin23@CP035425_1_1241                              -MA---YWLDRTFTAI----KFSFPASPFG------FLGMLTIVFIMLGVSGALFYYDSVEVPFGFHIRNIHYHGSNAMVLLAVLHMYFSG---RYKIR---NEVLWMTGVILGVVTILEAFTGYDVIRAELAISIAASLTIPI-ALGSGF-------DFVLRFY-QHVFLLPIVMLGLMAVHF-------------------------PRFLVFDVPMVMAIAGAILITGVFPI-DLGF-----------EPTVPPGVT---VPEWYLTGIYAFMRTQYD---------------FVTGLLWPLIFIISFVL------WRERPITAFGIIMVTTYWGFYSPDRLVYSVMILLVPM----TLNLSLLAFQVFLNIAAY-----NISLFFVGLILMVFAGIYRYGMS
b_b6_Nitrosopumilus_sp__LS_AOA@LFLC01000007_1_5                                              -MA---YWFDRTFTAI----KFSFPSSPFG------FLGMLTIVFIILGVSGALFYYDSVDVPFGFHIRNIHYHGSNAMVLLAVLHMFFSG---RYKIR---NEVLWMTGVILGTVTILEAFTGYDVIRAELAISIAASLTIPV-ALGSGF-------DFVLRFY-QHVFLLPIVMLGLMAVHF-------------------------PRFLVFDVPMVMAISGAILITGVFPI-DMGF-----------EPTVPPGVT---VPEWYLTGIYAFMRTQYD---------------FVTGLLWPLLFIVALVL------WRDRPLTAFGIIMVTTYWGFYNPDRLVYSVMILLVPL----TIHLSLLAFQVFLNIAAY-----NVSLFFIGIILLVFAAVYRYGMS
sdhc_Nitrosopumilus_sp__LS_AOA@LFLC01000025_1_140                                            --------S-----------------------------------MKIHYGTALAALV----------------------------HIRLT--TGV-------------ESL----------------E-----------------------------------PY--AML---ELILILLAVHG----------------------------------------GLRVILL-LKQ-G---------------------------------------------------------------------------------------------GCLVA-----------MFGLIA-----------------------------------------IRT-NM-------
sdhc_Nitrosopumilus_sp__LS_AOA@LFLC01000025_1_141                                            -MT----MA--------P--------RRYGI-----------VAYLLMRLSGLGAYF----------------------------HI-------S--------------NI----LR------G-QVG-----------------------------------GG--HIF--LAIVIGMCVFHT----------------------------------------GVRVMLG-GGV-GVG------------KPARP---------------------------------------------------------PAS------------------A------------IVLAA-----------------------------------------MFG-E--------
bc_Nitrosopumilus_sp__Nsub@Ga0132832_112_40                                                  -MA---YWIDRTFTAI----KFSFPASPFG------FLGMLTTVFIILGVSGALFYYDSVEVPFGFHIRNIHYHGSNAMVLLAVLHMYFSG---RYKIR---NEVLWMTGVILGVVTILEAFTGYDVIRAELAISIAASLTIPV-ALGSGF-------DFVLRFY-QHVFLLPIVMLGLMAVHF-------------------------PRFLVFDVPMVMAIGGAILITGVFPI-DLGF-----------EPTVPPGVT---VPEWYLTGIYAFMRTQYD---------------FVTGLLWPLVFIIALVL------WRDRPMTAFGIIMVTTYWGFYSPDRLVYGTMLLLVPL----TINLSLLAFQVFLNIAAY-----NVSLFLIGIILLVFAAIYRYAIA
sdhc_Nitrosopumilus_sp__Nsub@Ga0132832_119_190                                               --------S-----------------------------------MKIHYGTALAGLV----------------------------HIRLT--TGS-------------DSL----------------S-----------------------------------PY--IML---ELILILLAVHG----------------------------------------GLRVILL-LKQ-G---------------------------------------------------------------------------------------------GCVVG-----------MIVLIG-----------------------------------------IQT-NM-------
sdhc_Nitrosopumilus_sp__Nsub@Ga0132832_119_191                                               -MT----MA--------P--------GRYGI-----------IAYLLMRLTGLGGYF----------------------------HV-------S--------------NI----LR------G-RMG-----------------------------------EG--HIF--LVLVIGMCVFHT----------------------------------------GIRIMLG-GGV-GVG------------KPARP---------------------------------------------------------PAS------------------S------------IVLAA-----------------------------------------MFG-E--------
b_b6_Nitrosopumilus_sp__SJ@AJVI01000004_1_140                                                -MA---YWLDRTFTAI----KFSFPASPFG------FLGMLTIVFIILGISGALFYYDSVEVPFGFHIRNIHYHGSNAMVLLAVLHMYFSG---RYKIR---NEVLWMTGVILGVVTILEAFTGYDVIRAELAISIAASLTIPV-ALGSGF-------DFVLRFY-QHVFLLPIVMLGLMAVHF-------------------------PRFLVFDVPMVMAIGGAILITGVFPI-DMGF-----------EPTVPPGVT---VPEWYLTGIYAFMRTQYD---------------FVTGLLWPLIFIISFVL------WRERPITAFGIIMVTTYWGFYSPDRLVYSTMILMVPL----TINLSLLAFQVFLNIAAY-----NVSLFFIGIILLVFAAVYRYGLS
sdhc_Nitrosopumilus_sp__SJ@AJVI01000012_1_30                                                 -MA----MA--------P--------CRYGI-----------VAYWLMRLSGLGAYF----------------------------HI-------S--------------NI----LR------G-RVG-----------------------------------EG--HII--LAIVIAMCVFHT----------------------------------------GIRVMLG-GGV-GVG------------KPSRP---------------------------------------------------------PAS------------------A------------IILAA-----------------------------------------MFG-E--------
sdhc_Nitrosopumilus_sp__SJ@AJVI01000012_1_31                                                 --------------------------------------------MKIHYGTALAALV----------------------------HIRMT--MGA-------------DSL----------------E-----------------------------------PY--IML---ELILVLLSVHG----------------------------------------GLRVILL-LKQ-G---------------------------------------------------------------------------------------------GCLAA-----------MFALIA-----------------------------------------IMT-NM-------
bc_Nitrososphaera_viennensis_EN76@CP007536_1_241                                             -MG---RWMERTFMGM----KFTFPGSPLG------FLGMLTVVFIILGITGALLWYNSVTIPYGFHIRNIHYHASNGMVMLALLHMYFSG---RYKIR---NEILWVTGIILGVLTILEAFTGYDIIRAELAISIAASLTIPI-FFGAGF-------DFILRFY-FHVFMLPIALLGLMVVHF-------------------------PRFLVFDVPMVMAVAGAIMLTGVFPV-GLGL-----------DPHIPPGIT---VPEWYLTGLYAFLRTMYD---------------FVTGVAWPGLFIGALLL------WKDRPITAVGIILVTTYWGFYDPDRLVYLVMIVLVPL----SIELSLIGFQVYLNIAAY-----NYSLFIVGIMMLVFAGLYRYGKA
sdhc_Nitrososphaera_viennensis_EN76@CP007536_1_254                                           -MT-----S-----------------------------------MKIHYITGIAFVV----------------------------HIRLV--MPG-------------MSL----------------E-----------------------------------PY--VLL---ESILVLVAIHG----------------------------------------GLRIILL-MRQ-S---------------------------------------------------------------------------------------------VTIAA-----------MIGIVA-----------------------------------------IVA-N--------
sdhc_Nitrososphaera_viennensis_EN76@CP007536_1_255                                           -ME----WL--------P--------SRYGW-----------VSYWLQRLTGVGAYF----------------------------HI-------S--------------NL----TG------G-IDA-----------------------------------LG--HMI--LILVIGMSTFHS----------------------------------------GIRLIFT-GGK-GLG------------KPGRP---------------------------------------------------------AAS------------------A------------LILAA-----------------------------------------LFG-GE-------
bc_Pyrobaculum_aerophilum_YKB31@NMUE01000019_1_12                                            -MR---ELLHLKFLE-----------PRYS-INPLYWFGDVAVSFFLLALTGFFLLYVSALTPFGFVLRQFHLWAAYLMIFAALVHFFVLG---SYKRKG--GGALWLLGVLLGFLTINQAVLGYILPDGILALMIGLNLFIPM-L-GSNYAV-------VKIVY-AHILIVPAIILILLGLKIGVSPPVKNEE---------VEDKEYPHRFALMVGQVFLQISLLLLLVFFPL----------------APGETVPSGV--RPPWPVMWYYTYVKM---ISVG-----------------LPIVLVLFALV------ISERWFILIAIIGYGTVLGFIIPKRIAVPYITTPSPI--------------------------------------------------
sdhc_Pyrobaculum_aerophilum_YKB31@NMUE01000046_1_14                                          -MR---EWF-----------------RRLNY-----------LFFILHRLTAIYLY----------------------------PYL------GE-------------EAL----------------K-------------------------------------IGKIL--AAIFVFSILFHG----------------------------------------GLRLVLI-LGI-IKG------------WPVRD---------------------------------------------------------PRP--------------LTVIG-----------TIIGSA---------------------------------------------AE-------
bc_Pyrobaculum_aerophilum_YKB32@NMUF01000011_1_20                                            -MR---ELLHLKFLE-----------PRYS-INPLYWFGDVAVSFFLLALTGFFLLYVSALTPFGFVLRQFHLWAAYLMIFAALVHFFVLG---SYKRKG--GGALWLLGVLLGFLTINQAVLGYILPDGILALMIGLNLFIPM-L-GSNYAV-------VKIVY-AHILIVPAIILILLGLKIGVSPPVKNEE---------VEDKEYPHRFALMVGQVFLQISLLLLLVFFPL----------------APGETVPSGV--RPPWPVMWYYTYVKM---ISVG-----------------LPIVLVLFALV------ISERWFILIAIIGYGTVLGFIIPKRIAVPYITTPSPI--------------------------------------------------
sdhc_Pyrobaculum_aerophilum_YKB32@NMUF01000059_1_8                                           -MR---EWF-----------------RRLNY-----------LFFILHRLTAIYLY----------------------------PYL------GE-------------EAL----------------K-------------------------------------IGKIL--AAIFVFSILFHG----------------------------------------GLRLVLI-LGI-IKG------------WPVRD---------------------------------------------------------PRP--------------LTVIG-----------TIIGSA---------------------------------------------AE-------
bc_Pyrobaculum_ferrireducens_1860@CP003098_1_727                                             -MR---EIIHLKFLE-----------PRYS-LNPLYWIGDVAMSFFILAITGFIWLYGSVLTPLGFIVREIHLWAAYMMIFATLAHFFILG---SYKRRG--GGALWLLGVLLGFLTINQAVLGYILPDGILALQIGLNIFIPV-L-GSNFQV-------IKIIY-LHILIVPAVILVLLGLKIGVSPPVKDPA---------LQEKEYPHRFALTVGQLFLQLSVLLLLVVFPL----------------LPGQPVPAGV--RPPWPVMWYYTYVKM---ISVG-----------------LPFVLVLFALV------VEERWVVLIALIGYGTVLGYLLPKRIATPYISTPTAV--------------------------------------------------
sdhc_Pyrobaculum_ferrireducens_1860@CP003098_1_2127                                          -MR---EWF-----------------RSVNY-----------LFFAIHRLTAIYLY----------------------------PYL------GE-------------EAL----------------K-------------------------------------LGKLL--ATLFVFSILFHG----------------------------------------GLRIILI-LGI-IKG------------WPRRD---------------------------------------------------------PVP--------------LTVVG-----------TIIGTA---------------------------------------------SE-------
b_b6_Sulfolobus_islandicus_M1425@CP001400_1_2476                                             ------DWFGLDL-----------PFPDYM---VDYWLGALVSAFIYTVITGLILYYNSTSVPYGSVVLYSHLYGAYAMIILAYVHMYFAG---AYKKP---RELLWIIGVIMLILTLGTAFLGYSLILATSAVDVGEGIIIPG-LFG-NYD--------YGRVL-WHIIFTALIGLL-FVFHFGMMPSRK---PAVYTKEE-WQKFNWPRNFVYMMSLIFLSWGFILIIPALAY--I----NG-LPQQLNPPNSPAAAHITTYPPWFFLFLYKIADF------------TDVVIFLFIGVIIPLIYLIIV--------PLKRKVVGIGILIQTTIWGDLTPG-VEVLVYLPPAIISENM-----LFIYAIILAAQ--IWTIP-LFGIDLGLIFLMLGELYHYVYR
b_b6_Sulfolobus_islandicus_M1425@CP001400_1_2642                                             -MG---DTIGVTA-----------PLPDYM---LSYWLGAMVAAFIYTVITGLFMYYQSTSVPYGPVLLFSHLYGSYIMIILAYIHMFYKG---AYKKP---RELQWITGVILLLLTLGASFFGYSLVLGVNAIDIGDQLLIPG-LFGPGGLSSDPLVELFDRLL-WHILLVFLLGAL-FLFHFGMTPSAK---PAYYTKEE-QQRFNWPRNFVYMLSVVLLTWGIILFVPLLAN--I----NG-LPIVINQAGSPESTSVQPYPPWFFLFLYKFVDFLL-N--GMP-ITPLVLAVLIIG----LLVLIFL--------VTRRKFTWIVSLIELSVWGYLEPG-VPIEYLGLPLIVAVGS-----IFIVSLFLLGL--MWTLP-YAGMDLGVILMLWGILYHYIYV
b_b6_Sulfolobus_islandicus_M1627@CP001401_1_2538                                             ------DWFGLDL-----------PFPDYM---VDYWLGALVSAFIYTVITGLILYYNSTSVPYGSVVLYSHLYGAYAMIILAYVHMYFAG---AYKKP---RELLWIIGVIMLILTLGTAFLGYSLILATSAVDVGEGIIIPG-LFG-NYD--------YGRVL-WHIIFTALIGLL-FVFHFGMMPSRK---PAVYTKEE-WQKFNWPRNFVYMMSLIFLSWGFILIIPALAY--I----NG-LPQQLNPPNSPAAAHITTYPPWFFLFLYKIADF------------TDVVIFLFIGVIIPLIYLILV--------PLKRKVVGIGILIQTTIWGDLTPG-VEVLVYLPPAIISENM-----LFIYAIILASQ--IWTIP-LFGIDLGLIFLMLGELYHYVYR
b_b6_Sulfolobus_islandicus_M1627@CP001401_1_2694                                             -MG---DTIGVTA-----------PLPDYM---LSYWLGAMVAAFIYTVITGLFMYYQSTSVPYGPVLLFSHLYGSYIMIILAYIHMFYKG---AYKKP---RELQWITGVILLLLTLGASFFGYSLVLGVNAIDIGDQLLIPG-LFGPGGLSSDPLVELFDRLL-WHILLVFLLGAL-FLFHFGMTPSAK---PAYYTKEE-QQRFNWPRNFVYMLSVVLLTWGIILFVPLLAN--I----NG-LPIVINQAGSPESTSVQPYPPWFFLFLYKFVDFLL-N--GMP-ITPLVLAVLIIG----LLVLIFL--------VTRRKFTWIVSLIELSVWGYLEPG-VPIEYLGLPLIVAVGS-----IFIVSLFLLGL--MWTLP-YAGMDLGVILMLWGILYHYIYV
b_b6_Sulfolobus_sp_E11_6@CP045706_1_1064                                                     ------DWFGLDL-----------PFPDYM---VDYWLGALVSAFIYTVITGLILYYNSTSVPYGSVVLYSHLYGAYAMIILAYVHMYFVG---AYKKP---RELLWIIGVIMLVLTLGTAFLGYSLILATSAVDVGEGIIIPG-LFG-NYD--------YGRVL-WHIIFTALIGLL-FIFHFGMMPSRK---PAVYTKEE-WQKFNWPRNFVYMMSLVFLTWGFILIIPALAY--L----NG-LPQQLNPPNSPAAAHITTYPPWFFLFLYKIADF------------TDVLAFLFIGVIIPLIYLILV--------PLKRKVIGIGILIQTTIWGDLTPG-VQVLVYLPPAIISENA-----LFIYAIILAAQ--IWTIP-LFGIDLGLIFLMLGELYHYIYR
b_b6_Sulfolobus_sp_E11_6@CP045706_1_1217                                                     -------------------------------------------------------------------------------------------------------------------------------------------------------------------------------------------------------------------------------MGIILFVPLLAN--I----NG-LPIVINQAGSPESTSVQPYPPWFFLFLYKFVDFLL-N--GMP-ITPLVLAVLIIG----LLILIFL--------VTRRKFTWIVSLIELSVWGYLEPG-VPIEYLGLPLVVAMGS-----IFIVSLFLLGL--MWTLP-YAGMDLGVILMLWGILYHYIYV
b_b6_Sulfolobus_sp_E5_1_F@CP045687_1_33                                                      ------DWFGLDL-----------PFPDYM---VDYWLGALVSAFIYTVITGLILYYNSTSVPYGSVVLYSHLYGAYAMIILAYVHMYFAG---AYKKP---RELLWIIGVIMLVLTLGTAFLGYSLILATSAVDVGEGIIIPG-LFG-NYD--------YGRVL-WHIIFTALIGLL-FIFHFGMMPSRK---PAVYTKEE-WQKFNWPRNFVYMMSLVFLTWGFILIIPALAY--L----NG-LPQQLNPPNSPAAAHITTYPPWFFLFLYKIADF------------TDVLAFLFIGVIIPLIYLILV--------PLKRKVIGIGILIQTTIWGDLTPG-VQVLVYLPPAIISENA-----LFIYAIILAAQ--IWTIP-LFGIDLGLIFLMLGELYHYIYR
b_b6_Sulfolobus_sp_E5_1_F@CP045687_1_164                                                     -MG---DTIGVTA-----------PLPDYM---LSYWLGAMVAAFIYTVITGLFMYYQSTSVPYGPVLLFSHLYGAYIMIILAYIHMFYKG---AYKKP---RELQWITGVILLLLTLGASFFGYSLVLGVNAINIGDQLLIPG-LFGPGGLSSDPLVELFDRLL-WHILLVFLLGVL-FLFHFGMTPSVK---PAYYTKEE-QQRFNWPRNFVYMLSIVLLTWGIILFVPLLAN--I----NG-LPIVINQAGSPESTSVQPYPPWFFLFLYKFVDFLL-N--GMP-ITPLVLAVLIIG----LLILIFL--------VTRRKFTWIVSLIELSVWGYLEPG-VPIEYLGLPLVVAMGS-----IFIVSLFLLGL--MWTLP-YAGMDLGVILMLWGILYHYIYV
bc_Sulfolobus_sp_S_194@CP035730_1_324                                                        EER---DAIGINA-----------PLPDYM---VSYWLGGLVASFAYTVITGLILLYQQTDIPYGAVILFSHLYGAYIMIILVYVHMFYKG---AYKKP---RELQWVTGVLLLALTLGASFFGYSLVLGINAVDIGSSLLFPG-LFGPGIQSSNPAVEFFSRIL-WHIIMVALIGLL-FVFHLGMTPSAK---PAYYTKEE-QEKFNWPRNFVYMLSLVLMTWGVILIVPVLAN--L----NSILPIVINQAFTPAANNVQPYPPWFFLFLYKFVDFLL-N--GVP-ILPMVIAVLIIG----LVILMLI--------ISSRKFTWVMSLVALSIWGYLYPG-VPILVLGIPALINNSG-----IFVITIFLFAL--FLELP-YAGIDLGVIFFLWGYLYHYVYV
bc_Sulfolobus_sp_S_194@CP035730_1_2170                                                       ------NWFGLDL-----------PFPDYM---VNFWLGALVSAFIYTVISGLILYYESTKVPYGSVALYSHLYGAYAMIILAYVHMYFAG---AYKRP---RELLWIIGVIMLVLTLGTSFLGYSLILATSAVDVGAGIVVPG-LFG-NYQ--------YGRVL-LHIIFAALIGVL-FVFHFGMMPSRK---PAVYTKEE-WMKFNWPRNFVYMMSLVFLTWGFILVIPALSY--L----SG-LPQQLNPPNSPAAAHITTYPPWFFLFLYKMADF------------TNVLLFLFFSSIIPLVYLIVV--------PLKRKVTGIGILIQNTIWGDLTPG-VPIMAFLPPAVIVEVA-----LFIMAVILAAQ--IWTIP-LFGIDLGLIFIMLGELYHYVYR
bc_Sulfurisphaera_ohwakuensis_DSM_12421@JACHFY010000005_1_76                                 ------NWFGLDL-----------PFPDYM---VNFWLGALVSAFIYTVISGLILYYESTKVPYGSVALYSHLYGAYAMIILAYVHMYFAG---AYKRP---RELLWIIGVIMLVLTLGTSFLGYSLILATSAVDVGAGIVVPG-LFG-NYQ--------YGRVL-LHIIFAALIGVL-FVFHFGMMPSRK---PAVYTKEE-WMKFNWPRNFVYMMSLVFLTWGFILVIPALSY--L----SG-LPQQLNPPNSPAAAHITTYPPWFFLFLYKMADF------------TNVLLFLLFSSIIPLVYLIIV--------PLKRKVTGIGILIQNTIWGDLTPG-VPVIAFLPPAVIVEVA-----LFIMAVILAAQ--IWTIP-LFGIDLGLIFIMLGELYHYVYK
bc_Sulfurisphaera_ohwakuensis_DSM_12421@JACHFY010000006_1_12                                 EEK---DTIGINA-----------PLPDYM---VSYWLGGLVASFAYTVITGLILLYQQTDIPYGAVILFSHLYGAYIMIILVYIHMFFKG---AYKKP---RELQWVTGVLLLALTLGASFFGYSLVLGINAVDIGSSLLFPG-LFGPGIQSSNPAVEFFSRIL-WHIIMVALIGLL-FAFHLGMTPSAK---PAYYTKEE-QEKFNWPRNFVYMLSLVLMTWGVILIVPVLAN--L----NSILPIVINQAFTPAANNVQPYPPWFFLFLYKFVDFLL-N--GVP-ILPMVIAVLIIG----LVVLMLI--------ISSRKFTWVMSLVALSIWGYLYPG-VPILVLGIPALINNGG-----IFVITIFLFAL--FLELP-YAGIDLGVIFFLWGYLYHYVYV
bc_Sulfurisphaera_ohwakuensis_TA_1@CP045484_1_1836                                           ------NWFGLDL-----------PFPDYM---VNFWLGALVSAFIYTVISGLILYYESTKVPYGSVALYSHLYGAYAMIILAYVHMYFAG---AYKRP---RELLWIIGVIMLVLTLGTSFLGYSLILATSAVDVGAGIVVPG-LFG-NYQ--------YGRVL-LHIIFAALIGVL-FVFHFGMMPSRK---PAVYTKEE-WMKFNWPRNFVYMMSLVFLTWGFILVIPALSY--L----SG-LPQQLNPPNSPAAAHITTYPPWFFLFLYKMADF------------TNVLLFLLFSSIIPLVYLIIV--------PLKRKVTGIGILIQNTIWGDLTPG-VPVIAFLPPAVIVEVA-----LFIMAVILAAQ--IWTIP-LFGIDLGLIFIMLGELYHYVYK
bc_Sulfurisphaera_ohwakuensis_TA_1@CP045484_1_2970                                           EEK---DTIGINA-----------PLPDYM---VSYWLGGLVASFAYTVITGLILLYQQTDIPYGAVILFSHLYGAYIMIILVYIHMFFKG---AYKKP---RELQWVTGVLLLALTLGASFFGYSLVLGINAVDIGSSLLFPG-LFGPGIQSSNPAVEFFSRIL-WHIIMVALIGLL-FAFHLGMTPSAK---PAYYTKEE-QEKFNWPRNFVYMLSLVLMTWGVILIVPVLAN--L----NSILPIVINQAFTPAANNVQPYPPWFFLFLYKFVDFLL-N--GVP-ILPMVIAVLIIG----LVVLMLI--------ISSRKFTWVMSLVALSIWGYLYPG-VPILVLGIPALINNGG-----IFVITIFLFAL--FLELP-YAGIDLGVIFFLWGYLYHYVYV
sdhc_Thaumarchaeota_archaeon_13_1_40CM_3_38_6@MNFZ01000075_1_5                               --------------------------------------------MKIHYGTALAALV----------------------------HIRMT--QKG-------------DSL----------------Q-----------------------------------PY--LML---EVVLILLSVHG----------------------------------------GLRVILL-LKQ-G---------------------------------------------------------------------------------------------GSIAA-----------MVALVA-----------------------------------------LMA-GM-------
sdhc_Thaumarchaeota_archaeon_13_1_40CM_3_38_6@MNFZ01000075_1_6                               -MA----MA--------P--------TRYGI-----------VAYWLQRISGLGAYL----------------------------HI-------S--------------TI----VS------G-KIA-----------------------------------QG--HII--LTIVIGMCVFHT----------------------------------------GIRVMLG-GGV-GVG------------KPGQP---------------------------------------------------------AAS------------------S------------IALGA-----------------------------------------LFG-D--------
b_b6_Thaumarchaeota_archaeon_13_1_40CM_4_38_7@MNFB01000021_1_14                              -MV---YWIERTLIGT----KFSFPASPFG------FLGMLTVMFIILGITGALFYYDSVDVPFGFAIRNIHYHASNAMVLLAVLHMYFSG---RYKIR---NEIIWVAGVILGTVTILEAFTGYDIIRAELAISIAASLTMPV-MFGSGF-------DFILRFY-LHVFVLPIVMLGLMAVHM-------------------------PRFLVFDVPMVMAISGAVLITGVFPV-DLGS-----------QPTVPPGIT---VPEWYLTGIYAFLRTQYD---------------YVTGVLWPALFIIALAM------WKDRPLTAFGIVMVTTYWGFYTPDRLVYTIMLLLVPI----MINFSLLLFQVFLNIAAY-----NFNLFLTGLILMVFAGLYRYGLN
b6_Thaumarchaeota_archaeon_AABW@JABUBI010000001_1_62                                         -MA---DYTNRTFLGL----KFTFPQSPMG------FSGMLTCLFLLLGVTGAFLFYDSVEIPYGFAIRNIHYHGSNAMVFMAVLHLYFSG---RYKIK---NEMIWVTGMILGVVTVLEAFTGYNLLRAELAVSIGVSLTSPI-IWGQGF-------DFLIRLY-LHVFIIPIVMGILMFVHF-------------------------PRFLVFDLPMWSAMVGIILITGIFPV-EMGV-----------DPNHPPGIT---VPEWYLTGLYAFIRTGFD---------------FITGGLLPGLLIAMFLF------WKDRPFSALGIIFITTIWGFYHPDRLFYSAMLISVVF----PLILNLVIFEVVLNGMAL-----ALAMFETGAIFCIFGIVYRSAKE
b6_Thaumarchaeota_archaeon_ASW8_bin1@JACAFS010000001_1_2                                     -MA---DYTNRTFLGL----KFTMPQSPMG------FSGMLTCLFLLLGVTGAFLFYDSVEIPYGFAIRNIHYHGSNAMVFMAVLHLYFSG---RYKIK---NEMIWVTGMILGVITILEAFTGYNLLRAELAVSIGVSLTSPI-IWGQGF-------DFLIRLY-LHVFIIPIVMGILMFVHF-------------------------PRFLVFDLPMWSTMVGIILITGIFPV-EMGV-----------DPNHPPGIT---VPEWYLTGLYAFIRTGFD---------------FITGGLLPGLLIAMFLF------WKDRPFSALGIIFITTIWGFYHPDRLFYSVMLISVVF----PLILNLVIFEVILNGMAL-----ALALFETGAIFCIFGIVYRSAKD
b6_Thaumarchaeota_archaeon_ATL@JABUBF010000002_1_58                                          -MA---DYTNRTFLGL----KFTFPQSPMG------FSGMLTCLFLLLGVTGAFLFYDSVEIPYGFAIRNIHYHGSNAMVFMAVLHLYFSG---RYKIK---NEMIWVTGMILGVXTXLEAFTGYNLLRAELAVSIGVSLTSPI-IWGQGF-------DFLIRLY-LHVFIIPIVMGILMFVHF-------------------------PRFLVFDLPMWSAMVGIILITGIFPV-EMGV-----------DPNHPPGIT---VPEWYLTGLYAFIRTGFD---------------FITGGLLPGLLIAMFLF------WKDRPFSALGIIFITTIWGFYHPDRLFYSAMLISVVF----PLILNLVIFEVVLNGMAL-----ALAMFETGAIFCIFGIVYRSAKE
bc_Thaumarchaeota_archaeon_BS4@Bthaum_contig00293_40_9                                       -MG---NWWHLKA-----------PLPDYM---FNYWTGSFVAALVWQVVTGLFLYYNQTQVPYGSLLLATHLYGAYAMIFLAYVHMYFVK---AYKKP---RELQWMIGVLLLVIVQGASFLGYAMTLATDAVDVGKGILFPG-FFGNGTL--------FTRLL-YHIILVALIGLL-FGYHFGFMPSRKK--PAKLEEKD--PSLNYPRNLLYMVELSFFVFGFILIIPILSI--L----HN-VPLLFSSPTSPLATTIPAYPPWFFLFLYKVLDFRPLF---------VVAI---IAAIIPVIYFLSV--------FFKGWVQAIGVFIQTSVWAAVAPG-VPIPVLAEPAILANP----LGLILLAIVLAVT--MWTFN-FFGIGLGTLLVVLAEIYHYVYS
sdhc_Thaumarchaeota_archaeon_casp_thauma1@LFEW01000001_1_21                                  -MG---------------------------------------VSWLLMRISGIYVFF----------------------------HV-------A--------------SI----LD--------RMS-----------------------------------LG--FVV--LSVMIALGSFHA----------------------------------------GIRLMFN-GGI-GIG------------TPARP---------------------------------------------------------IQS------------------T------------MGISA-----------------------------------------FFK-F--------
sdhc_Thaumarchaeota_archaeon_casp_thauma1@LFEW01000001_1_22                                  --------S-----------------------------------RKIHYGTALGGLV----------------------------HIRFA--TGA-------------ASL----------------S-----------------------------------TY--LLL---EMILILVSVHG----------------------------------------GFRGILL-YKS-G---------------------------------------------------------------------------------------------GCFIS-----------ALSLIG-----------------------------------------VLA-NQ-------
sdhc_Thaumarchaeota_archaeon_casp_thauma1@LFEW01000005_1_49                                  -MT----MV--------P--------RRYGI-----------IAYLLMRFSGLGGYF----------------------------HI-------S--------------NI----LR------G-RMG-----------------------------------EG--HIF--LALVIGMCVFHT----------------------------------------GIRIMLG-GGV-GVG------------KPARP---------------------------------------------------------PAS------------------S------------ILLAA-----------------------------------------MFG-E--------
sdhc_Thaumarchaeota_archaeon_casp_thauma1@LFEW01000005_1_50                                  --------S-----------------------------------MKIHYGTALAGLV----------------------------HIRLT--TGA-------------DSL----------------E-----------------------------------PY--IML---ELILILLSVHG----------------------------------------GLRVIML-LKQ-G---------------------------------------------------------------------------------------------GCVVA-----------MIGLIG-----------------------------------------IIT-NM-------
sdhc_Thaumarchaeota_archaeon_casp_thauma3@LFEY01000005_1_84                                  --------------------------------------------MKIHYGTAIAALV----------------------------HIRLT--QGA-------------ESL----------------E-----------------------------------PY--VML---ELILILLSVHG----------------------------------------GLRVILL-LKQ-G---------------------------------------------------------------------------------------------GCVVA-----------MIGLIA-----------------------------------------IMT-NM-------
sdhc_Thaumarchaeota_archaeon_casp_thauma3@LFEY01000005_1_85                                  -MT----MF--------P--------TRYGI-----------VAYWLMRLSGLGAYF----------------------------HI-------S--------------NI----LR------G-QVG-----------------------------------EG--HII--LAIVIGMCVFHT----------------------------------------GVRVMLG-GGI-GVG------------KPARP---------------------------------------------------------PAS------------------S------------IVLAA-----------------------------------------MFG-E--------
b_b6_Thaumarchaeota_archaeon_casp_thauma3@LFEY01000013_1_5                                   -MA---YWLDRTFTAI----KFSFPSSPFG------FLGMLTVTFIILGVSGALFYYDSVDVPFGFHIRNIHYHGSNAMVLLAVLHMYFSG---RYKIR---NEVLWITGVILGTVTILEAFTGYDVIRAELAISIAASLTIPV-ALGSGF-------DFVLRFY-QHVFLLPIVMLGLMAVHF-------------------------PRFLVFDVPMVMAISGAILITGVFPI-DMGF-----------EPTVPPGVT---VPEWYLTGIYAFMRTQYD---------------FVTGLLWPLLFIISLVL------WRERPITALGIIMVTTYWGFYSPDRLVYSTMILLVPL----TIHLSLLAFQVFLNIAAY-----NISLFFIGIILLVFAAVYRYGLS
bc_Thaumarchaeota_archaeon_CSP1_1@gi_952339408_gb_LDXL01000001_1__251                        -MA---NWIDRTFTSI----KFSFPASPFG------FLGMLTITFIILGVSGALFYYDSVDVPFGFHIRNIHYHGSNAMVLLAILHMFFSG---RYKIR---NEILWVTGIILGTVTILEAFTGYDIIRAELAISIAASLTIPI-MFGSGF-------DFVLRFY-QHVFILPVVMLGLMAVHF-------------------------PRFLVFDVPMVMAISGAILITGVFPI-DLGF-----------EPTVPPGIT---VPEWYLTGLYAFLRTQYD---------------FVTGVLWPGLFILSLLL------WKDRPMTAFGIIMVTTYWGFYPSDRLVYSVMIIMVPM----KIELSLIAFMVFLNIAAY-----NLSIFFAGLILIVFAGVYRYGMN
sdhc_Thaumarchaeota_archaeon_CSP1_1@gi_952338958_gb_LDXL01000004_1__160                      --------S-----------------------------------MKIHYGTALAALV----------------------------HIRLT--QGA-------------ESL----------------Q-----------------------------------PY--GML---EIILILLSIHG----------------------------------------GLRVILL-LKQ-G---------------------------------------------------------------------------------------------GCIAA-----------MALIIL-----------------------------------------FMT-SM-------
sdhc_Thaumarchaeota_archaeon_CSP1_1@gi_952338958_gb_LDXL01000004_1__161                      -MA----MV--------P--------TRYGI-----------FAYLLMRLTGLGAYF----------------------------HI-------S--------------NI----LR------G-KVG-----------------------------------EG--HII--LAIVIGMSVFHT----------------------------------------GIRVMLG-GGI-GVG------------KPARP---------------------------------------------------------PQS------------------S------------IVLAA-----------------------------------------MFG-E--------
sdhc_Thaumarchaeota_archaeon_DS1@Dthaum_scf1119010717093_7_18                                EKE----SL--------P--------YNFNV-----------YTYALHRITGVILYL----------------------------HV-------Y--------------HL----AL------GP--A-----------------------------------GI-EKIG--LWIIAGSALYHG----------------------------------------GLRLILNAFGM-LLG------------KPVLP---------------------------------------------------------PTS--------------ILVIV------------VALWI-----------------------------------------GLG-II-------
b6_Thaumarchaeota_archaeon_PAC@JABUBJ010000015_1_9                                           -MA---DYTNRTFLGL----KFTFPQSPMG------FSGMLTCLFLLLGVTGAFLFYDSVEIPYGFAIRNIHYHGSNAMVFMAVLHLYFSG---RYKIK---NEMIWVTGMILGVVTVLEAFTGYNLLRAELAVSIGVSLTSPI-IWGQGF-------DFLIRLY-LHVFIIPIVMGILMFVHF-------------------------PRFLVFDLPMWSAMVGIILITGIFPV-EMGV-----------DPNHPPGIT---VPEWYLTGLYAFIRTGFD---------------FITGGLLPGLLIAMFLF------WKDRPFSALGIIFITTIWGFYHPDRLFYSAMLISVVF----PLILNLVIFEVVLNGMAL-----ALAMFETGAIFCIFGIVYRSAKE
bc_Thaumarchaeota_archaeon_SCGC_AAA007_O23@ARWO01000006_1_38                                 -MA---YWIDRTFTAI----KFSFPSSPFG------FLGMLTIMFITLGVTGALFYYDSVDVPFGFHIRNLHYHGSNAMVMLAILHMYFSG---RYKIR---NEILWVTGVILGTVTILEAFTGYDIIRAELAISIAASLTIPI-AFGAGF-------DFVLRFY-QHVFILPIVMLGLMAVHF-------------------------PRFLVFDVPMVMAICGAMCLAGVFPV-DLGF-----------EPTVPPGIT---VPEWYLTGLYAFLRTQYD---------------FLTGVLWPALFIGVLLL------WKDRPWTAFGIILVTTYWGFYPPDRLVYLVMILLVPL----GINLSLLAFQVFLNIAAY-----NVNLWITGVILITFAGLYRYAMA
sdhc_Thaumarchaeota_archaeon_SCGC_AAA007_O23@ARWO01000012_1_28                               -ME----MA--------P--------GRYGI-----------VAYWLMRITGLGFYF----------------------------HI-------S--------------SL----LD------G-KAA-----------------------------------EG--HIF--LTLVIGMCVFHT----------------------------------------GIRLMIA-SGF-GFG------------KPRRP---------------------------------------------------------PSS------------------S------------IGLAA-----------------------------------------MYD-V--------
sdhc_Thaumarchaeota_archaeon_SCGC_AAA007_O23@ARWO01000012_1_29                               MMS-----S-----------------------------------MKIHYLTALVGFV----------------------------HIRVT--QGS-------------NSL----------------E-----------------------------------PY--VVL---EAMLILISVHG----------------------------------------GLRIILL-IKQ-G---------------------------------------------------------------------------------------------GCLAA-----------MIILIA-----------------------------------------IMA-SM-------
sdhc_Thaumarchaeota_archaeon_strain_BS3@BED454Sanger_scf7180000002652_2_30                   -------WL-------------------RNW-----------WLYTMHRITGVGLYF----------------------------HI-------SYSAT---------IDV----SR------GGAIV-----------------------------------FF--HTG--LLLVVLAATFHA----------------------------------------GVRLFMA-QGL-LIG------------KARPP---------------------------------------------------------PSS--------------IVIAS------------FILTA-----------------------------------------LFI-IG-------
bc_Thaumarchaeota_archaeon_strain_BS3@BED454Sanger_scf7180000002727_15_13                    LLG---NWWHLKA-----------PLPDYM---FNYWTGSFVAALVWQVVTGLFLYYNQTQVPYGSLLLATHLYGAYAMIFLAYVHMYFVK---AYKKP---RELQWMIGVLLLVIVQGASFLGYAMTLATDAVDVGKGILFPG-FFGNGTL--------FTRLL-YHIILVALIGLL-FGYHFGFMPSRKK--PAKLEEKD--PSLNYPRNLLYMVELSFFVFGFILIIPILSI--L----HN-VPLLFSSPTSPLATTIPAYPPWFFLFLYKVLDFRPLF---------VVAI---IAAIIPVIYFLSV--------FFKGWVQAIGVFIQTSVWAAVAPG-VPIPVLAEPAILANP----LGLILLAIVLAVT--MWTFN-FFGIGLGTLLVVLAEIYHYVYS
b_Thaumarchaeota_archaeon_UBA141@DAEN01000067_1_31                                           ------NYVERTFFSL----RFAIPSSPLS------YLGMLTVIFLIEGITGGIFYYDSVEIPFGYILRNVHYHGSNAMVFLAVFHLFFSG---RYKLR---YEMLWVTGIILGLMTVLEAFFGYDVIRAELALSIGASLASPV-VFGAGF-------DFILRSY-YHVFILPVVMILLIILHF-------------------------PRNMIMDIPMISAITGGIFIVGLFPI-ELGG-----------G-LAPPTIT---VPEWYLTGIYAFIRTGLD---------------FITGGLMPALLLLMFIV------WQDRPLTALGVIAVTTVWGFYDPDRIFWMSMLLIAFF----PVNISVILFMVYLNLLAF-----NLALLELGGILVSFSALYRYAKD
sdhc_Thermocladium_modestius_JCM_10088@BMNL01000001_1_252                                    --M----WL-------------------RGL-----------WLVIFQKVSGLALYL----------------------------HV-------S--------------AA----LGF-----GHQQQ-----------------------------------H-PVSVGALEYLVGVLLVIHG----------------------------------------GFRLILMWFGI-GLP------------KPSRH---------------------------------------------------------PSP--------------VVIVT------------IVFII-----------------------------------------LLG-W--------
sdhc_Thermocladium_modestius_JCM_10088@BMNL01000001_1_253                                    MMV---KW-----------H-----------------------------ITGLI------------------------MIVVVGIHI-------AYRWPSYDVSISWP-AV-------------------------------------------------ESQIG-AWYDIVLLIIIYAASYHA----------------------------------------------------------------------------------------------------------------------LRTIMLELF---------GGKAFTFVDVGLLVVIVGTY-------------------------VSIIPL-----------------------------------
bc_Thermocladium_modestius_JCM_10088@BMNL01000001_1_549                                      -ME---DWFHLRI-----------PFPSYM---IEYWLGGVAAALVWQVLTGLLLYYDSTSIPFGAILSSSHLYGAYVMILAVYIHGYFKG---AYKRP---RQFQWVLGVLMFAMVMITSFVGYSMTLGVDAVDVGKGILLHL-FFGNGTL--------FTRLL-WHIILAALIALF-FALHFGFMPDLKE--PALLDKSD--PRIKWPRNFVFMLGIIALTWGVILVIPILAIQVL----DK-IPILFSSPTSPQASLVPAYPPWFFLFMYKMADM---F---------PLAVDVSMGGLIPVVVLLIV--------PLDRPFTALFILVELSIWGAGQPG-IPLLVVVPPFVIAKPA---MGVTAMAVIIMLL--TFTLN-FIGLSWGSLMLLFAAIYFNELR
bc_Thermocladium_modestius_JCM_10088@BMNL01000002_1_299                                      EVN---AWLKLSL-----------PLPDYM---LGYWTGGMTAAFFWQVISGLLMYYSSTNVAFGKILLASHLYGAYAMIFLAFVHLYFVG---AYKKP---RELQWVLGVIMGAAVLGTAFFGYSLVLSVDGADVAKGLLAPL-FFGPGGQ--------FTRVL-WHITLAALVALL-FALHLGVMPSPKL--PAELDRK----EAPWPNNFLYTAAILFWVWGFILIIPILLMP-Q----GS-IPILLSSPTSAAAASIPPYPLWFFLNVYKIVDFQL-LFQG-----GGPFIAVTVGGIIPLLYLLLL--------PLDRMVTVIIILIIYAIWGALTPG-LPAEVTLIPTAIP-GN---RALVAVEVIITAA--LWKVL-MIGVLVGAGLVVFGELYRYAYP
sdhc_Thermocladium_sp_ECH_B@LOBW01000012_1_7                                                 -MV---KW-----------H-----------------------------ITGLI------------------------MIIVVGIHI-------AYRWPSYDASVSWP-AV-------------------------------------------------QSQIS-AWYDIVLLIIVYAASYHA----------------------------------------------------------------------------------------------------------------------LRTIMLELF---------GGKAFTFVDVGLLVVVVGTY-------------------------ISLIPL-----------------------------------
sdhc_Thermocladium_sp_ECH_B@LOBW01000012_1_8                                                 -------WL-------------------RGL-----------WLVIFQKVSGLALYL----------------------------HV-------S--------------TA----LGF-----GHQQQ-----------------------------------H-AVSVGALEYLIGILLAIHG----------------------------------------GFRLILMWFGI-GLP------------KPSRH---------------------------------------------------------PSP--------------VAIIT------------IIFII-----------------------------------------LLG-W--------
bc_Thermocladium_sp_ECH_B@LOBW01000014_1_25                                                  ATR---AWLKLSL-----------PLPDYM---LGYWTGGMTAAFFWQVISGLLMYYSSTNVAFGKILLASHLYGAYAMIFLAFVHLYFVG---AYKKP---RELQWVVGILTGATVFGTAFFGYSLVLSVDGADVAKGLLAPF-FFGPGGQ--------FTRVL-WHITLAALVALL-FMLHLGIMPSPRL--PAEIDKK----AAPWPKNFLYTVAILFWVWGFILIIPILLMP-Q----GS-IPILLSPPTSAAAANIPPYPLWFFLNVYKIVDFQL-IFQG-----GGSFIAVTIGGLLPLLYLLLL--------PLDRIITIIIILVTYAAWGALTPG-LPAEVTLVPTAISIGP---RALVAFEVAIMAV--LWKLL-MIGVLVGIGLVVFGELYRYAYP
bc_Thermocladium_sp_ECH_B@LOBW01000092_1_5                                                   -MG---DWFHLKI-----------PFPTYM---IEYWLGGIAAALFWQALTGLLLYYDSTAVPFGSVLLSSHLYGAYIMILAVYIHGYFKG---AYKKP---RQFQWVLGVLMFAMVMITSFVGYSMTLGTDAVDVGKGILIHL-FFGNGTL--------FTRLL-WHIILVTLVVLL-FALHFGFMPDLKE--PAVLRKDD--ARIKWPRNFIFMIGIVTLTWGIILMLPILALQIV----DK-VPILFSSPASPQASLVPAYPPWFFLFMYKMADM---F---------PLAVDVSMGALIPLVVLIVV--------PLDRPFTALFILIELSIWGAGQPG-VPLLVIIPPFIIKTTA---LSVTAVAVIILLL--SFSLN-LIGLSWSALLLLFSAIYFRELK
sdhc_Thermofilaceae_archaeon_S146_85_esom@WAQI01000117_1_2                                   -------------------------MAR------------------------------------G----------------IGLLFL---------------------TYR--EV------IRGL-----------NPLVV------------------FF-------------ELL-LTLLVL--------------------------------------LRCIL-------VSSLGKID----------------------------------------------------------------------------------VYVVG-TYVLA--------------LTLYLHL--------------------------------------------------
sdhc_Thermofilaceae_archaeon_S146_85_esom@WAQI01000117_1_3                                   ----------------------------------------------------MPEVV----------MRV-------------------RG---SLDHLSF-AARR---------------IAGL-----------GYLFI------------------HMVDISLLLGEEAYNALTRVFTS---------------------------------------------GLVLVFLWH--GSLGYSI------------------LGIWV-------ER------RRL---------------------------------------LLSS------------------VIVSLSLLG--------------------------------------------------
sdhc_Thermoplasma_acidophilum_DSM_1728@AL139299_1_1059                                       -MV----WA--------F--------YRKGT-----------FAFAFHRLSGLVFYL----------------------------HY-------S--------------NL----LR------GQ--T-----------------------------------PYSFLAL--DFLLALVIFYHG----------------------------------------GVRLALN-FGI-GM--------------------------------------------------------------------------------------------FEIIA------------MILLG-----------------------------------------FVG-VG-------
sdhc_Thermoplasma_acidophilum_DSM_1728@AL139299_1_1060                                       -MA--------------YGS----------------------LNRFAQAVTGLFFFL----------------------------HLHIDFG--H-------------PVA----------------F-----------------W-----------------WL------FFLIFVYIITYHG----------------------------------------GLNHIVA-TSI-S---------------------------------------------------------------------------------------------LMVIY------------VITII-------------------------------------------A-RM-------
bc_Thermoplasma_acidophilum_DSM_1728@AL139299_1_1285                                         --M------DITLMEED---SYKVVLSRKE-FRLDYWTGSFLAAVAYLAVSGMLYYYSSTTVPFGYALLTSHLYMAYAMIVLVYAHMYFIG---AYKGKW--RWLQWILGVVLFILVYTTAIVGYMLTISVAATHVGELLILPG-LVGNGTT--------FSHIL-LHVMILSTLIIAVAFIHFGPYGVEKN------------EKLVFPVNLLYTIFLSLMFIGVILVFSAFPQ----------IPSAYG-------------PDWYILPVYKLMDTGYG---------------LTTGGVLVIVFFIFLLI------PLDRPATAFGVIPVMALWGASQPG----------------------LSQTRLLTMFMWW-------------ITFVSFATFARKEER
sdhc_Thermoplasma_sp_FL@VYIJ01000003_1_120                                                   -MV--------------YGS----------------------LNRFVQAVTGLFFFL----------------------------HLHIDFR--H-------------PVA----------------F-----------------W-----------------WL------FFLIFVYIITYHG----------------------------------------GLNHIVA-TSI-S---------------------------------------------------------------------------------------------LMVIY------------VITII-------------------------------------------A-RM-------
sdhc_Thermoplasma_sp_FL@VYIJ01000003_1_121                                                   -MV----WA--------F--------YRKGT-----------LAFAFHRLSGLVFYL----------------------------HY-------S--------------NL----LR------GQ--T-----------------------------------PYSFLAL--DFLLALVIFYHG----------------------------------------GVRLALN-FGI-GM--------------------------------------------------------------------------------------------FEIIA------------MILLG-----------------------------------------FVG-VG-------
bc_Thermoplasma_sp_FL@VYIJ01000004_1_56                                                      --M------DLTLMEED---SYKILLSRKE-FRLDYWTGSFLAAVAYLAVSGMLYYYSSTTVPFGYALLTSHLYMAYAMIVLVYAHMYFIG---AYKGKW--RWLQWILGVVLFILVYTTAIVGYMLTISVAATHVGELLILPG-LVGNGTT--------FSHIL-LHVMILSTLIIIVAFIHFGPYGVEKN------------EKLVFPVNLLYTVFLSLMFIGVILVFSAFPQ----------IPDAYG-------------PDWYILPVYKLMDTGYG---------------LTTGGVLVILFFVFLFI------PLDRPATAFGVIPVMAIWGASQPG----------------------LSQTRLLTMFMWW-------------ITFVSFATFARKEDK
bc_Thermoplasma_sp_FL@VYIJ01000004_1_63                                                      -ME----II--EL-----------P-PDYM-GGVWFWTGALTFAFIYEVITGLIFYYTSTSVPYGEIILTTHLYGAYIMIGLLYIHLVFVG---AYKKP---RRDQFLSGVLLLLLTLGVGYFGYSLSLSADATDVGRGIAFPV-IFGNGTL--------FHRLL-WHILLAGLIAVV-VAAHFTIMPRRSE--PAIDKEK---PDYKYPYNMVYMVELGFFSFAAIFILPLAAL--L----PG-VPTLFSAPGNPAASAVPAYPPWFLLFMYKELDFQFAFWAT------------VIFAGFPLVYLIIL--------LSDRPITGLAILIGLSVWGALTPG-IQLIFFIVPLIIA-GY-----LGFFSLFLATI--VSIMNAFYSLAIGIIMLSLGSIYRKTYN
sdhc_Thermoplasma_sp_Kam2015@QJSM01000026_1_101                                              -MV----WA--------F--------YKKGM-----------FAFAFHRLSGLVFYL----------------------------HY-------S--------------NL----LR------GQ--T-----------------------------------PYSFLVL--DFLLALVIFYHG----------------------------------------GVRLALN-FGI-GM--------------------------------------------------------------------------------------------FEIIA------------MVLLG-----------------------------------------FVG-VG-------
sdhc_Thermoplasma_sp_Kam2015@QJSM01000026_1_102                                              -MA--------------YGS----------------------LNRFVQAVTGLFFFL----------------------------HLHIDFG--H-------------PVA----------------F-----------------W-----------------WL------FFLIFVYIITYHG----------------------------------------GLNHIIA-TSI-S---------------------------------------------------------------------------------------------LMVIY------------VITII-------------------------------------------A-RM-------
bc_Thermoplasma_sp_Kam2015@QJSM01000035_1_16                                                 --M------DITLMEED---SYKIVLSRKE-FRLDYWTGSFLAAVAYLAVSGMLYYYSSTTVPFGYALLTSHLYMAYAMIVLVYAHMYFVG---AYKGKW--RWLQWILGVVLFILVYTTAIVGYMLTISVAATHVGELLILPG-LVGNGTT--------FSHIL-LHVMILSTLIIIVAFVHFGPYGVEKN------------EKMVFPVNLLYTVFLSLMFIGIILVFSVFPQ----------IPDAYG-------------PDWYILPVYKLMDTGYG---------------LTTGGVLVLAFFVFLLI------PLDRPATAFGVIPTIALWGASQPG----------------------LSQTRLLTMFMWW-------------ITFVSFATFARKEES
bc_Thermoplasma_sp_Kam2015@QJSM01000036_1_6                                                  QLQ----II--EL-----------P-PDYM-GGVWFWTGALTFAFIYEVITGLIFYYTSTTVPYGEIILTTHLYGAYIMIALLYVHLLFVG---AYKRP---RRDQFLSGILLLLLTLGVGYFGYSLSLSADATDVGRGIAFPV-IFGNGTL--------FHRLL-WHILFAGLIAVV-VAAHFTIMPKRSE--PAIDKEK---PDYKYPYNMVYMVELGFFSFAAIFILPLAAL--L----PG-VPTLFSAPGNPAASSVPAYPPWFLLFMYKELDFQFAFWAT------------VIFAGFPLVYLMIL--------LSDRPITGLAVLIGLSVWGALTPG-IQVLFFVIPLLVA-GY-----LGFFSLFLATI--VSIMNAFYSLAIGIIMISLGSIYRKTYN
sdhc_Thermoplasmata_archaeon_MAG55@JACZKW010000095_1_7                                       -MK----NS--------TGM----------------------WAWVGHRLTGLAAYV----------------------------HLSTAS---G-------------ADG---------------SS-----------------TS-------------QP-LF--AMD---FLLVIVVIYHA----------------------------------------GFRVVLF-LGV-G---------------------------------------------------------------------------------------------AVLIV-----------GGLLAI-----------------------------------------A------------
sdhc_Thermoplasmata_archaeon_MAG55@JACZKW010000095_1_8                                       -MS---TW-----------------------------------AWFLQRLSAILVFL----------------------------HL-------H--------------FM----GV------SALLS-----------------------------------LY--IVV--DYGMLSMVLIHG----------------------------------------GLRTVML-FDM-F---------------------------------------------------------------------------------------------LWVVG------------IATMI-----------------------------------------FIT-G--------
sdhc_Thermoplasmata_archaeon_UBA10834@DUGQ01000157_1_2                                       -MK----NS--------TGM----------------------WAWVGHRITGLVVYV----------------------------HLSTAS---S-------------SG-----------------D-----------------TS-------------QP-LF--AMD---FVLIIAVIFHA----------------------------------------GFRVVMF-LGL-G---------------------------------------------------------------------------------------------GCGRS-----------GT----------------------------------------------------------
sdhc_Thermoplasmata_archaeon_UBA10834@DUGQ01000157_1_3                                       -MT---TW-----------------------------------AWFFQRLSAVLVFL----------------------------HL-------H--------------FM----DL------GELIT-----------------------------------VY--IVV--DYGMLSMVLLHG----------------------------------------GFRTVLF-FDM-F---------------------------------------------------------------------------------------------LWVVG------------IVTLL-----------------------------------------FIT-GG-------
bc_Thermoplasmata_archaeon_UBA61@DASW01000008_1_134                                          -MS---AWFGLAT-----------PPREGS-FQPSAWTGAFVAAFVYQILSGGLLYYCSTSVPLGSLLLTSHLYGAYAVILLLFVHLYYVG---TYKRPG--RKGSWIVGVVLMLLVLGMGFTGYLLALSYNATQVSVTLALPV-LIGDGTL--------LSRAF-FHIVLLPLAIALLVFLHK------------------------FPRVYLYLVKWGLLYVGLLLGVALWLW----------------AGNIGATQPVT-VPAWYFLWLFKLVDFGVT----------EEAMLFTVAVV---LFLLVL--------PRDRPVLFLGNFVLMTVWGDLAPG-VPALRLGPVLVV----PSNLRLLGVVGTLFLLAFLVSIAVFPALAFAVAFLLISLL------
sdhc_Thermoplasmata_archaeon_UBA9653@DUKU01000110_1_4                                        -MS---TW-----------------------------------AWAFQRISAVLVFL----------------------------HL-------H--------------FM----DV------GALIT-----------------------------------LY--IVV--DYGMLSMVLLHG----------------------------------------GFRTVLF-FDM-F---------------------------------------------------------------------------------------------LWVVG------------IGTLI-----------------------------------------FIS-GA-------
sdhc_Thermoplasmata_archaeon_UBA9653@DUKU01000110_1_5                                        -MK----NS--------TGM----------------------WAWVGHRLTGLAAYV----------------------------HLSTAS---A-------------EGG---------------AD-----------------TS-------------QP-LF--AMD---FLLVIVVIYHA----------------------------------------GLRVVLF-LGV-G---------------------------------------------------------------------------------------------AVLIV-----------GGLLAI-----------------------------------------A------------
sdhc_Thermoplasmatales_archaeon_A10_Griffin_MG@WBYX01000009_1_25                             -------WI--------I--------KGRHL-----------IAFILHRLTGLVLYL----------------------------HL-------S--------------QL----LN------GG--A-----------------------------------P--FVVL--DILLFLVIFYHG----------------------------------------GVRLVVQ-FGI-GT--------------------------------------------------------------------------------------------MMVLG------------LIGWL-----------------------------------------FMG-GA-------
sdhc_Thermoplasmatales_archaeon_A10_Griffin_MG@WBYX01000009_1_26                             -MA--------------MEP----------------------LAWLFQMVTAVFFFL----------------------------HLHA-YG--I-------------NNI----------------L-----------------W-----------------WQ------FYIAFIISVTYHA----------------------------------------GLRGIIL-MGV-K---------------------------------------------------------------------------------------------FWIVA------------IATII-----------------------------------------GTS-NY-------
bc_Thermoplasmatales_archaeon_A_EUR_06@JACWAH010000019_1_113                                 -MA---E--KLNL-----------PLPDYV-GGIWYWTGALIVAFVYQIVSGLLLYYVSTSVPYGALISATHLYGAYAMIVLIYVHMYFKG---AYKKP---RQIQWILGVLLLAITMGVGYYGYSLPLAYDATDVGRGIAIPL-GFGDGTL--------FVRAL-LHIILAAVLGAL-FGLHFNMMPSNRE--PAMLKDD---PLFKYPYNFVYLIQLSMFTLGFLIIVPIIAL--L----PG-VPALFSPPTSPLALYVPPYPPWFLLPIYKAVDFFDFLLAT------------YFFAIIPLLYFLGL--------PLSKPMTSFGILVILSAWGALTPG-IPAIVLGVPFVI--GTSMGSGLVITTLIITYL--MFTLNMMFGVGLGLDLILGGFIYRLEYH
bc_Thermoplasmatales_archaeon_B_DKE@CP060531_1_370                                           -MD---DV-KLNL-----------PLPDYM-RGIWYWTGALIIAFVYQVISGLLIYYYATTVPFGALFLASHLYGAYAMIVLIYIHLYFMG---AYKKP---RRLQWVTGVLLLAVTIGVGFFGYSMTLSSDATDVGRGIATPL-VFGNGTL--------FTHML-LHIIFTAIIGLL-FGLHFGMMPSNRK--PAVDKED---PSYKFPYNMAFMVQLALYTFGILIIIPILML--LNGSTPP-IPPLFSAPTSPFAGYVPAYPPWFLLFIYKAVDFQTFLIAS------------TVFGVVPLLYFLLI--------PLARPLTAFGIMVILSAWGALSPG-IPYAVFIPPWII--GTVISVNLGIFAVAVIAM--ISTLNGEFGLGLGGILVISGVLYRAFYH
sdhc_Thermoplasmatales_archaeon_B_DKE@CP060531_1_938                                         -------WF--------F--------KGKGI-----------FGYTFQRLSGIVLYL----------------------------HY-------S--------------NL----LR------GP--T-----------------------------------PYIFVAF--DVLLALVIFYHG----------------------------------------GIRLALN-MGV-GL--------------------------------------------------------------------------------------------FEAVS------------MVVLV-----------------------------------------FIA-VG-------
sdhc_Thermoplasmatales_archaeon_B_DKE@CP060531_1_939                                         -ME----TS--------LGP----------------------IQWFFQAVSGIFFFV----------------------------HLHINFG--H-------------PIA----------------F-----------------W-----------------WL------FYIAFDWIVTYHA----------------------------------------GVKGVIY-MGI-K---------------------------------------------------------------------------------------------LIALY------------IVSII-------------------------------------------S-HI-------
bc_Thermoplasmatales_archaeon_B_DKE@CP060531_1_975                                           -MT----IM--QL-----------P-PDYM-GGMWYWTGAMVFAFLYEVITGLVFYYTSTSTPFGSIILTTHLYGAYAMIALLYLHLLFVG---AYKKP---RKNQWFTGVLLLLTTLAVGFFGYSMSLAANATGVGKGIATPV-FFGNGTL--------FQRML-WHIILVAVIGIL-FLGHFTIMPRRGE--PLVDVET---SEYKYPYNMLFMVQIALYTFSAIVLIPVVVA--L----PN-VPTLFSAAGT--AFSGPLYPPWFLLFVYKAMDFQVSFWAT------------VIFAGAPLLYLLAL--------MIDRPVVSLGILVGLSIWGALTPA-MFLLFFVVVGLSE--------LVFCAIVILFI--IMPLNAGYGIGIGLMLFISGTIYRTEYG
bc_Thermoplasmatales_archaeon_B_DKE@CP060531_1_1591                                          -MD------NLIALEED---SYKISLTKKE-FRIDYWTGSFLTCLIYLAVSGILYYFGSTGVYFGRLLLTSHLFMAYAMVIIVYVHMYFVG---AYKGRF--RWLQWMLGVLLFILVYVEAVLGYLLSIGVSALHVMELLVMPA-LIGNAST--------VGHLL-LHVAIIGGLILLIAFLHFGPFNLKKE-----------EKKYYYPVNLIYTVFTSLIFIAIILMFSFFMQ----------LPPAYG-------------PDWYIMPVYKLMDLGYG---------------LTTGGVLVTFFFISLLF------ALERPMTVFGVLFVMGLWGYSQPG----------------------LTQTRLLTMAMWW-------------ITMVSVLTFAKRVKH
sdhc_Thermoplasmatales_archaeon_I_plasma@ATMD01000001_1_107                                  ---------------------------------------------------------ESQ----------I------------------------------------------MLIQY-----------------------------------------------------TGVLILVLGALHF----P-------------------KDKVLY------------------------------------------------HYG------------------------------NLTNGTL----YY----------------------YTSLAWGSVF---------LLLT------------IILSEQFPGGR--------------ALVVFV---VLML---
sdhc_Thermoplasmatales_archaeon_I_plasma@ATMD01000001_1_108                                  -M-----WI--------P--------FKYGT-----------WMYSLHRLTGIALYL----------------------------HV-------S--------------NI----LN------G-PIT-----------------------------------FG-QHFGPILSLILIAAAYHA----------------------------------------GIRLTIV-NGL-MLP------------RPYRP---------------------------------------------------------AKS--------------LGILM------------IITAA-----------------------------------------VIV----------
bc_Thermoplasmatales_archaeon_I_plasma@ATMD01000001_1_332                                    -MP---QVM--QI-----------P-PDYM-GGLWYWTGAMIIAFFYEAITGLILYYVSTNIAYGSVILTTHLYGAYIMIALVYIHLLFVG---AYKKP---REMQWLTGIVLLVLTVAVAYFGYSLTLSSDATDVARGIAFPV-FMGNGQL--------FTRFE-WHIILAGLIGIT-FALHFTIMPDPKK--PLIDKED---SSYKYPYNLLYMTQIALFTIALILLIPILAL--L----PH-VPALFSSATSPLASQVPPYPPWFLLFVYKELDFGISFWAT------------VIFTGLPLIYLLLL--------TTKRPIVATGILIGLSTWGATMPG-IPLLFFVIPLVLIYGV-----YGFLALAIVSV--ISVIPSLYGVGLGLLFLLGAALYRSAYN
bc_Thermoplasmatales_archaeon_I_plasma@ATMD01000001_1_427                                    -MS---EWLQLEL-----------PLPDYM-GGKWYWTGALIIAFTYEVLTGLILYYTSTSVPFGKLILSTHLYGAYAMIILVYVHMYFVG---AYKKP---RELQWIIGVILLALTIGAGYFGYSLTLSYDAQDVGRGIAIPG-GFGNGTL--------FSKFL-YHIIMAALIALL-FGYHFTMLPSSKI--PATTPET---HEMKYPSNLLYLVELGLLTIGFIILIPFVGL--I----PN-TPILISSPTSAAAALIPAYPPWFLLFLYKAVDFGMFLNAS------------IVFGLLPLIYFLLI--------PLDRPITSLGILILLSVWGAFEPG-VIALVLLPPAII--GT-----LTLMSWVLLGL--SLKLNMVVGMALGTVLIFSGIIYRRIFG
bc_Thermoplasmatales_archaeon_UBA509@DAJC01000058_1_27                                       -MP---KIM--QI-----------P-PDYM-GGGWFWTGAMVFAFLYEVITGLILYYASTSTPFGSFILTTHLYGAYAMVVLVYIHLLYEG---AYKHP---RESQWLTGVLLLVTTLGAGFFGYSMSLSADATDVGRGIAFPV-FFGNGTL--------FSRML-WHIILVAVIGLL-FAVHFTIMPKREE--PAIDHDD---GSYKYPYNLVYMIQLMLLTFGIIIIVPILAL--L----PG-VPPLFSSPTSPLAASVPAYPPWFLLFVYKELDFQFAFWAT------------VIFAGMPLVYLLIL--------MRDRPIVSFAILASLSLWGALTPG-IAALFFFLPGIASRGI------GFTASAIFILF-ISVINSLYAIGLGVILLIGGAMYRAIYN
bc_Thermoplasmatales_archaeon_UBA509@DAJC01000048_1_5                                        -MF---E--HINL-----------PLPDYM-GGIWYWTGALIMAFVYQVITGLLLYYNSTTVPYGSLILTTHLYGAYAMIFLIYVHLYFFG---SYKKP---RQLQWVLGVLLLALTIGVGFFGYSMTLSSDATDVGRGIATPF-FFGNGTL--------FSHML-WHIILVALIGIV-FGAHFGIMPSHRE--PAVDKNE---EKHKYPYNFSFMTQLAMFAFGFIILIPILSL--LAPVS---FPALFSSPSSPNAAYVPAYPPWFLLFVYKAVDFDIFLAAT------------AVIGVIPLLYFLLL--------PLSRPLTSFGIMAILSAWGALSPG-VQFAVLLPPFVV--GTRMNKNLAIAAIVITYL--IFSLNGEFGIGLAFILIIAGTIYRAFYY
sdhc_Thermoplasmatales_archaeon_UBA509@DAJC01000037_1_15                                     EMN--------------TGS----------------------IGRMFQAASGLFFFL----------------------------HLHIDFG--H-------------PIQ----------------F-----------------W-----------------WL------FFIVFVWVISYHA----------------------------------------GLGGIIK-LNI-G---------------------------------------------------------------------------------------------MVALY------------IVTVV-------------------------------------------A-RI-------
sdhc_Thermoplasmatales_archaeon_UBA509@DAJC01000037_1_16                                     -MV----WV--------F--------YRKGI-----------FAFAMHRFSGLVFYL----------------------------HL-------S--------------HL----LV------GK--T-----------------------------------PFSFLVL--DVLLALVIFYHG----------------------------------------GTRLALN-LGI-GL--------------------------------------------------------------------------------------------FEVIS------------MVLLG-----------------------------------------FLG-AS-------
bc_Thermoplasmatales_archaeon_UBA509@DAJC01000047_1_16                                       SPD------DVSLWKED---AYTISLSRRE-LRIDYWTGAFLAAFGYLAFSGIMLYYSSTGVPLGHIILTSHLYMAYAMVGLVYVHMYFTG---SYRGKW--RWLQWITGVILFILVNIIAILGYLLQIGIAAMHVMENLILPG-LIGNGTT--------LGHLL-LHVTAVSAVIVLLILVHFGPHGIEEDS----------KKEYIFPANLLYTIFVSVVFIGIVLIFSLFMQ----------LPARYG-------------PDWYIMPVYKLMDLGYG---------------LSTGGVLVTFYFIFLLI------ALDRPMTAFGVLPVMALWGYTQPG----------------------LTQTRMLTMDMWW-------------ITFVSIATFAKKDAK
bc_Thermoplasmatales_archaeon_UBA513@DAIC01000011_1_2                                        -MF---E--HIDL-----------PVPDYM-HGVWYWTGAIIAAFLYQIISGLLLYYASTSIPYGSLILTTHLYGAYAMIFLIYVHLYFFG---SYKKP---REIQWILGVLLLAVTVGVGYFGYSMSLSSDATDVGRGIAVPF-FFGNGTL--------FQHML-WHIILTALIGVL-FGAHFGFMPRHKD--PAIDTEK---PDYKYPYNMVFIIQLGLFTFAFIFLIPVLAI--LHNIT---VPTLFDSPSSPAAGNVPTYPPWFLLFIFKAVDFEIFLAAS------------AVFGIIPLLYFILL--------PLSRPLTSFGILIILSAWGAMSPG-IPLAVLLPPFVI--GTSMNTNLMIGSIIIAYF--ILQLNGEFGIGLAFIMIFAGLIYRAFYH
b_Thermoplasma_volcanium_GSS1@BA000011_4_388                                                 -MT------DLTLTKPD---SYKIVLSKKE-FRLDYWTGSFLAAVAYLAVSGMLYYYSSTSVPFGYALLTSHLYMAYAMIVLVYAHMYFVG---AYKGKW--RWLQWILGVILFILVYTTAIVGYMLTISVAATHVGELLILPG-LIGDGTT--------FSHIL-LHVMILSTLIIVIAFVHFGPYGVDKN------------EKMVFPVNLLYTIFLSLMFIGVILIFSAFPQ----------IPAAYG-------------PDWYILPVYKLMDTGYG---------------LTTGGVLVIVFFLFLLI------PLDRPMTAFGIIPVIALWGASQPG----------------------LTQTRLLTMFMWW-------------LTFVSIATFARKEER
sdhc_Thermoplasma_volcanium_GSS1@BA000011_4_802                                              -ME--------------YGA----------------------LNRFVQAATGLFFFL----------------------------HLHINFG--N-------------PVA----------------L-----------------W-----------------WL------FFLIFVYIVTYHG----------------------------------------GLSHVID-TSI-S---------------------------------------------------------------------------------------------LMVIY------------VITII-------------------------------------------S-RM-------
sdhc_Thermoplasma_volcanium_GSS1@BA000011_4_803                                              -MV----WA--------F--------YRKGW-----------FAFTMHRISGIVFYL----------------------------HY-------S--------------NL----LHPG---PNG--D-----------------------------------PYSFLVL--DFLLALVIFYHG----------------------------------------GVRLALN-FGI-GL--------------------------------------------------------------------------------------------FEVIS------------MILLG-----------------------------------------FAG-VK-------
sdhc_Thermoproteus_sp__JCHS_4_@LOBZ01000001_1_121                                            -MR---EWF-----------------RLINY-----------LYFTIQRISGLYFYL----------------------------YR------AS-------------PSL----VS----------S-------------------------------------PGKVL--AALFLVFLAFHG----------------------------------------GFRIMLI-FGI-IRG------------WPLRN---------------------------------------------------------NVP--------------LMIII-----------AVAALV---------------------------------------------AV-------
sdhc_Unclassified_Aigarchaeota_sp__JZ_bin_15@Ga0180308_104_85                                -MS----WL--------I--------RGYSI-----------VMYLVQRISGLMGFL----------------------------HL-------N--------------Q-----------------------------------------------------------L--QILFGVIIIFHA----------------------------------------GVRLVLA-YGF-IVG------------KPIRA---------------------------------------------------------FTT--------------VIVVF------------IILTAIWIL--------------------------------------------------
bc_Unclassified_Aigarchaeota_sp__JZ_bin_15@Ga0180308_115_27                                  -MS---RWLGFTT-----------ILPMYSL--PSYWLGALALAFFSAGTAGVIQYYESVEVPFGNLIRNIHIYSAFSMIFITFLHFYFVV---AYKKP---RELMWIVGMLMGLVTLLMGFTGYLLPLSYAAVGFGITMILPYPVAGYGTL--------LRRFY-FHTVLLPAVLIILLAIKLGITESSRD------------KKLVFPHVFLYFVILACVFFASIVVASIYPF-GLHE-----------TPG---VVTIP-MPEWYFMWTYAIAKTE------FIELGEGFKIFITVLL-IVTLLFIFL--------PSERPFIALGVIGLMTYLAWITAG-SYVLSIIIPTII----TNSKTLTIASAGLSFR-------IFEGLGVPLALLTTSTIYSALEL
sdhc_Unclassified_Aigarchaeota_sp__JZ_bin_19@Ga0177927_107_45                                MLS----ML--------P--------SRYSL-----------WSYTLQRITGVVLYF----------------------------HI-------G--------------NF----VG------GPRAY-----------------------------------VF--DVG--LVIIGWMVAFHA----------------------------------------GLRLTLA-FGI-TLG------------RPSRV---------------------------------------------------------PRS--------------SIALAVF----------VVYSL---N--------------------------------------------------
sdhc_Unclassified_Aigarchaeota_sp__JZ_bin_19@Ga0177927_107_46                                -MS---------------------------------------RLMLLHYVTGIGITG----------------------------HLFFTVP----------DQTIWETTM----------FDNH--P-----------------LLAS----------------------TLWLLLVFTTYHA----------------------------------------GIRVILMLIPN-----------------------------------------------------------------------------------------------LIALGLFGTR-------TILIAYNIR--------------------------------------------------
b_b6_Unclassified_Aigarchaeota_sp__JZ_bin_19@Ga0177927_117_79                                -MS---KWTERTFAAF----KFTFPKSPFG------YLGTLTIVFLILGVSGAIFYYASVSVPFGFVMRQIHYHASNFMVLLAVFHLYFSG---RYKIK---NEVLWVTGIILGILTVLEAYTGYNLIRAMLAINIGMGLTAPV-LMGGGY-------DLIVRFY-LHVFIIPLLMMLLLAVHI-------------------------PRALIIDMPMILGVIGAIFVTAMFPA-ELGL-----------DPTR--GSVE--VPEWYLTSIYAFLRTGSE---------------FWAGALLPLLFAIFFLI------WRDRPFAAMGIIIVTTVWGFY--DQLYYSSFGILTLI----PLVLSLLLVVAFSWLAVL-----NISMFNMGMSMIMLGLIYRHTAS
sdhc_Unclassified_Aigarchaeota_sp__JZ_bin_28@Ga0180309_103_130                               -MR---------------------------------------TIHLLHYITGIGVTG----------------------------HLFLLSP--------------YEASM----------FDGH--P-----------------LLAA----------------------SLQALLIFVAFHG----------------------------------------GVRTILSLYQG-----------------------------------------------------------------------------------------------VTVAALAGTR-------TIVIAHLL---------------------------------------------------
b_b6_Unclassified_Aigarchaeota_sp__JZ_bin_28@Ga0180309_108_48                                LMS---KWLERTIVTF----RFQIPRSPFG------YLGTLTIVFLLLGVTGALFYYNSVEIAFGFFIRNIHYHASNAMVFLAIAHLYFSG---RFKVK---NEVIWVTGVILGTVTVIEAFTGYDLIRAMLAVNIAVGLTAPF-LLGGGL-------DLIIRFY-LHVFILPMVMLLLALVHF-------------------------PRNLVFDPPVVAGVIGAILIAGLYPV-DLGI-----------DPTR--GIVE--VPEWYLTAIYAFLRTGLE---------------FTAGAFLPLLFILFFLI------WKERPFTAAGIIIVTTVWGFY--TAVYYPLLAFLVAA----PITFQLLAAIGILSLVAF-----NLALFNLGVVVMLFGAVYRHAMQ
sdhc_Unclassified_Aigarchaeota_sp__JZ_bin_40@Ga0180310_101_309                               MLS----ML--------A--------GKYGL-----------WSYVLQRISGVVLYF----------------------------HV-------G--------------NF----IG------GIEKA-----------------------------------LF--DVG--LAVVGFLVTFHT----------------------------------------GIRLILA-FGF-FLG------------KPRRP---------------------------------------------------------PVS--------------SISLAVF----------LLYAL---D--------------------------------------------------
sdhc_Unclassified_Aigarchaeota_sp__JZ_bin_40@Ga0180310_101_310                               --------------------------------------------MLLHYITGLGLFG----------------------------HVFFTYP----------QETIWETTL----------FDSL--P-----------------LFAA----------------------SLFGLLLCTTIHA----------------------------------------GIRAVIALIGA-----------------------------------------------------------------------------------------------LVAVGVFGTR-------TILIANNLL--------------------------------------------------
b_b6_Unclassified_Aigarchaeota_sp__JZ_bin_40@Ga0180310_106_74                                -MS---KWTERTIVVY----KFTVPKSPFG------FLGTLTIVFAILGVSGAFFYYLSVKVPFGFIMRNIHYHASNFMVFLAILHLYFSG---RYKIK---NEVLWVTGIVLGVLTVLEAYTGYNLIRALLAVNIGMGLTAPL-LLGGGL-------DLVIRFY-LHVFILPLIMLLLAAVHF-------------------------PRALVIDFPIISAVVGVIFISALFPA-ELGI-----------DLTR--GIVE--VPEWYLTAIYAFLRSGTE---------------FTAGALLPLLFVILFLI------WRDRPFTGLGIIAITTVWGFY--DQLYYGTIGLVTLA----PVILSLLVLIALAAAATF-----NHSMFYLGISFFLFGLVYRHALY
bc_Unclassified_Geoarchaeota_GBS_NAG1@Ga0213453_1031_5                                       -MS---NYIGFST-----------FLPEYAF--VTYWLGAIVTNFVILIITGAMFYYASTNVPFGHTIRTLHLYATYGMIGSAFIHLFITG---AYKKP---REIMWIISIILGGLVLVQGFTGYLLPQSVYATKVGYNVAVPF-VEGIGTI--------IQRFY-LHVFIVPGSILILLLIKMGAFDP-RD------------IRYYFPEGFYFISPIALIYTGILIIFALFPN-RIGD-----------DPAKPIPEELP-LPEWYFYWMYQIVRISY-ELVNFIRFGIDVATFITILVVIASLYLILI--------ISKRFIVTIGSVILLSVFVFLF-----VISLAI-------------LTVLSSTI----------------LAIMYL----LY-----
sdhc_uncultured_Acidilobus_sp__JCHS@AYMD01000001_1_335                                       -MA----WT--------R--------TRDNP-----------VAFVLHRVTGFIAFL----------------------------HIVWS---LY--------------GG----LS------GW--L-----------------------------------AF--RIG--EFIVAGAVLFHA----------------------------------------GVRLLLTFFGV-GVG------------RPGDP---------------------------------------------------------PGT--------------VFVVW------------IVLWL------------------------------------------------------
b_uncultured_Acidilobus_sp__OSP8@AYMC01000006_1_7                                            -MG---RFRDLGVFRM-------FYIPSYG----NSFWFQIGYIVVLAIVLAVTMFFVSQ----------IHFWAAEILVTLLIAHAFSTK---AYAK----RKDMWVIMLLFVLLEYAFG-IGLVSQ--------ALSVGNPEN--------------------GWHTIVPGILMLLAGA-HFGLAKP-------------------RPEIRYSMVKAMFIGAGVLVVVVAMGL-VLGPLW---------IPALNAQWAAQHYPDYAKFTVFGYVNPSYK----------EMLINMTNGTN----YLAEFQA---ASNP----------LTLMAQSGLY---DHSEIRLITD------------YHLHEYFMGMIKF---VEDLYNASVALAFFIILIYLRLEMR
sdhc_uncultured_Acidilobus_sp__OSP8@AYMC01000014_1_93                                        -MA----WT--------R--------TRDNP-----------VAFVLHRVTGFIAFL----------------------------HIVWS---LY--------------GG----LS------GW--L-----------------------------------AF--RIG--EFIVAGAVLFHA----------------------------------------GVRLLLTFFGV-GVG------------RPGDP---------------------------------------------------------PGT--------------VFVVW------------IVLWL------------------------------------------------------
b6_uncultured_marine_group_III_euryarchaeote_AH_321_L02@CACOJW010000001_1_51                 FFATGLKWVALHYVSLVVVYGRTMPQERYNVWYPFYSLGGLSFSYIILVITGIYFYYRSMQVSFGYIIRAIHHWAAHFMVAAVFLHMYFVG---AYRNP---REVNWILGVILLMVTIFFGFTGYILPLGFAAASIGLEMAIPA-VFGGTQDT-------VTRMY-LHIFVLPLVGTVLMIIHMGEAEP-------------------------------------------------------------------------------------------------------------------------------------------------------------------------------------------------------------------------
sdhc_Uncultured_Thaumarcheaota_bin_8@Ga0078905_1059_6                                        -MT----MA--------P--------TRYGI-----------VAYWLMRLSGLGIYF----------------------------HI-------S--------------NI----LR------G-RVG-----------------------------------EG--HVF--LALVIGMCVFHT----------------------------------------GIRVMLG-GGV-GVG------------RPARP---------------------------------------------------------PAS------------------A------------IVLAA-----------------------------------------MFG-E--------
sdhc_Uncultured_Thaumarcheaota_bin_8@Ga0078905_1059_7                                        --------S-----------------------------------MKIHYGTALAALV----------------------------HIRLT--QGA-------------ESL----------------E-----------------------------------PY--IML---ELILILLSVHG----------------------------------------GLRVILL-LRQ-G---------------------------------------------------------------------------------------------GCLAA-----------MIGLIA-----------------------------------------IMT-NM-------
bc_Uncultured_Thaumarcheaota_bin_8@Ga0078905_1109_3                                          -MA---YWLDRTFTAI----KFSFPASPFG------FLGMLTIVFIILGVSGALFYYDSVEVPFGFHIRNIHYHGSNAMVLLAVLHMYFSG---RYKIR---NEVLWMTGVILGTVTILEAFTGYDVIRAELAISIAASLTIPV-ALGSGF-------DFVLRFY-QHVFLLPVVMLGLMAVHF-------------------------PRFLVFDVPMVMAIGGAILITGVFPI-DLGF-----------EPTVPPGVT---VPEWYLTGIYAFMRTQYD---------------FVTGLMWPLLFIISFVL------WRDRPITAFGIIMVTTYWGFYSPDRLVYSTMILLVPL----TINLSLLAFQVFLNIAAY-----NISLFFIGIILLVFAALYRYAMS
