# Supplementary material for: Expanding the phylogenetic distribution of cytochrome b-containing methanogenic archaea sheds light on the evolution of methanogenesis
Source: ISME J. 2022 Jul 9;16(10):2373–87. doi: 10.1038/s41396-022-01281-0 (PMC9478090; doi:10.1038/s41396-022-01281-0)
Supplement: Supplementary file 10 — Dataset 1 [file 41396_2022_1281_MOESM10_ESM.zip › Supplementary dataset Sequences for trees/prenyl-diphosphate-synthases.aln.fa]

>sceFPS-AAA34606
M-------------------------ASVFPELNASLLYGMPKE--------WYAHSLNYNTP-GGKLNRGLSVVDTYAILSNVEQLGVAILGWCIELLQAYFLVADDM--MDKSITRRGQPCWYK-------VPEVGEIAINDAFMLEAAIYKLLKS---HIDITELFHEVT--QTELGQLMDLIKFSLKKHSFIVTFKTAYYFYLPVALAMYVAGKDLKQARVLIPLGEYFQIQDDYLDCGTPEQIGK-IGTDIQDNKCSWVINKALELASQRKTLDENY--GKKDSVAEKCKKIFNDLK--------------EYEESIADLKKISQDESRVLTAFLNKVYKRS---
>sceHexPS-AAA34686
M----FQRSGAARFKSSAVALNAASKLVLVSTLAKNIVLIG-SG--------VLNKVTSYYFETEGKKVRPLLVLLLSRALSETFDKQQRRLAEIVEMIHTASLLHDDV--IDHSDTRRGRPSGNA-------AFTNKMAVLAGDFLLGRATVSISRL----PEVVELMSNSI--NLVEGEFMQLKT-AFEYYIHKTYLKTAALISKSCRCAAILSGAVIDECYFGRNLGICFQLVDDMLDFVSGKDLGKPSGADLKLGIATAPVLFAWKEDPGPLISRNFSERG-------DVEKTIDSVR-LHNGIAKTKILAEEYRDKALNLRSLPEDA--ALEFLTNSILTRR---
>panGGPS-BAA14124
M-------------------------TVAAEDIDRRLDLLPEGE--------VVGAAMREGALAPGKRIRPMLLLLTARDLGC-----LLDLACAVEMVHAASLILDDMPCMDDAKLRRGRPTIHS-------HYGEHVAILAAVALLSKAFGVIADA---DNRAVSELSNAIGMGLVQGQFKDLS--SAEAILMTNHFKTSTLFCASMQMASIVANEARDCLHFSLDLGQAFQLLDDLTDGTD---TGKDSNQD--AGKSTLVNLLGPRAVE-----------------------------------------LRQHLQLASHLSACQHHATQKLAAVS----------
>gstFPS-BAA02551
M---------------------------FLNAVETALSYIERLE--------KLKKAMAYSLEAGGKRIRPLLLLSTVRALGK-----GLPVACAIEMIHTYSLIHDDLPSMDNDDLRRGKPTNHK-------VFGEAMAILAGDGLLTYAFQLITEI-DDELRLIERLAKAAGPGMVAGQAADME--TLSELEYIHRHKTGKMLQYSVHAGALIGGRQTRELDFAAHLGLAFQIRDDILDIGAEEKIGKPVGSDQSNNKATYPALLSLAGAK-----------------------------------------LAFHIEAAQHLRNADV----ALAYICELVAARD---
>sceGGPS-AAA83262
--------------------------------MEAKIDLIN-ND---PVWSSLISKPYNHILLKPGKNFRLNLIVQINRVMNL-----LAIVSQIVELLHNSSLLIDDI--EDNAPLRRGQTTSHL-------IFGVPSTINTANYMYFRAMQLVSQL----HNLITIFNEEL--NLHRGQGLDIYIPTQEMYLNMVMNKTGGLFRLTLRLMEALSPHG-HSLVFINLLGIIYQIRDDYLNLDFQMSSEKGFAEDITEGKLSFPIVHALNFTKQTEQHNEILRLLLRTSDKDIKLKLIQILEFDTNSLAYTKNFINDNENKYLDLASHSDATN-ELLYIIDHLSE-----
>athFPS-AAB07247
M---------------------------TFLVLKSDLLDPSTHE--------WLERMLDYNVR-GGKLNRGLSVVDSYKLLKQGQDLTSCALGWCIEWLQAYFLVLDDI--MDNSVTRRGQPCWFR-------KPKVGMIAINDGILLRNHIHRILKK---HVDLVDLFNEVE--QTACGQMIDLIKYSLQIHRRIVEYKTAYYFYLPVACALLMAGENHTDVKVLVDMGIYFQVQDDYLDCADPETLGK-IGTDIEDFKCSWLVVKALERCSQTKILYENY--GKAEPSNVKVKALYKELD--------------EYEKESYKLTKLIEHQSKVLKSFLAKIYKRQ---
>synGGPS-BAA16690
M-------------------------VAYLQVVEAALDSLAIAR--------KIYEAMRYSLLAGGKRLRPILCITACELCGG-----ALPTACALEMIHTMSLIHDDLPSMDNDDFRRGKPTNHK-------VYGEDIAILAGDGLLAYAFEYVVTH--TPLQVIARLGRTVGAGLVGGQVLDLEI-TPETLTFIHTHKTGALLEASVLTGAILAGEQQQRLAYAQNIGLAFQVVDDILDIATQEELGKTAGKDVKAQKATYPSLLGLEASR-----------------------------------------AQSLIDQAIALEPFGP----PLQAIAEYIVARK---
>mthGGPS-AAB84557
M---------------------------ILRMADERIRSISDIT--------TLLRASEHLITAGGKKIRPSLALLSSEAVGG-----AAGVAAAIELIHTFSLIHDDI--MDDDEIRRGEPAVHV-------LWGEPMAILAGDVLFSKAFEAVIRN----KEALAVVVDSC--KICEGQALDMGV-TEEEYMEMIYKKTAALIAAATKAGAIMGGQEIAALEYGRCIGLAFQIHDDYLDVSDEESLGKPVGSDIAEGKMTLMVVKALERASDRERLISIL--G--SGDEKLVAEAIEIFE-RYGATEYAHAVALDHVRMAKRLEVLEEDA--ALAMIADFVLERE---
>afuHepPS-AAB89695
MIDTW--------------------------IFEDSLKFVESVE--------KIKKGLAYAITAGGKRSRPVIVLLSAKLCGG-----VMNLALSVELIHTASLVHDDV--IDKAEKRRKREALHK-------KYDISLAIVLGDWLISKSVELTSKY----EEIIRDFSNVG--MMSEGEVLDIY--TEKDYFECIEKKTAALFAYSAKSACKIVCIAADKLFYGLNLGIAYQIVDDLLEYRLLDD------KHSVFESRTLPQIYEEKYGK-------------------GVNKVMEKIS--------------TFVERSLSLEYFDEPE--KLRKIVDFMTYDMRNK
>phoGGPS-BAA30171
M---------------------------RIKLIDEKIFLIPEKD--------VLYEAARHYPLAGGKRVRPFVVLTSTEAVGG-----AIYPAVAIELIHNYSLVHDDI--MDMDETRRGKPTVHR-------IWGVNMAILAGDLLFSKAFEAVARA----ARVLEVIVKAS--ELCEGQARDLEV-TIEEYMEMISGKTGALFEASAKVGGIIGTEYIKALSWGRNVGIAFQIWDDVLDLADEKKLGKPVGSDIRKGKKTLIVAHFFENADDKQRFLKIF--GKYAGDVKDVMEAIDLLK-KYGSIDYAAEIAKDMIKKANALRILPKKA--DLELLAKFIVERE---
>goxDPS-BAA32241
-------------------------------ACNRAIIRME-SP--------LIPQLGAHLVAAGGKRLRPLLTLASARLCGY---QPHVGLAACVEFIHTATLLHDDV--VDESTLRRGLASANA-------VFGNKASVLVGDFLFARSFQLMTAD----LKVMAILSDAS--TIAEGEVLQMVT-PVERYLEVIHGKTAALFAAACRVGAVVAEAEEEALEFGTNLGMAFQLVDDALDYADQQVLGKTVGDDMREGKITLPVLAAYEAGSDRIFWERVI--GEGEQTEDDLPHALNLIA-KTGAINTTIARAQVYADAAVALSIFPDEL--LLIETVQFTVNRA---
>hsaGGPS-BAA75909
-----------------------------METV-------------------ILLEPYKYLLQLPGKQVRTKLSQAFNHWLKV-----LQIIIEVTEMLHNASLLIDDI--EDNSKLRRGFPVAHS-------IYGIPSVINSANYVYFLGLEKVLTL----PDAVKLFTRQL--ELHQGQGLDIYCPTEEEYKAMVLQKTGGLFGLAVGLMQLFSD-YKEDLKLLNTLGLFFQIRDDYANLSKEYSENKSFCEDLTEGKFSFPTIHAIWSRP--TQVQNIL--RQRTENIDIKKYCVHYLE-DVGSFEYTRNTLKELEAKAYQID--------ELVALVKHLSKMFEEN
>halGGPS-AAG19532
M---------------------------AVRQVNDAIDDLPVAE--------RLYEASRYILEAGGKRLRPAVLLLTAEALADEFPDCVMSAAVSIEVIQSFTLIHDDI--MDDDDLRRGSPAVHR-------EYDTETAILAGDTLYSKAFEIMLET----LRAMRTLAETC--HICEGQAMDIDV-VTDEYLEMVELKTAVLYAAAATLPGLLLSETVEALYYGLRVGQAFQIQDDVLDLVPSAELGKQRGSDLVEDKTTIITLHAAEHGVDGLLDAE----DPADVTEAAVQAAVQALQ-DAGSIQYASDLAEDLVEEGKHLEVLPEEA--RLEQIADYLIERG---
>ssoHexPS-AAK42496
----------------------------FWLTIDRLIEFLN-SN--------DLVDISSYILK-DGKRFRGTLNMFFTVALGG-----SYGGALAIEILHSASLALDDI--VDLDATRRGDKAAWV-------VYGNRKVIFITNYLIPTALRIIQTS----DDALNTSIELW--DTSVGALRDMY--DNSDYIRTIELKTGSLFKLSTVLSAYASKTK-QQMLVGKYLGIIYQVIDDFVDYTKKVESAKQLFKYYREGKLE----------------------------------------------EYVRSVYLEYKQKYDLISNIPFSKY-EIRSLPEFLANGLKEA
>mmaGFPS-AAM30485
M------------------------PVKW--YVEAGIKSITLIE--------GLKKMVEHVCHSGGKRIRPIILLLVSEICSG-----SLNAALAVEMMHSASLIHDDL--LDQGLVRRNLPSAPE-------KFGPSGALLCGDYLIAKSIAFISPY----EKVIQDFGKAG--DMAEGEVLDLK--GENDYFKCIYKKTASLFAISASIGAYTGGELAERFSFGNALGTAYQIVDDILEFEVVE------GKESKFTSETLPHIYMKSTSK-------------------ALKKSIDCVK--------------LHVAAAKTLETFREPA--KLFQITDYITVDMENL
>athSPS-BAD88533
MMTSCFTSSNRSPTKSKISLLNGIGQESLVATLNDNLLIVG-AE--------VLISAAEQIFGAGGKRMRPGLVFLVSHATAE-----HRRLAEIIEMIHTASLIHDDV--LDESDMRRGKETVHE-------LFGTRVAVLAGDFMFAQASWYLANL----LEVIKLISQVI--DFASGEIKQAST-KLDEYLLKSFYKTASLVAASTKGAAIFSRDVTEQMYFGKNLGLSFQIVDDILDFQSTEQLGKPAGSDLAKGNLTAPVIFALEREPREIIESEFCEAG-------SLEEAIEAVT-KGGGIKRAQELAREKADDAINLQCLPRGF--ALEDMVLYNLERI---
>sacGGPS-AAY79519
M---------------------------YFNSVNDIIKYIS-GD--------KLYEASYHLFTSGGKRLRPLILTISSDLFGG-----AYYAGAAIEVLHTFTLVHDDI--MDQDNIRRGLPTVHV-------KYGLPLAILAGDLLHAKAFQLLTQALR--IKAFDIFTRSI--IISEGQAVDMEI-KEQEYLDMISRKTAALFSASSSIGALIAGNDVRLMSFGTNLGIAFQIVDDILGLADEKELGKPVFSDIREGKKTILVIKTLELCKEKKIVLKAL--GNKSASKEELMSSADIIK-KY-SLDYAYNLAEKYYKNAISLNQVSSSDIPALKYLAEFTIRRR---
>hsaDPS-BAE48216
MASRWWKPAARSEVRAQIPYINLVKSKTLGWGLYEDIRELL-IS--------ELKEMSEYYFDGKGKAFRPIIVALMARACNIHHNNSQRAIALIAEMIHTASLVHDDV--IDDASSRRGKHTVNK-------IWGEKKAVLAGDLILSAASIALARI----TTVISILTQVI--DLVRGEFLQLGE-RFAHYLEKTFKKTASLIANSCKAVSVLGCVVHEIAYYGKNVGIAFQLIDDVLDFSCSDQMGKPTSADLKLGLATGPVLFACQQFPNAMIMRRFSLPG-------DVDRARQYVL-QSDGVQQTTYLAQQYCHEAIEISKLRPPE--ALIQLSEIVLTRD---
>ecoFPS-ABG68511
M---------------------------QLEQANQALSFIAPFQ--------PVVETMQYGALLGGKRLRPFLVYATGHMFGV-----LDAPAAAVECIHAYSLIHDDLPAMDDDDLRRGLPTCHV-------KFGEANAILAGDALQTLAFSILSDA-DMPISMISELASASGIGMCGGQALDLD--PLDALERIHRHKTGALIRAAVRLGALSAGRALPVLDYAESIGLAFQVQDDILDVGDTATLGKRQGADQQLGKSTYPALLGLEQAR-----------------------------------------ARDLIDDARSLKQLTESLD-ALEALADYIIQRN---
>ecoOPS-ABG71256
M---------------------------LTAGVNAAILQLN-SD--------LINQLGYYIVSGGGKRIRPMIAVLAARAVGY-----HVTIAALIEFIHTATLLHDDV--VDESDMRRGKATANA-------AFGNAASVLVGDFIYTRAFQMMTSL----LKVLEVMSEAV--VIAEGEVLQLMI-TEENYMRVIYSKTARLFEAAAQCSGILAGEEEKGLQYGRYLGTAFQLIDDLLDYADGEQLGKNVGDDLNEGKPTLPLLHAMHHGTQAQMIRTAIEQGNGRH---LLEPVLEAMN-ACGSLEWTRQRAEEEADKAIALQVLPDPW--ALVGLAHIAVQRD---
>apeGFPS-BAA80767
M---------------------------ASSLIDHYIMFMS-IT--------RLSGASLHLIKAGGKRLRPLITLLTARMLGG-----AIPLAASIETAHTFSLIHDDI--MDRDEVRRGVPTTHV-------VYGDDWAILAGDTLHAAAFKMIADS-REWYRAFKVLSEAA--QISRGQAYDMLV-DVADYLNMVRLKTGALIEAAARIGAVAAGEIEKMMGVGMNAGIAFQIRDDILGVGDPKVTGKPVYNDLRRGKKTLLVIYAVKKAG---EIVDLI--GP-KASEDDLKRAASIIV-DSGALDYAESRARFYVERARILSRVPADAESLLNLLLDYIVERE---
>athGGPS-ACI22362
MEPQIFQPSLESRVKTASPIVEDEEGIVYMMSVNKALEAIPVGE--------KIHEAMRYAILAAGKRVRPILCLASCELVGG-----AMPAACAVEMIHTMSLIKDDLPCMDNDDLRRGKPTTHK-------VYGEGVAILSGGALLSLAFEHMTTA----VWAVRELARSIGTGLVAGQAMDISEVGLEHLEFIHVHKTAVLLETAAVLGAIIGGEEIESVRFARCIGLLFQVVDDILDEKSSEELGKTAGKDQLAGKLTYPKLIGLEKSK-----------------------------------------VKRLTKDARHLQGFSSK---PLVALTTFIANRN---
>hsaFPS-BAA03523
MPLSRLRRPSLVRCWCQSLRMNGDQNSDHFSVLTEDEMHPEIGD--------RLKEVLEYNAI-GGKYNRGLTVVVAFRELVEPRKQDAWTVGWCVELLQAFFLVADDI--MDSSLTRRGQICWYQ-------KPGVGLDAINDANLLEACIYRLLKL---YLNLIELFLQSS--QTEIGQTLDLLRFTEKRYKSIVKYKTAFYFYLPIAAAMYMAGKEHANAKILLEMGEFFQIQDDYLDLGDPSVTGK-IGTDIQDNKCSWLVVQCLQRATQYQILKENY--GQKEAEKVRVKALYEELD--------------QYEEDSYHIMALIEYAAPVFLGLARKIYKRR---
>h03b1@k127_1075532_4
----------------------------QLEEVDRYVLLLK-GK--------FLYEASSHLIRTGGKRLRPFLVIKSCEIFDS-----AMPAAAALELLHNFTLVHDDI--MDRDLIRHGAPTVHA-------KYGVPLAIVAGDLLFAKVFESIVSGMQEMIRVLELMIRSS--KVCEGQVRDLKFYSVRTYFDMIREKTASLFETACRVGSIVGGDDERAMAFGRCIGIAFQLIDDALGVGDPKVTGKPVGSDLREGKKTYVISLAIRLATDKLKIQKVF--GKREVKQEEMDEALTIIS-KTGAVGKVSSEAQFYADRALILKRYPDPS--ALSELTHFIVTRN---
>h03b1@k127_1075532_17
----------------------------KMKQIEKAIKELERYK--------HFYKPLRYALE-GGKRIRPIILLLSAESIGR-----PLSVAIAIELLQTESLIHDDI--LDQEFLRRERPAFHI-------RYGLGASILTADFVFGIILDIALRY----KRVGKELSSVA--RMCDGEFGELKRLGWDEYINLISQKTASLFEASAKIGGIIGGDEIEALSYGYLLGIAYQIQDDALDWKEDKV-----------------------------------------------SSALEIEQKGQDKLSYLKKMAELYAMKAKKLNLLSDKA--HLLDLADLMISYQ---
>h03b1@k127_2893174_10
----------------------------TLDLIEKRLKYFSDLIQRAEKYHPGVYENICEYSLRKGKRLASCSTLLSYKGYAD-----ILNVCVGIELYRHCILVHDDL--VDKDNFRRGGKSFHKIFSKYDRRFGEGVAVFGGDLIFGLALRCILKS----EKVLNLLVEGY--EVNESQILDLL--DIDEWSEMVHKRATSLFKASILTGAILGGHDINLLMVAANIGYSFDIQDDIIDTATKDQYGRKPGRDIILGKKPLHIIVMRQNASELNLLNYIE--QRGYITRAQLESIKDSIR-RTGALKVAKEESIRHGEIAKLIAQTYMNEI-FFSSFVQYIEESLWYK
>tdp10@scaffold_16_172
----------------------------LLDIIERKLEYFSDLIQNAKNYHPELYDNIREYSLRKGKRLASCSTLLSYKGYTG-----ILNVCIGIELYRHCILVHDDL--VDKDKFRRGGNSFHKLFTSYDRRFGEGIAIFTGDLIFALALQCISRS----DKALSLLIEGY--EVNESQILDLL--NAIEWSKMAHKRAASLFRASILIGAILGNHDIKLLRAATNIGYSFDIQDDIIDTATKEQYGRKPGGDLILGKKPLHIILMQKRASELKLLDDVM--HKRYIKNAELESIKQVIR-RTEVLKFAKEESKRHAEVAKLIAKTSMDEI-FFSSFINYIEESLWYK
>tdp10@scaffold_43_90
M-------------------------NDRMKQIEKAIEELDRYK--------YFYGSLRYALE-GGKRIRPIILLLSAESIGR-----PLPVAIAIEFLHTESIIHDDI--LDHEIIRRNRQAFHV-------KYGLGASLLTADFVFGIILDIASRY----KRIARELSSVA--RMCEGEFGELKLLSWDEYINLISQKTASLFEVSAKIGGIVGGDEIRALSYGHLLGIAYQIQDDIQDWKEDKV-----------------------------------------------ANALKIDQ--DDKLSYLRKMSELYAIEAKRLKSLKDNA--HLLDLADFMISRR---
>tdp10@scaffold_43_100
M---------------------------QLERVNDYIYLLK-GK--------VLYDASSHLIRTGGKRLRPFLVIKSFELFDK-----AIPAAAALELIHNFTLVHDDI--MDHDLMRHNAPTVHA-------KYGVPFAIVAGDVLFAKAFESVVSGMQEMARVLELVAKSS--KVCEGQVKDLRFYSKETYFDMIQSKTATLFETACRVGSIIGGEDEEFMAFGKYLGIAFQLVDDVLGIGDPKLTGKPVGSDLREGKKTHVLSLALKLANDRIKIQKVF--GKRKATKEEMDEALAIIS-KTRVANEVRNEAQFYANKALILKRYPDPA--SLSESTNFIVARN---
>tdp10@scaffold_6271_12
----------------------------SLDLIERKLEYFSDLIQNAKNYHPELYDNIHEYSLRKGKRLASCSALLSYKGYTG-----VLNVCVGIELYRHCILVHDDL--VDKDKFRRGGKSFHKLFTNYDRRFGEGTAIFTGDLIFALALQCVSRS----DKVLSLLIEGY--EVNESQILDLL--NVAEWSKMAYKRAASLFKASILIGAILGNHDIKLLRATTNIGYSFDIQDDIIDTATKEQYGRKPGGDLILGKKPLHIILMRQRASELKLLNNIK--QKRYITNHELESIRQVIR-RTEALKFAKEESKRHAEVAKLIAKTSMDEI-FFSSFMNYVEESLWYK
>TDP8@scaffold_6952_9
----------------------------LLDLIERKLEYFSDLIQNAKNYHSELYDNIHEYSLRKGKRLASCSTLLSYKGYTG-----ILNVCVGIELYRHCILVHDDL--VDKDKFRRGRKSFHKLFTNYDRRFGEGIAIFTGDLIFALALQCVSRS----DEALSLLIEGY--EVNESQILDLL--NVAEWSKMAYKRAASLFKASILIGAILGNHDIKLLRATTNIGYSFDIQDDIIDTATKEQYGRKPGGDLILGKKPLHIILMCKRASELKLLNNIK--HKRYITNHELESIRQVIR-RTEALKFAKEESKRHAEFAKLIAKTSMDEI-FFFSFINYIEESLWYK
>TDP8@scaffold_8150_9
M-------------------------KDRMKQIEEAIKELDLYK--------HFYGSLRYALE-GGKRIRPVILLLSAESIGR-----PLPVAIAVELLHTESVIHDDI--LDHEIIRRDRPAFHV-------RYGLGASLLTADFVFGIILNIASRY----KRIARELSSVA--RMCEGEFGELKRLSWDEYINLISQKTASLFEVSAKIGGIVGGDEIEALSYGHLLGIAYQIQDDIQDWKEDKV-----------------------------------------------ANALKIEQ--DDKISYLRKMSELYALEAKKLKPLKDNA--HLIDLADFMISRR---
>TDP8@scaffold_17351_2
M---------------------------QLEQVNDYIYLLG-GK--------VLYDASSHLIRTGGKRLRPFLVIKSCEIFDK-----AIPAAAALELIHNFTLVHDDI--MDHDLMRHNAPTVHA-------KYGVPLAIVAGDVLFAKAFESIVLGMQETVRVLELAVKSS--KVCEGQVKDFRFYSKETYFDMIQSKTATLFEAACRIGSIIGGEDEKFMAFGKYLGLAFQLVDDVLGIGDPKLIGKPVGSDLREGKKTHVLSLALRLANERTKIQKVF--GKRNVIQEEMDEALAIIS-KTKVADKVRDEAKFYADKALILKRFPDPA--SLSELTDFIVSRN---
>TDP8@scaffold_21014_1
M---------------------------QLEQVNDYIYLLR-GK--------VLYDASSHLIRTGGKRLRPFLVMKSCGIFDK-----AISAAAALELIHNFTLVHDDI--MDHDLMRHNAPTVHA-------KYGVPLAIVAGDVLFAKAFESIVLGMLETVRVLELAAKSS--KVCEGQVKDLRFYSKETYFDMIQSKTAALFEVACRIGSIIGGEDEKSMAFGKYLGIAFQLVDDVLGIGDPRLTGKPVGSDLREGKKTH---------------------------------------------------------------------------------------
>Unclassified-Crenarchaetoa-JZ-2-bin_220@Ga0263250_102_69
M-------------------------KDRMKQIEEAIKELNRYK--------NFYGSLRYALE-GGKRIRPIILLLSAESIGK-----ALPVAVAIELLHTESIIHDDI--LDNEILRRNRPAFHI-------RYGLGASLLTADFVFGIILDIASRY----KKIAKELSSVA--RMCEGEFGELKQLSWDEYLKLISQKTASLFEVSAKIGGIVGGDEIEALSYGHLLGTAYQIQDDIQDWKEDKV-----------------------------------------------ANALKIEQ--NDKLSYLRKMSERYAMEAKRLKSLKDNA--HLIDLADFMISRG---
>Unclassified-Crenarchaetoa-JZ-2-bin_220@Ga0263250_105_32
----------------------------QLEQVNDYIYLLK-GK--------ILYDASSHLIRTGGKRLRPFLVMKSFELFDK-----AIPAAAGLELIHNFTLVHDDI--MDHDLTRHNAPTVHA-------KYGVPIAIISGDILFAKAFEAIVSGMQEMIRVLELAVKSS--RVCEGQAKDLKFHSKETYFDMIRNKTAALFETACRIGSIVGNKDEESMAFGRNLGIAFQLVDDLLGIGDPKLTGKPVGSDLREGKKTLALSLALKLANDRIKIQRVF--GKRKVTQEEMDEALMIIS-KTGVADKIRDEARFYADKAIILKRYPDSA--SLSELTNFIVTRN---
>Z01_45-50.bin140@k127_13545320_15
-----------------------------MEQIEKAIKELERYK--------HFYKPLQYALE-GGKRIRPIILLLSVEGIGR-----PLSAAIAIELLQTESLIHDDI--LDQEFLRRERPAFHV-------RYGLGASILTADFVFGIILDIALRY----KRVGKELSLVA--RMCDGEFGELKRLSWDEYINLISQKTASLFEASAKIGGIIGGDEIEALSYGYSLGIAYQIQDDALDW--DKV-----------------------------------------------SNALEIEQKGQDKLSYLKKMAELYAMKAKKLNLLSDKT--HLLDLADLMISYR---
>Z01_45-50.bin140@k127_13545320_27
----------------------------QLEKVDRYILLLK-GK--------ILYEASLHLIRTGGKRLRPFLVMKSYEIFNS-----AIPAAAALELLHNFTLVHDDI--MDHDLIRHAAPTVHT-------KYGVPLAIVAGDLLFAKVFESIVSGMQERIRVLDLMIRSS--KVCEGQVRDLKFYSVKTYFDMIREKTAVLFETACIVGSIVGGEDEKAMVFGRDIGIAFQLIDDILGVGDPKITGKPVGSDLREGKKTYILSLAHKLATDKLKIRKVF--GKREVKQEEIDEAFIIIS-KTGAVDKVRSKAESYADRALILKRYPDPS--ALSELTHFIVTRN---
>Z01_45-50.bin140@k127_7041129_5
----------------------------TLDLIEKRLKYFSDLIQRAESYHSVVYENFCEYSLRKGKRLASCSTLLSYKGYTS-----ILNVCVGIELYRHCILVHDDL--VDKDNFRRGEKSFHKIFSKYDRRFGEGVAVFGGDLIFGLALKSILTS----EKVVNLLVEGY--EVNESQILDLL--DINDWSAMVHKRATSLFKASILTGAILGGHDINLLMVATNIGYSFDIQDDIIDTATKDQYGRKPGRDIILGKKPLHIIVMRQNANELNLLNYVE--QKGYITKAQLESIKDSIR-RTGALKVAKEKSKKHGEIAKLIAQTHMNEI-FFSSFVQYIEDSLWYQ
>Z01_95-100.bin32@k127_10269531_9
-----------------------------MEQIEKAIKELERYK--------HFYKPLQYALE-GGKRIRPIILLLSVEGIGR-----PLSAAIAIELLQTESLIHDDI--LDQEFLRRERPAFHV-------RYGLGASILTADFVFGIILDIALRY----KRVGKELSLVA--RMCDGEFGELKRLSWDEYINLISQKTASLFEASAKIGGIIGGDEIEALSYGYSLGIAYQIQDDALDW--DKV-----------------------------------------------SNALEIEQKGQDKLSYLKKMAELYAMKAKKLNLLSDKT--HLLDLADLMISYR---
>Z01_95-100.bin32@k127_10269531_21
----------------------------QLEKVDRYILLLK-GK--------ILYEASLHLIRTGGKRLRPFLVMKSYEIFNS-----AIPAAAALELLHNFTLVHDDI--MDHDLIRHGAPTVHT-------KYGVPLAIVAGDLLFAKVFESIVSGMQEMIRVLDLMIRSS--KVCEGQVRDLKFYSVKTYFDMIREKTAVLFETACIVGSIVGGEDEKAMVFGRDIGIAFQLIDDILGVGDPKITGKPVGSDLREGKKTYILSLAHKLATDKLKIRKVF--GKREVKQEEIDEAFIIIS-KTGAVDKVRSKAESYADRALILKRYPDPS--ALSELTHFIVTRN---
>Z02_45-50.bin213@k127_9805639_33
----------------------------TLDLIEKRLKYFSDLIQRAESYHSVVYENFCEYSLRKGKRLASCSTLLSYKGYTS-----ILNVCVGIELYRHCILVHDDL--VDKDNFRRGEKSFHKIFSKYDRRFGEGVAVFGGDLIFGLALKSILTS----EKVVNLLVEGY--EVNESQILDLL--DINEWSAMVHKRATSLFKASILTGAILGGHDINLLMVATNIGYSFDIQDDIIDTATKDQYGRKPGRDIILGKKPLHIIVMRQNANELNLLNYVE--QKGYITKAQLESIKDSIR-RTGALKVAKEKSKKHGEIAKLIAQTQMNEI-FFSSFVQYIEDSLWYQ
>Z02_45-50.bin213@k127_10578479_38
-----------------------------MEQIEKAIKELERYK--------HFYKPLQYALE-GGKRIRPIILLLSVEGIGR-----PLSAAIAIELLQTESLIHDDI--LDQEFLRRERPAFHV-------RYGLGASILTADFVFGIILDIALRY----KRVGKELSLVA--RMCDGEFGELKRLSWDEYINLISQKTASLFEASAKIGGIIGGDEIEALSYGYSLGIAYQIQDDALDW--DKV-----------------------------------------------SNALEIEQKGQDKLSYLKKMAELYAMKAKKLNLLSDKT--HLLDLADLMISYR---
>Z02_45-50.bin213@k127_10578479_50
----------------------------QLEKVDRYILLLK-GK--------ILYEASLHLIRTGGKRLRPFLVMKSYEIFNS-----AIPAAAALELLHNFTLVHDDI--MDHDLIRHGAPTVHT-------KYGVPLAIVAGDLLFAKVFESIVSGMQEMIRVLDLMIRSS--KVCEGQVRDLKFYSVKTYFDMIREKTAVLFETACIVGSIVGGEDEKAMVFGRDIGIAFQLIDDILGVGDPKITGKPVGSDLREGKKTYILSLAHKLATDKLKIRKVF--GKREVKQEEIDEAFIIIS-KTGAVDKVRSKAESYADRALILKRYPDPS--ALSELTHFIVTRN---
>Z02_45-50.bin216@k127_8350171_3
----------------------------QLEEVDKYILILE-GK--------ILYEASSHLIRAGGKRLRPFLVIKSCEIFDC-----VIPAAAALELLHNFTLVHDDI--MDHDLIRHGVPTVHA-------KYGIPLGIVAGDILFIKVFESIISGMQELIKVLELVVRSS--KVCEGQVRDLKFYSIKTYLEMIREKTGSLFETACRVGSVIGGEDQKAMAFGRYLGIAFQLIDDTLGVGDPKVTGKPVGSDLREGKKTYALLMAIQLANDKFKIQKVF--GKKEAKQEEMDEALTIIS-KTGAVDKVRGKAQFYTDKAIILKRFPNHS--TLLELTHFIVTRN---
>Z02_45-50.bin216@k127_8350171_22
-----------------------------MKQIEKALNELEHYT--------HFYKPLCYALK-GGKRIRPIILLLSAESIGR-----PLSAAIAIELLQTESLIHDDI--LDEEILRRDRPAFHI-------KYGLGASILTADFVFGIILDIALRY----KRVGKELSSVA--RMCDGEFQELKRLSWEEYLNLISQKTASLFEASAKIGGIIGGNEIKALSYGYFLGLAYQLQDDLLDWKKDKA-----------------------------------------------SNALDIKK-DLDKLSYLKKMSETYIIRAKKLNLLSNKA--HLFDLADFMISYR---
>Z02_45-50.bin216@k127_8756387_5
----------------------------VLDLIEKKLKYFSHLIQISHIHHPKVYENLSEFSQRKGKRLASCSTLLLYKGYKD-----ILNVCVGIELYRHSILVHDDL--IDKDNFRRGGESFHKIFSTYDRRFGQGLAIFGGNILYSLSLQCILKS----NKVLNLFAEGY--EVNDSQILDLL--DIIEWSTMLHKRAASLFKVSILTGAILGGHDIDLLRIAKNIGCSFDIQDDIIDTATKEQYGRKPGKDIVLGKKPLHIIIMRQKANECDLLNHVK--HRGYITKAQLVSIKKSIK-RTGALKIAKEESKKHVEITKLIGQTDMNEI-FFFSFIQYIEKSLWYK
