# Supplementary material for: Expanding the phylogenetic distribution of cytochrome b-containing methanogenic archaea sheds light on the evolution of methanogenesis
Source: ISME J. 2022 Jul 9;16(10):2373–87. doi: 10.1038/s41396-022-01281-0 (PMC9478090; doi:10.1038/s41396-022-01281-0)
Supplement: Supplementary file 10 — Dataset 1 [file 41396_2022_1281_MOESM10_ESM.zip › Supplementary dataset Sequences for trees/vht.ali.trim.fa]

>Archaeoglobus-fulgidus-DSM-4304
RIVIDPVTRIEGHLRVELSPEKLKVVKE--AYCSGTLFRGWETILRGRDPRDAWIITQRICGVCPAPHAEASIQAIEAAFNVTP--TPVAVLIRNVLHGAYYIYDHIIHSYILLGPELG--------VCKY---PPMVPGIGSSYVGALRKANEIVAIWGGKFPHHQSEYPGGMAVRPTEDRIASSLAEIWRWVA------------------------KDFYNLLEAN-------------------------EKVGEAVSSLLDINFRGLQDVGFLSYGLFPDHEND-DWLSVLSALIHAGDGS--PLDISKIAEYVRYSWYDNEAPKP---------NKSEAYSWLKAPRYEVGPLARMLNP---VTGSVIDRLAARVALTILTSQKVFEWLPKEGEGFGLWDAPRGGLLHYIKV-KDHKIANYQCVVPSTWNLSPRDDFGQPGPVETALQIYNTSLTLMVVRSFDPCIACAVHVVR----LTRRNFMKLVAAMGASAFLSAYKGDIVRAV-EAKKDYWHICWLNGAACTGCTVSFAQASNPDLVQILTEIYMETIHPASGTLAEKLK-ERWKGKRILVVEGAVQKPVVAGKEAAEVADAIVAVGQCATFGGIPAATGAMGLSKPVINLPLCPVNGEHVVIILSAVIMGALDEHGRPKALFMHDELCPYRPLYDRGVFCRFKIGCKGPVAFTDCPSRRWNGKTSYCVEAGAPCIACSEPGWPD-KFSPFYAELPSLGLNPTTLGAGIFGATAVGIGVHAVRRVERHSRSCHWGIVVTGIITALSGMQLSKLFGFTLFDDA--YALHIRMFAGL-WTLFMYFSIARI----------PYSIKFVAVAWIK-GGHVGDPRAYDPRRREYVEKIIPSQVLVFWTYVLLTAIIGITGLAMLYP---------EYFGPVMGLLFDNSYAFIRGLHRLTMFLYATVMIMHAYAATI----FGTLSSMISGYRRE-------KVVS
>Archaeoglobus-profundus-DSM-5631
RVWVDPITRIEGHLGVTMETKEVNVVDK--AYSHTNLFRGFEIILRGRDPRDAFYITQRICGVCPAPHGEAAIQALDHAYDVTP--TPTAVLIRNILQAAYYVYDHLIHTYLLVGPEIG--------VCKY---PPMVPGLGSSYVQCVRKANEIVALWGGKFPHHMCEYPGGVTVKPTGDRIAQTLAELWEWCA------------------------KDLIAIKERN-------------------------EIVSERLSELLGIEHRAFADIGYLSYGIFPDPEND-DWVKAQSAVIYAGNGE--PFERDKIVEYVKYSRYKDEMTNDIV-------DKPNAYAWMKAPRYEVGPLARMINP---ITGSVIDRVASRVVQALLFATKIMEWAPNEGEGWGLWEAPRGALLHYTKI-KNKVIANYACVVPSTWNLGPRDDFGNPGPVEKALAKYNTSLALAIVRSFDPCIACGVHTIELNVRLSRRNFLKLVGAMGASTFLTTCKADLVKAL-EDVKDYWHICWLNGAACTGCTISFAQSADPDLVQILTEIYMETIHVASGTLAEELK-ERWKRAKILIVEGAVQDETIHGKEAAEVADYIIAVGQCATYGGIPGATGAKGVQKTVINIPCCPAHPDHIIVTLASLMLGVLDKYGRPKVFFMHNELCPYRPYYDRGIFCRFKMGCKGPICNTDCAIRKWNNGTSYCVETNI-CIGCAEPGWPD-KFSPFYAEVPELGVGAETIGAGLLGATLLGIGIHAVRHVLRHPRLVHWSIVITGLILAISGMELGGLYGVRVFENV--LMIHITVFGCL-WGMFGYYMIARI----------PYSIKFLALAWCLLGPHVKDPRGYSLKKRDYVEKIIPTQVMVWWIYVLLALLMGITGFAMYYP---------DQLRPIIGSWFMDGYTFLRALHRLGMYLFGLVMFMHMYAVVI----FGVLPSMFTGKRRE-------KVLE
>Archaeoglobus-sulfaticallidus
EVVMDPITRIEGHLGARMETKDITIVDK--AYSLTNLFRGWEIILKGRDPRDAFFITQRICGVCPAPHGETAIQALDHAYGVTP--PPAAVLMRNILHGAYYVYDHMIHTYLLIGPELG--------LAKY---PPMVPGLGSSYAACIRKVNRVVALWGGKFPHHTSEYPGGMTVKPTLDRIANTLSELWDFVV------------------------PDLMAIVSKN-------------------------DHIAETVSSLLDIDFNGLQDLGFLSFGLFPDYNDD-KWVRVQNALIRAGDGS--KFTHKKIREYVKYSRYDDST-KP---------DKPGAYAWMKAPRYEVGPLARMINP---VNGSVIDRVAARVAQTLLFATKTMEWAPDNAEGMGLWDAPRGALLHYTKI-RNKKIDNYQCIVPSTWNLGPRDDMDQPGPVEKAL-EYNTTLAITIVRSFDPCIACGVHFMIK---------MKLAAMMGATAFLTTYKSEIVKAV-SEVKDYWHINWLNGAACTGCTISFAQASEPDLVQILTEIYMETIHPASGSLAERLKDERWPGRRVLIVEGAVQEETIAGKEAGEVADAVIAVGQCATYGGIPAATGAMGVSKPVINIPLCPVHPDHLVLTIAAVMIGALDEYGRPKAFFMHDEICPYRPYYDRGIFCRYVMGCKGPITKTDCALRKWNMHISYCVETNM-CIGCSEPGWPD-KFSPFYKPVASLGVDFGTLGQGLLGAAAAGIVIHGVKRVNRHSRVVHWSIVITGIILGFTGLEIGGHYGIRFLDNV--TSTHVYVFGVL-WVMFTYYMLTRI----------IYSLKFLTRAWFG-GPHIEDPRAYDPKKGEYVEKIVPTQVMVWWGYFVLAVIIGFTGLAMAFK---------DFFSWVIGPIFESGYAFVRAVHLLFMYLFATVMIVHIYAVII----FGVLKSMFTGKREE-------KIVE
>Archaeoglobus-veneficus
KVVMDPVTRIEGHLGISMETQDITVVKE--AYSHTNLFRGFEIILRGRDPRDAFFITQRICGVCPAPHGETAIQALDHAYGVTP--PPAAILIRNILHGAYYVYDHMIHTYLLIGPELG--------ICKY---PPMVPGLGSSYVKCIRKANEIVALWGGKFPHHTSEYPGGVTVKPTLDRIATTLTELWDFAV------------------------PDLMALVERN-------------------------EHVGEAVSALLDIDFRGLQDLGFLSYGLFPDVNDD-KWVEAQNALIKAGDGD--KFDLSKIAEYVKYSRYDDSV-IV---------DKPGAYAWMKAPRYEVGPLARMINP---VTGSVIDRVAARVAQTVWFATKVMEWAPDNAEGFGLWEAPRGALLHYTNI-KNKKIHNYQCIVPSTWNLGPRDDMGQPGPVEKALVTYNTSLAITIVRSFDPCIACGVHIIEKR--LSRRNFMKGVAALGATAFLTTYKSEIVEAL-TEVKDYWHICWLNGAACTGCTISFAQATEPDLVQILTEIYMETIHPASGSLAERLKKERWKGRRILVVEGSVQEEEIAGKEAAEIADAIVAVGQCATFGGIPAATGAMSVQKTVINLPFCPAHPDHITVILAAVMIGALDKYGRPKVFFMHDELCPYRPYYDRGLFCRFKMGCKGPIVWTDCALRKWNNHTSYCVETNM-CIGCAEPGWPD-RFSPFYSEVSELGFNATKIGEGILAATAAGIAIHAVKHVYRHSRMCHWAIVITGFILAFTGMQMAGLYGVRILGQS--LAVHITVFGAL-WFLMLYYIIARI----------PYSIKFLAKAWLGIGPHIEDPRGYNPDKNEYVEKIIPTEVMVWWIYFVLAMLMGITGLAMYYR---------EFFQPVIAPLFYDGYALLRAIHRFGMYLFAMVMFMHVYAVLI----FGVLPSMISGRRKE-------KVVR
>Candidatus-Geothermarchaeota-archaeon-JdFR-14
SFKVDPISRIEGHLKIECKIERVPFVTE--CRAPVTMFRGFEIFMVGRDPRDALLFTPRICGVCPNPHSITSAMALDDAFDAVP--PPAAILVRNIEEAAYYIYDHLIHFYLLIGPELG--------IMGPEYGAPILPGIGTHYAKCIRRANEVVAMWGGKFPHVTSYYPGGVLVEPTLDRITNTITPLWEFVA------------------------QDIMNLLEAN-------------------------ERLKEVTEAVLGVRV-GLEDIGFLSFGMMPQTDNEGDWLETSNSLIKAGDGS--SLDENKITEDVKYSFYDVPT-VP---------DKPGAYSWTKAPRYEVGPLARMLHP---ITGSVLDRIVARAACVLLTANAVFQYVPNEAKGRGLWEAPRGALSHWVKI-KDHKIAHYQCVVPGTWNWSPRDSQDRPGPGESAIEYVNATIALLVVRSFDPCLACGVHIITPNKKISRRDFLKIAAATSAAFVLSQYKADIIKVF-AQKGDYVHICWLNGAACTGCSVSLAQAADPDLLEVLMSIWMYVVHPASGTLAVEYINDWIPGPKILVVEGAMQMPETGGRDAAAAADYIVAFGSCSSYGGIPHATGAMGVQAGVVNLPRCPGHPDSLILTLASLLQGVLDEYNRPKAFYIHEEQCPFRAFYDRGIFCRFKIGCKGPATWADCPTRKWNDHTSFCIEVGAPCIGCSEPAWPDGDFAPFFVELPQLGYPAETWGTAFAGAAALGVAVHLARRIKRHLRILHWAIVIEGIILGLTGMQLGGIWGVRVFGGV--WAIHVVTWIFT-ALFLVYYLVARL----------PYACRYLIKAWFGLGEHVHEPIKYDEKKGEYIEKLVPTEIIVWWLFVVIGVIIMFSGLGMAFP---------EQFLPLLKYVF-GAYSIARSMHLITMFIILGIFILHLYAVFL----YKMVRGIIFGDREE-------PTI-
>Candidatus-Korarchaeota-archaeon-B10-G17
KFRVDPISRIEGHLKIECRIERKPFVAE--CKAPVTMFRGFEIFLRGRDPRDAVLINQRICGVCPHPHALATVQALDDAFDAVP--PPAAVLIRNIASCAYYIYDHLIHFYLLIGPELA--------LMGPEYGAPILPGIGTHYAKCVRRANQVVALWTGKFPHAANYYPGGVLVEPTLDRIAKSVADVWEFVA------------------------QDIMNLIEAN-------------------------ERLKEVTGEVLGANV-GLEDIGFLSYGMLPWPEDESDWLNTSKSVIKAGDGS--PLDENKITEDAKYSWYDVPT-VP---------NKPGAYTWTKAPRYEVGPLARMLHP---ITGSVLDRVVARAACALICANVVFDFLPKEAKGRGLWEAPRGALGHWVKI-KDYKIDNWQAVVPGTWNWSPRDSKDRPGAGEHAIEKVNATLPLIIVRSFDPCLACGVHIITPSKRMKRRDFLKLAATTGISIALSQLKPTVLEVL-AQAKDYVHICWLNGAGCTGCSISFAQAADPDIVELLCSIWMYVIHPAAGTLGVELIEEWIPGPKIMVVEGAVQNPETGERDCAAAADYIVAFGSCAAYGGIPHATGAMGVQKTVINLPRCPGHPDSLILTLASLIVGVLDKYNRPLMFYMHEELCPYRPFYDRGIFCRFKIGCKGPIAWTDCALRKWNNGVTYCVEVGAPCIGCSEPDFPDGDTAPFFKELPTLGIPVETWGKAFAGAAAIGAGIHLAKKVKRHTRALHWLIVAEGVTLGLTGLQLGGIWGVRVLGTA--RAVHVIVWFFT-ALLFTQYFLARI----------PYSITYMAKAWFGIGPHLEEPIRYDPKKRKYIEKIVPTEAMVWWIFLILGLIIAFTGLALAFP---------KSFTLVLAAVL-GPYSMVRAIHRVAAAAILGVVILHAYAAVV----FKMLRAITLGYRDE-------PVAE
>Candidatus-Korarchaeota-archaeon-B14-G2
------------------------------------------------------------------------------------------------------------------------------------------------------------------------------------------VADVWEFVA------------------------QDIMNLIEAN-------------------------ERLKEVTGEVLGANV-GLEDIGFLSYGMLPWPEDESDWLNTSKSVIKAGDGS--PLDENKITEDAKYSWYDVPT-VP---------NKPGAYTWTKAPRYEVGPLARMLHP---ITGSVLDRVVARAACALICANVVFDFLPKEAKGRGLWEAPRGALGHWVKI-KDYKIDNWQAVVPGTWNWSPRDSKDRPGAGEHAIEKVNATLPLIIVRSFDPCLACGVHIITPSKRMKRRDFLKLAATTGISIALSQLKPTVLEVL-AQAKDYVHICWLNGAGCTGCSISFAQAADPDIVELLCSIWMYVIHPAAGTLGVDLIEEWIPGPKIMVVEGAVQNPETGERDCAAAADYIVAFGSCAAYGGIPHATGAMGVQKTVINLPRCPGHPDSLILTLASLIVGVLDKYNRPLMFYMHEELCPYRPFYDRGIFCRFKIGCKGPIAWTDCALRKWNNGVAYCVEVGAPCIGCSEPDFPDGDTAPFFKELPTLGIPVETWGKAFAGAAAIGAGIHLAKKVKRHTRALHWLIVAEGVTLGLTGLQLGGIWGVRVLGTA--RAVHVIVWFFT-ALLFTQYFLARI----------PYSITYMAKAWFGIGPHLEEPIRYDPKKRKYIEKIVPTEAMVWWIFLILGLIIAFTGLALAFP---------KSFTLVLAAVL-GPYSMVRAIHRVAAAAILGVVILHAYAAVV----FKMLRAITLGYRDE-------PVAE
>Candidatus-Methanohalarchaeum-thermophilum-isolate-HMET1
EVVVDPLTRIEGHLKIRAKIDDSGNVVDESPYSSGTLYRGFENIMAGNDPVDAIHISSRFCGVCYLAHATASTRALEELYDVTP--PKQGRIMRNIANGAQAIEDHAEIIYALGLPDLASPRYVD--MLRKELIKRFAAGPGDSYLKAVKEVAKVPGIINGMSPHPRTFAPGGISYVPTYSDLSKMAGRAVKFVEITYQTYMEKANEWSKSDQPLTDILEWVNTLIDEK------GGISNIGDIPLILKYGALNDIKGEPNL--------KMHRYGLMSYGGWEEWEDE-EY-------LGSGTGD--EVDTGKIKEYVTNSYYKEGT-EPKTDLKEEDFEPEAEYTWTKAPRYEVGPLARMADPTGLIPNNTFTRIIARAHNLLILVPKILEWVGKNSEGIGMWEPPRGSLLHYVSTDGKGKIDKYQAVVPTTWNMSPRGPEGKMGPYEQAVA-ENPVQLFHTIRSFDPCIACAVHTIDSEGNLSRRNFLKVAGALGAGAFLSKYSTDLAKGV-QDSGT--KLVWLSGAECAGCSISTLNSETPTLAEAVLGIYHEVIGYQTGEYNANYALENLDEEYLLVVEGSVQDKRIGGKKAKDNAKITCTVGACAAWGGIPGATGAKGVQYPVINIPGCPVNPHWLMTVVVAALLGKLDQYNRPKDIFEH-QDCTRRGDYGVGNFCLWKLGCKAPVTYANCPEEQWHGGNSYCMESGGPCVGCTEPGFPE-AFTPFKEPVEGLGYDVGDFAKIGGVVTAAGIAAHAIRKIKRYGIIQHWVHLIAVIALLITGFYI--YYGGGWLAFA--RALHLWMLFFA-WILLAYNIAT-LEGHIGMYLIKKDDLKRMLLSYIG-KKDYEAFSIYDEEEGTHETKHAPFWKPFIFIEAVPILIVFFTGVAIWAPN-GQFGLLTPAAEIMFAP--SNFLAVARTWHVLAAWYFVFEVIFHSWINLADPDSWEYVKAMFYRGTEDPSKTPYSKVKK
>Methanocella-arvoryzae
-------------------MK-DGSVVD--ARCSGTTYRGFEQMMIGRDPMDAVYFTQRVCGMCSTPHATAAAGAVESLAGATGQIPKDALLVRNILNGLAWLRSHVENLYLSFLPDLADPIYGDLLALTGELAGRFNVAPGSAYTDAIKLTGEAEAILGGRSPHSPVIVPGGVTVRPSASDLMKLKGSIVDFLELSLDEWLENTHSTQANP---DFILNRIKSL-----PTGDLSMEKGWNDMQLFSVFCS--RMMSYDFLS-MPIYV-ELDTLGFLNYGGFYRVRDD-GYSPVDTFEIPSGPGSMPKADPAMVAEQVSGSFFSYST-SPSPRAADIDY-SGHKYSFVKAPRYETGPLARMIEP--YIMNSVYTRVLSRMQECLITAQLLGRWIGRGEAGACMIEAPRGALGHWMRLDEDGRIAGYQIISPTTWNASPRDAETKFGPIELSLE-VNPISLYHIIRSFDPCVSCAVHTIRTG--LGRRAFLALAATTGAAAFLAMHSPGVAAAI-ADSRK--KLLWLRGSGCGGCTASFLNGGYPDVLAALDSVYHDGLMAQQGTYNALKKLDLLSGDYVLVVEGAIPNGTTGGREAAEKAETIIALGTCAAFGGISSATDARGVAKKVINVPGCPAHPDWFLLTLADVLSGAVDDYRRPAAFFIH-DTCTRRGSYDQGQRCLYGAGCKGMITYADCPVRRWNGGVSTCTLAGGPCVGCVEAEFPG-AFMPFFNRVEDSGTNVDLGAKVILGAAILGAGVHAVKRVVRHTRLSHYANIVFLTALLLTGFCV--YMGLPYLNDA--FAIHVLSFVAVNWIVVPYNAIV--NGKLAEYWLWPSDIRRLLSSFFS-GKESPRYTIYDEQGRRFINRLHPVTKLLIYSHYVALFIASFTGLVLYSTTLTVLDT--NISGIVVAPTMLSGLGLARLLHIAAAYWFIIETVIHVGMVQLDPRKFLHIKSMFLTGKEDLMQDSTAEIVN
>Methanocella-conradii
RITLDPLTRLSSGLRISVELK-DGFVVS--AGCSGMVYRGLEQMLLNKSPMDAPYFTQRICGMCSSFHATASASAIESACEATGTVPKDALVIRNVLNGFGWLKSHLEHLYLGFMPDLADPMYRDILLLWKELKNRYAS--GEACSDALRSISRAEGILGGRSPGSPVIVPGGVTSRPTRGDIYVLKDDIKAIVQLSIEEWLESTHDNGG-----EHAFKYLESL-----SRDDLSEEKGWGDLPLFMMFCS--RMLAKDTLS-LPAYI-GLDELGFLSYGSFYQVR-D-GYAPVESFVLPAGPGGLQRLDPGLIVEHVYASFYEDGT-VTVEKADAIGY-DGIKYSFIKAPRYETGPLARLIEN--LIVDSVYTRTLARMQEALLLCRMLQGWIKPGSSGRGLIEAPRGALGHWLRVGDDGRISNYQVVAPTTWNASPKCGEMKSGPIELALE-ANPVGLYHVVRSFDPCVSCAVHVIRG---MTRRAFLAAAAAVGAAAFLYSNAPGVAAAI-EKSGK--RLLWLRGSGCGGCTASMLSGGNPEVLTALNKIYHDGLMGQQGGHNSNIRLDELEGGYVLVVEGAIPNGMSGATNAAPGASCIIALGTCASYGGISRSADATGVSNNVINVPGCPPNPDWLLLTLADVLSGAVDAYGRPKAFFVH-ESCPRRGAFDRALRCLYNLGCKGTLAFADCPTRRWNDGGSMCTQSGGPCVACVEPSFPD-AFMPFFSKVESGDVDVDTGAKIIIGATVIGAGIHAVKRATRHTRLAHYVNIVSISLLLASGFII--YLGLPYLSDA--YAIHVISFISVNWIVMPYSAFV--NQAIPGYFFWPADFRRLVKNFFT-GSEYPQYTVYDIGKRRFTNRMHPVGKLLIYVHYAALFVATVTGVALYSTSMSLMGV--NLSGLVIAPSFLSGLALARVLHVAAAYLFIAEIIVHVGVVQLDPRKLQHLKSMFIDGKEDVLSDPTADIVD
>Methanocella-paludicola
RITIDPVTRLSSGLRVTAELT-DGAITS--ASSSGMIYRGLEQMLAGRSPEDAPYFTQRICGMCSASHATASVNAIESAAGAAGLIPRDALLVRNILNGLGWLKNHVEHLYMAFMPDLADPVYGDALLLWQELKERYAV--GQAYGEALREIGRAEGVLGGRSPCSPAIVPGGVTVRPARGDIGALETNIDGFLQMTIGEWLANTHDQDA-----GFGYDYIEHL-----PMGDLSASKGWGDLPLFMMFFS--RMFARDVLS-LPAYI-GLDDAGFLSYGSFYRVRDD-GYGTVEAFEMPAGPGGMQRVDPNLIVEHVAASFYDYST-VPAGRASSIEL-DGARYSFIKAPRYEVGPLARQIES--LIIDSVYTRTMARMQETLLISRMLHEWLKPNRTGSGLIEAPRGALGHWLRIGKDQKISNYQVVAPTTWNASPRCSEQKSGPMELALE-SNPVSIYHVIRSFDPCAACAVHTVKRR--LTRRSFLAAAGVVGAALFLKANAPAVAAAI-AGSDK--KLVWLRGSGCGGCTASMLNGGDPDVLSALEKVYHDEFMLQQGDHNSRIRLSELGGDYVLVVEGAIPDGMSGAMEAAPGASCIVAAGTCASYGGVSRLADAAGVANKVINVPGCPTHPEWLLLVLADVLSGRLDMYGRPVALFVH-DSCPRRGAYDRGDRCLYSLGCKGPLAYADCPTRRWNGASSMCTRAGGPCVACVEPAFPD-AFMPFFGKSESADLAVDDIAKVVIGASAIGAGIHAVKRMTRHTRLSHYTNIASLALLLASGFSM--YLGLPYLGDS--YSIHIISFIANNWIVMPYTAFM--NRSLSSYFFWPMDFRRLIKNFFT-GSEYPPYSVYDIGKGRFANRLHPGAKLLLYSHYAALFVATATGIVLYSGSVTVLGF--GVSSLILAPSFMPGMALALVLHMAAAYWFVAEAIIHVGMVQLDPKKSQHIRSIFLHGKEDLYADPTADIVD
>Methanocella-sp-PtaU1
RIVIDPVTRTTGGLRFAAEMR-DGSVVD--ARCSGTTYRGFEQMLVGRDPMDVVYYTQRICGMCSTPHAIAAAGAVESLCEASGEVPKDALVIRNILNGLAWIRSHVENLYLSFLPDLADPFYWELLALYGELASRFNVAPGSAYADAVKLIGETEAILSGRSPHGPAIVPGGVTARPTASDLSRLKSAIVDFLELSLDQWLANTHAGTPDP---NYILDHVNAL-----PLKDLSAGKGWNDMMLFTVFGS--RMMSSDFLA-LPVYI-ELDTLGFLNHGAFYRVR-D-GYAPLDAYQVAPGAGSLQSPDPARIAEQVGSSFYTYST-IPAGSAADIDY-AGQKYSFVKAPRYEVGPMARMIEP--FIFNSVYTRALSRMQETLVVARWLGDWIKSGRAGACLTEAPRGMLGHWIRVDHNSRIAGYQIVSPTTWNASPRDNETRYGPMELSTE-ANPLSLYHIIRSFDPCVSCAVHTIRGK--FGRRTFLTMAAAAGAAVFLASHAPAVAAAV-ADADK--KILWLRGAGCGGCTASFLNGGNPDILAAIENIYHDGLMGQQGRFNSIARMDNLAGGYLLVVEGAIPNGVIGSRDAAENADAILAIGTCAAFGGISAATDARGVAKDVINVPGCPPHPDWLLLTIADMVTGATDDYRRPAAFFVH-TSCPRRGYYDDARRCLYNLGCKGPVAYADCPVRRWNAGASMCTQTGGPCIACVEPEFPD-AFSPFFSRIEDGGINIDTGAKIILGGAVLGAGIHAVKRVTRHTRLTHYANIFSLAGLLVSGFVV--YLGLPYLSDA--YAIHIISFLANNWIVIPYSAIA--DGRLLEYWFMPSDFRRLINNFFT-GSEYPRYSIYDERKRKFRNRLHPVTKLLLYSHYAALLVATVTGVVLYSTAIAPMGV--NISGIIAAPALLSGMELARMLHLAAAYWFIIEVVLHAGLVQLDPRKFQHVKSMFIDGREDLMTDPTAEIIN
>Methanolobus-tindarius
KVVVDPLTRIEGHLRVSTEVDDNGVITD--AQSSGMLFRGIERIMMKRDPRDAARLVQRICGLCPTAQSMASVNALDDLFGVAESIPKDALVTRNIIQGLNTLTSHATHFYVLWMPDIVNPAYRDILALWKELLSRFAPTPGAGYINAIKNLEEAMALIGGKMPHQMSTIAGGVTYLPTVADIGKLTSNLMDFVNVGAETWLDNTFRASSPQKAVNFVMEHLQEVVDGSLASQNFSKAKGWGDLELFAAFGS--ELIGET-LG-LPATF-KFDRTGYLTYGVFYDVEND-GYNPTESGFQQAANSSLESFNHEYITEETTHAFYETDT-EPVRTADEISYGSDSKYTWMKAPRYEVGPISRMLEP--LTVGNSFTRMIAKMQETLILSEQLLKWVAKDSEGIGLWEAPRGALGHWIKSGSDSMVTNFQMVVPTTWNASPRDKNGVAGPLEQALDNTNPTGILHTARSFDPCIACAVHTIDLSNKMDRRTFLKVVGAIGASTFLGLHRTQITKAL-ELSKT--KVIWLHGAECTGCSASLLDAGNPDIMQAINKLFHETIMAHQGELNSEILLDEAEGDYILVVEGAIANGMYGERKAASNASMIMAVGMCAAFGGINSATDFRGVDKPVINIAGCPSHPDWVLLTLAAVILGKLDKYKRPTVFFMH-DNCPRRGYYDRGILCLLKVGCKGPYTRSDCGLRKWNNGVSMCTQAGSSCIGCAEPGFPD-STSPFYEMGEDGGVTIDTAAKVGTAAAVAGVGVHALRRIERYSRFAHFAHLLSLFVLLFTGFKI--YLGWDFMHLA--LYVHMIFFILANWVLIPYNIATSAMNIAGRYLLGPQDFKNMMLNFIG-KGDYPAFTVYDVKNKGYIGKLHPVTKFLLVFEGMAVAVIVFTGIVIYNINWGFFGI--PVSPILVAPLFMGTIFFMRTLHLAMAYFFIIEVIIHVGIIEMDPKVWKYHKAIFIGGHEDICDHSYVKLIN
>Methanonatronarchaeia-archaeon-Mnatro-ASL
EVVIDPFTRIEGHLKIRAEVDEQGNVEDESAYSAGTLFRGFENIIEGHDPVDSIHIMSRICGVCNLAHAEAATRALEGIYDVQP--PEQGALMRDITNGAQNVEDHAEIVYALQLPDLVNPRYV---AVRNELKNRFPAGPGESYLQAVKHMAQVVGIINGISPHPRTFVPGGIAFKPDSQSISKIAAKVVDFVEVSWEDWYDLVQEWGDSDQPLTDILEWINQQEEAK-------GTEGLGDVPLFLKYGALNDLHGGTNL--------QMHRYGMMSYGGYEEYD-D-GW-------LEGGDME--EIDTDQITEDVSKAFYEDDT-EPRTDLEDEDFDPDEEYSWSKAPRYEVGPLARMIDPTGLIPANTFTRMVARIHNLVLFIPKLLEWVGKDSEALGLFEPPRGALTHYVRTDSDGKVEHYQAVVPTTWNMTPRCEDGLQGPYEKAIP-ENPVQMMHTIRSFDPCIACAVHTIGPDGNISRRSFLKLAAITGAATFIGHYSTDIVEAI-NDEET-PKVVWLQGADCTGCTISFLNSEEPTVAQAIMGIYHETIGYQFGEYNANYALDQIEEPYILILEGSVQEARSDGEKVAEDAQISIAIGACACWGGIPGATGAIGLQYPVINVPGCPVHPHWLMTVVVAALLDKVDDYHRPLDIFEH-DYCTLRGFYGNGVFCLWKIGCKAPVTYANCPKEKWHRGTTYCMQSLGPCVACTEPDFPE-AFMPFREPVQRLGFGLDDFVKVAGAATAVGIAAHAIRRIHRYGIVQHWLHMLSVVLLIVTGFVI--YYGAGWLGRAWMRELHLWLLLFA-WILLVYNILL-FEGKIGAYLLTKDDLRRMLLNYVG-KSEYESFSVYNESEGKHETMHAPFWKPFIMIESIFILIVFLTGISMWAPTIEEFWIFTPLIEWLVAP--QSALGVARTLHILAAWYFVFEVIYHAWINLADPRAWEYVKAMFYRGTEDTSKPSYTETKK
>Methanonatronarchaeum-thermophilum-strain-AMET1
EVVIDPFTRIEGHLKIRAEVDDDGNVLDDSAYSSGTLFRGFENIIKGHDPVDAIHIMSRICGVCHLAHAEAATRALEEIYEVQP--PEQGALMRDISNGAQNVEDHAEIVYALQLPDLANPRYV---TLKNELKKRFPAGPGESYLKAVKHIAQVVGIINGIAPHPRTFVPGGIASKPDSNDISKIAAQVVDFVEVSWETWYDLVQEWGESDTPLADILEWINELEDQK-------GTEGLGDVPLFLKYGALNDLQGGTNL--------QMHRYGLMSFEGYEEYD-E-SW-------IESGDMDAGEVDTDQITEDVSRAFYEDDT-EPLTDLEDEDFDPDEKYSWSKAPRYEVGPLARMVDPTGLITSNTFTRMVARIHNLVLFVPKLLEWVGKDSEGLGLFEPPRGALTHYIRTDSNGKVEHYQAVVPTTWNMTPRCQDGLQGPYEKAIP-ENPVQMMHTIRSFDPCIACAVHTIGPDGNISRRSFLKLAALTGAATFIGHYSTDIVEAI-NDEAT-PKVVWLQGADCTGCTISFLNSEEPTVAQAIMGIYHETIGYQFGEYNANYALDQIEEEYILILEGSVQEARSDGEKVAENAQISIALGACACWGGIPGATGAVGLQYPVVNVPGCPVHPHWLMTVVVAALLDKVDDYHRPLDIYEH-DYCTLRGFYGNGVFCLWKIGCKAPVTYANCPKEKWHRGTTYCMQALGPCVACTEPDFPE-AFQPFREPVQRLGFDLNDFVKVAGAVTAVGIAAHAIRRIHRYGIIQHWLHMLSVVLLIITGFVI--YYGSRWLGIAWFREFHLWLLLFA-WVLLVYNILL-FEGKIGAYLINRDDLRRMLLNYVG-KSDYEPFSVYNEKEKKHETMHAPFWKPFIMIEAIFILIVFLTGISMWAPTIQEFGILTPIVEWLLAP--QSALGVARTLHVLAAWYFVFEVIYHAWINLADPRAWEYVKAMFYRGTEDPNKKSYTEIKK
>Methanosarcina-acetivorans_1
NVTVDPLTRIEGHLRLSTEVDANGVITD--SQSSCLMFRGFERILQNQDPRDAALLVQRICGVCPTSHSLTAANALDDLFGVADTIPKDALVARNINQALNFLASHATHIYILWGPDLANPAYRDVLAVWKEMVGRFAPPVGSSYLAAIKRLQEAIAVIGGKMPHQVTSYPGGYTYKPNVADIGKLSSQVMDFVSVPFDTWIENTYKASSPQKAVNFVVEHLTDLVDKSVTSNDFSREAGWGDTEFYAAFGS--ELVGETLLG-LPASL-KHDKIGFLAYGGFFNPEND-GYDPSSERFLTSGTGSLENLDTSKITESVAHAFYEDTT-NPFTDPDAIRFGSDSRYSWNKAPRYEVGPLARMLEP--LVTGNVYTRMMARIQETAIIANELLKWVAKDSTGMGLWEAPRGALGHWVSTDSNSKVVNYQPVVPSTWNLSPRDSAGVPGPLEQSLNYTNPVNILHIGRSYDPCVSCAVHTIDLTGKLDRRTFMKAVGALGATAFLGTYKTEIVSAL-EFAET--KIIWLHGAECTGCSESILNGGNPDIIQAINKLYHETLLAQQGELNSELLVDELEGNYILVVEGAIANGVIGNRKAAKNANAILAVGTCATYGGITCATDYRGVAKPVINIPGCPAHPDWILLTVGAVILGKLDQYGRPIVFFVH-ENCPRRGYYDRGEFCLWKLGCKAPYSHADCAIRRWNGSVSMCTQAGSPCIACVEPGFPD-SSRPFYVEAEDLGANIDTLSKAAVGAATVVAGVHAVRRVERYTRTAHTIHAVAMLVLIITGFKI--YAGWDFMHNA--RALHMITLLAVNWILIPYNIFSKIAHFMDHYVFGPEDANRMILNFFG-KGEYPAFTIYDEVSGHYKTKLHPLMKILIVLEGTAIFVIAVSGIVIYRLDWALLGL--PIGSWIVAPAFMSSLQFYRALHLLMTYFFVFELVVHVGILEFNPHVWKYHKTIFWSGKEDLSDSRYAEIVK
>Methanosarcina-acetivorans_2
QVTIDPLSRIEGHYRINTEVDEDGVITD--AQSNALLFRGFEKFLLNQDPRDAALLTQRICGVCPVCHSIAAANALDELFGVIEEVPKDALVMRNIHQGFNFIASHAAHIYILWGPDLANPAYHNILAVWGELAGRFMPPAGSSYLGAIRHMHDAISLVAGKMPHSVLQHVGGVVYSPTIADINELVAKTAEFVEVSPDTWIENTYKASSPQKAVNFVLERLQELLDNSLVSNDFSHSSGWGDVPLFAAFGS--ELVGEQLLG-LPISM-KMDRAGFLSYGVFFKPEND-GYDPTSERVIPSGNGNLEEFDYRIISESITHSFYIDET-VPEGDPDKIDYGSESRYSWAKAPNYEVGPLARLMEP--LTTGNNYTRMIARMQEVLVVMSELMKWIAKDSTGMGLWEAPRGALGHWIATGSDSMVTLYQAVVPSTWNLAPRNSQGIPGPVEQALDYANPLGILHTGRSYDPCLACAVHTIDRTGKMDRRTFIKAVGVLGASLFLQTYKSDLAKAL-ELSET--KVLWFHGVECTGCSISMLDGGTPDIVELLQYLYQEVLMMQQGDLNSELLLDEIEKDYVFISEGGVPNGVLGGRKAAKSASVIIAIGQCATNSGVNAALDHRGIAKPVININGCPAHPDWVFLTISAVVLGKLDRWNRPKVFFIH-DNCPRRGYYDRGELCLWKLGCKGPYTHADCATRHWNGHQSFCPQAGSPCIGCVQPGFPD-STRPFFVESEDVGTHLDTVAGVAIGGALLAAGAHAIRRVERYTRITHLVHLLAMFILLITGFRI--YFGWDFMQTA--RAIHMIAFLAANWILVPYNIFSRIDHFREAYIFEEEDAERLIRNFFG-KGRYPAFTLYDEREGYYITKLHPMLKLLIIFESTAIVLIAITGIVLYDINWAPLGL--PVSEWIFASMFVNALGLIRTGHLLAGYWFVFELVVHVGILEFDPKVWKYHKAIFWSGKEDLSDRNFVKVVE
>Methanosarcina-barkeri_1
NVTVDPLTRIEGHQRISTEVGADGFITD--AQSSSLIFRGFERILQNQDPRDAAFLTQRICGVCPLSHGLASTNALDNLYGVAESVPKDALMMRNIFQGLNMVASHATHIYVLFGPDLANPAYKKVLAVWKEMVGRFAPPVGSSYLAAIKRLQEAIALIAGRMPGPSSLYPGGYTYPATVADITKLSSQVMDFVSVDFNTWIENTYKASSPQKAVSFVTEHLTDLINKSTSSNDFSKDAGWGDVEFYAAFGS--ELVGEKILG-LPASL-KHDTIGFVAYGGYYKYK-D-GYDPKSDRIFTSGSGKLEKFDPEKITESTAHSFYQNST-VPLTDPSKIVYGSNSQYSWDKAPRYEVGPLARMLEP--LVTGNVYTRMLARMQETAILAYELLNWVAKNNSGMGLWEAPRGALGHWVSAGSDGKVTNYQCIVPGSWLMSPRDSKGIPGPLEQSLDYTNPVGIFHMGRSYDPCISCAVHTIDLTGKMDRRTFMKALGAMGAATFLGTYKSEIVSAL-EFAET--KLVWLHGSECTGCSESVLNAGNPDLVQALQKLFHETLCAQQGELNSEILLEDLEGKYFLVVEGSIPNGVIGNKEAAKNAIAVIAVGACACWGGITSATDYRGVAKPVINIPGCPAHPDWVLLTLGAVILGKVDDYGRPMVFFVH-ENCPRRGYYDRGEFCLWKLGCKAPYSHADCGIRRWNGSVSMCTQAGGPCIACVEPGFPD-SSRPLYVEREDAGTNIDTVAKVAVGAAAVAAGVHAVRRVERYTRIAHTVHAVAMLVLIITGLKI--YTGWDFMHTA--RGLHMIALLAVNWILIPYNIFSKISHFTDHYIFGPKDAARFIGNFFR-KGRYPAFSIYDETTGHYKTKLHPLMKILIVLEGTAIFFIALSGIVLYKLDWSLFGL--PIASWIVSPLFLSALQFLRLLHLLLTYWFVFELVVHVGILEFDPHVWKYYKAIFLTGKEDLSDTHYSEVIP
>Methanosarcina-barkeri_2
QVTVDPLSRIEGHYRINTEVSADGVITD--AQSNGLVFRGFERSLQKHDPRDAVLFTMRICGVCPVCHSIAAANAMDDLFGVADQIPKDALVMRNIHQAMNYIASHAAHIYVLWGPDLANPAYHDILAVWGELSGRFMPPAGSSYVAALRRLHKGIAIIGGKMPHTVLQHVGGVVYSPTVADIGKLISETAKFVEVSPETWIENTYKASSPEKAVNFVIGRLQELLNNSLKNNNFSLSSGWGDVPLFAAFGS--ELIGETLLG-LPVSL-KLDRAGFLSYGVFFKPEND-GYDPTSSKVIPSGNGHFQKFDYRKISENITHAFYLDQT-NPEGNPDEIDYGSESRYSWVKAPHYEVGPLARLLEP--LITGNNYTRMVARMQEVLIMISELLKWLAKSSEGMGLWEAPRGALGHWVATDSDSMATLYQAVVPSTWNLAPRNGQGIPSPVEQALDYANPLGILHTARSYDPCLACAVHTIDKTGKMDRRTFIKAVGVLGASLFLQTYKSDIAKALSGLPET--KVLWLHGVMDSGCSISMLDGVNPDIIEFLQIFYQEVLMMQQGDLNSEILLEEIEKDYVLIAEGAIANGVLGGKKAAKNASLIVAIGQCATNSGVNAAMDHRGVATPVINVNGCPAHPDWVFLTIGAVVLGKLDHWKRPKVFYVH-DNCPRRGYYDKGEFCLWKLGCKGPYSHADCAIRHWNDHVNFCPQAGSPCIGCVQPGFPD-STRPFYVEIEDVDTNLDTIAGVAIAGGLIAAGAHALRRVERYTRVTHLVHLVAMFILLITGFKI--YAGWQFMDTA--RTLHMIAFLVANWLLVPYNLFSRIVHFKDSYVFGKADAERLIKNFFG-KGKYPAFSIYDETTGHYETKLHPVMKILIVLESIAIVIVAVTGIVLYSLDWAPFGI--PVSSWIFASFFFNALSLLRLLHLFAAYWFVFELVVHVGIIELDPDVWKYHKAIFWSGKEDLSDPHYSEVIT
>Methanosarcina-barkeri-CM1_1
QVTVDPVSRIEGHYRINTEVNGEGVITD--AQSNGLQLRGFERLLQHQDPRDAALLSQRICGVCPVSHGIAAANALDELFGVAGEVPKDGLLMRNIHQALNFIASHAAHIYVLWGPDLANPAYRDILAVWKELQGRFAPPAGSSYLGAIRRLHEAISLIASKMPHPVLQHVGGVVYSPTVADIGQILSKTMEFVKVSPDTWIENTYRASSPQKAANFVLNHLQELLNKSLDSKDFSHSAGWGDVPLFAAFGS--ELIGEKLLG-LPISM-KMDLAGFLSYGVFFKPEKN-GYDPTSSRVIPSGNGYFKKFDYKKISESISHSFYIDDT-VPEGNPENIDYGSKSRYSWAKAPHYEVGPLARMMEP--LVTGNNYTRMIARMQEILVVVPEMIEWLAKSSTGMGLWEAPRGALGHWIATGSDSMVTLYQAVVPSTWNLAPRNSQGTPSPVEQALDYSNPLGILHTARSYDPCLACAVHTIDKTGKMDRRTFIKAVGALGASLFLQTYKNDIAKAL-EFSET--KVVWLHGVMDSGCTISMLDGGSPDIVEFLQEYYHEVLMMQQGDLNSEIVLDDIEKGYVLVSEGAISNGMLGGRKAAKNALAIVAIGNCATNGGVNSAMDPRGVAKPVINLTGCPTHPDWVFLTIGAVVLGKLDHWKRPKVFFIH-DNCSRRGYYDRGEFCLWKLGCKGPYTHADCATRHWNGHLNFCPQAGSPCIGCVQPGFPD-STRPFFVEIEKVGTNINTVAGVAIGGALLAAGAHAVRRVERYTRVTHLVHLITMFVLLITGFKI--YYGWEFLQTA--RSWHVIAFLVANWILVPYNLFSRIVHFKDSYIFGKDDAERLIKNFFG-KGRYPAFTIYDESKGHYVTKLHPVLKILIVIESISIVIVAITGVVLYNLEWSPFGI--PIASWIFASFFINALGLLRLLHLLAAYWFVFELVVHVGIIEFDPYVWKYHKAIFWSGKEDLSDTHYSEVIT
>Methanosarcina-barkeri-CM1_2
NVTVDPLTRIEGHQRISTEVGADGVITD--AQSSSLIFRGFERILQHQDPRDAAFLTQRICGVCPLSHGLTATNALDDLYGVAESVPKDALMMRNIFQGLNMVASHATHIYVLFGPDLANPAYKNVLAVWKEMVGRFAPPAGSSYLAAIKRLAEMIALIAGRMPGPSALYPGGYTYPATVADVTKLASQIMDFVSVDFDTWIKNTYKASSPQKAVSFVTEHLQGLVDKSTASNDFSKDAGWGDVEFYAAFGS--ELVGEQILG-LPASL-KHDTIGFVAYGGYYKYK-D-GYDPRSDRIFTSGSGNLEKFDPDKITESTAHSFYQNST-VPFTDPNKIVYGSDSQYSWDKAPRYEVGPLARMLEP--LVTGNVYTRMLARMQETAILAYELLNWVAKNNSGMGIWEAPRGALGHWISAGSDGKVTNYQCIVPGSWLMSPRDSKGIPGPLEQSLDYTNPVGIFHMGRSYDPCISCAVHTIDLTGKMDRRTFMKALGAMGAAAFLNTYQADMVKALEEFPET--KLLWIHGSECTGCSESVLNAGNPDLVQALQKLFHETLCAQQGELNSEILQEEIEGKYILVVEGSIPNGVIGNKEAAKNAVAVVAVGSCAAYGGITSATDYRGVAKPVINIPGCPAHPDWVLLTVGAVILGKLDEYGRPKVFFVH-DNCPRRGYYDRGEFCLWKLGCKAPYAHADCAIRKWNGSVSMCTQAGGPCIACVEPGFPD-TSRPLFVEREDAGTNIDTIAKVAVGAAAVAAGVHAVRRVERYTRIAHTVHAIAMLVLIITGLKI--YTGWDFMHTA--RGLHMIMLLAVNWILIPYNIFSKISHFKDHYIFGPKDAARMIGNFFR-KGRYPAFSIYDETTGHYRTKLHPLMKILIVLEGTALFLIAVSGVVLYKLDWSLFGL--PIASWIISPVFLSPLEFLRILHLLMTYWFVFELVVHVGILELDPHVLKYYKAIFLTGKEDLADTHYSEVIT
>Methanosarcina-barkeri-str-Fusaro_1
NVTVDPLTRIEGHQRISTEVGADGVITD--AQSSSLIFRGFERILQHQDPRDAAFLTQRICGVCPLSHGLTATNALDDLYGVAEYVPKDALMMRNIFQGLNMAASHATHIYILFGPDLANPAYRNVLAVWKEMVGRFAPPAGSSYLAAIKRLQEMIALIAGRMPGPSALYPGGYTYPATVADITKLSSQIMDFISVDFDTWIENTYKASSPQKAVNFVTEHLQGLVDKSTASNDFSKDAGWGDVEFYAAFGS--ELVGEQILG-LPASL-KHDTIGFVAYGGYYKYK-D-GYDPKSDRIFTSGSGNLEKFDPDKITESTAHSFYQNST-VPFTDPDKIVFGSDSQYSWDKAPRYEVGPLARMLEP--LVTGNVYTRMLARMQETAILAYELLNWVAKDNQGMGLWEAPRGALGHWVSAGSDGKVTNYQCIVPGSWLMSPRDSNGIPGPLEQSLDYTNPVGIFHMGRSYDPCISCAVHTIDLTGKMDRRTFMKALGAMGAATFLGTYKTEIVSAL-EFAET--KLLWIHGSECTGCSESVLNAGNPDLVQALQKLYHETLCAQQGELNSEILQEDIEGNYILVVEGSIPNGVIGNKEAAKNATAVIAVGACAAYGGITSATDYRGVAKPVINIPGCPAHPDWVLLTLGAVILGKLDDYGRPKVFFVH-ENCPRRGYYDRGEFCLWKLGCKAPYSHADCGIRRWNGSVSMCTQAGGPCIACVEPGFPD-TSRPLYVEREDAGTNIDTVAKVAVGAAAVAAGVHAVRRVERYTRIAHTVHAIAMLVLIITGLKI--YTGWDFMHTA--RGLHMIALLAVNWILIPYNILSKISHFKDHYIFGPKDAARMIGNFFR-KGRYPAFSIYDETTGHYKTKLHPLMKILIVLEGTALFFIAVSGVVLYSLNWSLFGL--PIASWIISPIFLSALQFLRLLHLLLTYWFVFELVVHVGILEFDPHVWKYYKAIFLTGKEDLADTHYSEVVT
>Methanosarcina-barkeri-str-Fusaro_2
QVTVDPLTRIEGHYRINTEVNEEGVITD--AQSNGLQLRGFERLLQHQDPRDASLLSQRICGVCPVSHGIAAANALDDLFGVAGEVPIDGLLMRNVHQALNFIASHAAHIYLLWGPDLANPAYRDILAVWKELQGRFAPPAGSSYLGSIRRLHEAISLIASKMPHPVLQHVGGVVYSPTVADIGQILSKTMEFVEVSPDIWIENTYRASSPQKAANFVLNHLQELLNKSLDNKDFSHSAGWGDVPLFAAFGS--ELIGEKLLG-LPISM-KMDLAGFLSYGVFFKPENN-GYDPTSSRVISSGNGYFKKFDYKKISESINHSFYIDDT-VPEGNPENIDYGSKSRYSWTKAPHYEVGPLARMIEP--LVTGNNYTRMIARMQEILVVVPELTKWLAKSSTGMGLWEAPRGALGHWVATGPDSMVTLYQAVVPSTWNLAPRNSQEIPSPVEQALDYSNPLGILHTARSYDPCLACAVHTIDKTGKMDRRTFIKAVGVLGASLFLQTYKNDLAKAL-EFSET--KVVWLHGVMDSGCTISMLDGGSPDIIEFLQEYYHEVLMMQQGDLNSEIVLDDIEKGYVLVSEGAISNGMLGGRKAAKNALAIVAIGNCATNGGVNSAMDPRGVAKPVINLTGCPTHPDWVFLTIGAVVLGKLDHWKRPKVFFIH-DNCSRRGYYDRGEFCLWKLGCKGPYTHADCATRNWNGHLNYCPQAGSPCIGCVQPGFPD-STRPFFVEFEKVGTNITTIAGVAIGGALLAAGAHAVRRVERYTRVTHLVHLIAMFVLLITGFKI--YFGWEFMQTA--RAWHTIAFLVANWILVPYNLFSRIVHFKDSYFFGKDDAERLIKNFFG-KGRYPAFSIYDETTGHYKTKLHPVMKILIVLESIAIVIVAITGVVLYNLDWSPFGI--PIASWIFASFFVNALGLLRLLHLLAAYWFVFELVVHVGIIEFDPYAWKYHKAIFWSGKEDLSDRHFVKVID
>Methanosarcina-horonobensis_1
NVTVDPLTRIEGHLRVSTEVDANGVITD--AQSSCTIFRGFERILQKQDPRDAALLVQRICGVCPISHSLAATNALDNLYGVAEYVPKDALVMRNIFQSLNTIASHATHIYVLWGPDLANPAYRDVLAVWKELVGRFAPSAGTSYMAAIKRLQEAIALIAGRMPGPVTPYPGGYTYKPTAADIVKLSSQVMDFVSVPFDTWIENTYKASSPDKAVSFVTEHLQGLIDKSTTSNDFSREAGWGDVELYAAFGS--ELVGETLLG-LPASL-KHDKIGFLAYGGFYNVEDD-GYDPKSARFQTSGTGNLEEFDSDKITESVAHSFYDDST-IPFTDPEKISYGSESRYTWDKAPRYEVGPLSRLLEP--LVTGNVFTRMMARIQETTILAHQLLQWVAKDNQGMGLWEAPRGSLGHWVSAGSNGKVSNYQAIVPGSWLMSPRDSKGIPGPLEQSLDYANPTGIFHIGRSYDPCISCAVHTIDLTGKLDRRTFMKAVGVLGATAFLGTYKTEIVSAL-EFAET--KIVWLHGSECTGCSESLLNGGNPDVAQALSKLYHETLLAQQGELNSEILLEELEGNYILVVEGSIPNGMIGNKEAAKNATAVIAVGTCAAYGGITSATDYRGVAKPVINIPGCPAHPDWILLTLGAVILEKLDDYGRPKVFFVH-ENCPRRGYYDRAEFCLWKLGCKAPYSHADCGIRRWNGSVSMCTQAGGPCIACVEPGFPD-SSRPLYVEAEDLGANIDTLSKAAVGAATVVAGVHAVRRVERYTRTAHTIHAVAMLVLIITGLKI--YAGWDFMHTA--RALHMIMLLAVNWILIPYNIFSKLAHFMDHYVFGPEDAKRMILNFFG-KGEYPAFTIYDEVSGHYKTKLHPIMKILIVLEGTAIFLIAVSGVVLYKLDWSLFGL--PLASWIIAPSFMSSLQLLRLSHLLLTYWFVFELVVHVGILEFDPHVWKYYKAIFWSGKEDLSDSHYVEIVK
>Methanosarcina-horonobensis_2
QVTVDPLSRIEGHYRVNTEVDADGVITD--AQSSGLVFRGFERLLQKHDPRDAALMTMRICGVCPVCHSIAAANALDDLFGVADQVPKDALVMRNIHQGMNLIASHAVHIYVLWGPDLANPAYRDILAVWGELVGRFAPPAGSSYLGAIRRLHVGISLIAGKMPHSVLQHVGGVVYSPNFGDIQKLEAETAKFVEVSPGTWIENTYRASSPQKAVNFVLERLQELLDNSLSNNDFSHSSGWGDVPLFAAFGS--ELIGEKLLG-LPISM-KMEHAGFLSYGLFFKPEKE-GYDPTSSRVIPSGNGHLEKFDYRKISESTAHALYIDET-VPEDNPDEIDYGSESRYSWSKAPHYEVGPLARLLEP--LVTGNNYTRMIARMQEILVVMPELLKWIAKNSEGMGLWEAPRGALGHWITTGSDSMVTLYQAVVPSTWNLGPRNSQGIPSPVEQALDYSNPLGILHTARSYDPCFACAVHTIDKTGKMDRRTFIKAVGILGASLFLQTYKSDMIKALSELPET--KIVWLHGVMDSGCTISMLDGESPDLIELLQLYYQEVLMMQQGELNSEILLDEIERGYILISEGAVANGMLGGRKAARNASVIVAIGQCATHSGVNAAMDHRGIATPVININGCPAHPDWVFLTIGAIATGKLDKWNRPKVFYVH-DNCPRRGYYDRGEFCLWKLGCKGPYSHADCALRHWNGHLNFCPQAGSPCIGCVQPGFPD-STRPFYVEIEDVGTNLDTIAGVAIGGALLAAGAHALRRVERYTRVTHLVHLVAMFTLLITGFKI--YFGWDFMQTA--RAFHMIAFLVANWILVPYNIFSRVKHFKESYVFGEDDAERLVRNFFG-KGKYPAFTIYDEQEGHYVTKLHPMLKLLIIFESTAIALIAITGVVLYNIAWAPLGL--PISEWIVASLFVDALGLIRLVHLFAAYWFVFELIVHVGILEFDPDVWKYHKAIFWSGKEDLSDRHFVRVIE
>Methanosarcina-lacustris_1
EVTVDQLTRIEGHYRITTQVNEEGVVTE--AQSMGLMLRGFERFLQNQDPRDAALLTQRICGVCPTSHSIAAANALDQLFGVEDAVPKDALVMRNIHQSLNLIASHATHIYVLWGPDLANPAYKTLLAVWNELLGRFAPPVGRGYVAAIRRLHEAISLFGAKMPHSVAAHVGGVTYGPTVADIGQLAAKFMDFVEVSPETWVENTRFASSPQKAVGFVVDRLQELVDASLVSNDFSYAAGWGDVPLYAAFGS--ELVGEEVLG-LPVSM-KLDRIGYLVYGLFFKPELD-GYDPTCSRIVPPGNGKLEKFDHSKITESIAHSFYVDST-QPEPEPDEIEYGIESRYSWIKAPHYEVGPLSRMLDP--LITGNTYLRMLARMQEILVVASELIKWLAKDSEGMGLWEAPRGALGHWIKTGSDSKVTLYQAVVPSTWNLAPRNSAGIPGPVEQALDYTNPLGILHTSRAYDPCLACAVHAIDFKGQMDRRTFLKAVGALGASLFLQTYKGDIVQAL-EFAET--RIVWVHGGECTGCSISLLNGGEPDVLQAFSRLYHDVLLGQQGELNSEILFEEVEKGYILVAEGAIANGFLGGKRAAENAAFIVAVGQCATNGGVNSAMDFRGVAKPVININGCPPHPDWMLLTFAAVVLGKLDEWLRPMVFFIH-DNCPRRGYYDKGEFCLWKLGCKGPYTHADCAIRRWNGYHSLCPQSGSPCISCVSPGFPD-NSRPFFQEIEDVGTNIDTVAKVAIGASLLAAGAHAVRRVERYTRVTHLVHLLAMLILLVTGLKI--YLGWDFMDTA--RALHMIAFLVANWILVPYNLFSRFDHFIESYIFGVKDAKRLILNFFG-RGNYPAFTVYDVKEGHYRTKLHPMFKLLIIIESTAIFFIAVTGVVLYNLYWVLLGL--PVAQWIFAPYLVSALGLIRMIHLAAAYWFLLELILHVGILEFDPKVWKYHKAIFWSGKEDLSESHFVRVIE
>Methanosarcina-lacustris_2
NVTVNPLTRIEGHLSVDTDVDANGVITD--SRSSCLIFRGFERILQKQDPRDAALLTQRICGVCPISHGLASTNALDDLYGVADQVPKDALVMRNIFQGLNTIASHATHIYVLWGPDLANPAYRNVLAVWKEMVGRFAPPVGSSYIAAIKRLQEAIALIAGRMPGSVSPYPGGYTYKANVGDIVKLSSQVMDFVSVPFDAWIANTYKASSPQKAVSFVVEHLKGLVDKSLTSNDFSREAGWGDAEFYAAFGS--ELVGETLLG-LPASL-KHDKIGFLAYGGFYNTEND-GYDPTSDRFQTSGTGKLEKFDSSKITESVAHSFYDDST-IPFTDPAKIDYGSDSKYTWDKAPRYEVGPLSRMLEP--LVTGNVYTRMMARIQETVIIANELLKWVAKNSQGMGLWEAPRGALGHWISAGSDGKVANYQAIVPSSWNMSPRDAAGVPGPLEQSLDYSNPVSIFHIGRSYDPCISCAVHTIDLTGKMDRRTFMKAVGLLGATVMLDSYKAEIVSAL-EFAET--KLVWLHGSECTGCSESLLNGGNPDIVQALNKLYHETLLAQQGELNSEILLEELEGNYILIVEGSIPNGMIGKKEAAPNANAIIAVGSCAAYGGITSATDYRGVAKPVINIPGCPAHPDWILLTLGAVILGKLDNYGRPKVFYVH-ENCPRRGYYDRGEFCLWKLGCKAPYAHADCAIRKWNGSVSFCTQAGGPCIACVEPGFPD-TSRPLYVEAEDLGANIDTVSKVAIGAAAVVAGVHAVRRVERYTRIAHTVHAAAMLVLIITGLKI--YAGWDFMHTA--RAIHMIALLSVNWILIPYNIFSKISHFTDHYVFGPKDATRFIKNFFR-KGKYPAFTIYDEESGHYKTKLHPLMKILIVLEGTAIFFIAASGIVMYKLDWSLFGL--PIASWIISPVFMSAVEFLRASHLLLTYWFVFELVVHVGILEFNPHVWKYYKAIFWSGKEDLSDGYYVEVLN
>Methanosarcina-mazei_1
QVTVDPLSRIEGHYRINTEVDGNGVITD--AQSNGTVFRGFERFLQNHDPRDAALMTMRICGVCPVCHSIAASNALDELFGVADQVPKDALVMRNIHQGMNFLASHAAHVYVLFGPDLANPAYHDILAVWDELSGRFMPPAGSSYLGALRRLHEGISLVAGKMPHSVLQNVGGVVYSPTVADIQQLGVQTLKFVEVPLETWLENTYRASSPERAVNFVVEHLQELVDNSLTNNDFSHSTGWGDAPLFAAFGS--ELVGETLLG-LPVSL-KLDRSGFLSYGVFFKPEQD-GYDPTSDRVIPSGDGNLQKFDHTKISENITHAFYIDET-VPEDDPDEIDYGSESRYSWIKAPHYEVGPISRLLEP--LITGNNYTRMLARMHEILLLIPEIMTWIARNSEGMGLWEAPRGALGHWVASGSNSMTTLYQAVVPSTWNLAPRNAQGIPSPVEQALDYSNPLGILHTARSYDPCLACAIHTIDKTEKMDRRTFIKAVGVLGASLFLQTYKNDMAKALAELPET--KVVWLHGVMDSGCTISMLDGENPDIVEFLQLFFQEVLMMQQGELNSEILLEEIERGYILISEGAVANGMIGGVKAARNASVIVAIGQCATHSGVNAALDHRGIATPVININGCPAHPDWVFLTIGAIALGKLDRWHRPKVFFVH-DNCPRRGYYDRGEFCLWKLGCKGPYSHADCATRHWNGHLTFCPQAGSPCIGCVQPGFPD-STRPFFVEIEDVGTNLDTIAGVAIGAGLLAAGAHALRRVERYTRVTHLVHLISMFVLLITGFKI--YTGWGFMESA--RALHMIAFLVANWLLVPYNIFSRLYHFKESYLFGKDDAERLIKNFFG-KGEYPAFTVYDERKGHYVTKLHPGMKLLLIFESTAIVLVALTGIVLYSLTWSPFGI--PVSEWIFASMIMDGLALIRYLHLLAAYWFVLELIIHVGILELDPDAWKYHKAIFWSGNEDLSDRHFVKVIE
>Methanosarcina-mazei_2
NVTVDPLTRIEGHQRISTEVDANGVITD--AQSSSLIFRGFERILQHQDPRDAAFLTQRICGVCPLSHGLTATNALDELYGVAEHVPKDALVMRNIFQGLNMVASHATHIYVLFGPDLANPAYKKVLAVWDEMLGRFAPPAGSSYMAAIKRLQEMIALIAGRMPGPSSLYPGGYTYPATVADITKLSTQVMDFVSVDFNTWIENTYKASSPTKAVNFVTEHLTDLINKSTSSNDFSKEAGWGDVEFYAAFGS--ELVGEKLLG-LPASL-KHDTIGFVAYGGYYKPT-D-GYDPRSDRIFTSGSGNLEKFDPDKITESTAHSFYQNST-VPFTDPEKIVYGSDSQYSWDKAPRYEVGPLARMLEP--LVTGNVYTRMLARMQETAILAYELLNWVAKDSQGMGLWEAPRGALGHWISTNGSGKVANYQCIVPGSWLMSPRDSNGIPGPLEQSLDYTNPVGIFHMGRSYDPCISCAVHTIDLTGKMDRRTFMKAVSALGATAFLGTYQTEIVNAL-EFAET--KLIWIHGSECTGCSESLLNGGNPDVAQALTKLYHETLCMQQGELNSEILLEDLEGNYILVVEGSIPNGVIGNKEAAENANAIVAVGACACWGGITSATDYRGVAKPVINIPGCPAHPDWILLTLGAVILGKLDQYGRPKLFFVH-ENCPRRGYYDRGEFCLWKLGCKAPYAHADCGIRRWNGSVSMCTQAGGPCINCVDPGFPD-ASRPLYVEAEDVGANIDTVAKVAVGAAAVAAGVHAVRRVERYTRIAHTVHAIAMIVLIITGLKI--YAGWEFMHTA--RTLHMIALLAVNWILIPYNIFSKISHFVDHYIFGPKDLARLIKNFFG-KGEYPAFTVYDEKTGHYKTKLHPLMKILIPLEGLALFLITVSGIVLYKLDWSLFGL--PVAQWIIAPTFMTPVGFLRVLHLLMTYWFIFELVVHVGILEFDPRVWKYYKAIFWSGKEDLSDRHFVEVAR
>Methanosarcina-mazei_3
NVTVDPLTRIEGHQRISTEVDANGVITD--AQSSSLIFRGFERILQHQDPRDAAFLTQRICGVCPLSHGLTATNALDELYGVAEHVPKDALVMRNIFQGLNMAASHATHIYVLWAPDLANPAYKKVLAVWDEMLGRFAPPAGSSYLAAIKRLQEMIALIAGRMPGPSALYPGGYTYPATVADITKLSTQIMDFISVPFDTWIENTYKASSPTKAVSFVTEHLTDLINKSTTSNDFSKEAGWGDTEFYAAFGS--ELVGEKLLG-LPASL-KHDTIGFVAYGGYYKPT-D-GYDPRSDRIFTSGSGNLEKFDPDKITESTAHSFYQNST-VPFTDPEKIVYGSDSQYSWDKAPRYEVGPLARMLEP--LVTGNVYTRMLARIQETAILAYELLNWVAKDSQGMGLWEAPRGALGHWISTNGSGKVANYQCIVPGSWLMSPRDSNGIPGPLEQSLDYTNPVGIFHMGRSYDPCISCAVHTIDLTGKMDRRTFMKAVSALGATAFLGTYQTEIVNAL-EFAET--KVIWIHGSECTGCSESVLNGGNPDIVQALTKLYHETLCMQQGELNSEILLEDLEGNYILVVEGSIPNGVIGNKEAAKNANAIVAVGACACWGGITSATDYRGVAKPVINIPGCPCHPDWVLLTLGAVILGKLDQYGRPKVFFVH-ENCPRRGYYDRGEFCLWKLGCKAPYAHADCGIRRWNGSVSMCTQAGGPCINCVDPGFPD-ASRPLYVEAEDVGANIDTIAKVAVGAAAVAAGVHAVRRVERYTRIAHTVHAIAMIVLIITGLKI--YAGWEFMHTA--RTLHMIALLAVNWILIPYNIFSKISHFTDHYIFGPKDAVRLIKNFFR-KGRYPAYSIYDEEKGHYETKLHPVMKVLIVLEGTALFLITVSGIVLYKLDWSLFGL--PIAQWIIAPTFMTPVGFLRLLHLLMTYWFIFELVVHVGILGFDPHVWKYYKAIFWSGKEDFSDPYYSEYVE
>Methanosarcina-siciliae_1
NVTVDPLTRIEGHLRLSTEVDADGVISD--AQSSCLMFRGFERILQNQDPRDAALLVQRICGVCPTSHSLTAANALDDLFGVADTIPKDALVARNINQALNFLASHATHIYILWGPDLANPAYRDVLAVWKEMVGRFAPPVGSSYLAAIKRLQEAIAVIGGKMPHQVTSYPGGYTYKPNIADIGKLSSQVMDFVSVPFDTWIENTYKASSPQKAVNFVVEHLTGLVDKSVTSNDFSREAGWGDTEFYAAFGS--ELVGETLLG-LPASL-KHDNIGFLAYGGFFNPEND-GYDPSSDRFLTSGTGNLENLDASKITESVAHAFYEDTT-NPLTDPDAIRFGSDSRYSWSKAPRYEVGPLARMLEP--LVTGNVYTRMVARIQETAIIANELLKWVAKDSTGMGLWEAPRGALGHWVSTDSNSKVINYQPVVPSTWNLSPRDSAGVPGPLEQSLNYTNPVNILHIGRSYDPCVSCAVHTIDLTGKLDRRTFMKAVGALGATAFLGTYKTEIVSAL-EFAET--KIIWLHGAECTGCSESILNGGNPDIIQAINKLYHETLLAQQGELNSELLVDELEGNYILVVEGGIANGVIGNRKAAKNANAILAVGTCATYGGITCATDYRGVAKPVINIPGCPAHPDWILLTVGAVILGKLDQYGRPIVFFVH-ENCPRRGYYDRGEFCLWKLGCKAPYSHADCAIRRWNGSVSMCTQAGSPCIACVEPGFPD-SSRPFYVEAEDLGANIDTLSKAAVGAATVLAGVHAVRRVERYTRTAHTIHAAAMLLLIITGFKI--YAGWDFMHNA--RALHMIALLAVNWILIPYNIFSKIAHFMDHYVFGPEDAKRLILNFFG-KGEYPAFTIYDEVSGHYKTKLHPLMKILIVLEGTAIFVIAVSGIVIYRLDWALLGL--PIGSWIVAPAFMSSLQFYRALHLLMTYFFVFELVVHVGILEFNPHVWKHHKTIFWSGKEDLSDSRYAEIVK
>Methanosarcina-siciliae_2
QVTVDPLSRIEGHYRINTEVDGDGVITD--AQSSALLLRGFEKFLMNQDPRDAALLTQRICGVCPVSHSIAAANALDELFGVVEEVPQTALVMRNIHQGLNFIASHAAHIYILWGPDLANPAYHDILAVWGELAGRFMPPAGSSYLGAIRNMHDAISLVAGKMPHAVLQHVGGVVYSPTIADINELAAKTAKFVELSPDTWIENTYKASSPQKAVNFVLERLQELLDNSLVSNDFSHSSGWGDVPLFAAFGS--ELVGEQLLG-LPISM-KMDRAGFLSYGVFFKPEND-GYDPTSDRVIPSGNGNLEEFDYRIISESINHSFYIDET-VPERDPDKIDYGSESRYSWAKAPNYEVGPLARLMEP--LTTGNNYTRMIARMQEVLVMISELMKWIAKNSTGMGLWEAPRGALGHWIATGSDSMVTLYQAVVPSTWNLAPRNSRGIPGPVEQALDYANPLGILHTGRSYDPCLACAVHTIDRTGKMDRRTFIKAVGVLGASLFLQTYKSDLAKAL-ELSET--KVLWLHGVECSGCSISMLDGGTPDIVELLQYLYQEILMMQQGDLNSELLLDEIEKGYVFISEGGVPNGVIGGRKAAKNASVIIAIGQCATNSGVNAALDHRGIAKPVININGCPAHPDWVFLTISAVVLGKLDRWNRPKVFFIH-DNCPRRGYYDRGELCLWKLGCKGPYTHADCATRHWNGHQSFCPQAGSPCIGCVQPGFPD-STRPFFVESEDVGTHLDTVAGVAIGGALLAAGVHALRRVERYTRITHLVHLLAMFILLITGFRI--YFGWDFMQTA--RAIHMIAFLAANWILVPYNIFSRIDHFREAYIFEEEDAERLIRNFFG-KGRYPAFTLYDEREGHYITKLHPVLKLLIIFESTAIALIAITGIVLYDINWAPLGL--PISEWIFTSLLVNALSLIRTVHLLAGYWFVFELVVHVGILEFDPDVWKYHKAIFWSGKEDLSDRNFVRVME
>Methanosarcina-soligelidi_1
NVTVDPLTRIEGHQRISTEVDANGVITD--AQSSSLIFRGFERILQHQDPRDAAFLTQRICGVCPLSHGLTATNALDELYGVAEHVPKDALVMRNIFQGLNMVASHATHIYVLFGPDLANPAYKKVLAVWDEMLGRFAPPAGSSYMAAIKRLQEMIALIAGRMPGPSSLYPGGYTYPATVADITKLSTQVMDFVSVDFNTWIENTYKASSPTKAVNFVTEHLTDLINKSTSSNDFSKEAGWGDVEFYAAFGS--ELVGEKLLG-LPASL-KHDTIGFVAYGGYYKPT-D-GYDPRSDRIFTSGSGNLEKFDPDKITESTAHSFYQNST-VPFTDPEKIVYGSDSQYSWDKAPRYEVGPLARMLEP--LVTGNVYTRMLARMQETAILAYELLNWVAKDSQGMGLWEAPRGALGHWISTNGSGKVANYQCIVPGSWLMSPRDSNGIPGPLEQSLDYTNPVGIFHMGRSYDPCISCAVHTIDLTGKMDRRTFMKAVSALGATAFLGTYQTEIVNAL-EFAET--KLIWIHGSECTGCSESLLNGGNPDVAQALTKLYHETLCMQQGELNSEILLEDLEGNYILVVEGSIPNGVIGNKEAAENANAIVAVGACACWGGITSATDYRGVAKPVINIPGCPAHPDWILLTLGAVILGKLDQYGRPKVFFVH-ENCPRRGYYDRGEFCLWKLGCKAPYAHADCGIRRWNGSVSMCTQAGGPCINCVDPGFPD-ASRPLYVEAEDVGANIDTVAKVAVGAAAVAAGVHAVRRVERYTRIAHTVHAIAMIVLIITGLKI--YAGWEFMHTA--RTLHMIALLAVNWILIPYNIFSKISHFTDHYIFGPKDAVRLIKNFFR-KGRYPAYSIYDEEKGHYETKLHPVMKVLIVLEGTALFLITVSGIVLYKLDWSLFGL--PVAQWIIAPTFMTPVGFLRLLHLLMTYWFIFELVVHVGILGFDPHVWKYYKAIFWSGKEDFSDPYYSEYVE
>Methanosarcina-soligelidi_2
NVTVDPLTRIEGHQRISTEVDANGVITD--AQSSSLIFRGFERILQHQDPRDAAFLTQRICGVCPLSHGLTATNALDELYGVAEHVPKDALVMRNIFQGLNMVASHATHIYVLFGPDLANPAYKKVLAVWDEMLGRFAPPAGSSYMAAIKRLQEMIALIAGRMPGPSSLYPGGYTYPATVADITKLSTQVMDFVSVDFNTWIENTYKASSPTKAVNFVTEHLTDLINKSTSSNDFSKEAGWGDVEFYAAFGS--ELVGEKLLG-LPASL-KHDTIGFVAYGGYYKPT-D-GYDPRSDRIFTSGSGNLEKFDPDKITESTAHSFYQNST-VPFTDPEKIVYGSDSQYSWDKAPRYEVGPLARMLEP--LVTGNVYTRMLARMQETAILAYELLNWVAKDSQGMGLWEAPRGALGHWISTNGSGKVANYQCIVPGSWLMSPRDSNGIPGPLEQSLDYTNPVGIFHMGRSYDPCISCAVHTIDLTGKMDRRTFMKAVSALGATAFLGTYQTEIVNAL-EFAET--KLIWIHGSECTGCSESLLNGGNPDVAQALTKLYHETLCMQQGELNSEILLEDLEGNYILVVEGSIPNGVIGNKEAAENANAIVAVGACACWGGITSATDYRGVAKPVINIPGCPAHPDWILLTLGAVILGKLDQYGRPKVFFVH-ENCPRRGYYDRGEFCLWKLGCKAPYAHADCGIRRWNGSVSMCTQAGGPCINCVDPGFPD-ASRPLYVEAEDVGANIDTVAKVAVGAAAVAAGVHAVRRVERYTRIAHTVHAIAMIVLIITGLKI--YAGWEFMHTA--RTLHMIALLAVNWILIPYNIFSKISHFVDHYIFGPKDLARLIKNFFG-KGEYPAFTVYDEKTGHYKTKLHPLMKILIPLEGLALFLITVSGIVLYKLDWSLFGL--PVAQWIIAPTFMTPVGFLRVLHLLMTYWFIFELVVHVGILEFDPRVWKYYKAIFWSGKEDLSDRHFVEVAR
>Methanosarcina-soligelidi_3
QVTVDPLSRIEGHYRINTEVDGNGVITD--AQSNGTVFRGFERFLQNHDPRDAALMTMRICGVCPVCHSIAASNALDELFGVADQVPKDALVMRNIHQGMNFLASHAAHVYVLFGPDLANPAYHDILAVWDELSGRFMPPAGSSYLGALRRLHEGISLVAGKMPHSVLQHVGGVVYSPTVADIQQLGVQTLKFIEVPLETWLENTYRASSPERAVNFVVEHLQELVDNSLTNNDFSHSTGWGDAPLFAAFGS--ELVGETLLG-LPVSL-KLDRSGFLSYGVFFKPEQD-GYDPTSDRVIPSGDGNLQKFDHTKISENITHAFYIDET-VPEDNPDEIDYGSESRYSWIKAPHYEVGPISRLLEP--LITGNNYTRMLARMHEILLLIPEIMKWIARNSEGMGLWEAPRGALGHWVASGSNSMTTLYQAVVPSTWNLAPRNAQGIPSPVEQALDYSNPLGILHTARSYDPCLACAIHTIDKTEKMDRRTFIKAVGVLGASLFLQTYKNDMAKALAELPET--KVVWLHGVMDSGCTISMLDGENPDIVEFLQLFFQEVLMMQQGELNSEILLEEIERGYILISEGAVANGMIGGVKAARNASVIVAIGQCATHSGVNAALDHRGIATPVININGCPAHPDWVFLTIGAIALGKLDRWHRPKVFFVH-DNCPRRGYYDRGEFCLWKLGCKGPYSHADCATRHWNGHLTFCPQAGSPCIGCVQPGFPD-STRPFFVEIEDVGTNLDTIAGVAIGAGLLAAGAHVLRRVERYTRVTHLVHLISMFVLLITGFKI--YTGWGFMESA--RALHMIAFLVANWLLVPYNIFSRLYHFKESYLFGKDDAERLIKNFFG-KGEYPAFTVYDERKGHYVTKLHPGMKLLLIFESTAIVLVALTGIVLYSLTWSPFGI--PVSEWIFASMIMDGLALIRYLHLLAAYWFVLELIIHVGILELDPDAWKYHKAIFWSGNEDLSDRHFVKVIE
>Methanosarcina-thermophila_1
EVTVDPLSRIEGHYRINTEVSEDGVITD--AQSNGLVFRGFERALQHHDPRDAALFTMRICGVCPVCHSITAANALDDLFGVADQVPKNALVMRNVHQAMNFIASHAAHIYVLWGPDLANPAYRDILAVWGELSGRFMPPAGSSYVAALRRLHEGIALIAGKMPHPVLQHVGGVVYSPTVADIQKLISQTARFVEVPPETWIENTYRASSPESAVNFVIERLQELLDNSLNNNDFSHASGWGDVPLFAAFGS--ELIGETMLG-LPVSL-KLDRSGFLSYGVFFKPEND-GYDPTSDKVIPSGNGNLQKFDHRKISENITHAFYIDET-IPEDNPDEIDYGSESRYSWVKAPNYEVGPLARLLEP--LVTGNNYTRMLARMQEILVVIPELLKWLARDSEGMGLWEAPRGALGHWVATDSNSMTTLYQAVVPSTWNLAPRNGQGIPGPVEQALDYANPLGILHTARSYDPCLACAIHTIDITGKMDRRTFIKAVGALGASLFLQTYKSDIAKAFNGLPET--KVLWLHGVMDSGCSISMLDGENPDILEFLQLFYHEVLMMQQGDLNSEVLLEEIERGYVLIAEGAIANGVLGGKRAARNASVIVAIGQCATNSGVNAAMDHRGVATPVVNINGCPAHPDWVFLTIGAIALGKLDRWYRPKVFYVH-DNCPRRGFYDRGEFCLWKLGCKGPYSHADCALRHWNGHVNFCPQAGSPCIGCVQPGFPD-STRPFYVEIEDVNTNLDTIAGVAIAGGLIAAGAHALRRVERYTRVTHLVHLISMFVLLITGFKI--YAGWDFMEAA--RTWHMIAFLVANWLLVPYNIFSRIGHFKESYIFGRDDAERLIKNFFG-KGRYPAYTIYDERSERYITKLHPAMKILLVFESLAIFLVAVTGIVLYSLTWAPFGI--PISEWIFASLIVNGLALLRFLHLLAAYWFVLELIIHVGIIEFDPNAWKYHKAIFWSGKEDLSDRHFVKVIE
>Methanosarcina-thermophila_2
NVTVDPLTRIEGHQRISAEVDANGVITD--AQSSSLIFRGFERILQKHDPRDAAFLTQRICGVCPISHGMAATNALDDLYGVAEHVPKDALVMRNILQGLNMVASHATHIYVLFGPDLANPAYRDVLAVWKEMVGRFAPPAGSSYLAAIKRLQEAIALIAGRMPGAASLYPGGYTYPATVADITKLSTEVMDFVSVDFNTWIENTYKASSPQKAVSFVTEHLQSLVDKSTTSNDFSKEAGWGDVEFFAAFGS--ELVGEKLLG-LPASL-KLDTIGFVSYGGYYKPK-D-GYDPRSDRIFTSGTGNLEKFDPDKITESTAHSFYSNST-VPFTDPDKIVFGSDSQYSWDKAPRYEVGPLARMLEP--LVTGNVFTRVLARMQETAILAYELLNWVAKNNQGMGLWEAPRGALGHWVSAGSDGKVTNYQCIVPGTWLMSPRDSKGIPGPLEQALDYTNPIGIYHMGRSYDPCISCAVHTIDLTGKMDRRTFMKAVGLMGASAFLGTYKADIVKAL-ELAET--KLVWLHGSECTGCSESLLNAGNPDILQALQKLFHETICAQQGELNSELLLEETEGNYFLVVEGSIPNGVIGNKEAAKNAIAVIAVGACACWGGITSATDYRGVAKPVINIPGCPAHPDWILLTLGAVILGKVDEFGRPKVFYVH-ENCPRRGYYDRGEFCLWKLGCKAPYSHADCGIRRWNGSVSMCTQAGGPCIACVEPGWPD-IARPLYVEREDAGTNIDTIAKGAVVGAAVVAGVHAVRRVERYTRIAHTVHAIAMIVLIITGLKI--YTGWDFMSSA--RALHMIMLLAVNWILIPYNIFSKISHFTDHYIFGPKDAMRLIKNFFR-KGRYPAYSIYDEEKGHYETKLHPVMKILIVLEGTALFLIAVSGVVLYKLDWSVFGL--PIGSWIIAPLFLTAIQFYRILHLAMTYWFIFELVVHVGILEFDPHVWKYYKAIFWSGKEDFSDTHYSEFVE
>Methanosarcina-vacuolata_1
QVTVDPVSRIEGHYRINTEVNGEGVITD--AQSNGLQLRGFERLLQRQDPRDAALLSQRICGVCPVSHGIAAANALDELFGVAGEVPKNGLLMRNIQQALNYIASHAAHVYVLWAPDLANSAYRDILSVWKELQGRFAPPAGSSYLGAIRRLHEAISLIASKMPHPVLQHVGGVVYSPTVADIGQILSKTMEFVKVSPDTWIENTYRASSPQKAANFVLNHLQELLNKSLDSKDFSHSAGWGDVPLFAAFGS--ELIGEKLLG-LPISM-KMDLAGFLSYGVFFKPEKD-GYDPTSSRVIPSGDGYFKKFDYRKISESISHSFYIDDT-VPEGTPENIDYGSKSRYSWAKAPHYEVGPLARMMEP--LVTANNYTRMIARMQEILVVVPELIKWLAKSSTGMGLWEAPRGALGHWIATDSDSMVTLYQAVVPSTWNLAPRNSQGIPSPVEQALDYSNPLGILHTARSYDPCLACAVHTIDKTGKMDRRTFIKAVGVLGASLFLQTYKNDIAKAL-EFSET--KVVWLHGVMDSGCTISMLDGGSPDIIEFLQEYYHEVLMMQQGDLNSEIVLDEIEKDYVLVSEGAISNGMLGGRKAAKNALAIVAIGNCATNGGVNSAMDPRGVAKPVINLTGCPTHPDWVFLTIGAVVLGKLDHWKRPKVFFIH-DNCSRRGYYDRGEFCLWKLGCKGPYTHADCATRNWNGHLNYCPQAGSPCIGCVQPGFPD-STRPFFVEIEKVGTNITTIAGVAIGGALLAAGAHAVRRVERYTRVTHLVHLVTLFILLITGFKI--YFGWGFMQTA--RTWHMIAFLVANWILVPYNLFSRTVHFKDSYIFGKADAERFIKNFFG-KGRYPAFSIYDETTGHYETKLHPVMKILIVLESIAIVIVAITGVVLYNLDWSPFGI--PIAAWIFASFFINALGLLRLLHLLAAYWFVFELVVHVGIIEFDPYVWKYHKAIFWSGKEDLSDRQFVKIID
>Methanosarcina-vacuolata_2
NVTVDPLTRIEGHQRISTEVGADGVITD--AQSSSLIFRGFERILQNQDPRDAAFLTQRICGVCPLAHGLASTNALDDLYGVAESVPKDALMMRNIFQGLNMVASHATHIYVLFGPDLANPAYKKVLAVWNEMVGRFAPPVGSSYLAAIKRLQEAIALIAGRMPGPSSLYPGGYTYPATVGDITKLSTQVMDFVSVDFNTWIKNTYQASSPQKAVSFVTEHLTDLYNKTSTSNDFSKDAGWGDVEFYAAFGS--ELVGEKILG-LPASL-KHDTIGFVSYGGYYKYK-D-GYDPKSDRIFTSGTGKLEKFDPEKITESTAHSFYQNST-VPYTDPNKIVYGSNSQYSWDKAPRYEVGPLARMLEP--LVTGNVYTRMLARMQETAILAYELLNWVAKNNSGMGLWEAPRGALGHWISAGSDGKVTNYQCIVPGSWLMSPRDSKGIPGPLEQSLDYTNPVGIFHMGRSYDPCISCAVHTIDLTGKMDRRTFMKALGAMGAATFLGTYKSEIVSAL-ELAET--KLLWIHGSECTGCSESVLNAGNPDLVQALEKLYHETLCAQQGELNSEILQEEIEGNYILVVEGGIPNGVIGNKEAAKNAAAVVAVGACACWGGITNATDYRGVAKPVINIPGCPAHPDWVLLTLGAVILGKLDEYNRPKVFFVH-DNCPRRGYYDRGELCLWKLGCKAPYAHADCGIRRWNGSVSMCTQAGGPCIACVEPGFPD-SSRPLYVEREDAGTNIDTVAKVAVGAAAVAAGVHAVRRVERYTRIAHTVHAVAMLVLIITGLKI--YMGWEFMHTA--RGLHMIALLAVNWILIPYNIFSKISHFTDHYIFGPKDAARFIGNFFR-KGRYPAFSIYDETTGHYKTKLHPLMKILIVLEGTAIFLIAVSGVVLYKLDWSLFGL--PIASWIISPLFLSPLEFLRVLHLLMTYWFVFELVVHVGILEFDPHVWKYYKAIFLTGKEDLRDTHYSEVLP
>tdp10
TFKVDPMSRIEGHLNITCEIEKKPFVTE--SRASATMFRGFEIFLNGRDPRDAILITQRICGVCPNPHAMASTLALDDAFDAIP--PPAAILIRNIVDSTYYLYDHLIHFYLLIGPELG--------LMGPDRGAPIIPGIGSHYYECARKVNEVVALWGGKFPHIASYYPGGVLVEPTLERVADSIAYAWEFIA------------------------EDIKNLIEAN-------------------------ERLKEVTEAVLGARV-GLEDIGFLCFGMLPQPWNESDWLDTSNSIIKAGDIG--PLDENKITEDVKYSFYDVPT-IP---------QKPDAYSWTKAPRYEVGPLARMLHP---VTGSVLDRVVARAATVMICANAAFDFLPKEAQGRGLWEAPRGALSHWIKI-RDYKIAHYQAVVPGTWNWSPRDSKDRPGPGEAAIEYINATIPLLIVRSFDPCLACGVHLITPKHR-----------------------MDIIKVF-AEAKDYVHINWLLAGGCTGCSVSFAQTVEPDIIRVLTSIWWYVVHPASGSLGTELIEDWIPGKKIFILEGVMQQEDFGGRESAEAADHLIAFGSCSAFGGIPHATGAMSLQERVINLPRCPGHPDSLVQTLVSLIQGVLDGYNRPLAFYIHNEQCPYRPFYDRGIFCRFRLGCKGPITWADCPTRKWNKGRAFCIDTGI-CIGCSEPAWPDGEFSPFYVELSSLSIPAETWGTAFVGAAGATIAIHAIHKVIRHHRILHWAIFIEGALLTLTGI-MGGLFGLKVIETY--TATHIVILTVT-LGVFVYYIIVRI----------PYSLRFFFKAWFGIGPHVKEPILYDLKKREYKEKVIPTVITVWWIKVILGILLPITGLAMAFP---------SQFSFVIGYPIVGGYAFIRAIHRLLMFLLVGIIILHIYAAWD----FKMLRSITLGDRDE-------PVVK
>TDP8
TFKVDPMSRIEGHLNITCEIEKKPFVTE--SRASATMFRGFEIFLNGRDPRDAILITQRICGVCPNPHAMASTLALDDAFDAIP--PPAAILIRNIVDSTYYLYDHLIHFYLLIGPELG--------LMGPDRGAPIIPGIGSHYYECTRKVNEVVALWGGKFPHIASYYPGGVLVEPTLERVADSIAYAWEFIA------------------------EDIKNLIEAN-------------------------ERLKEVTEAVLGARV-GLEDIGFLCFGMLPQPWNESDWLDTSNSIIKAGDIG--PLDENKITEDVKYSFYDVPT-IP---------QKPDAYSWTKAPRYEVGPLARMLHP---VTGSVLDRVVARAATVMICANAAFDFLPKEAQGRGLWEAPRGALSHWIKI-RDYKIAHYQAVVPGTWNWSPRDSKDRPGPGEAAIEYINATIPLLIVRSFDPCLACGVHLITPKHR-----------------------MDIIKVF-AEAKDYVHINWLLAGGCTGCSVSFAQTVEPDIIRVLTSIWWYVVHPASGSLGTELIEDWIPGKKIFILEGVMQQEDFGGRESAEAADHLIAFGSCSAFGGIPHATGAMSLQERVINLPRCPGHPDSLVQTLVSLIQGVLDGYNRPLAFYIHNEQCPYRPFYDRGIFCRFRLGCKGPITWADCPTRKWNKGRAFCIDTGI-CIGCSEPAWPDGEFSPFYVELSSLSIPAETWGTAFVGAAGATIAIHAIHKVIRHHRILHWAIFIEGALLTLTGI-MGGLFGLKVIETY--TATHIVILTVT-LGVFVYYIIVRI----------PYSLRFFFKAWFGIGPHVKEPILYDLKKREYKEKVIPTVITVWWIKVILGILLPITGLAMAFP---------SQFSFVIGYPIVGGYAFIRAIHRLLMFLLVGIVILHIYAAWD----FKMLRSITLGDRDE-------PVVK
